# Supplementary material for: Establishment of a pipeline to analyse non-synonymous SNPs in Bos taurus
Source: BMC Genomics. 2006 Nov 26;7:298. doi: 10.1186/1471-2164-7-298 (PMC1684264; doi:10.1186/1471-2164-7-298)
Supplement: Additional File 1 — Text file containing the FASTA sequence of all contigs containing SNPs with the SNP noted. [file 1471-2164-7-298-S1.zip]

Archive with 1 entries (1 files):
- Additional file 1.txt
