# Supplementary material for: Establishment of a pipeline to analyse non-synonymous SNPs in Bos taurus
Source: BMC Genomics. 2006 Nov 26;7:298. doi: 10.1186/1471-2164-7-298 (PMC1684264; doi:10.1186/1471-2164-7-298)
Supplement: Additional File 1 — Text file containing the FASTA sequence of all contigs containing SNPs with the SNP noted. [file 1471-2164-7-298-S1.zip › Additional file 1.txt]

>CS2000165200001_1280
ggccctgcgggctggcaggtccctggccccaagatggcggcgcccagcgcagtggcagca
gccacctccagcgagagagatggagggggcagcggctttgaatcgtggctagatggacgg
ttggaggcgctgggagtggaccgagccgtttatggcgcctacatcttgggtgtcttgcag
gaggaggaggaagaagagaagctggatgctctgcagggtattctctctgctttcctggaa
gaagattccctccttaatatctgcaaggagattgtggaacgatggtcagaaactcagaat
gttgtcaccaaagtgaaaaaagaagatgaagtccaggccattgccaccctcattgagaag
caggcgcagatcgtggtgaagcccagaatggtgtcagaagaagagaagcagaggaaagct
gccctcctggcccagtatgctgatgtgacagatgaagaggacgaagcagatgagaaggat
gactcgggcgccaccacgatgagcattggttctgacaaatctctgttccgaaacaccaat
gtggaagatgtcctcaatgcccgaaaactggagcgagacacgcttcgggatgagtcccag
cggaagaaggagcaggacaagctgcagagggagagagacaaactagccaagcaggaacgc
aaggaaaaggaaaagaaaaggacacaaagaggggagcgaaagcgataaccttggtccact
ctatttctcctaatgaacttggtcaaagggagacctggttgtgcatttgtgtatttaaga
gaaatgagagaacattgccaggtagtttcccaaggcatttccccttttgtttacatggtc
acaaggaaaatcgcaaacacttacaaaatgtgccatgtctctgtggtgtgggtaatcgga
ttattgtagctaatgtctgaaccaaagatctgggatggggacagcctttatattttaata
ctgaagtcctatactccttttgaccattttaaaaagtcttcccttaccttggataaacag
caggaatattcagaaagctgaatttttgtcctgaaggagctgaatcatgaccactccttc
cctgagatgaattatgtgtgtgtgttagttgcttagtcgtgtccgactctttgcaacccc
atagatggcagcccaccaggcccctccatccatgggactctccagatgaattgtaggagt
atcaattgcttcagaagtattattcacatctaaataaatggttttagggctgaaatagga
atctaatgaagagccctacscggatccagacttttatgttacatggcgacaaaataggaa
aataagaaaaggttatttggtggatgttctgcatttgagatttttttttaaagtttcagc
ctatgataggaaacaaagtttcttttagtaagagatagttatatatttttcctcatctag
gctgtgattttaagaaggatgtgtcagtattgagtgcagggaatcatcattagctagatt
ctttttttataatcatgaatcctcttgagtgctagtagagattttaaccctgatctgccc
taaaacatacaaggacctgataattacaggtttagagaaacccttttaaggaaaaacact
gaaaatctctgctaacagagatatttaagagtgtacatagtatggtgctcaacaaattta
ttgaatgagtgagcgagtggaaaaactgcttgagagagttgaaagtgagtaggaactctc
ctccatttctacttttgtgacaaaccacatttggttataagtagcgctttctgtacttca
gaacaagcacgtccaaagaagcacctgaaaagagccacctgtcttcctgttcaaggacag
aatagtagataaccaattattacccaaggggggttgggggttgaacccacaaccacanaa
tttttgggttcccatttttggtttttttggttaattgggtgttccgaggccttataacca
aattgggaatttggccaaccaatttgtgtgttaaaaagggggtttggttaaaaaaggaaa
aaaaaggaaaaagaaattggttggaaccaaggaagggaacccttttaatnggttggaacc
cttaattaaaaaaggccaattnaaaaattaaccttaaccccttggggccccttttccaag
gaagggaaaaattggttccttggccttggaaccccttggttttttaattaaccccaattt
taaatttaattggaaggaatttaaccaaaaaaattttttaacccggtgttcccaaccaag
gaaagggttaaaccaattgggtttaaaagggaaaaattgaattggttgttcaccctctta
tacactcctatagccatgtcattgtaaattttttttaaaataaccacctttttaaaaaat
aaactatttaaatcagc
>CS2000234700002_1151
atcatggcggcggccagaggcctccccggctcccgngagcaggctgtgaggggcgggcgc
gctggtggaacccgagccggagccagagcaggaggtagagcgggaagggcggccgggcgg
cctggagccggacgtgtccggagcgtccccgcagaccggggcagcaggtcgtccgggggc
cggccatgctggtgactgcttaccttgcttttgtggtcctcctggcctcctgcctggggt
tggagctgtcaagatgccgggctaagccctctggaagggcctgcagcaatccctctttcc
ttcggtttcaactggacttctatcaggtctacttcctggccctggcagctgactggctgc
aggccccctacctctacaaactctaccagcattaccacttcctggaggcacaaattgcca
tcctctacgtctgcggccttgcctccaccgtcctctttggactggtggcttcctccctgg
tggattggctgggtcgcaagaaatcttgtgtcctcttctccctcacttactctctctgct
gcttaaccaaactctcccgggactactttgtgctgctggtgggccgagcactaggtgggc
tatctacagccctgctcttctcagcctttgaggcctggtatatccatgagcacctggaac
ggcatgacttccccaccgaatggatcccagctacctttgcccgagctgccttctggaacc
atgtgctggctgtagcggcaggtgtggccgctgaggctgtggcctgctggatgggcctgg
ggcctgtagccccctttgtggccgccatccctctcttggctctggctggggccttggccc
ttcataactggggagagaactatgatcggcagcgtgccttctctaggacctgtgctgggg
gcctgcgctgccttctgtctgaccgtcgtgtgctgctgctaggcaccatccaggccctgt
ttgagagtgtcattttcatctttgtcttcctctggacacctgtgctggacccacatgggg
ctccactgggcatcatcttctccagcttcatggcagccagcctactcggctcttccctgt
accgcatcgctacctccaagaggtaccaccttcagcccatgcatctactctccctcgccg
tcctcattgtsgtcttctccctcttcatgttgactttctctaccagcccaggccaggaga
gtccagtggaatctttcatagccttcctcctcattgaactggcctgtggactgtactttc
ccagcatgagcttcctgcggagaaaggtgatccctgagaccgagcaagctggtgtcctca
actggttccgggtgcccctgcacttactggcctgcctggggctcctggtcctccatgaca
gcgatcgcaaaacaggcactcggaatatgttcagcatctgctccgccgtcatggtgatgg
ctctgctggcagtggtgggactcttcaccgtggtcaggcatgatgctgagctgcgggtgc
cctcacccactggggagccctacactcctgagctctgaccctgttctaggaccagggagc
tgggatggacccttgaaccccacctctccagggctgaacagatctctctgtgaccttgcg
gctctttagcccctcagcctgtccgggggctcctcctgtcagtgctttgggttgggaagc
acatggggtgatggcctggaaagaagatgccaaaagttgcctctgtgtcactcccttccc
cctttccactttaaaataaacaattttaattgaaaaaaaaaaaaaaaaa
>CS2000234700002_1528
atcatggcggcggccagaggcctccccggctcccgngagcaggctgtgaggggcgggcgc
gctggtggaacccgagccggagccagagcaggaggtagagcgggaagggcggccgggcgg
cctggagccggacgtgtccggagcgtccccgcagaccggggcagcaggtcgtccgggggc
cggccatgctggtgactgcttaccttgcttttgtggtcctcctggcctcctgcctggggt
tggagctgtcaagatgccgggctaagccctctggaagggcctgcagcaatccctctttcc
ttcggtttcaactggacttctatcaggtctacttcctggccctggcagctgactggctgc
aggccccctacctctacaaactctaccagcattaccacttcctggaggcacaaattgcca
tcctctacgtctgcggccttgcctccaccgtcctctttggactggtggcttcctccctgg
tggattggctgggtcgcaagaaatcttgtgtcctcttctccctcacttactctctctgct
gcttaaccaaactctcccgggactactttgtgctgctggtgggccgagcactaggtgggc
tatctacagccctgctcttctcagcctttgaggcctggtatatccatgagcacctggaac
ggcatgacttccccaccgaatggatcccagctacctttgcccgagctgccttctggaacc
atgtgctggctgtagcggcaggtgtggccgctgaggctgtggcctgctggatgggcctgg
ggcctgtagccccctttgtggccgccatccctctcttggctctggctggggccttggccc
ttcataactggggagagaactatgatcggcagcgtgccttctctaggacctgtgctgggg
gcctgcgctgccttctgtctgaccgtcgtgtgctgctgctaggcaccatccaggccctgt
ttgagagtgtcattttcatctttgtcttcctctggacacctgtgctggacccacatgggg
ctccactgggcatcatcttctccagcttcatggcagccagcctactcggctcttccctgt
accgcatcgctacctccaagaggtaccaccttcagcccatgcatctactctccctcgccg
tcctcattgtcgtcttctccctcttcatgttgactttctctaccagcccaggccaggaga
gtccagtggaatctttcatagccttcctcctcattgaactggcctgtggactgtactttc
ccagcatgagcttcctgcggagaaaggtgatccctgagaccgagcaagctggtgtcctca
actggttccgggtgcccctgcacttactggcctgcctggggctcctggtcctccatgaca
gcgatcgcaaaacaggcactcggaatatgttcagcatctgctccgccgtcatggtgatgg
ctctgctggcagtggtgggactcttcaccgtggtcaggcatgatgctgagctgcgggtgc
cctcacccactggggagccctacactcytgagctctgaccctgttctaggaccagggagc
tgggatggacccttgaaccccacctctccagggctgaacagatctctctgtgaccttgcg
gctctttagcccctcagcctgtccgggggctcctcctgtcagtgctttgggttgggaagc
acatggggtgatggcctggaaagaagatgccaaaagttgcctctgtgtcactcccttccc
cctttccactttaaaataaacaattttaattgaaaaaaaaaaaaaaaaa
>CS2000042000004_829
gttcaaactgatggaagatgggtgtatctgccgcactatctgccatcttcttggtcttat
atctccctgattaaagtccttagtccttgcctcaacaactccagacttgctggcctgctg
tgtgggaacaatgaggaagaagcaagaggatacaagactgaaagccactcacctggctgc
agcagtggattcccagagagagagtaaccggaagacaggaaaacaataaaagacagatag
gagcctctcacgtggcagagagagagaagactctgatgatgccccaggagccccagggac
ggctgacattccaggatgtggccatagacttcactcaagaggagtgggaatgcctggacc
tcggtcagcgggaattgtacagggacgtgatgctagagaactacgggaacctggcctcct
tgggacttgtgtctctaaaccagacctggtcacctttctggagcaaaggaaggattccag
gaatataaggagaatggagacaacacccatatacccagctatgtctccacaagacaccca
ggatttgatgccaaggaatgcagcgttagaagacgtattcccaaaagcaaacctaggaat
atgtcaaatatttcacctcagaaacttaaatttaatgaaagactgggaatataccagggt
atatgaaagacagagaggatgtttatatggacataaagaaatggagagagttacacataa
tgctaacattactggaaaaagaaatgagcaacgtgagacaacttgggaaaaacagcaact
tcagtcttcaacatccgccgagaagtgtaagtgtttaagaaaagatttscatcctttttt
gaaacatacatgttctctgaaaggaaacgtggataatctggaaggtaatctagtccctac
tgtaaatagtgattcagacaattctgaacgtaggcttcgactaaacatacattcaagcat
gtctgaatacctacaatttaacaatgagagggcaaactcacaatctaatcaatttgaggg
atccgtgagcagggtgtcatttttcttcccccaacagatattttctctgcattccaagat
gtatcatgttgatgataatggaacagacacaatccaaccatcattgttcaatacatattg
tggtatggttaatacacaacaactttccatgtataataaaatgagtcagatgttaagtaa
gagccccagctccaataattacaagagtatttatggcggactgagaagatattcccggca
atgaaactaggtatacagttgaaggagactcaaaccttaagaaacatcagggacctgaat
tttcaaacaaggattctaaaagtaataaatgtagaaatacctttgaacaaatgtcaggtt
ttt
>CS2000042000004_896
gttcaaactgatggaagatgggtgtatctgccgcactatctgccatcttcttggtcttat
atctccctgattaaagtccttagtccttgcctcaacaactccagacttgctggcctgctg
tgtgggaacaatgaggaagaagcaagaggatacaagactgaaagccactcacctggctgc
agcagtggattcccagagagagagtaaccggaagacaggaaaacaataaaagacagatag
gagcctctcacgtggcagagagagagaagactctgatgatgccccaggagccccagggac
ggctgacattccaggatgtggccatagacttcactcaagaggagtgggaatgcctggacc
tcggtcagcgggaattgtacagggacgtgatgctagagaactacgggaacctggcctcct
tgggacttgtgtctctaaaccagacctggtcacctttctggagcaaaggaaggattccag
gaatataaggagaatggagacaacacccatatacccagctatgtctccacaagacaccca
ggatttgatgccaaggaatgcagcgttagaagacgtattcccaaaagcaaacctaggaat
atgtcaaatatttcacctcagaaacttaaatttaatgaaagactgggaatataccagggt
atatgaaagacagagaggatgtttatatggacataaagaaatggagagagttacacataa
tgctaacattactggaaaaagaaatgagcaacgtgagacaacttgggaaaaacagcaact
tcagtcttcaacatccgccgagaagtgtaagtgtttaagaaaagatttccatcctttttt
gaaacatacatgttctctgaaaggaaacgtggataatctggaaggtaatctagtcyctac
tgtaaatagtgattcagacaattctgaacgtaggcttcgactaaacatacattcaagcat
gtctgaatacctacaatttaacaatgagagggcaaactcacaatctaatcaatttgaggg
atccgtgagcagggtgtcatttttcttcccccaacagatattttctctgcattccaagat
gtatcatgttgatgataatggaacagacacaatccaaccatcattgttcaatacatattg
tggtatggttaatacacaacaactttccatgtataataaaatgagtcagatgttaagtaa
gagccccagctccaataattacaagagtatttatggcggactgagaagatattcccggca
atgaaactaggtatacagttgaaggagactcaaaccttaagaaacatcagggacctgaat
tttcaaacaaggattctaaaagtaataaatgtagaaatacctttgaacaaatgtcaggtt
ttt
>CS2000042000004_1009
gttcaaactgatggaagatgggtgtatctgccgcactatctgccatcttcttggtcttat
atctccctgattaaagtccttagtccttgcctcaacaactccagacttgctggcctgctg
tgtgggaacaatgaggaagaagcaagaggatacaagactgaaagccactcacctggctgc
agcagtggattcccagagagagagtaaccggaagacaggaaaacaataaaagacagatag
gagcctctcacgtggcagagagagagaagactctgatgatgccccaggagccccagggac
ggctgacattccaggatgtggccatagacttcactcaagaggagtgggaatgcctggacc
tcggtcagcgggaattgtacagggacgtgatgctagagaactacgggaacctggcctcct
tgggacttgtgtctctaaaccagacctggtcacctttctggagcaaaggaaggattccag
gaatataaggagaatggagacaacacccatatacccagctatgtctccacaagacaccca
ggatttgatgccaaggaatgcagcgttagaagacgtattcccaaaagcaaacctaggaat
atgtcaaatatttcacctcagaaacttaaatttaatgaaagactgggaatataccagggt
atatgaaagacagagaggatgtttatatggacataaagaaatggagagagttacacataa
tgctaacattactggaaaaagaaatgagcaacgtgagacaacttgggaaaaacagcaact
tcagtcttcaacatccgccgagaagtgtaagtgtttaagaaaagatttccatcctttttt
gaaacatacatgttctctgaaaggaaacgtggataatctggaaggtaatctagtccctac
tgtaaatagtgattcagacaattctgaacgtaggcttcgactaaacatacattcaagcat
gtctgaatacctacaatttaacaatgagagggcaaactcacaatctaakcaatttgaggg
atccgtgagcagggtgtcatttttcttcccccaacagatattttctctgcattccaagat
gtatcatgttgatgataatggaacagacacaatccaaccatcattgttcaatacatattg
tggtatggttaatacacaacaactttccatgtataataaaatgagtcagatgttaagtaa
gagccccagctccaataattacaagagtatttatggcggactgagaagatattcccggca
atgaaactaggtatacagttgaaggagactcaaaccttaagaaacatcagggacctgaat
tttcaaacaaggattctaaaagtaataaatgtagaaatacctttgaacaaatgtcaggtt
ttt
>CS2000042000004_1035
gttcaaactgatggaagatgggtgtatctgccgcactatctgccatcttcttggtcttat
atctccctgattaaagtccttagtccttgcctcaacaactccagacttgctggcctgctg
tgtgggaacaatgaggaagaagcaagaggatacaagactgaaagccactcacctggctgc
agcagtggattcccagagagagagtaaccggaagacaggaaaacaataaaagacagatag
gagcctctcacgtggcagagagagagaagactctgatgatgccccaggagccccagggac
ggctgacattccaggatgtggccatagacttcactcaagaggagtgggaatgcctggacc
tcggtcagcgggaattgtacagggacgtgatgctagagaactacgggaacctggcctcct
tgggacttgtgtctctaaaccagacctggtcacctttctggagcaaaggaaggattccag
gaatataaggagaatggagacaacacccatatacccagctatgtctccacaagacaccca
ggatttgatgccaaggaatgcagcgttagaagacgtattcccaaaagcaaacctaggaat
atgtcaaatatttcacctcagaaacttaaatttaatgaaagactgggaatataccagggt
atatgaaagacagagaggatgtttatatggacataaagaaatggagagagttacacataa
tgctaacattactggaaaaagaaatgagcaacgtgagacaacttgggaaaaacagcaact
tcagtcttcaacatccgccgagaagtgtaagtgtttaagaaaagatttccatcctttttt
gaaacatacatgttctctgaaaggaaacgtggataatctggaaggtaatctagtccctac
tgtaaatagtgattcagacaattctgaacgtaggcttcgactaaacatacattcaagcat
gtctgaatacctacaatttaacaatgagagggcaaactcacaatctaatcaatttgaggg
atccgtgagcagggkgtcatttttcttcccccaacagatattttctctgcattccaagat
gtatcatgttgatgataatggaacagacacaatccaaccatcattgttcaatacatattg
tggtatggttaatacacaacaactttccatgtataataaaatgagtcagatgttaagtaa
gagccccagctccaataattacaagagtatttatggcggactgagaagatattcccggca
atgaaactaggtatacagttgaaggagactcaaaccttaagaaacatcagggacctgaat
tttcaaacaaggattctaaaagtaataaatgtagaaatacctttgaacaaatgtcaggtt
ttt
>CS2000042000004_1085
gttcaaactgatggaagatgggtgtatctgccgcactatctgccatcttcttggtcttat
atctccctgattaaagtccttagtccttgcctcaacaactccagacttgctggcctgctg
tgtgggaacaatgaggaagaagcaagaggatacaagactgaaagccactcacctggctgc
agcagtggattcccagagagagagtaaccggaagacaggaaaacaataaaagacagatag
gagcctctcacgtggcagagagagagaagactctgatgatgccccaggagccccagggac
ggctgacattccaggatgtggccatagacttcactcaagaggagtgggaatgcctggacc
tcggtcagcgggaattgtacagggacgtgatgctagagaactacgggaacctggcctcct
tgggacttgtgtctctaaaccagacctggtcacctttctggagcaaaggaaggattccag
gaatataaggagaatggagacaacacccatatacccagctatgtctccacaagacaccca
ggatttgatgccaaggaatgcagcgttagaagacgtattcccaaaagcaaacctaggaat
atgtcaaatatttcacctcagaaacttaaatttaatgaaagactgggaatataccagggt
atatgaaagacagagaggatgtttatatggacataaagaaatggagagagttacacataa
tgctaacattactggaaaaagaaatgagcaacgtgagacaacttgggaaaaacagcaact
tcagtcttcaacatccgccgagaagtgtaagtgtttaagaaaagatttccatcctttttt
gaaacatacatgttctctgaaaggaaacgtggataatctggaaggtaatctagtccctac
tgtaaatagtgattcagacaattctgaacgtaggcttcgactaaacatacattcaagcat
gtctgaatacctacaatttaacaatgagagggcaaactcacaatctaatcaatttgaggg
atccgtgagcagggtgtcatttttcttcccccaacagatattttctctgcattccaagat
gtatmatgttgatgataatggaacagacacaatccaaccatcattgttcaatacatattg
tggtatggttaatacacaacaactttccatgtataataaaatgagtcagatgttaagtaa
gagccccagctccaataattacaagagtatttatggcggactgagaagatattcccggca
atgaaactaggtatacagttgaaggagactcaaaccttaagaaacatcagggacctgaat
tttcaaacaaggattctaaaagtaataaatgtagaaatacctttgaacaaatgtcaggtt
ttt
>CS2000042000004_1205
gttcaaactgatggaagatgggtgtatctgccgcactatctgccatcttcttggtcttat
atctccctgattaaagtccttagtccttgcctcaacaactccagacttgctggcctgctg
tgtgggaacaatgaggaagaagcaagaggatacaagactgaaagccactcacctggctgc
agcagtggattcccagagagagagtaaccggaagacaggaaaacaataaaagacagatag
gagcctctcacgtggcagagagagagaagactctgatgatgccccaggagccccagggac
ggctgacattccaggatgtggccatagacttcactcaagaggagtgggaatgcctggacc
tcggtcagcgggaattgtacagggacgtgatgctagagaactacgggaacctggcctcct
tgggacttgtgtctctaaaccagacctggtcacctttctggagcaaaggaaggattccag
gaatataaggagaatggagacaacacccatatacccagctatgtctccacaagacaccca
ggatttgatgccaaggaatgcagcgttagaagacgtattcccaaaagcaaacctaggaat
atgtcaaatatttcacctcagaaacttaaatttaatgaaagactgggaatataccagggt
atatgaaagacagagaggatgtttatatggacataaagaaatggagagagttacacataa
tgctaacattactggaaaaagaaatgagcaacgtgagacaacttgggaaaaacagcaact
tcagtcttcaacatccgccgagaagtgtaagtgtttaagaaaagatttccatcctttttt
gaaacatacatgttctctgaaaggaaacgtggataatctggaaggtaatctagtccctac
tgtaaatagtgattcagacaattctgaacgtaggcttcgactaaacatacattcaagcat
gtctgaatacctacaatttaacaatgagagggcaaactcacaatctaatcaatttgaggg
atccgtgagcagggtgtcatttttcttcccccaacagatattttctctgcattccaagat
gtatcatgttgatgataatggaacagacacaatccaaccatcattgttcaatacatattg
tggtatggttaatacacaacaactttccatgtataataaaatgagtcagatgttaagtaa
gagcyccagctccaataattacaagagtatttatggcggactgagaagatattcccggca
atgaaactaggtatacagttgaaggagactcaaaccttaagaaacatcagggacctgaat
tttcaaacaaggattctaaaagtaataaatgtagaaatacctttgaacaaatgtcaggtt
ttt
>CS2000355900001_1420
ggacttggatgacctgctgtatgccgccgagatcctggagatcgagtacctggaggagca
gtgcctgaagatcctggagaccatccaggcctcagatgacaatgacacggaggccaccat
ggcggagggcggggccgaggaggaagaggaccgcaaggcgcgctacctgaagaacatctt
catctcgaagcattccagcgaggagagtggctatgccagtgtggcggcccagagcctccc
tgggcccatggtggaccagagcccttccgtctccacctcatttggcctttcagccatgag
tcccaccaaggcagcggtggacagtctgatgaccataggacagtctctcctgcagggggc
tcttcagccgcccgctgggcccgaggagccgaccctggctgggggtgggcggcaccccgc
ggtggccgaggtgaagccggagatgaggcaggtggatgaggtgcctggccaggaaagccc
tgggactgtggagtctagcatctcagctgggatgggggacaaggtggaagaaaggggcaa
ggaagggcccgggacccctactcggagcagtgtcatcaccagcgccagggagctgcacta
cggacgtgaggagagtactgagcagctgccgcctccggtcgaggccggccaggggccccc
cggccgactggagccccctgcgcacccagctgagaagcacctgggcctctactccgtgtt
gcccaaccacaaggccgatgccgtgctcagcatgccgtcctcggtgagctcgggcctcca
cgtgcagcctgccctggctgtctccatggacttcagcacctacgggggtctgctgcccca
gggcttcatccagcgggagctgttcagcaagctgggggagctggccgtgggcatgaaggc
cgagagccgaagcgtcggggagcagtgcagtgtgtgtggcgtggagcttcctgacaacga
ggctgtggagcagcacaggaaactgcacagcgggatgaagacgtacgggtgtgagctctg
cggaaagcggttcctggacagtctgcgactgagaatgcacttactggctcactcagcggg
tgccaaagcctttgtctgcgatcagtgtggtgcccagttctcgaaggaggaagccctgga
gacgcacaggcagacccatactggcacggacatggctgtcttctgtctgctgtgtgggaa
gcgtttccaggcacagagcgcgctccagcagcacatggaggtccacgcaggcgtgcgcag
ctacatctgcagcgagtgcaaccgcaccttccccagccacaccgccctgaaacgccacct
gcgctcacacacaggcgaccacccgtacgagtgtgagttctgtggcagctgcttccggga
tgaaagcacactcaagagccacaagcgcatccacacgggygagaaaccctacgagtgcaa
cggctgcggcaagaagttcagcctcaagcaccagctggagacacactatcgcgtgcatac
aggtgagaagcccttcgagtgtaagctgtgccaccagcgctcccgggactactcggccat
gatcaagcacctgcgaacgcacaacggcgcgtcgccctaccagtgcaccatctgcagcga
gtactgccccagcctgtcctccatgcagaagcacatgaagggccacaagcccgaggagat
cccgcccgactggaggatagagaagacgtacctctacctgtgctatgtgtgaggccggcc
tgaggccgcggcgggggagcgaggagcaggaggagaagcagtggagctgggtggagtcca
ggaggaaccgtgcagggcagaaaacacacacacacacacacacacacacacacacacaca
gcc
>CS2000355900001_1603
ggacttggatgacctgctgtatgccgccgagatcctggagatcgagtacctggaggagca
gtgcctgaagatcctggagaccatccaggcctcagatgacaatgacacggaggccaccat
ggcggagggcggggccgaggaggaagaggaccgcaaggcgcgctacctgaagaacatctt
catctcgaagcattccagcgaggagagtggctatgccagtgtggcggcccagagcctccc
tgggcccatggtggaccagagcccttccgtctccacctcatttggcctttcagccatgag
tcccaccaaggcagcggtggacagtctgatgaccataggacagtctctcctgcagggggc
tcttcagccgcccgctgggcccgaggagccgaccctggctgggggtgggcggcaccccgc
ggtggccgaggtgaagccggagatgaggcaggtggatgaggtgcctggccaggaaagccc
tgggactgtggagtctagcatctcagctgggatgggggacaaggtggaagaaaggggcaa
ggaagggcccgggacccctactcggagcagtgtcatcaccagcgccagggagctgcacta
cggacgtgaggagagtactgagcagctgccgcctccggtcgaggccggccaggggccccc
cggccgactggagccccctgcgcacccagctgagaagcacctgggcctctactccgtgtt
gcccaaccacaaggccgatgccgtgctcagcatgccgtcctcggtgagctcgggcctcca
cgtgcagcctgccctggctgtctccatggacttcagcacctacgggggtctgctgcccca
gggcttcatccagcgggagctgttcagcaagctgggggagctggccgtgggcatgaaggc
cgagagccgaagcgtcggggagcagtgcagtgtgtgtggcgtggagcttcctgacaacga
ggctgtggagcagcacaggaaactgcacagcgggatgaagacgtacgggtgtgagctctg
cggaaagcggttcctggacagtctgcgactgagaatgcacttactggctcactcagcggg
tgccaaagcctttgtctgcgatcagtgtggtgcccagttctcgaaggaggaagccctgga
gacgcacaggcagacccatactggcacggacatggctgtcttctgtctgctgtgtgggaa
gcgtttccaggcacagagcgcgctccagcagcacatggaggtccacgcaggcgtgcgcag
ctacatctgcagcgagtgcaaccgcaccttccccagccacaccgccctgaaacgccacct
gcgctcacacacaggcgaccacccgtacgagtgtgagttctgtggcagctgcttccggga
tgaaagcacactcaagagccacaagcgcatccacacgggcgagaaaccctacgagtgcaa
cggctgcggcaagaagttcagcctcaagcaccagctggagacacactatcgcgtgcatac
aggtgagaagcccttcgagtgtaagctgtgccaccagcgctcccgggactactcggccat
gatcaagcacctgcgaacgcacaacggcgcgtcgccctaccartgcaccatctgcagcga
gtactgccccagcctgtcctccatgcagaagcacatgaagggccacaagcccgaggagat
cccgcccgactggaggatagagaagacgtacctctacctgtgctatgtgtgaggccggcc
tgaggccgcggcgggggagcgaggagcaggaggagaagcagtggagctgggtggagtcca
ggaggaaccgtgcagggcagaaaacacacacacacacacacacacacacacacacacaca
gcc
>CS2000273500002_282
gcctggtaaaggaggaggggcgcgtccaaaagctggtcctgtccgggaacggcaggaggg
cgaaaggtggtagtacagcgatcggtaccaaccgtttaagagtagcataggggcggggag
ggcggcagaaggctgtcctctggttaatgccccgcgtgggaccacgtgattagagcggtc
ctgccctcctccgccggaaccaggtgtttgaatcccgtctccagaactagcagcatctca
gtcctaccggcgtgaggcgccagaggacccgccctgcggctyatggcagcgcccgtccgg
ctgggccggaaacgcccgctgccagtttgccccaaccctctcttcgtacgctggctaacc
gagtggcgggacgaggcagccagcagagggcgccgcacgcaatttgtgtttcagaaggcg
ctgcgctccctccggcggtatccactgcccctgcgcagcggcaaggaagctaagatcctc
cagcacttcggagacgggctttgccgtatgctggaccagcgattgcagcagcacaaagca
tcagtaggtgaccatgccccgtgttcaccatccggaaccaagagcccagcccgggaaagg
ccacctgctgaagtccaggacccttccatgccagtcccaacccagctcaaagcaggaggc
cctggcagctactggccagcccggcactcgggagcacgtgcagtcctgctgcagctgtac
agggagcacctgaatcctagcggccagggcttcctcaccaaggaggagctgttgcagagg
tgtgccccaaaggttcccagggtggcccctggaagtgctcgcccctggccagccctccgt
tccctcctccacaggaacctggtcctcaggacacaccagccagctaggtactcactgacc
ccgcagggtctggagctggcccagaagctggctgactcaaagggcctgggcttgctgaat
gtgggcagcgggccggaggagccccgtgaggaggggtccctgaaatgaggctgagacccc
accctccctccagcagctccatctgagctgtggttgccccaccttccatgggttagggga
acagcagccctggcctggctcaggccaatgcccacctcttctccctggtagtggtaccag
cgaagggagcgtccaacagtccccgctggagctggggcctggagagtacagggtgttgtt
gtgtgtggacgtcggcgagaccaagggggcgggccacaggccagagctgctccgagagct
gcggcggctgcacgtggcacacacggtgcgcaagctgcacgtcggggacttcgtgtgggt
ggcccaagagaccagtcccagagacccagcacgacctgcagagctagtcctggaccacat
cgtggagcgaaagcggctggacgacctgtgcagcagcatcatcgacggccgcttccggga
gcagaagttccggctgaagcgctgtggcctgggccgccgagtgtacctggtggaggagca
cggttcggcgcgcagcctcagcctccccgagagcacactgctgcaggctgtcaccaacac
ccaggtcatcgacggcttctttgtgaagcgcacagcggacattaaggagtcagctgccta
cctggccctgctaacacggggcctgcagaggctctaccagcgacttcaacgcgggagcca
tgaagaacaaggcccagtctgtgcgggacgtgtttgccaggcagctcatgcaggtgcgcg
gggtgagcggggagaaggcggcagccctggtggctcggtacagcagccctgccagcttac
tggctgcctatgatgcctgtgccaccccgaaggaacaggaaatgctgctgagcaccatca
agtgtgggccgctgcagaggaatctggggcccgttctgagcaggaccttgtcacagctct
actgcagctgtggccccctgacctgagctatgtatgccacaagacagacccccatcttcc
cagactacccggtcttttaaccagaatctttgggctacagtaaaaatcttaagtgtttga
atttttacatgttagaaggagataccaggccccaggggtcttgaaagatatcgaggaact
ggggagactgtcatgtccagtttttaaaactgagctccttgggacccttggggttccctt
tcagagcacggctagggagatggagtcagtgaggtgttgcaatgttgaatctagttcatg
tcatcagagttctctgatcaaataaaatttcctttgatgag
>CS2001114900001_520
gggatgtttactgtctgctgtaaggtagctgctgtgatctccacgtctcttcctatcaac
ttctcctgggcatccctgggcaagctgccacctgctctgagccctgcatgcccatcagta
taacggcccctcaccccattctgtatacaagggctgctgtgaggctggatctgacaaacc
agctttgtaagctcagaagcacaacgcagtcaggaggtgaggccttgatgggtgctcatc
atgcttaaaaaacagttttgcagtttagatcttttgtgtttgtggcttggagagccccac
aagttacctggaacaaaggaggccgtcagtagatgtgtctaggccagactggggagcctg
gaggggtgggggaggcttgttctgatccttggcttcaggttgccccctaaaccaaagaaa
tgcagctggccgggcgggggtgccaagatctggctctaatccaggggcttcaagccctca
ctgtcggactccagaagctccatgagacctccctcagtgytggcatccttcattgccact
cgctcagtcattcaacaaacacttgcctactatgtgccaaaccttgtgctgctactggat
gggctgggaacttgattcagggtgagcaagggggatgggagctgagcgcccctcctggcc
accctcacctcagcctaggtcaccagggtatttgacaggggtaggtgggttgggcatggc
cagtctcaggtgggatttgggcccagaattggccagcttgggactgttctttgcatgtgg
gtgctcagggcatgctcaaggcatcagcctgtggctgtgtcacataggccttgggttgtt
ggggtcccaggttttgcccaattattgggaaagtgccttggtctggtgatgcccgggagc
ttggtgggtcctgaggctgtagggcccccaaattcctcctcttgtatgtctatcaaggct
cagcgtgaaggatcggcaaataaatttgttgtgaaagaaaaaaaaaaaaaaaa
>CS2001912000001_237
catacgccccaccagggatcagtagacaccctagttcttgccaccaggttccagggagac
agccccgtggccttcctgcagcagcgccattagggatgaggaacggtggctcttggagaa
cttcctacctcctctctggttggttctggaagcactggcccctgtaggaagcctacatgt
acctggtcaggccagccatcagcagcaacctagtgacctgaaccagaaagccctgakcta
tctaggggttggtggccttggccgccaaagccaagaggagtcctcaaggctttgaaagac
tcggttctgggaagtacttcagaagcttctgtgggcctctgggggttctgtggagctcac
cgtgactctctgtgaacttgggtgaatgtgactcactctgaacaaatcatgattgtcccc
aaagacagcacatgtgttgttggccagtatgctctcggtgggagcagggcgctgggtgca
tcccaaaattgacccctctgctccccccattcagagagcaccccaccaccaccagcagca
gttgggaacaggaggagaacagcatcaggtccccccgtgggac
>CS2000576000001_612
gcttgctggaaggggccctgaggacccttgcccacccccggggctgcagcttggctgacg
ccgccactctccctgcttgttccctctgtcttggcggtgccagtgcagcagctcctggag
gaaggcgcagacccctgtgcagctgacgacaagggccggactgccttgcactttgcctcc
tgcaatggcaacgaccagattgtacagctgcttctggaccacggagccgaccccaaccag
cgagatgggctggggaacacgccactgcacctggcggcctgcaccaaccacgcccccgtc
atcaccacgctgctgcgaggaggggcccgggtagacgccctggaccgagcaggccgcaca
cccctgcacctggctaagtccaagctcaacatcctgcaggaaggccactcccagtgcctg
gaagccgtgcggctggaggtgaagcagatcatccagatgctgagggagtacctggagcgc
ctagggcggcatgagcagcgggagcggctagatgacctctgcacccgcctccagaagacg
agcacccgcgagcaggtggacgaagtgaccgacctgctggccagcttcacctccctcagc
ttgcagatgcaraacatggagaagaggtagcaagagcgccgccctgcccgctgcctcccc
cgccctgcctgctgccctctcgctacaaagaaaaggcctggcgcctgggaccccgtctgc
cgaggcctcatcccagctgctgggaggcagaggcgttctctcactgacctcagcgctgct
cccagctgcagtctctgtcatgtccgtgggccgagaccacagcccccagcttcttccttt
ggctcccgcagcagcacaaccacgcctcagccctggctgacttgacacgcactctcctca
caggccttgctcatcccacagcctccccggtgccctcggcaggccccagaccctcctatg
agtcccctcccagccgtgggcttgttgcagccagccgggtgggcttagggcaggcaccct
ctggcctaaggggcttcttggctggccctgcacctctcaccagcacttagatcacgcttg
tcaccggacttgcaaggagacatggcagctagtttctttggtttggaaggggtcaggggg
ttggtg
>CS2000576000001_810
gcttgctggaaggggccctgaggacccttgcccacccccggggctgcagcttggctgacg
ccgccactctccctgcttgttccctctgtcttggcggtgccagtgcagcagctcctggag
gaaggcgcagacccctgtgcagctgacgacaagggccggactgccttgcactttgcctcc
tgcaatggcaacgaccagattgtacagctgcttctggaccacggagccgaccccaaccag
cgagatgggctggggaacacgccactgcacctggcggcctgcaccaaccacgcccccgtc
atcaccacgctgctgcgaggaggggcccgggtagacgccctggaccgagcaggccgcaca
cccctgcacctggctaagtccaagctcaacatcctgcaggaaggccactcccagtgcctg
gaagccgtgcggctggaggtgaagcagatcatccagatgctgagggagtacctggagcgc
ctagggcggcatgagcagcgggagcggctagatgacctctgcacccgcctccagaagacg
agcacccgcgagcaggtggacgaagtgaccgacctgctggccagcttcacctccctcagc
ttgcagatgcaaaacatggagaagaggtagcaagagcgccgccctgcccgctgcctcccc
cgccctgcctgctgccctctcgctacaaagaaaaggcctggcgcctgggaccccgtctgc
cgaggcctcatcccagctgctgggaggcagaggcgttctctcactgacctcagcgctgct
cccagctgcagtctctgtcatgtccgtggrccgagaccacagcccccagcttcttccttt
ggctcccgcagcagcacaaccacgcctcagccctggctgacttgacacgcactctcctca
caggccttgctcatcccacagcctccccggtgccctcggcaggccccagaccctcctatg
agtcccctcccagccgtgggcttgttgcagccagccgggtgggcttagggcaggcaccct
ctggcctaaggggcttcttggctggccctgcacctctcaccagcacttagatcacgcttg
tcaccggacttgcaaggagacatggcagctagtttctttggtttggaaggggtcaggggg
ttggtg
>CS2000576000001_859
gcttgctggaaggggccctgaggacccttgcccacccccggggctgcagcttggctgacg
ccgccactctccctgcttgttccctctgtcttggcggtgccagtgcagcagctcctggag
gaaggcgcagacccctgtgcagctgacgacaagggccggactgccttgcactttgcctcc
tgcaatggcaacgaccagattgtacagctgcttctggaccacggagccgaccccaaccag
cgagatgggctggggaacacgccactgcacctggcggcctgcaccaaccacgcccccgtc
atcaccacgctgctgcgaggaggggcccgggtagacgccctggaccgagcaggccgcaca
cccctgcacctggctaagtccaagctcaacatcctgcaggaaggccactcccagtgcctg
gaagccgtgcggctggaggtgaagcagatcatccagatgctgagggagtacctggagcgc
ctagggcggcatgagcagcgggagcggctagatgacctctgcacccgcctccagaagacg
agcacccgcgagcaggtggacgaagtgaccgacctgctggccagcttcacctccctcagc
ttgcagatgcaaaacatggagaagaggtagcaagagcgccgccctgcccgctgcctcccc
cgccctgcctgctgccctctcgctacaaagaaaaggcctggcgcctgggaccccgtctgc
cgaggcctcatcccagctgctgggaggcagaggcgttctctcactgacctcagcgctgct
cccagctgcagtctctgtcatgtccgtgggccgagaccacagcccccagcttcttccttt
ggctcccgcagcagcacarccacgcctcagccctggctgacttgacacgcactctcctca
caggccttgctcatcccacagcctccccggtgccctcggcaggccccagaccctcctatg
agtcccctcccagccgtgggcttgttgcagccagccgggtgggcttagggcaggcaccct
ctggcctaaggggcttcttggctggccctgcacctctcaccagcacttagatcacgcttg
tcaccggacttgcaaggagacatggcagctagtttctttggtttggaaggggtcaggggg
ttggtg
>CS2000143800001_67
gcaggaggaggaggtcggtggagacgttggggtggccagcaactagctcgtcggtgctcg
tgggctycgcccgttccgtgcctcgtctctccctggaaggggaggggggcttcgaagccg
agcagaagccgccgccgccgtagtcccgggcttgaagtcgcaaagacttctctcaaactt
gtgtgctgaggagactcagatgttggcctcagctcctaggctgaactcagatcggcccat
gaaaacttctgtattgagacaaaggaaaggatctgtcagaaagcaacatctattatcctg
ggcgtggcagcaaggaagaggacaggtagtggaaatcctgcaatcggaaaagcagactga
aaggtgacaaagaagctgaagatgggtggtggagagaggtataacattccagcccctcaa
actagaaatgttagtaagaaccaacaacagcttagtagacagaagaccaaggatcagaat
tcccagatgaagattgttcacaagaaaaaggaaagaggacatacttataattcgtcatca
gctgcatggcaggccatgcaaaatggggggaagaacaaaaattttccaaacaatcaaaac
tggaactctagcttatcaagtcccaccttactttttaagtctcaaactaatcagaactat
gccggggccaaatttagtgagccaccatcaccaagtgttcttcctaaaccaccaagccac
tgggttcctgtttcctttaatccttctgataaagaaataatgacatttcaacttaaaacc
ttacttaaagtacaggtataaaatgagataaagtactaacattcaaacctagtcaatatt
taaggataactgccaattgtttcagaccaaatacacaagggaattaatctgtaaaatagc
ttgcgtagaaaatataattagacgtcatcttttatgtgttatgtgcattgatgtaatgat
agaatcagtgcaactaagatttgtacttgattatcaatactaaattaagtgttttcaatg
gattaaccatttaaatgaaaccaagtgcagatttggggagtgataaaggaatcaaccttt
tctattgcttgttgggaaaattaagattatcattcatggatcagtaggtttacttgttga
aagctggtgaatctgatgataagcatcaaattaaaacatacaggggttgaaaactagttg
aatattgagttcaatgttctagaaacatccagaccagttacatatcaacaacctgatgca
ccgccaaaaaaa
>CS2000071100002_469
aatggccagcaaggaggggggtccgagccggcagcagcggcggcggcggcggcagtggtg
gcagcgggagacaaatggaaacctccacaggggacagactccatcaagatggagaacggg
cagggcacagccgcgaagctgggactgcctcccttgacgcccgagcagcaggaggccctc
cagaaggccaagaagtacgccatggagcagagcatcaagagcgtgctggtgaaacagacc
atcgcccaccagcagcagcagcttaccaacctgcagatggcggctcagcggcagcgggca
ctggccatcatgtgccgggtctacgtgggctccatctactacgagctaggggaggacacc
atccgccaggcgttcgccccctttgggcctatcaagagcatcgacatgtcctgggactcc
gtcaccatgaagcacaagggctttgcgtttgtggagtatgaggtcccaraagccgcccag
ctggccttggagcagatgaattccgtgatgctgggaggcaggaacatcaaggtgggcaga
cccagcaacatagggcaggctcagcccatcatagaccagctggccgaggaggcgcgagcc
ttcaaccgcatctacgtggcttccgtgcaccaggacctctcggatgatgacatcaagagt
gtgtttgaggcctttggcaagatcaaatcctgcacgctggctcgggaccccacgactggc
aaacacaagggctatggcttcattgaatatgagaaagcccaatcgtcccaggatgctgtg
tcttccatgaacctttttgacctggggggccagtacttgcgggtgggcaaggctgtcaca
ccccctatgcccctgcttacaccggccacacctggaggcctcccgccggctgctgccgtg
gccgcagctgcagccacagccaagattacagctcaggaagcagtggctggagcagcagta
ctgggtaccctagccactcctggactggtgtcccctgcactgactctggcccagcccctg
ggggctctaccccaggccgtcatggctgcccaggccccaggagtcatcacaggtgtgaca
ccggctcggcctcccattccggtcaccatcccctctgttggtgtggtgaatcccatcctg
gccagccctccgacacttggtctcctggagcctaagaaggagaaggaggaggaggagctg
tttcccgagtcggagcggccggagatgctgagtgagcaggagcacatgagcatctcagga
agcagcgcccgccacatggtgatgcagaagctcctccgcaagcaggagtccacagtgatg
gttctgcgtaacatggtggaccccaaggacatcgacgatgacctggaaggggaggtgact
gaggagtgtggcaagtttggtgctgtcaaccgtgtcatcatctaccaagagaagcagggc
gaggaagaggacgcggagatcattgtcaagatttttgtggagttttccgtagcctctgag
actcacaaggccatccaggccctcaatgggcgctggtttgctggccgcaaggtggtggct
gaagtgtatgaccaggagcgttttgataacagtgacctctctgcatgacctcggccccgt
tccccggactcgcactttctccttgtttgctctgggttttatagagtgattcaatggtat
ctcggcccggccgcccagcctgtggataaaggtgcaggtgctgctggccctgactgtccc
tgtctgacaaaaaaaaaaaaaaaaaaaag
>CS2000071100002_528
aatggccagcaaggaggggggtccgagccggcagcagcggcggcggcggcggcagtggtg
gcagcgggagacaaatggaaacctccacaggggacagactccatcaagatggagaacggg
cagggcacagccgcgaagctgggactgcctcccttgacgcccgagcagcaggaggccctc
cagaaggccaagaagtacgccatggagcagagcatcaagagcgtgctggtgaaacagacc
atcgcccaccagcagcagcagcttaccaacctgcagatggcggctcagcggcagcgggca
ctggccatcatgtgccgggtctacgtgggctccatctactacgagctaggggaggacacc
atccgccaggcgttcgccccctttgggcctatcaagagcatcgacatgtcctgggactcc
gtcaccatgaagcacaagggctttgcgtttgtggagtatgaggtcccagaagccgcccag
ctggccttggagcagatgaattccgtgatgctgggaggcaggaacatyaaggtgggcaga
cccagcaacatagggcaggctcagcccatcatagaccagctggccgaggaggcgcgagcc
ttcaaccgcatctacgtggcttccgtgcaccaggacctctcggatgatgacatcaagagt
gtgtttgaggcctttggcaagatcaaatcctgcacgctggctcgggaccccacgactggc
aaacacaagggctatggcttcattgaatatgagaaagcccaatcgtcccaggatgctgtg
tcttccatgaacctttttgacctggggggccagtacttgcgggtgggcaaggctgtcaca
ccccctatgcccctgcttacaccggccacacctggaggcctcccgccggctgctgccgtg
gccgcagctgcagccacagccaagattacagctcaggaagcagtggctggagcagcagta
ctgggtaccctagccactcctggactggtgtcccctgcactgactctggcccagcccctg
ggggctctaccccaggccgtcatggctgcccaggccccaggagtcatcacaggtgtgaca
ccggctcggcctcccattccggtcaccatcccctctgttggtgtggtgaatcccatcctg
gccagccctccgacacttggtctcctggagcctaagaaggagaaggaggaggaggagctg
tttcccgagtcggagcggccggagatgctgagtgagcaggagcacatgagcatctcagga
agcagcgcccgccacatggtgatgcagaagctcctccgcaagcaggagtccacagtgatg
gttctgcgtaacatggtggaccccaaggacatcgacgatgacctggaaggggaggtgact
gaggagtgtggcaagtttggtgctgtcaaccgtgtcatcatctaccaagagaagcagggc
gaggaagaggacgcggagatcattgtcaagatttttgtggagttttccgtagcctctgag
actcacaaggccatccaggccctcaatgggcgctggtttgctggccgcaaggtggtggct
gaagtgtatgaccaggagcgttttgataacagtgacctctctgcatgacctcggccccgt
tccccggactcgcactttctccttgtttgctctgggttttatagagtgattcaatggtat
ctcggcccggccgcccagcctgtggataaaggtgcaggtgctgctggccctgactgtccc
tgtctgacaaaaaaaaaaaaaaaaaaaag
>CS2001593700001_2619
tgatgtgaggcactatttgtggccggcgtggtggaaggacacagtgaggttctcaccccc
gccccccgcccccagctcccatccccagttccatcaaagcgaacccgggccagcgcaagg
atctccgagttgctagtgtgctgaggctgggactgtcactcattctccgatcagcgcgtg
aacgactctcggcagcggctggcaggaaacaattctgcaaaaataatcgtactcagcctg
gcaattgtctgcccctaggtctgttgctctgccgccgtccacactcgctgcaaggggggg
ggcagagaatttaccgcggcaagaacatccctcccggccagcagattacaatgctgcaaa
ctaagaatctcatctggactttgtttttcctgggaactgcagtttctctgcaagtggata
ttgttcccagccaaggggaaatcagcgtgggagagtccaaattcttcctgtgccaagtgg
ccggagatgccaaagataaagacatctcctggttctcgcccaacggagagaagctcaccc
caaaccagcagcggatctcggtggtatggaacgatgactcctcctccaccctcaccatct
acaacgccaacatcgatgatgccggcatctacaagtgtgtggtcactgcggaggatggca
ccgagtcagaggccacggtcaacgtgaagatcttccagaagctcatgttcaagaacgcgc
caaccccacaggagttcagggagggagaagatgccgtgatcgtgtgtgatgtggtcagct
ccctccccccaaccatcatctggaagcacaaaggccgagatgtcatcctgaaaaaagatg
tccgattcatagtcctgaccaacaactacctccagatccggggcatcaagaaaacagatg
agggcacttaccgctgtgagggcaggatccttgcccgcggggagatcaacttcaaggaca
ttcaggtcatcgtgaatgtgccacccaccgtccaggccagacagagcatcgtgaatgcca
ccgccaacctcggccagtccgtcaccctcgtgtgcaacgccgaaggcttcccagagccca
ccgtgagctggacgaaggacggggagcagatagagaatgaggaggacgagaagtacctgt
tcagcgacgacagctccgagctgaccatcaggaaggtggacaagaacgacgaggctgagt
acgtctgcattgccgagaacaaggcgggcgagcaggacgcgtccatccacctcaaggtct
tcgcaaaacccaaaatcacctacgtagagaaccagactgccatggaactggaggaacagg
tcactcttacctgtgaagcctcgggagaccccattccctcaatcacctggagaacatcca
cccgaaacatcagcagtgaagaaaaggcttcgtggactcgaccagagaagcaagagaccc
tggacgggcacatggtggtgcgcagccacgcccgcgtgtcgtccctgacgctgaagagca
tccagtacaccgacgccggggagtatgtctgcactgccagcaacaccatcggccaggact
cccagtccatgtacctcgaagtgcaatatgcccccaagctgcagggccctgtggctgtgt
acacttgggaggggaaccaggtgaacatcacctgcgaggtgtttgcctaccccagtgcca
ctatctcgtggttccgagacggtcagctgctgcccagctccaactacagcaacatcaaga
tctacaacaccccgtccgccagctacctggaggtgaccccagactctgaaaatgattttg
gaaactacaactgtaccgcagtgaaccgcatcggacaggagtctttggaattcgtccttg
tccaagcagatactccatcctcaccatccatcgaccaggtggagccatactctagcacag
cacaggtgcaatttgatgagccagaggccacaggcggagtgcccatcctcaaatacaaag
ctgagtggagagcaatgggcgaggaggtgtggcactccaagtggtatgatgccaaggaag
ccagcatggagggcattgtcaccatcgtgggcctcaagcccgagacgacgtacgcagtcc
ggctggcggccctcaacggcaagggcctgggcgagatcagcgccgcctctgagttcaaga
cgcagccagtccgggaacccagtgcacctaagctcgaagggcagatgggagaggatggaa
actctattaaggtgaagctgatcaagcaagacgacggcggctcccccatccgacactacc
tggtcaaataccgagcgctctcctccgagtggaaaccagagatcaggctcccgtctggca
gtgaccacgtcatgctcaagtccctggactggaatgccgagtacgaggtctatgtggtgg
ccgagaaccagcagggcaagtccaaagcggcgcactttgtgttcaggacctcggcccagc
ccacagccatcccagccaacggcagccccacctcgggcctgagcactggcgccatcgtgg
gcatcctcgtcgtgaccttcgtcctgctcctggtggccgtggacgtcacctgctacttcc
tgaacaagtgtggcctgctcatgtgcattgccgtcaacytgtgtggcaaagccgggcccg
gagccaagggcaaggacatggaggagggcaaagcggccttctcgaaagatgagtccaagg
agcctatcgtggaggtgcgaacggaggaggagcggaccccgaatcacgacggagggaaac
acacggagccgaacgagaccacgccgctgacggagcccgagaagggtcccgtagaagcaa
agccggagacagaaacgaagcctgcgccagccgaagtccagacggtccccaacgatgcca
cacaaataaaggtgaatgagagcaaagcgtgatgggtgacgagacaccagcaaagatcaa
aatataaagtgacacaacagcttctccagagcatctccaatatctcacacacacacacac
acacacacacacaatacacacacacacaatctcattcctctagtatcttttgcctttaaa
gaaaaaaaacactaagcagatcaacatgggatctcctttttgtagatttatagaaagggt
tcctttgttgcgcactcacttgtaagaaaatgagacaaaaacgtgaaacccacagccaaa
ctaggacactcggttccctgaaaccatttaaaaatcgaacaaaaggaccccaaattaaga
atctaggaagctcagaagaaaaaaaaagaatctaggttcaggattttggtgttgccgaac
cggcacagaccgggttcagagaaataacttccagacgctaagactaaccgaatgaacaaa
gtccaagtttatttttctactttcagtcgagtttggactctgtgaaacctcataaataag
ttataatttctgttcactttgtatttgttcagtatgcaaagtgtgtcgcccttcctagct
gaattcaattcccacatagactcttgttttgtaggaagaatgccaaatgcagcttctggg
ggtagatctcaatttgcagtattcggatttcttttcttttccttttctttctcctttttt
tttttttttttccttcc
>CS2001593700001_3130
tgatgtgaggcactatttgtggccggcgtggtggaaggacacagtgaggttctcaccccc
gccccccgcccccagctcccatccccagttccatcaaagcgaacccgggccagcgcaagg
atctccgagttgctagtgtgctgaggctgggactgtcactcattctccgatcagcgcgtg
aacgactctcggcagcggctggcaggaaacaattctgcaaaaataatcgtactcagcctg
gcaattgtctgcccctaggtctgttgctctgccgccgtccacactcgctgcaaggggggg
ggcagagaatttaccgcggcaagaacatccctcccggccagcagattacaatgctgcaaa
ctaagaatctcatctggactttgtttttcctgggaactgcagtttctctgcaagtggata
ttgttcccagccaaggggaaatcagcgtgggagagtccaaattcttcctgtgccaagtgg
ccggagatgccaaagataaagacatctcctggttctcgcccaacggagagaagctcaccc
caaaccagcagcggatctcggtggtatggaacgatgactcctcctccaccctcaccatct
acaacgccaacatcgatgatgccggcatctacaagtgtgtggtcactgcggaggatggca
ccgagtcagaggccacggtcaacgtgaagatcttccagaagctcatgttcaagaacgcgc
caaccccacaggagttcagggagggagaagatgccgtgatcgtgtgtgatgtggtcagct
ccctccccccaaccatcatctggaagcacaaaggccgagatgtcatcctgaaaaaagatg
tccgattcatagtcctgaccaacaactacctccagatccggggcatcaagaaaacagatg
agggcacttaccgctgtgagggcaggatccttgcccgcggggagatcaacttcaaggaca
ttcaggtcatcgtgaatgtgccacccaccgtccaggccagacagagcatcgtgaatgcca
ccgccaacctcggccagtccgtcaccctcgtgtgcaacgccgaaggcttcccagagccca
ccgtgagctggacgaaggacggggagcagatagagaatgaggaggacgagaagtacctgt
tcagcgacgacagctccgagctgaccatcaggaaggtggacaagaacgacgaggctgagt
acgtctgcattgccgagaacaaggcgggcgagcaggacgcgtccatccacctcaaggtct
tcgcaaaacccaaaatcacctacgtagagaaccagactgccatggaactggaggaacagg
tcactcttacctgtgaagcctcgggagaccccattccctcaatcacctggagaacatcca
cccgaaacatcagcagtgaagaaaaggcttcgtggactcgaccagagaagcaagagaccc
tggacgggcacatggtggtgcgcagccacgcccgcgtgtcgtccctgacgctgaagagca
tccagtacaccgacgccggggagtatgtctgcactgccagcaacaccatcggccaggact
cccagtccatgtacctcgaagtgcaatatgcccccaagctgcagggccctgtggctgtgt
acacttgggaggggaaccaggtgaacatcacctgcgaggtgtttgcctaccccagtgcca
ctatctcgtggttccgagacggtcagctgctgcccagctccaactacagcaacatcaaga
tctacaacaccccgtccgccagctacctggaggtgaccccagactctgaaaatgattttg
gaaactacaactgtaccgcagtgaaccgcatcggacaggagtctttggaattcgtccttg
tccaagcagatactccatcctcaccatccatcgaccaggtggagccatactctagcacag
cacaggtgcaatttgatgagccagaggccacaggcggagtgcccatcctcaaatacaaag
ctgagtggagagcaatgggcgaggaggtgtggcactccaagtggtatgatgccaaggaag
ccagcatggagggcattgtcaccatcgtgggcctcaagcccgagacgacgtacgcagtcc
ggctggcggccctcaacggcaagggcctgggcgagatcagcgccgcctctgagttcaaga
cgcagccagtccgggaacccagtgcacctaagctcgaagggcagatgggagaggatggaa
actctattaaggtgaagctgatcaagcaagacgacggcggctcccccatccgacactacc
tggtcaaataccgagcgctctcctccgagtggaaaccagagatcaggctcccgtctggca
gtgaccacgtcatgctcaagtccctggactggaatgccgagtacgaggtctatgtggtgg
ccgagaaccagcagggcaagtccaaagcggcgcactttgtgttcaggacctcggcccagc
ccacagccatcccagccaacggcagccccacctcgggcctgagcactggcgccatcgtgg
gcatcctcgtcgtgaccttcgtcctgctcctggtggccgtggacgtcacctgctacttcc
tgaacaagtgtggcctgctcatgtgcattgccgtcaacctgtgtggcaaagccgggcccg
gagccaagggcaaggacatggaggagggcaaagcggccttctcgaaagatgagtccaagg
agcctatcgtggaggtgcgaacggaggaggagcggaccccgaatcacgacggagggaaac
acacggagccgaacgagaccacgccgctgacggagcccgagaagggtcccgtagaagcaa
agccggagacagaaacgaagcctgcgccagccgaagtccagacggtccccaacgatgcca
cacaaataaaggtgaatgagagcaaagcgtgatgggtgacgagacaccagcaaagatcaa
aatataaagtgacacaacagcttctccagagcatctccaatatctcacacacacacacac
acacacacacacaatacacacacacacaatctcattcctctagtatcttttgcctttaaa
gaaaaaaaacactaagcagatcaacatgggatctcctttttgtagatttatagaaagggt
tcctttgttrcgcactcacttgtaagaaaatgagacaaaaacgtgaaacccacagccaaa
ctaggacactcggttccctgaaaccatttaaaaatcgaacaaaaggaccccaaattaaga
atctaggaagctcagaagaaaaaaaaagaatctaggttcaggattttggtgttgccgaac
cggcacagaccgggttcagagaaataacttccagacgctaagactaaccgaatgaacaaa
gtccaagtttatttttctactttcagtcgagtttggactctgtgaaacctcataaataag
ttataatttctgttcactttgtatttgttcagtatgcaaagtgtgtcgcccttcctagct
gaattcaattcccacatagactcttgttttgtaggaagaatgccaaatgcagcttctggg
ggtagatctcaatttgcagtattcggatttcttttcttttccttttctttctcctttttt
tttttttttttccttcc
>CS2001593700001_3152
tgatgtgaggcactatttgtggccggcgtggtggaaggacacagtgaggttctcaccccc
gccccccgcccccagctcccatccccagttccatcaaagcgaacccgggccagcgcaagg
atctccgagttgctagtgtgctgaggctgggactgtcactcattctccgatcagcgcgtg
aacgactctcggcagcggctggcaggaaacaattctgcaaaaataatcgtactcagcctg
gcaattgtctgcccctaggtctgttgctctgccgccgtccacactcgctgcaaggggggg
ggcagagaatttaccgcggcaagaacatccctcccggccagcagattacaatgctgcaaa
ctaagaatctcatctggactttgtttttcctgggaactgcagtttctctgcaagtggata
ttgttcccagccaaggggaaatcagcgtgggagagtccaaattcttcctgtgccaagtgg
ccggagatgccaaagataaagacatctcctggttctcgcccaacggagagaagctcaccc
caaaccagcagcggatctcggtggtatggaacgatgactcctcctccaccctcaccatct
acaacgccaacatcgatgatgccggcatctacaagtgtgtggtcactgcggaggatggca
ccgagtcagaggccacggtcaacgtgaagatcttccagaagctcatgttcaagaacgcgc
caaccccacaggagttcagggagggagaagatgccgtgatcgtgtgtgatgtggtcagct
ccctccccccaaccatcatctggaagcacaaaggccgagatgtcatcctgaaaaaagatg
tccgattcatagtcctgaccaacaactacctccagatccggggcatcaagaaaacagatg
agggcacttaccgctgtgagggcaggatccttgcccgcggggagatcaacttcaaggaca
ttcaggtcatcgtgaatgtgccacccaccgtccaggccagacagagcatcgtgaatgcca
ccgccaacctcggccagtccgtcaccctcgtgtgcaacgccgaaggcttcccagagccca
ccgtgagctggacgaaggacggggagcagatagagaatgaggaggacgagaagtacctgt
tcagcgacgacagctccgagctgaccatcaggaaggtggacaagaacgacgaggctgagt
acgtctgcattgccgagaacaaggcgggcgagcaggacgcgtccatccacctcaaggtct
tcgcaaaacccaaaatcacctacgtagagaaccagactgccatggaactggaggaacagg
tcactcttacctgtgaagcctcgggagaccccattccctcaatcacctggagaacatcca
cccgaaacatcagcagtgaagaaaaggcttcgtggactcgaccagagaagcaagagaccc
tggacgggcacatggtggtgcgcagccacgcccgcgtgtcgtccctgacgctgaagagca
tccagtacaccgacgccggggagtatgtctgcactgccagcaacaccatcggccaggact
cccagtccatgtacctcgaagtgcaatatgcccccaagctgcagggccctgtggctgtgt
acacttgggaggggaaccaggtgaacatcacctgcgaggtgtttgcctaccccagtgcca
ctatctcgtggttccgagacggtcagctgctgcccagctccaactacagcaacatcaaga
tctacaacaccccgtccgccagctacctggaggtgaccccagactctgaaaatgattttg
gaaactacaactgtaccgcagtgaaccgcatcggacaggagtctttggaattcgtccttg
tccaagcagatactccatcctcaccatccatcgaccaggtggagccatactctagcacag
cacaggtgcaatttgatgagccagaggccacaggcggagtgcccatcctcaaatacaaag
ctgagtggagagcaatgggcgaggaggtgtggcactccaagtggtatgatgccaaggaag
ccagcatggagggcattgtcaccatcgtgggcctcaagcccgagacgacgtacgcagtcc
ggctggcggccctcaacggcaagggcctgggcgagatcagcgccgcctctgagttcaaga
cgcagccagtccgggaacccagtgcacctaagctcgaagggcagatgggagaggatggaa
actctattaaggtgaagctgatcaagcaagacgacggcggctcccccatccgacactacc
tggtcaaataccgagcgctctcctccgagtggaaaccagagatcaggctcccgtctggca
gtgaccacgtcatgctcaagtccctggactggaatgccgagtacgaggtctatgtggtgg
ccgagaaccagcagggcaagtccaaagcggcgcactttgtgttcaggacctcggcccagc
ccacagccatcccagccaacggcagccccacctcgggcctgagcactggcgccatcgtgg
gcatcctcgtcgtgaccttcgtcctgctcctggtggccgtggacgtcacctgctacttcc
tgaacaagtgtggcctgctcatgtgcattgccgtcaacctgtgtggcaaagccgggcccg
gagccaagggcaaggacatggaggagggcaaagcggccttctcgaaagatgagtccaagg
agcctatcgtggaggtgcgaacggaggaggagcggaccccgaatcacgacggagggaaac
acacggagccgaacgagaccacgccgctgacggagcccgagaagggtcccgtagaagcaa
agccggagacagaaacgaagcctgcgccagccgaagtccagacggtccccaacgatgcca
cacaaataaaggtgaatgagagcaaagcgtgatgggtgacgagacaccagcaaagatcaa
aatataaagtgacacaacagcttctccagagcatctccaatatctcacacacacacacac
acacacacacacaatacacacacacacaatctcattcctctagtatcttttgcctttaaa
gaaaaaaaacactaagcagatcaacatgggatctcctttttgtagatttatagaaagggt
tcctttgttgcgcactcacttgtaagaaaatragacaaaaacgtgaaacccacagccaaa
ctaggacactcggttccctgaaaccatttaaaaatcgaacaaaaggaccccaaattaaga
atctaggaagctcagaagaaaaaaaaagaatctaggttcaggattttggtgttgccgaac
cggcacagaccgggttcagagaaataacttccagacgctaagactaaccgaatgaacaaa
gtccaagtttatttttctactttcagtcgagtttggactctgtgaaacctcataaataag
ttataatttctgttcactttgtatttgttcagtatgcaaagtgtgtcgcccttcctagct
gaattcaattcccacatagactcttgttttgtaggaagaatgccaaatgcagcttctggg
ggtagatctcaatttgcagtattcggatttcttttcttttccttttctttctcctttttt
tttttttttttccttcc
>CS2001593700001_3165
tgatgtgaggcactatttgtggccggcgtggtggaaggacacagtgaggttctcaccccc
gccccccgcccccagctcccatccccagttccatcaaagcgaacccgggccagcgcaagg
atctccgagttgctagtgtgctgaggctgggactgtcactcattctccgatcagcgcgtg
aacgactctcggcagcggctggcaggaaacaattctgcaaaaataatcgtactcagcctg
gcaattgtctgcccctaggtctgttgctctgccgccgtccacactcgctgcaaggggggg
ggcagagaatttaccgcggcaagaacatccctcccggccagcagattacaatgctgcaaa
ctaagaatctcatctggactttgtttttcctgggaactgcagtttctctgcaagtggata
ttgttcccagccaaggggaaatcagcgtgggagagtccaaattcttcctgtgccaagtgg
ccggagatgccaaagataaagacatctcctggttctcgcccaacggagagaagctcaccc
caaaccagcagcggatctcggtggtatggaacgatgactcctcctccaccctcaccatct
acaacgccaacatcgatgatgccggcatctacaagtgtgtggtcactgcggaggatggca
ccgagtcagaggccacggtcaacgtgaagatcttccagaagctcatgttcaagaacgcgc
caaccccacaggagttcagggagggagaagatgccgtgatcgtgtgtgatgtggtcagct
ccctccccccaaccatcatctggaagcacaaaggccgagatgtcatcctgaaaaaagatg
tccgattcatagtcctgaccaacaactacctccagatccggggcatcaagaaaacagatg
agggcacttaccgctgtgagggcaggatccttgcccgcggggagatcaacttcaaggaca
ttcaggtcatcgtgaatgtgccacccaccgtccaggccagacagagcatcgtgaatgcca
ccgccaacctcggccagtccgtcaccctcgtgtgcaacgccgaaggcttcccagagccca
ccgtgagctggacgaaggacggggagcagatagagaatgaggaggacgagaagtacctgt
tcagcgacgacagctccgagctgaccatcaggaaggtggacaagaacgacgaggctgagt
acgtctgcattgccgagaacaaggcgggcgagcaggacgcgtccatccacctcaaggtct
tcgcaaaacccaaaatcacctacgtagagaaccagactgccatggaactggaggaacagg
tcactcttacctgtgaagcctcgggagaccccattccctcaatcacctggagaacatcca
cccgaaacatcagcagtgaagaaaaggcttcgtggactcgaccagagaagcaagagaccc
tggacgggcacatggtggtgcgcagccacgcccgcgtgtcgtccctgacgctgaagagca
tccagtacaccgacgccggggagtatgtctgcactgccagcaacaccatcggccaggact
cccagtccatgtacctcgaagtgcaatatgcccccaagctgcagggccctgtggctgtgt
acacttgggaggggaaccaggtgaacatcacctgcgaggtgtttgcctaccccagtgcca
ctatctcgtggttccgagacggtcagctgctgcccagctccaactacagcaacatcaaga
tctacaacaccccgtccgccagctacctggaggtgaccccagactctgaaaatgattttg
gaaactacaactgtaccgcagtgaaccgcatcggacaggagtctttggaattcgtccttg
tccaagcagatactccatcctcaccatccatcgaccaggtggagccatactctagcacag
cacaggtgcaatttgatgagccagaggccacaggcggagtgcccatcctcaaatacaaag
ctgagtggagagcaatgggcgaggaggtgtggcactccaagtggtatgatgccaaggaag
ccagcatggagggcattgtcaccatcgtgggcctcaagcccgagacgacgtacgcagtcc
ggctggcggccctcaacggcaagggcctgggcgagatcagcgccgcctctgagttcaaga
cgcagccagtccgggaacccagtgcacctaagctcgaagggcagatgggagaggatggaa
actctattaaggtgaagctgatcaagcaagacgacggcggctcccccatccgacactacc
tggtcaaataccgagcgctctcctccgagtggaaaccagagatcaggctcccgtctggca
gtgaccacgtcatgctcaagtccctggactggaatgccgagtacgaggtctatgtggtgg
ccgagaaccagcagggcaagtccaaagcggcgcactttgtgttcaggacctcggcccagc
ccacagccatcccagccaacggcagccccacctcgggcctgagcactggcgccatcgtgg
gcatcctcgtcgtgaccttcgtcctgctcctggtggccgtggacgtcacctgctacttcc
tgaacaagtgtggcctgctcatgtgcattgccgtcaacctgtgtggcaaagccgggcccg
gagccaagggcaaggacatggaggagggcaaagcggccttctcgaaagatgagtccaagg
agcctatcgtggaggtgcgaacggaggaggagcggaccccgaatcacgacggagggaaac
acacggagccgaacgagaccacgccgctgacggagcccgagaagggtcccgtagaagcaa
agccggagacagaaacgaagcctgcgccagccgaagtccagacggtccccaacgatgcca
cacaaataaaggtgaatgagagcaaagcgtgatgggtgacgagacaccagcaaagatcaa
aatataaagtgacacaacagcttctccagagcatctccaatatctcacacacacacacac
acacacacacacaatacacacacacacaatctcattcctctagtatcttttgcctttaaa
gaaaaaaaacactaagcagatcaacatgggatctcctttttgtagatttatagaaagggt
tcctttgttgcgcactcacttgtaagaaaatgagacaaaaacgtraaacccacagccaaa
ctaggacactcggttccctgaaaccatttaaaaatcgaacaaaaggaccccaaattaaga
atctaggaagctcagaagaaaaaaaaagaatctaggttcaggattttggtgttgccgaac
cggcacagaccgggttcagagaaataacttccagacgctaagactaaccgaatgaacaaa
gtccaagtttatttttctactttcagtcgagtttggactctgtgaaacctcataaataag
ttataatttctgttcactttgtatttgttcagtatgcaaagtgtgtcgcccttcctagct
gaattcaattcccacatagactcttgttttgtaggaagaatgccaaatgcagcttctggg
ggtagatctcaatttgcagtattcggatttcttttcttttccttttctttctcctttttt
tttttttttttccttcc
>CS2001593700001_3348
tgatgtgaggcactatttgtggccggcgtggtggaaggacacagtgaggttctcaccccc
gccccccgcccccagctcccatccccagttccatcaaagcgaacccgggccagcgcaagg
atctccgagttgctagtgtgctgaggctgggactgtcactcattctccgatcagcgcgtg
aacgactctcggcagcggctggcaggaaacaattctgcaaaaataatcgtactcagcctg
gcaattgtctgcccctaggtctgttgctctgccgccgtccacactcgctgcaaggggggg
ggcagagaatttaccgcggcaagaacatccctcccggccagcagattacaatgctgcaaa
ctaagaatctcatctggactttgtttttcctgggaactgcagtttctctgcaagtggata
ttgttcccagccaaggggaaatcagcgtgggagagtccaaattcttcctgtgccaagtgg
ccggagatgccaaagataaagacatctcctggttctcgcccaacggagagaagctcaccc
caaaccagcagcggatctcggtggtatggaacgatgactcctcctccaccctcaccatct
acaacgccaacatcgatgatgccggcatctacaagtgtgtggtcactgcggaggatggca
ccgagtcagaggccacggtcaacgtgaagatcttccagaagctcatgttcaagaacgcgc
caaccccacaggagttcagggagggagaagatgccgtgatcgtgtgtgatgtggtcagct
ccctccccccaaccatcatctggaagcacaaaggccgagatgtcatcctgaaaaaagatg
tccgattcatagtcctgaccaacaactacctccagatccggggcatcaagaaaacagatg
agggcacttaccgctgtgagggcaggatccttgcccgcggggagatcaacttcaaggaca
ttcaggtcatcgtgaatgtgccacccaccgtccaggccagacagagcatcgtgaatgcca
ccgccaacctcggccagtccgtcaccctcgtgtgcaacgccgaaggcttcccagagccca
ccgtgagctggacgaaggacggggagcagatagagaatgaggaggacgagaagtacctgt
tcagcgacgacagctccgagctgaccatcaggaaggtggacaagaacgacgaggctgagt
acgtctgcattgccgagaacaaggcgggcgagcaggacgcgtccatccacctcaaggtct
tcgcaaaacccaaaatcacctacgtagagaaccagactgccatggaactggaggaacagg
tcactcttacctgtgaagcctcgggagaccccattccctcaatcacctggagaacatcca
cccgaaacatcagcagtgaagaaaaggcttcgtggactcgaccagagaagcaagagaccc
tggacgggcacatggtggtgcgcagccacgcccgcgtgtcgtccctgacgctgaagagca
tccagtacaccgacgccggggagtatgtctgcactgccagcaacaccatcggccaggact
cccagtccatgtacctcgaagtgcaatatgcccccaagctgcagggccctgtggctgtgt
acacttgggaggggaaccaggtgaacatcacctgcgaggtgtttgcctaccccagtgcca
ctatctcgtggttccgagacggtcagctgctgcccagctccaactacagcaacatcaaga
tctacaacaccccgtccgccagctacctggaggtgaccccagactctgaaaatgattttg
gaaactacaactgtaccgcagtgaaccgcatcggacaggagtctttggaattcgtccttg
tccaagcagatactccatcctcaccatccatcgaccaggtggagccatactctagcacag
cacaggtgcaatttgatgagccagaggccacaggcggagtgcccatcctcaaatacaaag
ctgagtggagagcaatgggcgaggaggtgtggcactccaagtggtatgatgccaaggaag
ccagcatggagggcattgtcaccatcgtgggcctcaagcccgagacgacgtacgcagtcc
ggctggcggccctcaacggcaagggcctgggcgagatcagcgccgcctctgagttcaaga
cgcagccagtccgggaacccagtgcacctaagctcgaagggcagatgggagaggatggaa
actctattaaggtgaagctgatcaagcaagacgacggcggctcccccatccgacactacc
tggtcaaataccgagcgctctcctccgagtggaaaccagagatcaggctcccgtctggca
gtgaccacgtcatgctcaagtccctggactggaatgccgagtacgaggtctatgtggtgg
ccgagaaccagcagggcaagtccaaagcggcgcactttgtgttcaggacctcggcccagc
ccacagccatcccagccaacggcagccccacctcgggcctgagcactggcgccatcgtgg
gcatcctcgtcgtgaccttcgtcctgctcctggtggccgtggacgtcacctgctacttcc
tgaacaagtgtggcctgctcatgtgcattgccgtcaacctgtgtggcaaagccgggcccg
gagccaagggcaaggacatggaggagggcaaagcggccttctcgaaagatgagtccaagg
agcctatcgtggaggtgcgaacggaggaggagcggaccccgaatcacgacggagggaaac
acacggagccgaacgagaccacgccgctgacggagcccgagaagggtcccgtagaagcaa
agccggagacagaaacgaagcctgcgccagccgaagtccagacggtccccaacgatgcca
cacaaataaaggtgaatgagagcaaagcgtgatgggtgacgagacaccagcaaagatcaa
aatataaagtgacacaacagcttctccagagcatctccaatatctcacacacacacacac
acacacacacacaatacacacacacacaatctcattcctctagtatcttttgcctttaaa
gaaaaaaaacactaagcagatcaacatgggatctcctttttgtagatttatagaaagggt
tcctttgttgcgcactcacttgtaagaaaatgagacaaaaacgtgaaacccacagccaaa
ctaggacactcggttccctgaaaccatttaaaaatcgaacaaaaggaccccaaattaaga
atctaggaagctcagaagaaaaaaaaagaatctaggttcaggattttggtgttgccgaac
cggcacagaccgggttcagagaaataacttccagacgctaagactaaycgaatgaacaaa
gtccaagtttatttttctactttcagtcgagtttggactctgtgaaacctcataaataag
ttataatttctgttcactttgtatttgttcagtatgcaaagtgtgtcgcccttcctagct
gaattcaattcccacatagactcttgttttgtaggaagaatgccaaatgcagcttctggg
ggtagatctcaatttgcagtattcggatttcttttcttttccttttctttctcctttttt
tttttttttttccttcc
>CS2001593700001_3528
tgatgtgaggcactatttgtggccggcgtggtggaaggacacagtgaggttctcaccccc
gccccccgcccccagctcccatccccagttccatcaaagcgaacccgggccagcgcaagg
atctccgagttgctagtgtgctgaggctgggactgtcactcattctccgatcagcgcgtg
aacgactctcggcagcggctggcaggaaacaattctgcaaaaataatcgtactcagcctg
gcaattgtctgcccctaggtctgttgctctgccgccgtccacactcgctgcaaggggggg
ggcagagaatttaccgcggcaagaacatccctcccggccagcagattacaatgctgcaaa
ctaagaatctcatctggactttgtttttcctgggaactgcagtttctctgcaagtggata
ttgttcccagccaaggggaaatcagcgtgggagagtccaaattcttcctgtgccaagtgg
ccggagatgccaaagataaagacatctcctggttctcgcccaacggagagaagctcaccc
caaaccagcagcggatctcggtggtatggaacgatgactcctcctccaccctcaccatct
acaacgccaacatcgatgatgccggcatctacaagtgtgtggtcactgcggaggatggca
ccgagtcagaggccacggtcaacgtgaagatcttccagaagctcatgttcaagaacgcgc
caaccccacaggagttcagggagggagaagatgccgtgatcgtgtgtgatgtggtcagct
ccctccccccaaccatcatctggaagcacaaaggccgagatgtcatcctgaaaaaagatg
tccgattcatagtcctgaccaacaactacctccagatccggggcatcaagaaaacagatg
agggcacttaccgctgtgagggcaggatccttgcccgcggggagatcaacttcaaggaca
ttcaggtcatcgtgaatgtgccacccaccgtccaggccagacagagcatcgtgaatgcca
ccgccaacctcggccagtccgtcaccctcgtgtgcaacgccgaaggcttcccagagccca
ccgtgagctggacgaaggacggggagcagatagagaatgaggaggacgagaagtacctgt
tcagcgacgacagctccgagctgaccatcaggaaggtggacaagaacgacgaggctgagt
acgtctgcattgccgagaacaaggcgggcgagcaggacgcgtccatccacctcaaggtct
tcgcaaaacccaaaatcacctacgtagagaaccagactgccatggaactggaggaacagg
tcactcttacctgtgaagcctcgggagaccccattccctcaatcacctggagaacatcca
cccgaaacatcagcagtgaagaaaaggcttcgtggactcgaccagagaagcaagagaccc
tggacgggcacatggtggtgcgcagccacgcccgcgtgtcgtccctgacgctgaagagca
tccagtacaccgacgccggggagtatgtctgcactgccagcaacaccatcggccaggact
cccagtccatgtacctcgaagtgcaatatgcccccaagctgcagggccctgtggctgtgt
acacttgggaggggaaccaggtgaacatcacctgcgaggtgtttgcctaccccagtgcca
ctatctcgtggttccgagacggtcagctgctgcccagctccaactacagcaacatcaaga
tctacaacaccccgtccgccagctacctggaggtgaccccagactctgaaaatgattttg
gaaactacaactgtaccgcagtgaaccgcatcggacaggagtctttggaattcgtccttg
tccaagcagatactccatcctcaccatccatcgaccaggtggagccatactctagcacag
cacaggtgcaatttgatgagccagaggccacaggcggagtgcccatcctcaaatacaaag
ctgagtggagagcaatgggcgaggaggtgtggcactccaagtggtatgatgccaaggaag
ccagcatggagggcattgtcaccatcgtgggcctcaagcccgagacgacgtacgcagtcc
ggctggcggccctcaacggcaagggcctgggcgagatcagcgccgcctctgagttcaaga
cgcagccagtccgggaacccagtgcacctaagctcgaagggcagatgggagaggatggaa
actctattaaggtgaagctgatcaagcaagacgacggcggctcccccatccgacactacc
tggtcaaataccgagcgctctcctccgagtggaaaccagagatcaggctcccgtctggca
gtgaccacgtcatgctcaagtccctggactggaatgccgagtacgaggtctatgtggtgg
ccgagaaccagcagggcaagtccaaagcggcgcactttgtgttcaggacctcggcccagc
ccacagccatcccagccaacggcagccccacctcgggcctgagcactggcgccatcgtgg
gcatcctcgtcgtgaccttcgtcctgctcctggtggccgtggacgtcacctgctacttcc
tgaacaagtgtggcctgctcatgtgcattgccgtcaacctgtgtggcaaagccgggcccg
gagccaagggcaaggacatggaggagggcaaagcggccttctcgaaagatgagtccaagg
agcctatcgtggaggtgcgaacggaggaggagcggaccccgaatcacgacggagggaaac
acacggagccgaacgagaccacgccgctgacggagcccgagaagggtcccgtagaagcaa
agccggagacagaaacgaagcctgcgccagccgaagtccagacggtccccaacgatgcca
cacaaataaaggtgaatgagagcaaagcgtgatgggtgacgagacaccagcaaagatcaa
aatataaagtgacacaacagcttctccagagcatctccaatatctcacacacacacacac
acacacacacacaatacacacacacacaatctcattcctctagtatcttttgcctttaaa
gaaaaaaaacactaagcagatcaacatgggatctcctttttgtagatttatagaaagggt
tcctttgttgcgcactcacttgtaagaaaatgagacaaaaacgtgaaacccacagccaaa
ctaggacactcggttccctgaaaccatttaaaaatcgaacaaaaggaccccaaattaaga
atctaggaagctcagaagaaaaaaaaagaatctaggttcaggattttggtgttgccgaac
cggcacagaccgggttcagagaaataacttccagacgctaagactaaccgaatgaacaaa
gtccaagtttatttttctactttcagtcgagtttggactctgtgaaacctcataaataag
ttataatttctgttcactttgtatttgttcagtatgcaaagtgtgtcgcccttcctagct
gaattcaattcccacatagactcttgttttgtaggaagaatgccaaaygcagcttctggg
ggtagatctcaatttgcagtattcggatttcttttcttttccttttctttctcctttttt
tttttttttttccttcc
>CS2001191600001_771
gggtatttctgaagttttcagagctctttagaaactgcgctctttagaacctagccctcc
ctgtgcatcatgagttaggaaacagtgctgactgttctttcctcctctgcatgtgtggtg
gtttcttttctctctcagtctcaaccattctgcttttgttgtgtgttggaggaagagtct
gatgaagacaggaaaaggtgattctgactagtggggaatttccctatttttagtaactga
gttaagctactaggaactattatgaaaacagttacacactgctttccctgagaaaatgtg
gaatatgtcttaactattggaagacactgaagaatgaactgaccagcgagttcggcctga
taatcagtgcaaggttgtgtccattcgttcaacagaattccgtgtatttgtgttacacgt
ggtagacacataatggcagacaaggcagaagtgttcctccctcatggagcaccactggag
aagcgggtgcgcacacacgacgcaagaaagacagacagagaatggctgatcctgaaagtt
ctaaaaaggaaaggcaggttctctttccccactgctgtgatgcatggcagcccgtcagtt
gccatttatctcatgtcagacgcagtactgcccttacggttcactgtctgcaccgacaga
agatggaatgggagggtcgttcatggtgtgagtttgtaaacaggtgtgccagccagtggg
aacgggtgagccggtgtccttccttatcattaaggtcatgtaggtatttastcctcacta
tgaagctggtccaaattgagatgaggtgtcagtataaaacacacatcagacttggaagat
gtacaaagaatgtgaaatacctcagttttgtatattgatgagattataatattttggtat
agtggagtaaatactaaattggctttttcgtttttttttttttttgctttttaatttaaa
aattgtatctgaggcctgtattatctttgttttgtagtgcactggtttgaaggatgagtt
gaaaaaaatttaaaataatccaatcatgttctcagggttaactacagggtttctgtagtg
ccatacctagaaaatgttttttgaatgcttccttaaaatttttaaatttgaatacataat
tataatgtctgacttaatattaaaagttaacgtttagtgaaacaattctaaattcctgat
ggtaatggccaagcaagctgttaaattaatgctattcatatcaaaatacatcctggctta
ccaaaataaattcccacatatttttacatttgttaagaaaaaagtatgctgaacttgaaa
ctgcatttacccatggtttctcacagtgagagcagcagaactggtcatttgccttgccta
taacagcaacagtgacaggctgtacctgatgcagaaacctctgattatggtctcacccat
atatccttcaaaacttttcttacatgctacaccaatctaggttttttccttttctgtctt
ggaatttgctcattaaaaccctctagcttaacctttaaaaa
>CS2000731100001_1691
atgtgctgagggagatgcaggaaggccacggcgggtggaacccccggatggccaagcaaa
actcctgcttggtgggtgagggggcgcgggttataaatgacctcgacacggtgaagcggc
tgcaggctggccatggggaatggaccgatgacatggcccctgctctgggccgcattggga
gagtgctgaaggttttcggagacgggaacgtgggtgtgctggtcagtgggaagctgtgga
cctttagcccctcctgcctggtggcctaccggcctgaggaagatgccaacctggacgtag
ctgggcgagcccgggagaacaaaagctccctgagcgttgtcttggacaagcttcgagccc
agaagagtgacctggagcacccagggaagctggtggtggaggtggctctgggcaatgtgg
cccgggctctggacctgctgcggcggcacccagaacaggtggacaccaagaatcagggca
ggactgccctgcagatggctgcctacctaggccaggtggagctggtgcggctgctgctgc
aggctcaggcgggcgttgacctgccggatgatgagggcaacacggcactgcactacgcag
ccctggggaaccagcctgaggctgcccgggtgctcttgagctcaggttgtggggccaatg
ctctgaacagcactcggagctcagcactgcatgtggccgtgcagaggggcttcctggaag
tggtgaaggtcctgtgtgagcgtggctgtgacgtcaacctgcctgatgcccatgctgata
cacccctgcactgcgccatctcagcgggcactggtgccagcggcattgtggaggtcctca
ccgaggtgccaggcatcgatgtcactgccaccaacagccagggcttcactctgctgcacc
atgcgtccctcaaaggccacacactagcctgtcaggaggattctggcacgggcacggcag
ctggtggacgccaagaaggaggatggttttacggcactgcacctggccgccttcaacaac
catggggaggtggcccaggttctcatccaagagggccactgtgatgtgaacgctcgcaac
cgtaagctgcagtccccactgcacctggctgtgcagcaggcccacgtggggctggtgcca
ctgctggtggatgcgggctgcagcgtcaacgccgaggatgaggagggggacacggctctg
cacgtggccctgcagcgccaccagctgctgcctctggcagctgatgggagcgcaggggac
ccgggtcccctgcagctgctgtccaggctacaggcctcgggccttccgagcagtgcagag
ctgacggcaggcgcggctatggcctactacttagcgctggagggcgccgacctgagctac
gccaaccaccgcggccggagccccctggacctggctgccgagggtcgcctgctcaaagcc
ctgcagggctgtgctcagcgcttccgggagcggcaggctggaggcagtggcagcgggggc
tcggcccagggtccaagactggtgctcagtgctccgaacactgtaaccaacctgcatgtg
gccgcgccgacgggccccgaggccgctgagtgcctagtgtgctcggagctggcgctgctg
gtgctgttctcgccctgccagcatcgcacagtgtgcgaggagtgcgcgcgcaggatgaag
aaatgcatcargtgccaggtggtcatcagcaagaagctgcgcccagacggcacggaggtg
gtcagcgcagcccccgcgcccggcccaccgcggcagttggtggaggagctgcagagccgc
tacaggcagatggaggagcgcatcacctgtccgatttgcatcgacagccacatccgcctc
gtgttccagtgcggccacggcgcgtgcgcgccctgtggcgcggcgctcagcgcctgcccg
atctgccgccagcccatccgcgaccgcatccagatcttcgtgtagccggcgccccccgcc
tcgttccggggccatgccccgcggccgccctcacgagccctttctctgtattttataaaa
agattgctggacaaaaa
>CS2001910600001_89
ctggggacgtgcgggcctggcctctgccgccaggccagtgggcaggtcacgagttagcac
agtgaagggattcggaggaatccacccakgtcagagagcccacaggacatgccagggact
aggcgccgagctgtgaggggcaggagccggtgcagccagactcgctgccccgggacgttt
gtatgagttgtttttgtttctacttgaaagggaatctgtctttacctactgcctgcgatg
ccggggtgcttcacacccacagggaccacttcctgcgtccacacttaggtgttcaatgca
gctttggggttcagatggtctctgtttgctagagagtatcctctttctcagcagaacttt
gtgataaagacagaattgggagcaggttcagataagatgcatttcccgtggtttttaatg
aggacattggccagagagcagttagtcaccaggactcttttagactcggggcaggatctt
aggcccacggcatgtgcccaggaggccaggccccagggatgtatgcccaggctctcctct
cccagagaagcagcgctgcctgctcagc
>CS2001307900001_194
ggtcaacttggacatttggcttctgtcaacatgaaggctctccttattctggggcttctg
ctcctttctgttgctgtccagggcaagacatttaagaggtgtgagcttgccagaactctg
aagaatcttggattggctggctacaagggagtcagcctggcagactggatgtgtttggcc
aaaggagaaagcarttataacacacaagctaaaaactttaatcgtggaagccaaagcact
gattatgggatatttcagatcaacagcaaatggtggtgtaatgatggcaaaaccccaaac
gcagttaacggctgtggtgtatcctgcagtgctttgctgaaagatgacatcactcaagct
gtagcatgtgcaaagaagattgtcagtcagcaaggccttacagcatgggtggcatggaaa
aacaattgtcgaaaccgagatctcacgagttatgttcagggttgcggagtataactgtgg
agttttcgtcttcagctcattttgtcgttttttcatattaaggaaacaatagttgagtaa
aaggttatactaccactctttcaaacaaataatgtttttaccgaagcaggagcatatggt
ctttcttctaagaggctgacgtttacctcacatgtttattgtttgatattgggcctacaa
aatttttcagcttgctaacagaactaatgctggtgaataattgtctaaaatcttcattat
caaatatagctctggtacatttagttcctcaaagaaataacccagacgttatcttgaata
acataagtactccccaatattcaacaaaatataacaaaagaatatctctaagcaaattga
tcttaggcaaagccccacttgagtaggcatgtgagctctcatctgttcagtcaaaaagag
cagaacgtcaaatggctaaaaatgaaaacagcctgatcaagaattttgttttcataagtg
tgacctttggtttaaatgttttagtagaaatgttgcatttacgcagctttaaaaataaac
tcacagtttatacatcaacctattttagcctttctcaagaactcatttatgcatcctgct
gatcctgaaggaatataaagaaggattagatgagctgttgattttcctcagttttattag
cttaaattcatgcattatgactaaattcagaggcagatgagtttgcaagcattgaattaa
ttgctattaaatagatgtgaaactatgtatgttgtaaaagaaaaacgttttcattaaaag
ctttgcaattcaaaaaaaaaaaaaaaaaaaaaaaaaaaaaaaaaaaaaaaaaaaaaaaaa
aaaaaaaaaaaaaaaaaaaaaaaaaccctcgagagtccttttaaaggggccggggcccct
tgatttttcccccgggggggg
>CS2001307900001_218
ggtcaacttggacatttggcttctgtcaacatgaaggctctccttattctggggcttctg
ctcctttctgttgctgtccagggcaagacatttaagaggtgtgagcttgccagaactctg
aagaatcttggattggctggctacaagggagtcagcctggcagactggatgtgtttggcc
aaaggagaaagcagttataacacacaagctaaaaactwtaatcgtggaagccaaagcact
gattatgggatatttcagatcaacagcaaatggtggtgtaatgatggcaaaaccccaaac
gcagttaacggctgtggtgtatcctgcagtgctttgctgaaagatgacatcactcaagct
gtagcatgtgcaaagaagattgtcagtcagcaaggccttacagcatgggtggcatggaaa
aacaattgtcgaaaccgagatctcacgagttatgttcagggttgcggagtataactgtgg
agttttcgtcttcagctcattttgtcgttttttcatattaaggaaacaatagttgagtaa
aaggttatactaccactctttcaaacaaataatgtttttaccgaagcaggagcatatggt
ctttcttctaagaggctgacgtttacctcacatgtttattgtttgatattgggcctacaa
aatttttcagcttgctaacagaactaatgctggtgaataattgtctaaaatcttcattat
caaatatagctctggtacatttagttcctcaaagaaataacccagacgttatcttgaata
acataagtactccccaatattcaacaaaatataacaaaagaatatctctaagcaaattga
tcttaggcaaagccccacttgagtaggcatgtgagctctcatctgttcagtcaaaaagag
cagaacgtcaaatggctaaaaatgaaaacagcctgatcaagaattttgttttcataagtg
tgacctttggtttaaatgttttagtagaaatgttgcatttacgcagctttaaaaataaac
tcacagtttatacatcaacctattttagcctttctcaagaactcatttatgcatcctgct
gatcctgaaggaatataaagaaggattagatgagctgttgattttcctcagttttattag
cttaaattcatgcattatgactaaattcagaggcagatgagtttgcaagcattgaattaa
ttgctattaaatagatgtgaaactatgtatgttgtaaaagaaaaacgttttcattaaaag
ctttgcaattcaaaaaaaaaaaaaaaaaaaaaaaaaaaaaaaaaaaaaaaaaaaaaaaaa
aaaaaaaaaaaaaaaaaaaaaaaaaccctcgagagtccttttaaaggggccggggcccct
tgatttttcccccgggggggg
>CS2001307900001_224
ggtcaacttggacatttggcttctgtcaacatgaaggctctccttattctggggcttctg
ctcctttctgttgctgtccagggcaagacatttaagaggtgtgagcttgccagaactctg
aagaatcttggattggctggctacaagggagtcagcctggcagactggatgtgtttggcc
aaaggagaaagcagttataacacacaagctaaaaactttaatcstggaagccaaagcact
gattatgggatatttcagatcaacagcaaatggtggtgtaatgatggcaaaaccccaaac
gcagttaacggctgtggtgtatcctgcagtgctttgctgaaagatgacatcactcaagct
gtagcatgtgcaaagaagattgtcagtcagcaaggccttacagcatgggtggcatggaaa
aacaattgtcgaaaccgagatctcacgagttatgttcagggttgcggagtataactgtgg
agttttcgtcttcagctcattttgtcgttttttcatattaaggaaacaatagttgagtaa
aaggttatactaccactctttcaaacaaataatgtttttaccgaagcaggagcatatggt
ctttcttctaagaggctgacgtttacctcacatgtttattgtttgatattgggcctacaa
aatttttcagcttgctaacagaactaatgctggtgaataattgtctaaaatcttcattat
caaatatagctctggtacatttagttcctcaaagaaataacccagacgttatcttgaata
acataagtactccccaatattcaacaaaatataacaaaagaatatctctaagcaaattga
tcttaggcaaagccccacttgagtaggcatgtgagctctcatctgttcagtcaaaaagag
cagaacgtcaaatggctaaaaatgaaaacagcctgatcaagaattttgttttcataagtg
tgacctttggtttaaatgttttagtagaaatgttgcatttacgcagctttaaaaataaac
tcacagtttatacatcaacctattttagcctttctcaagaactcatttatgcatcctgct
gatcctgaaggaatataaagaaggattagatgagctgttgattttcctcagttttattag
cttaaattcatgcattatgactaaattcagaggcagatgagtttgcaagcattgaattaa
ttgctattaaatagatgtgaaactatgtatgttgtaaaagaaaaacgttttcattaaaag
ctttgcaattcaaaaaaaaaaaaaaaaaaaaaaaaaaaaaaaaaaaaaaaaaaaaaaaaa
aaaaaaaaaaaaaaaaaaaaaaaaaccctcgagagtccttttaaaggggccggggcccct
tgatttttcccccgggggggg
>CS2001307900001_232
ggtcaacttggacatttggcttctgtcaacatgaaggctctccttattctggggcttctg
ctcctttctgttgctgtccagggcaagacatttaagaggtgtgagcttgccagaactctg
aagaatcttggattggctggctacaagggagtcagcctggcagactggatgtgtttggcc
aaaggagaaagcagttataacacacaagctaaaaactttaatcgtggaagcmaaagcact
gattatgggatatttcagatcaacagcaaatggtggtgtaatgatggcaaaaccccaaac
gcagttaacggctgtggtgtatcctgcagtgctttgctgaaagatgacatcactcaagct
gtagcatgtgcaaagaagattgtcagtcagcaaggccttacagcatgggtggcatggaaa
aacaattgtcgaaaccgagatctcacgagttatgttcagggttgcggagtataactgtgg
agttttcgtcttcagctcattttgtcgttttttcatattaaggaaacaatagttgagtaa
aaggttatactaccactctttcaaacaaataatgtttttaccgaagcaggagcatatggt
ctttcttctaagaggctgacgtttacctcacatgtttattgtttgatattgggcctacaa
aatttttcagcttgctaacagaactaatgctggtgaataattgtctaaaatcttcattat
caaatatagctctggtacatttagttcctcaaagaaataacccagacgttatcttgaata
acataagtactccccaatattcaacaaaatataacaaaagaatatctctaagcaaattga
tcttaggcaaagccccacttgagtaggcatgtgagctctcatctgttcagtcaaaaagag
cagaacgtcaaatggctaaaaatgaaaacagcctgatcaagaattttgttttcataagtg
tgacctttggtttaaatgttttagtagaaatgttgcatttacgcagctttaaaaataaac
tcacagtttatacatcaacctattttagcctttctcaagaactcatttatgcatcctgct
gatcctgaaggaatataaagaaggattagatgagctgttgattttcctcagttttattag
cttaaattcatgcattatgactaaattcagaggcagatgagtttgcaagcattgaattaa
ttgctattaaatagatgtgaaactatgtatgttgtaaaagaaaaacgttttcattaaaag
ctttgcaattcaaaaaaaaaaaaaaaaaaaaaaaaaaaaaaaaaaaaaaaaaaaaaaaaa
aaaaaaaaaaaaaaaaaaaaaaaaaccctcgagagtccttttaaaggggccggggcccct
tgatttttcccccgggggggg
>CS2001307900001_294
ggtcaacttggacatttggcttctgtcaacatgaaggctctccttattctggggcttctg
ctcctttctgttgctgtccagggcaagacatttaagaggtgtgagcttgccagaactctg
aagaatcttggattggctggctacaagggagtcagcctggcagactggatgtgtttggcc
aaaggagaaagcagttataacacacaagctaaaaactttaatcgtggaagccaaagcact
gattatgggatatttcagatcaacagcaaatggtggtgtaatgatggcaaaacyccaaac
gcagttaacggctgtggtgtatcctgcagtgctttgctgaaagatgacatcactcaagct
gtagcatgtgcaaagaagattgtcagtcagcaaggccttacagcatgggtggcatggaaa
aacaattgtcgaaaccgagatctcacgagttatgttcagggttgcggagtataactgtgg
agttttcgtcttcagctcattttgtcgttttttcatattaaggaaacaatagttgagtaa
aaggttatactaccactctttcaaacaaataatgtttttaccgaagcaggagcatatggt
ctttcttctaagaggctgacgtttacctcacatgtttattgtttgatattgggcctacaa
aatttttcagcttgctaacagaactaatgctggtgaataattgtctaaaatcttcattat
caaatatagctctggtacatttagttcctcaaagaaataacccagacgttatcttgaata
acataagtactccccaatattcaacaaaatataacaaaagaatatctctaagcaaattga
tcttaggcaaagccccacttgagtaggcatgtgagctctcatctgttcagtcaaaaagag
cagaacgtcaaatggctaaaaatgaaaacagcctgatcaagaattttgttttcataagtg
tgacctttggtttaaatgttttagtagaaatgttgcatttacgcagctttaaaaataaac
tcacagtttatacatcaacctattttagcctttctcaagaactcatttatgcatcctgct
gatcctgaaggaatataaagaaggattagatgagctgttgattttcctcagttttattag
cttaaattcatgcattatgactaaattcagaggcagatgagtttgcaagcattgaattaa
ttgctattaaatagatgtgaaactatgtatgttgtaaaagaaaaacgttttcattaaaag
ctttgcaattcaaaaaaaaaaaaaaaaaaaaaaaaaaaaaaaaaaaaaaaaaaaaaaaaa
aaaaaaaaaaaaaaaaaaaaaaaaaccctcgagagtccttttaaaggggccggggcccct
tgatttttcccccgggggggg
>CS2001307900001_300
ggtcaacttggacatttggcttctgtcaacatgaaggctctccttattctggggcttctg
ctcctttctgttgctgtccagggcaagacatttaagaggtgtgagcttgccagaactctg
aagaatcttggattggctggctacaagggagtcagcctggcagactggatgtgtttggcc
aaaggagaaagcagttataacacacaagctaaaaactttaatcgtggaagccaaagcact
gattatgggatatttcagatcaacagcaaatggtggtgtaatgatggcaaaaccccaaam
gcagttaacggctgtggtgtatcctgcagtgctttgctgaaagatgacatcactcaagct
gtagcatgtgcaaagaagattgtcagtcagcaaggccttacagcatgggtggcatggaaa
aacaattgtcgaaaccgagatctcacgagttatgttcagggttgcggagtataactgtgg
agttttcgtcttcagctcattttgtcgttttttcatattaaggaaacaatagttgagtaa
aaggttatactaccactctttcaaacaaataatgtttttaccgaagcaggagcatatggt
ctttcttctaagaggctgacgtttacctcacatgtttattgtttgatattgggcctacaa
aatttttcagcttgctaacagaactaatgctggtgaataattgtctaaaatcttcattat
caaatatagctctggtacatttagttcctcaaagaaataacccagacgttatcttgaata
acataagtactccccaatattcaacaaaatataacaaaagaatatctctaagcaaattga
tcttaggcaaagccccacttgagtaggcatgtgagctctcatctgttcagtcaaaaagag
cagaacgtcaaatggctaaaaatgaaaacagcctgatcaagaattttgttttcataagtg
tgacctttggtttaaatgttttagtagaaatgttgcatttacgcagctttaaaaataaac
tcacagtttatacatcaacctattttagcctttctcaagaactcatttatgcatcctgct
gatcctgaaggaatataaagaaggattagatgagctgttgattttcctcagttttattag
cttaaattcatgcattatgactaaattcagaggcagatgagtttgcaagcattgaattaa
ttgctattaaatagatgtgaaactatgtatgttgtaaaagaaaaacgttttcattaaaag
ctttgcaattcaaaaaaaaaaaaaaaaaaaaaaaaaaaaaaaaaaaaaaaaaaaaaaaaa
aaaaaaaaaaaaaaaaaaaaaaaaaccctcgagagtccttttaaaggggccggggcccct
tgatttttcccccgggggggg
>CS2001307900001_397
ggtcaacttggacatttggcttctgtcaacatgaaggctctccttattctggggcttctg
ctcctttctgttgctgtccagggcaagacatttaagaggtgtgagcttgccagaactctg
aagaatcttggattggctggctacaagggagtcagcctggcagactggatgtgtttggcc
aaaggagaaagcagttataacacacaagctaaaaactttaatcgtggaagccaaagcact
gattatgggatatttcagatcaacagcaaatggtggtgtaatgatggcaaaaccccaaac
gcagttaacggctgtggtgtatcctgcagtgctttgctgaaagatgacatcactcaagct
gtagcatgtgcaaagaagattgtcagtcagcaaggcmttacagcatgggtggcatggaaa
aacaattgtcgaaaccgagatctcacgagttatgttcagggttgcggagtataactgtgg
agttttcgtcttcagctcattttgtcgttttttcatattaaggaaacaatagttgagtaa
aaggttatactaccactctttcaaacaaataatgtttttaccgaagcaggagcatatggt
ctttcttctaagaggctgacgtttacctcacatgtttattgtttgatattgggcctacaa
aatttttcagcttgctaacagaactaatgctggtgaataattgtctaaaatcttcattat
caaatatagctctggtacatttagttcctcaaagaaataacccagacgttatcttgaata
acataagtactccccaatattcaacaaaatataacaaaagaatatctctaagcaaattga
tcttaggcaaagccccacttgagtaggcatgtgagctctcatctgttcagtcaaaaagag
cagaacgtcaaatggctaaaaatgaaaacagcctgatcaagaattttgttttcataagtg
tgacctttggtttaaatgttttagtagaaatgttgcatttacgcagctttaaaaataaac
tcacagtttatacatcaacctattttagcctttctcaagaactcatttatgcatcctgct
gatcctgaaggaatataaagaaggattagatgagctgttgattttcctcagttttattag
cttaaattcatgcattatgactaaattcagaggcagatgagtttgcaagcattgaattaa
ttgctattaaatagatgtgaaactatgtatgttgtaaaagaaaaacgttttcattaaaag
ctttgcaattcaaaaaaaaaaaaaaaaaaaaaaaaaaaaaaaaaaaaaaaaaaaaaaaaa
aaaaaaaaaaaaaaaaaaaaaaaaaccctcgagagtccttttaaaggggccggggcccct
tgatttttcccccgggggggg
>CS2001307900001_426
ggtcaacttggacatttggcttctgtcaacatgaaggctctccttattctggggcttctg
ctcctttctgttgctgtccagggcaagacatttaagaggtgtgagcttgccagaactctg
aagaatcttggattggctggctacaagggagtcagcctggcagactggatgtgtttggcc
aaaggagaaagcagttataacacacaagctaaaaactttaatcgtggaagccaaagcact
gattatgggatatttcagatcaacagcaaatggtggtgtaatgatggcaaaaccccaaac
gcagttaacggctgtggtgtatcctgcagtgctttgctgaaagatgacatcactcaagct
gtagcatgtgcaaagaagattgtcagtcagcaaggccttacagcatgggtggcatggaaa
aacaaktgtcgaaaccgagatctcacgagttatgttcagggttgcggagtataactgtgg
agttttcgtcttcagctcattttgtcgttttttcatattaaggaaacaatagttgagtaa
aaggttatactaccactctttcaaacaaataatgtttttaccgaagcaggagcatatggt
ctttcttctaagaggctgacgtttacctcacatgtttattgtttgatattgggcctacaa
aatttttcagcttgctaacagaactaatgctggtgaataattgtctaaaatcttcattat
caaatatagctctggtacatttagttcctcaaagaaataacccagacgttatcttgaata
acataagtactccccaatattcaacaaaatataacaaaagaatatctctaagcaaattga
tcttaggcaaagccccacttgagtaggcatgtgagctctcatctgttcagtcaaaaagag
cagaacgtcaaatggctaaaaatgaaaacagcctgatcaagaattttgttttcataagtg
tgacctttggtttaaatgttttagtagaaatgttgcatttacgcagctttaaaaataaac
tcacagtttatacatcaacctattttagcctttctcaagaactcatttatgcatcctgct
gatcctgaaggaatataaagaaggattagatgagctgttgattttcctcagttttattag
cttaaattcatgcattatgactaaattcagaggcagatgagtttgcaagcattgaattaa
ttgctattaaatagatgtgaaactatgtatgttgtaaaagaaaaacgttttcattaaaag
ctttgcaattcaaaaaaaaaaaaaaaaaaaaaaaaaaaaaaaaaaaaaaaaaaaaaaaaa
aaaaaaaaaaaaaaaaaaaaaaaaaccctcgagagtccttttaaaggggccggggcccct
tgatttttcccccgggggggg
>CS2001307900001_447
ggtcaacttggacatttggcttctgtcaacatgaaggctctccttattctggggcttctg
ctcctttctgttgctgtccagggcaagacatttaagaggtgtgagcttgccagaactctg
aagaatcttggattggctggctacaagggagtcagcctggcagactggatgtgtttggcc
aaaggagaaagcagttataacacacaagctaaaaactttaatcgtggaagccaaagcact
gattatgggatatttcagatcaacagcaaatggtggtgtaatgatggcaaaaccccaaac
gcagttaacggctgtggtgtatcctgcagtgctttgctgaaagatgacatcactcaagct
gtagcatgtgcaaagaagattgtcagtcagcaaggccttacagcatgggtggcatggaaa
aacaattgtcgaaaccgagatctcacragttatgttcagggttgcggagtataactgtgg
agttttcgtcttcagctcattttgtcgttttttcatattaaggaaacaatagttgagtaa
aaggttatactaccactctttcaaacaaataatgtttttaccgaagcaggagcatatggt
ctttcttctaagaggctgacgtttacctcacatgtttattgtttgatattgggcctacaa
aatttttcagcttgctaacagaactaatgctggtgaataattgtctaaaatcttcattat
caaatatagctctggtacatttagttcctcaaagaaataacccagacgttatcttgaata
acataagtactccccaatattcaacaaaatataacaaaagaatatctctaagcaaattga
tcttaggcaaagccccacttgagtaggcatgtgagctctcatctgttcagtcaaaaagag
cagaacgtcaaatggctaaaaatgaaaacagcctgatcaagaattttgttttcataagtg
tgacctttggtttaaatgttttagtagaaatgttgcatttacgcagctttaaaaataaac
tcacagtttatacatcaacctattttagcctttctcaagaactcatttatgcatcctgct
gatcctgaaggaatataaagaaggattagatgagctgttgattttcctcagttttattag
cttaaattcatgcattatgactaaattcagaggcagatgagtttgcaagcattgaattaa
ttgctattaaatagatgtgaaactatgtatgttgtaaaagaaaaacgttttcattaaaag
ctttgcaattcaaaaaaaaaaaaaaaaaaaaaaaaaaaaaaaaaaaaaaaaaaaaaaaaa
aaaaaaaaaaaaaaaaaaaaaaaaaccctcgagagtccttttaaaggggccggggcccct
tgatttttcccccgggggggg
>CS2001307900001_574
ggtcaacttggacatttggcttctgtcaacatgaaggctctccttattctggggcttctg
ctcctttctgttgctgtccagggcaagacatttaagaggtgtgagcttgccagaactctg
aagaatcttggattggctggctacaagggagtcagcctggcagactggatgtgtttggcc
aaaggagaaagcagttataacacacaagctaaaaactttaatcgtggaagccaaagcact
gattatgggatatttcagatcaacagcaaatggtggtgtaatgatggcaaaaccccaaac
gcagttaacggctgtggtgtatcctgcagtgctttgctgaaagatgacatcactcaagct
gtagcatgtgcaaagaagattgtcagtcagcaaggccttacagcatgggtggcatggaaa
aacaattgtcgaaaccgagatctcacgagttatgttcagggttgcggagtataactgtgg
agttttcgtcttcagctcattttgtcgttttttcatattaaggaaacaatagttgagtaa
aaggttatactaccactctttcaaacaaataatrtttttaccgaagcaggagcatatggt
ctttcttctaagaggctgacgtttacctcacatgtttattgtttgatattgggcctacaa
aatttttcagcttgctaacagaactaatgctggtgaataattgtctaaaatcttcattat
caaatatagctctggtacatttagttcctcaaagaaataacccagacgttatcttgaata
acataagtactccccaatattcaacaaaatataacaaaagaatatctctaagcaaattga
tcttaggcaaagccccacttgagtaggcatgtgagctctcatctgttcagtcaaaaagag
cagaacgtcaaatggctaaaaatgaaaacagcctgatcaagaattttgttttcataagtg
tgacctttggtttaaatgttttagtagaaatgttgcatttacgcagctttaaaaataaac
tcacagtttatacatcaacctattttagcctttctcaagaactcatttatgcatcctgct
gatcctgaaggaatataaagaaggattagatgagctgttgattttcctcagttttattag
cttaaattcatgcattatgactaaattcagaggcagatgagtttgcaagcattgaattaa
ttgctattaaatagatgtgaaactatgtatgttgtaaaagaaaaacgttttcattaaaag
ctttgcaattcaaaaaaaaaaaaaaaaaaaaaaaaaaaaaaaaaaaaaaaaaaaaaaaaa
aaaaaaaaaaaaaaaaaaaaaaaaaccctcgagagtccttttaaaggggccggggcccct
tgatttttcccccgggggggg
>CS2001307900001_700
ggtcaacttggacatttggcttctgtcaacatgaaggctctccttattctggggcttctg
ctcctttctgttgctgtccagggcaagacatttaagaggtgtgagcttgccagaactctg
aagaatcttggattggctggctacaagggagtcagcctggcagactggatgtgtttggcc
aaaggagaaagcagttataacacacaagctaaaaactttaatcgtggaagccaaagcact
gattatgggatatttcagatcaacagcaaatggtggtgtaatgatggcaaaaccccaaac
gcagttaacggctgtggtgtatcctgcagtgctttgctgaaagatgacatcactcaagct
gtagcatgtgcaaagaagattgtcagtcagcaaggccttacagcatgggtggcatggaaa
aacaattgtcgaaaccgagatctcacgagttatgttcagggttgcggagtataactgtgg
agttttcgtcttcagctcattttgtcgttttttcatattaaggaaacaatagttgagtaa
aaggttatactaccactctttcaaacaaataatgtttttaccgaagcaggagcatatggt
ctttcttctaagaggctgacgtttacctcacatgtttattgtttgatattgggcctacaa
aatttttcagcttgctaacagaactaatgctggtgaatawttgtctaaaatcttcattat
caaatatagctctggtacatttagttcctcaaagaaataacccagacgttatcttgaata
acataagtactccccaatattcaacaaaatataacaaaagaatatctctaagcaaattga
tcttaggcaaagccccacttgagtaggcatgtgagctctcatctgttcagtcaaaaagag
cagaacgtcaaatggctaaaaatgaaaacagcctgatcaagaattttgttttcataagtg
tgacctttggtttaaatgttttagtagaaatgttgcatttacgcagctttaaaaataaac
tcacagtttatacatcaacctattttagcctttctcaagaactcatttatgcatcctgct
gatcctgaaggaatataaagaaggattagatgagctgttgattttcctcagttttattag
cttaaattcatgcattatgactaaattcagaggcagatgagtttgcaagcattgaattaa
ttgctattaaatagatgtgaaactatgtatgttgtaaaagaaaaacgttttcattaaaag
ctttgcaattcaaaaaaaaaaaaaaaaaaaaaaaaaaaaaaaaaaaaaaaaaaaaaaaaa
aaaaaaaaaaaaaaaaaaaaaaaaaccctcgagagtccttttaaaggggccggggcccct
tgatttttcccccgggggggg
>CS2001307900001_714
ggtcaacttggacatttggcttctgtcaacatgaaggctctccttattctggggcttctg
ctcctttctgttgctgtccagggcaagacatttaagaggtgtgagcttgccagaactctg
aagaatcttggattggctggctacaagggagtcagcctggcagactggatgtgtttggcc
aaaggagaaagcagttataacacacaagctaaaaactttaatcgtggaagccaaagcact
gattatgggatatttcagatcaacagcaaatggtggtgtaatgatggcaaaaccccaaac
gcagttaacggctgtggtgtatcctgcagtgctttgctgaaagatgacatcactcaagct
gtagcatgtgcaaagaagattgtcagtcagcaaggccttacagcatgggtggcatggaaa
aacaattgtcgaaaccgagatctcacgagttatgttcagggttgcggagtataactgtgg
agttttcgtcttcagctcattttgtcgttttttcatattaaggaaacaatagttgagtaa
aaggttatactaccactctttcaaacaaataatgtttttaccgaagcaggagcatatggt
ctttcttctaagaggctgacgtttacctcacatgtttattgtttgatattgggcctacaa
aatttttcagcttgctaacagaactaatgctggtgaataattgtctaaaatctycattat
caaatatagctctggtacatttagttcctcaaagaaataacccagacgttatcttgaata
acataagtactccccaatattcaacaaaatataacaaaagaatatctctaagcaaattga
tcttaggcaaagccccacttgagtaggcatgtgagctctcatctgttcagtcaaaaagag
cagaacgtcaaatggctaaaaatgaaaacagcctgatcaagaattttgttttcataagtg
tgacctttggtttaaatgttttagtagaaatgttgcatttacgcagctttaaaaataaac
tcacagtttatacatcaacctattttagcctttctcaagaactcatttatgcatcctgct
gatcctgaaggaatataaagaaggattagatgagctgttgattttcctcagttttattag
cttaaattcatgcattatgactaaattcagaggcagatgagtttgcaagcattgaattaa
ttgctattaaatagatgtgaaactatgtatgttgtaaaagaaaaacgttttcattaaaag
ctttgcaattcaaaaaaaaaaaaaaaaaaaaaaaaaaaaaaaaaaaaaaaaaaaaaaaaa
aaaaaaaaaaaaaaaaaaaaaaaaaccctcgagagtccttttaaaggggccggggcccct
tgatttttcccccgggggggg
>CS2000232500001_1075
ggcccgggaggcgggtcttagctccaggtgcgtacggtagctgaggtggcgaaacttcga
ggtgtgaggagagggtgccggatccaggtgtagagaggggtggcgtgaaggcgaaaagaa
cgggcccgcccctttccggcctggaaagtagtttctgtgggtccctgggaacgtcggaat
accagatctcgatccgtgggggcggggtccctgggggaacttgagcgcccccttctggga
accggcgggtctgttcgcagggactgctgttggggcctgattggttagacagacgttccc
cgaagccacgggaagccctacccgcggaggcgtgggtgggggatccctagcttagtactc
ctgccatctcctgtcatcgcagggccccttccctagtggcatatgtcccttgtccggggc
catggagacattgcagccaccacggcggcgcctctgtctgaagaaggggaagtgacctcc
ggtctccaagctctggctgtggaggataccggaggcccctctgcttcggccgatcaagcc
gaggaagagggagaaggaggccgggaggaggctgagcatgaggggtccggggccgaggag
gtgcagggagaagcccccagccctgagggggaggagcgtgccaagggagaatccgaggac
tggtgcgtgccctgcagcgatgaagaggtggagctgcccgcagatgggcagtcctggatg
ccacccccctctgaaatccaacggctttatgaactgctggctgcccacggtaccctggag
cttcaggctgagatcctgccccgccggccacccacgcctgaggcccagagtgaagaggag
agatccgatgaggagccagaggccaaagaggaagaagaggaaaaaccacatatgcctaca
gaatttgactttgatgatgagccaacgacaccaaaggactccctaattgaccggaggcgc
accccaggaagctcagcccggagccagaaacgggaggcccgcctggacaaggtcctttca
gacatgaagcgacacaagaagctagaggagcagatccttcgtaccggcagggacmtcttc
agcctggactcggaggacgccagccccgccagccccccactccggtcctcgggcagtctc
ttcccccggcagcggaagtactgagggtgctgagtctgccttctggagccttggcccacc
ttccctcacccagggccttgggcaagaggagagatgctcccagactcccaccacaacacc
ttgccagaaggaggactgatgtgtgtgtgtgtgtatgttttctcttgaacatctgttggg
agacctgagccgaattttctgaatctaaaataaaaaaaattttttaaaaa
>CS2000232500001_1105
ggcccgggaggcgggtcttagctccaggtgcgtacggtagctgaggtggcgaaacttcga
ggtgtgaggagagggtgccggatccaggtgtagagaggggtggcgtgaaggcgaaaagaa
cgggcccgcccctttccggcctggaaagtagtttctgtgggtccctgggaacgtcggaat
accagatctcgatccgtgggggcggggtccctgggggaacttgagcgcccccttctggga
accggcgggtctgttcgcagggactgctgttggggcctgattggttagacagacgttccc
cgaagccacgggaagccctacccgcggaggcgtgggtgggggatccctagcttagtactc
ctgccatctcctgtcatcgcagggccccttccctagtggcatatgtcccttgtccggggc
catggagacattgcagccaccacggcggcgcctctgtctgaagaaggggaagtgacctcc
ggtctccaagctctggctgtggaggataccggaggcccctctgcttcggccgatcaagcc
gaggaagagggagaaggaggccgggaggaggctgagcatgaggggtccggggccgaggag
gtgcagggagaagcccccagccctgagggggaggagcgtgccaagggagaatccgaggac
tggtgcgtgccctgcagcgatgaagaggtggagctgcccgcagatgggcagtcctggatg
ccacccccctctgaaatccaacggctttatgaactgctggctgcccacggtaccctggag
cttcaggctgagatcctgccccgccggccacccacgcctgaggcccagagtgaagaggag
agatccgatgaggagccagaggccaaagaggaagaagaggaaaaaccacatatgcctaca
gaatttgactttgatgatgagccaacgacaccaaaggactccctaattgaccggaggcgc
accccaggaagctcagcccggagccagaaacgggaggcccgcctggacaaggtcctttca
gacatgaagcgacacaagaagctagaggagcagatccttcgtaccggcagggacctcttc
agcctggactcggaggacgccagcyccgccagccccccactccggtcctcgggcagtctc
ttcccccggcagcggaagtactgagggtgctgagtctgccttctggagccttggcccacc
ttccctcacccagggccttgggcaagaggagagatgctcccagactcccaccacaacacc
ttgccagaaggaggactgatgtgtgtgtgtgtgtatgttttctcttgaacatctgttggg
agacctgagccgaattttctgaatctaaaataaaaaaaattttttaaaaa
>CS2000232500001_1143
ggcccgggaggcgggtcttagctccaggtgcgtacggtagctgaggtggcgaaacttcga
ggtgtgaggagagggtgccggatccaggtgtagagaggggtggcgtgaaggcgaaaagaa
cgggcccgcccctttccggcctggaaagtagtttctgtgggtccctgggaacgtcggaat
accagatctcgatccgtgggggcggggtccctgggggaacttgagcgcccccttctggga
accggcgggtctgttcgcagggactgctgttggggcctgattggttagacagacgttccc
cgaagccacgggaagccctacccgcggaggcgtgggtgggggatccctagcttagtactc
ctgccatctcctgtcatcgcagggccccttccctagtggcatatgtcccttgtccggggc
catggagacattgcagccaccacggcggcgcctctgtctgaagaaggggaagtgacctcc
ggtctccaagctctggctgtggaggataccggaggcccctctgcttcggccgatcaagcc
gaggaagagggagaaggaggccgggaggaggctgagcatgaggggtccggggccgaggag
gtgcagggagaagcccccagccctgagggggaggagcgtgccaagggagaatccgaggac
tggtgcgtgccctgcagcgatgaagaggtggagctgcccgcagatgggcagtcctggatg
ccacccccctctgaaatccaacggctttatgaactgctggctgcccacggtaccctggag
cttcaggctgagatcctgccccgccggccacccacgcctgaggcccagagtgaagaggag
agatccgatgaggagccagaggccaaagaggaagaagaggaaaaaccacatatgcctaca
gaatttgactttgatgatgagccaacgacaccaaaggactccctaattgaccggaggcgc
accccaggaagctcagcccggagccagaaacgggaggcccgcctggacaaggtcctttca
gacatgaagcgacacaagaagctagaggagcagatccttcgtaccggcagggacctcttc
agcctggactcggaggacgccagccccgccagccccccactccggtcctcgggcagtctc
ttyccccggcagcggaagtactgagggtgctgagtctgccttctggagccttggcccacc
ttccctcacccagggccttgggcaagaggagagatgctcccagactcccaccacaacacc
ttgccagaaggaggactgatgtgtgtgtgtgtgtatgttttctcttgaacatctgttggg
agacctgagccgaattttctgaatctaaaataaaaaaaattttttaaaaa
>CS2001233000001_353
tttttttagagatttcagtaaggtttatcatccctaatttgacattcacagagaaaacca
tacttctatttaatcaacttctgaaagtgtacagcacacaggccataatcatttccaacc
ctttaagggattctagaaattttcagctcaaaatactagattaaagaagctatgttctac
attcaaaaaataagtacaaatgttgattccacgtgtactttgatgaaacacataaaagtt
cagattattctcagtggcacaggcagagggtcaaggatcctgtccagcgtgaggccggag
ggtccagcccctgcggaatatccaaggtgctgggcagacccggcctcactggkctagctg
gcccaggttaaccggagcgctgatggtcgggctgcatactctgcgtgaaattttatgaag
acacaatgtgatgaggccacaaagggagctatatcagtgtctgcgccacaatagggcccg
gaggatggagaattagcatcgggtccatcgtagagcaggaggtagttttggacacattct
ccgggatcgtcgatgctgataaagtaaaagctgacggtgacaggtcttccagctggagca
aggatggcccattcacagtgagtattgtttgggtaagtgcccggatagccagggctggtg
accgagccactgtctccataaagagtcccaccacagccggagggtgaagaggtccagata
atttcatatccacgaccagaagttgcaccatcactcttaaatcgaaggtatagttcatga
ctctgggagaagatgggatttggcagcagagtcccacaatatgtgcccagtaatggtgaa
ctgctctcacttccgtttctgacctccaagaagtcatgggtgcagccacttgagtcctcg
atgccaaatgagtgaaagaagagggagatggtgtggttggggggtgctgtgagcacggtt
gtgcagtccacgtcgctggcgtagtcacttggccagccaggactccgcaggttgcccgga
cgcgtgg
>CS2001233000001_405
tttttttagagatttcagtaaggtttatcatccctaatttgacattcacagagaaaacca
tacttctatttaatcaacttctgaaagtgtacagcacacaggccataatcatttccaacc
ctttaagggattctagaaattttcagctcaaaatactagattaaagaagctatgttctac
attcaaaaaataagtacaaatgttgattccacgtgtactttgatgaaacacataaaagtt
cagattattctcagtggcacaggcagagggtcaaggatcctgtccagcgtgaggccggag
ggtccagcccctgcggaatatccaaggtgctgggcagacccggcctcactgggctagctg
gcccaggttaaccggagcgctgatggtcgggctgcatactctgcrtgaaattttatgaag
acacaatgtgatgaggccacaaagggagctatatcagtgtctgcgccacaatagggcccg
gaggatggagaattagcatcgggtccatcgtagagcaggaggtagttttggacacattct
ccgggatcgtcgatgctgataaagtaaaagctgacggtgacaggtcttccagctggagca
aggatggcccattcacagtgagtattgtttgggtaagtgcccggatagccagggctggtg
accgagccactgtctccataaagagtcccaccacagccggagggtgaagaggtccagata
atttcatatccacgaccagaagttgcaccatcactcttaaatcgaaggtatagttcatga
ctctgggagaagatgggatttggcagcagagtcccacaatatgtgcccagtaatggtgaa
ctgctctcacttccgtttctgacctccaagaagtcatgggtgcagccacttgagtcctcg
atgccaaatgagtgaaagaagagggagatggtgtggttggggggtgctgtgagcacggtt
gtgcagtccacgtcgctggcgtagtcacttggccagccaggactccgcaggttgcccgga
cgcgtgg
>CS2001233000001_425
tttttttagagatttcagtaaggtttatcatccctaatttgacattcacagagaaaacca
tacttctatttaatcaacttctgaaagtgtacagcacacaggccataatcatttccaacc
ctttaagggattctagaaattttcagctcaaaatactagattaaagaagctatgttctac
attcaaaaaataagtacaaatgttgattccacgtgtactttgatgaaacacataaaagtt
cagattattctcagtggcacaggcagagggtcaaggatcctgtccagcgtgaggccggag
ggtccagcccctgcggaatatccaaggtgctgggcagacccggcctcactgggctagctg
gcccaggttaaccggagcgctgatggtcgggctgcatactctgcgtgaaattttatgaag
acacratgtgatgaggccacaaagggagctatatcagtgtctgcgccacaatagggcccg
gaggatggagaattagcatcgggtccatcgtagagcaggaggtagttttggacacattct
ccgggatcgtcgatgctgataaagtaaaagctgacggtgacaggtcttccagctggagca
aggatggcccattcacagtgagtattgtttgggtaagtgcccggatagccagggctggtg
accgagccactgtctccataaagagtcccaccacagccggagggtgaagaggtccagata
atttcatatccacgaccagaagttgcaccatcactcttaaatcgaaggtatagttcatga
ctctgggagaagatgggatttggcagcagagtcccacaatatgtgcccagtaatggtgaa
ctgctctcacttccgtttctgacctccaagaagtcatgggtgcagccacttgagtcctcg
atgccaaatgagtgaaagaagagggagatggtgtggttggggggtgctgtgagcacggtt
gtgcagtccacgtcgctggcgtagtcacttggccagccaggactccgcaggttgcccgga
cgcgtgg
>CS2001233000001_441
tttttttagagatttcagtaaggtttatcatccctaatttgacattcacagagaaaacca
tacttctatttaatcaacttctgaaagtgtacagcacacaggccataatcatttccaacc
ctttaagggattctagaaattttcagctcaaaatactagattaaagaagctatgttctac
attcaaaaaataagtacaaatgttgattccacgtgtactttgatgaaacacataaaagtt
cagattattctcagtggcacaggcagagggtcaaggatcctgtccagcgtgaggccggag
ggtccagcccctgcggaatatccaaggtgctgggcagacccggcctcactgggctagctg
gcccaggttaaccggagcgctgatggtcgggctgcatactctgcgtgaaattttatgaag
acacaatgtgatgaggccacraagggagctatatcagtgtctgcgccacaatagggcccg
gaggatggagaattagcatcgggtccatcgtagagcaggaggtagttttggacacattct
ccgggatcgtcgatgctgataaagtaaaagctgacggtgacaggtcttccagctggagca
aggatggcccattcacagtgagtattgtttgggtaagtgcccggatagccagggctggtg
accgagccactgtctccataaagagtcccaccacagccggagggtgaagaggtccagata
atttcatatccacgaccagaagttgcaccatcactcttaaatcgaaggtatagttcatga
ctctgggagaagatgggatttggcagcagagtcccacaatatgtgcccagtaatggtgaa
ctgctctcacttccgtttctgacctccaagaagtcatgggtgcagccacttgagtcctcg
atgccaaatgagtgaaagaagagggagatggtgtggttggggggtgctgtgagcacggtt
gtgcagtccacgtcgctggcgtagtcacttggccagccaggactccgcaggttgcccgga
cgcgtgg
>CS2001233000001_464
tttttttagagatttcagtaaggtttatcatccctaatttgacattcacagagaaaacca
tacttctatttaatcaacttctgaaagtgtacagcacacaggccataatcatttccaacc
ctttaagggattctagaaattttcagctcaaaatactagattaaagaagctatgttctac
attcaaaaaataagtacaaatgttgattccacgtgtactttgatgaaacacataaaagtt
cagattattctcagtggcacaggcagagggtcaaggatcctgtccagcgtgaggccggag
ggtccagcccctgcggaatatccaaggtgctgggcagacccggcctcactgggctagctg
gcccaggttaaccggagcgctgatggtcgggctgcatactctgcgtgaaattttatgaag
acacaatgtgatgaggccacaaagggagctatatcagtgtctgygccacaatagggcccg
gaggatggagaattagcatcgggtccatcgtagagcaggaggtagttttggacacattct
ccgggatcgtcgatgctgataaagtaaaagctgacggtgacaggtcttccagctggagca
aggatggcccattcacagtgagtattgtttgggtaagtgcccggatagccagggctggtg
accgagccactgtctccataaagagtcccaccacagccggagggtgaagaggtccagata
atttcatatccacgaccagaagttgcaccatcactcttaaatcgaaggtatagttcatga
ctctgggagaagatgggatttggcagcagagtcccacaatatgtgcccagtaatggtgaa
ctgctctcacttccgtttctgacctccaagaagtcatgggtgcagccacttgagtcctcg
atgccaaatgagtgaaagaagagggagatggtgtggttggggggtgctgtgagcacggtt
gtgcagtccacgtcgctggcgtagtcacttggccagccaggactccgcaggttgcccgga
cgcgtgg
>CS2001233000001_582
tttttttagagatttcagtaaggtttatcatccctaatttgacattcacagagaaaacca
tacttctatttaatcaacttctgaaagtgtacagcacacaggccataatcatttccaacc
ctttaagggattctagaaattttcagctcaaaatactagattaaagaagctatgttctac
attcaaaaaataagtacaaatgttgattccacgtgtactttgatgaaacacataaaagtt
cagattattctcagtggcacaggcagagggtcaaggatcctgtccagcgtgaggccggag
ggtccagcccctgcggaatatccaaggtgctgggcagacccggcctcactgggctagctg
gcccaggttaaccggagcgctgatggtcgggctgcatactctgcgtgaaattttatgaag
acacaatgtgatgaggccacaaagggagctatatcagtgtctgcgccacaatagggcccg
gaggatggagaattagcatcgggtccatcgtagagcaggaggtagttttggacacattct
ccgggatcgtcgatgctgataaagtaaaagctgacggtgacmggtcttccagctggagca
aggatggcccattcacagtgagtattgtttgggtaagtgcccggatagccagggctggtg
accgagccactgtctccataaagagtcccaccacagccggagggtgaagaggtccagata
atttcatatccacgaccagaagttgcaccatcactcttaaatcgaaggtatagttcatga
ctctgggagaagatgggatttggcagcagagtcccacaatatgtgcccagtaatggtgaa
ctgctctcacttccgtttctgacctccaagaagtcatgggtgcagccacttgagtcctcg
atgccaaatgagtgaaagaagagggagatggtgtggttggggggtgctgtgagcacggtt
gtgcagtccacgtcgctggcgtagtcacttggccagccaggactccgcaggttgcccgga
cgcgtgg
>CS2000322100002_666
gatgggaaggataacaacactctgccgtttattctgtgtgacacaatggggctgagtgag
aaagaaggcctggacatggatgacataccctatatcttagaaggccattttcctgacaaa
taccagtttaattccttaaaactaaggccaaaaggcattggtaaccatacagtctgccca
ttgctgaaggacagaattcattgtgtggcatttgtgttcagtgccaactctgttggacag
ctctcccatgagatggtggaaaagatcaaaagaattcgaagggagttgattaagtctgat
gtggtccatgtggtgttgctcacgcatgtggataccttggatctgattacaaaaggtgac
ctcatagacgtatacaaatgtgtgcctgtgaaacttcagctagaggcagttcacagaaaa
cttggattccctctttctgacatctttgtggttagtaattatacctcagagtgggaactg
gagcctgtcatagatgtcctgatcctctctgcactgaaagagatgctgcgggctgcagat
gacttcttagagaattttcctcttgagaaaacagtggtcaatgctctaaatggagaagat
gctgctgctgctgctgctgctgctaagtcgcttcagtcctgtgtgaccccatagacggca
gcccgycacgtggtgaaggtcaaatttggaaactcaaataaaaactaaggcttgttgaaa
tggaagatgattttctcctggtgttgaatatatgacagcatttggaaatgctgagttctg
tgctagaatatttttattcctggcgttatatcagacattattcatgtatgtttgcaaact
aaggtattattaacatatcctattttagcatgtttaaatagaaatttgaatgttaatgct
caaggcctatggtgatcaataaacacataaactgggaaaaa
>CS2001080300001_244
cggtaactggacacggaagatggcggagctgggtgaggcggatgaagccgagttgcaacg
cctggtggcggccgaacagcagaaagcgcagttcactgcacaggtgcatcacttcatgga
gctatgttgggataaatgtgtggagaagccagggaatcgcttagactctcgtactgaaaa
ttgtctctctagctgtgtggaccgcttcattgacactactcttgctatcaccagtcggtt
tgcrcagatcgtacagagaggagggcagtaagccacccctggaagagtaacagcagcagc
caaggactgattaagcagcctgaagggcctgcgggggaaggcggccagtctgtcgggttg
gcttcaggcagctaccaagcccgttggtgctaaaaaggaacagatcagatgttcaaaaag
tgaaatttatttattgggaattcagaaattccatcttgtatcacaacagtttattcaata
aatgtgaattcttcaactctcttttttaaatcccattttaggatttaatatatagatctc
tgattggtaggaacattacaaataagtatgttccaaggccattagtagtgcaaatgagag
atcttaggttttgaagagccatcctaagccatattt
>CS2002300300001_364
ccagaagagcctgatagtttttaatcattctatgttagcttgctgcatcttaaaacattt
tctttcaaatcaagtcacagccgtgtgtactttaggctgtggccgtcatgaacaaatatg
aaaagaggcagagttaaaacagtaccaatggttatccattagtctgaggtaatctaatgc
aaatgaccttttaggagacttgtgaagaaatcagagaaacaggatttcagatatgagttt
ctgtataactgaatgacagctctgcagtattcgtttgtctagtttggtcaaggtcatagt
ggttttaggaagccagtcctcccaccaagcagcttgttataattgaaaataaaagaagat
tccmaggtacggagagcaagacatctatgaaatatattcaaaggtggtgaagtgagcacc
tcctcttctactgtagaactgaaaaatatattacctgtgaaaactcacccatcactgcac
catcctttgttttaagtgtttggcaagaaaaggattaccgtctgtactgtctgctcccat
tctctttgaattccttggaaaacctggagttatccccatgttagttctaaaagccaatta
gtgtctaaa
>CS2002300300001_443
ccagaagagcctgatagtttttaatcattctatgttagcttgctgcatcttaaaacattt
tctttcaaatcaagtcacagccgtgtgtactttaggctgtggccgtcatgaacaaatatg
aaaagaggcagagttaaaacagtaccaatggttatccattagtctgaggtaatctaatgc
aaatgaccttttaggagacttgtgaagaaatcagagaaacaggatttcagatatgagttt
ctgtataactgaatgacagctctgcagtattcgtttgtctagtttggtcaaggtcatagt
ggttttaggaagccagtcctcccaccaagcagcttgttataattgaaaataaaagaagat
tcccaggtacggagagcaagacatctatgaaatatattcaaaggtggtgaagtgagcacc
tcctcttctactgtagaactgamaaatatattacctgtgaaaactcacccatcactgcac
catcctttgttttaagtgtttggcaagaaaaggattaccgtctgtactgtctgctcccat
tctctttgaattccttggaaaacctggagttatccccatgttagttctaaaagccaatta
gtgtctaaa
>CS2000786300001_239
tttattcctacaggtgaaacactaaaatattgggagtgtacatggcttgtggtttgggtt
ttttttttgttttatgttttgttttggttgttcatctgccttttaacccattcaccaaaa
tttaccttgttaataacaagcatcaccaatgaacatttcagagcaatctgcatctgtaac
atacctgaatcgtattaggcaagtcagtggggaaatgctcgtgctgctaatggaattara
gtgcgttcattttacaggctcgtctttttaaactagaaaccagagtccagcacctcagca
tgttcattgttttactgtaccttgtgaggttttcactcgtaaattctaaaccagtgtatt
tttttttagaactggtttgtgtacatatatagtgattatggatactaattcagtgtaatt
tataattttctatgtcgatataaaaatacatcacagccttctcaacagctgcagcaatat
agcgcacattgccgcacagtcgggtggaagggtcagattacgtcacctcttgctcttgta
gatgcgaatcagtttttcattctgtgatagaaaattattcacgtatttttacatcatttg
tttttcctgaccagtatttaaaaccaaaaggatattctgaaaaatggccaacgatttttt
tagaaatagcatcccaagcagcgtgcctaaacattacattgcatatggaaataaaaaaaa
tcaaatgtctaatgccttatttctggtttacttttccactgtaaatggtgtggaggccct
tggtgaggtttccggaggccgactagcccccaaggacagtggggccaaccgcgtgccctg
ggacagtcagtggggctgccacactggcctctgcaccaactcagggaccctttctgtcgg
gagctcctctcagaagacactgtcctcgagcacgctgccctggaccctcaacgccgccag
aggacaggcctcccctcgctggtctcaagggtgctgaccgacgcggcccgacctcgggaa
ctgccggcggccggcgtgccctggtctggcctggtggagagctctgcaggggccgcctgg
ctccagggctgcacacacagtcccgcaccctctggatctcctcggcctctgcaccttccc
aaggtaaacccggcatcttgttcatcccacccgctgctgatggaagggcccttggggctt
ctccttggggtgtgtcctgctcgtctcgcctggcagggaggggacacgggtgggcagtgc
agagcctgttgggagtgggagtctgccagccccagggattggagcgagtacacgctcatt
gagtttctactttaatttttgtgggttggccctactgaatgcaagactacagatgtctat
aataccagacctgtatttaaaaaaagaaaaaaacgacaaaataaagcctggttctttgtt
tccag
>CS2000491600002_336
ggctcagctcagctgcagcttcggaagggcgggggagatgctgcccgttcccaaggggcg
ggctggggccgagttcctgaaactcacatttgcggtgcgcaccatggctggagagcctac
ggtctcgctccctgaactccgttcgctcctggcctccggcggggcccggctctttgacgt
gagatcccgggaggaggcggcggctggaaccatccctggggctctcaacatcccggatgt
gttcgaccacaggaccggtccttccagacccaaccactgaacctgagatggcccaacttc
cggctttccattgtatcctcttgactcctcctcccrgtgtcagagttggaaagcgccctg
cagatggagccagctgctttcaaggctttgtactccactgagaagccaaagctggaagag
aatctcattttcttctgtcagatgggcaagcggggcttgcaggccacgcagttggcccag
agactcggatacaaagaggctcggaactatgaaggggcctatagagaatggctccagaaa
gaaggttaggtagagtgtggcatactgaatgctccctccctgctgccagtggccgcctta
actaagagtgatgaaggagctgacttgttgggttgagcaacttcttatagcgctgtgcat
gaaaagcagcaaataaagagcatttaatcaaaaaaaaaaaaaaaaaactcgac
>CS2000491600002_397
ggctcagctcagctgcagcttcggaagggcgggggagatgctgcccgttcccaaggggcg
ggctggggccgagttcctgaaactcacatttgcggtgcgcaccatggctggagagcctac
ggtctcgctccctgaactccgttcgctcctggcctccggcggggcccggctctttgacgt
gagatcccgggaggaggcggcggctggaaccatccctggggctctcaacatcccggatgt
gttcgaccacaggaccggtccttccagacccaaccactgaacctgagatggcccaacttc
cggctttccattgtatcctcttgactcctcctcccagtgtcagagttggaaagcgccctg
cagatggagccagctgctttcaaggctttgtactccrctgagaagccaaagctggaagag
aatctcattttcttctgtcagatgggcaagcggggcttgcaggccacgcagttggcccag
agactcggatacaaagaggctcggaactatgaaggggcctatagagaatggctccagaaa
gaaggttaggtagagtgtggcatactgaatgctccctccctgctgccagtggccgcctta
actaagagtgatgaaggagctgacttgttgggttgagcaacttcttatagcgctgtgcat
gaaaagcagcaaataaagagcatttaatcaaaaaaaaaaaaaaaaaactcgac
>CS2000064300005_805
ggacactggcttctcgtcactcttcctcaaagtgctcgtgcaggccctgcagtggctgga
cggcccctccgtggaggctgggcccctgcaggcccagctcaggctgtttgctgcccagtg
ctcggcgcggcgccggatcagcaacgtgcggagcgggttcctgcacctggtggaggccct
gacattccgcggggacccagaagcggtcagctccaccgtgcgtgccatcgtggccaccct
cagatctggggagcagtgtgacgtggagcccgagctcatcagcaaagtcctccggagttt
gatcgaggcgaggtcacctcacttggaggagctgctggccgcgctcttctccaccgcgtc
cgccgtcccgccctcggggcccgtggtggtggtcagctcactgctgctgccagagaagga
ggagcccctggcccctgggaagcaggaggccgacagctgcagccaagaggccatgctcct
ggggccctgctcggggctgcttgtcgactggctggagatgctggaccccgaggtggttgg
cagctgccccgaccttcagcagaggctgctcttttcccggggcaagggcaaaggccaccc
tggcccccaggtgccatctttccgtccctacctgctggccctgctcacacaccagtccag
ctggtccaccctgcaccagtgtatccgcatcctgctgggcaggggccgggaacagaggtt
tgacccctcggcctcccttgacttcctctgggcctgcatccacgtccctcggatctggca
gggcagggaccagcgcaccccacaraagcggcgggaggagctggtgctgcgggtgcagcc
ggcggagcttgtggggctggtggagctgatcctggccgaagcggaggcacgcagccagga
tggggatgcgggcgcctgcgggctgctccaggcacggctgcccctgctgctgagctgctg
ccgcggtggcgacgaaggcatcaagaaggtgacggcacacttgacaagctgcgtccagca
gtggggcgacagcgtgctggggaagtgcagccgcgacctgctggtgcagctctacctgca
gcggccggacctgcgggtgcccctgcctgacgtcctgctgcacagccagggggccaccgg
cagcagtgtctgcaagctggacggcctcatccaccgcttcatcacccttctggcggatac
cagcgactcccgggcatccgagagccgagtggccgacgccagcatggcctgtcggaagct
ggcggtggcccaccccctcttgctgctgaggcacctgcccatgatcgccgccctcctgca
cggccgcacgcatctcaacttccaggagttccggcagcagaaccacctgaccttcttcat
gcatgtgctgggggtcctggagctgctgcagccgcaggtgttccagagcgagcaccaggg
ggcgctgtgggactgcctgctctccttcgtgcgcctgctgcggaactacaggaagtcctc
ccgccacctcgtgcccttcgccagcaagttcgtgcggttcacccacaagtacatcagctg
cagccccgcagccgccgtcgccttcctgcagaagcatctgaacgtgctgcatgacctgtc
ccttgacagcagcgacctggtgatgcttaagtcgctcctggcggggctcagccttcctag
cagggacggcggggctgaccgggcactggatgagga
>CS2000064300005_1552
ggacactggcttctcgtcactcttcctcaaagtgctcgtgcaggccctgcagtggctgga
cggcccctccgtggaggctgggcccctgcaggcccagctcaggctgtttgctgcccagtg
ctcggcgcggcgccggatcagcaacgtgcggagcgggttcctgcacctggtggaggccct
gacattccgcggggacccagaagcggtcagctccaccgtgcgtgccatcgtggccaccct
cagatctggggagcagtgtgacgtggagcccgagctcatcagcaaagtcctccggagttt
gatcgaggcgaggtcacctcacttggaggagctgctggccgcgctcttctccaccgcgtc
cgccgtcccgccctcggggcccgtggtggtggtcagctcactgctgctgccagagaagga
ggagcccctggcccctgggaagcaggaggccgacagctgcagccaagaggccatgctcct
ggggccctgctcggggctgcttgtcgactggctggagatgctggaccccgaggtggttgg
cagctgccccgaccttcagcagaggctgctcttttcccggggcaagggcaaaggccaccc
tggcccccaggtgccatctttccgtccctacctgctggccctgctcacacaccagtccag
ctggtccaccctgcaccagtgtatccgcatcctgctgggcaggggccgggaacagaggtt
tgacccctcggcctcccttgacttcctctgggcctgcatccacgtccctcggatctggca
gggcagggaccagcgcaccccacagaagcggcgggaggagctggtgctgcgggtgcagcc
ggcggagcttgtggggctggtggagctgatcctggccgaagcggaggcacgcagccagga
tggggatgcgggcgcctgcgggctgctccaggcacggctgcccctgctgctgagctgctg
ccgcggtggcgacgaaggcatcaagaaggtgacggcacacttgacaagctgcgtccagca
gtggggcgacagcgtgctggggaagtgcagccgcgacctgctggtgcagctctacctgca
gcggccggacctgcgggtgcccctgcctgacgtcctgctgcacagccagggggccaccgg
cagcagtgtctgcaagctggacggcctcatccaccgcttcatcacccttctggcggatac
cagcgactcccgggcatccgagagccgagtggccgacgccagcatggcctgtcggaagct
ggcggtggcccaccccctcttgctgctgaggcacctgcccatgatcgccgccctcctgca
cggccgcacgcatctcaacttccaggagttccggcagcagaaccacctgaccttcttcat
gcatgtgctgggggtcctggagctgctgcagccgcaggtgttccagagcgagcaccaggg
ggcgctgtgggactgcctgctctccttcgtgcgcctgctgcggaactacaggaagtcctc
ccgccacctcgtgcccttcgccagcaagttcgtgcggttcacccacaagtayatcagctg
cagccccgcagccgccgtcgccttcctgcagaagcatctgaacgtgctgcatgacctgtc
ccttgacagcagcgacctggtgatgcttaagtcgctcctggcggggctcagccttcctag
cagggacggcggggctgaccgggcactggatgagga
>CS2001354300001_1349
aagacctttagatgatttccacagcaacacttagcactctttggtccaaatgagaggtaa
gtgctgtgtttgccaagccgggggctgtggggctcccctcgggctgctacacctgtaggt
gcactccgtcagtgtcactcagagatttggggaaatagcgtttttacactaaaacaccag
catattttggaataaattcttacacagtttaaaacaggagtttttaagactggacattcc
tgcttccatatttgggtcttctctcaactactcctcttctcccctgctgaggaggaggca
ctttcagatgtattatgttaatggagagaaaaagcataatattgtaaagacagcagtatt
agccaacatattttggagtgttttcagatttacagtttatattccagcactcaaaactca
gggtcaagttttaacaaaagagatacttagtcatactacgtactaacatactgtttcttc
tatcttagacagtcaaagtaaatcacaccaatttctgacagcccagaaatgagctaagaa
gtcctaataaatgtgtacgttcatttaggaggaattaaacgtaacttttgtgcagagaat
caagaattctgatatgaaaggatcatttctactcactgtgtattgtggccaactgacatg
atgaataataagaattatccaaaatatggatgtgacaggatgggtggatgtgacacatgc
agtgtggaaggagaattatgaaacatgtgtttgccttagtttgaaaagagatctgggctg
atagagaacttgtatgttactaacttagccattactggtcctttaaccactgcttcactt
ttttgcaaaatatactgaagacacgttttatagtaaagaaggctttttaaccttaacttg
tcttctgaattcttgatatttcagtacttcaagtcagtcagaactttgtagacaggcctg
aaattttcttgaatacttgtttcttagcactttgaaaatataaaaccactttttaagtac
tgaatgtcattatttgcctttaaaatttcctgtgcttggggcttgaaaaaatttagttat
gtctttttctgtatataagttgtataatttgttactttcaaatatcagtagttcaatgca
atcaggttttggggtttggggttttttttgtttatctgcaaaaaataagggaaacagcta
tataaaccagtatttcactttggagcacatttcctaagtataaatttatcttcctcatta
tgtttacttcagcaaatgttcagtttcatttgcattctttaagaatgtatttacttgaag
ataaaagcaattcaaatatatgtttaaakattaggtagaattcaacctatgatttttaaa
tttccttggatagtccatacaataaataatacaaatacagttaatgagagctggcaaaat
tagagtgataattttgtatttttcaggaaaaaattataaagcaaatttctgttacatttt
ttctttttattataaggaccaacttttggtatttccttgttactgagatctatttttaga
ataaaattttgttctttatcagaaaaaaaaaaaaaaaaaaaaaaaaaaaaaaaaaaaaaa
aaaaaaaaaaaaaaaaaaaaaaaaaaaaaaaaaaaaaaaaagggggggcccctttaaaaa
ttcccccggggggcccaaattttcccctcccccctttttttttaaaaaaggggccctttt
gggggtcttttttaaaaccaagcccctgccccttttttaa
>CS2000061900001_520
tttcaaagaaccataatatgcatgtctggtcttctcataagaatgcaaaataaaagtctc
tattaatgagtctttaattggcaacctgcactgagcctgacatacgaggtgggaacatgt
gatttctcttctttgaagagttaaggttaatgagatttatcaagagcttgagaaaagcat
cctgcatggtatacactgaatcgccatttctacttcgtaaaggcagcaagatctgtctga
atcctcttaggtttatagttagggaaacaaaaagtgaggattgggtcatgaggcgtactc
cagatgaggctcaggtcagagttccatccctggagtgagaagaggctggccatcttccca
tgtgacatgagccaggctgactgtaccaatagcaccgcccgccttccgcatcctgtgact
ctgtcagctttgctcagttctgcctcctgtctcacagaagcagagccatgtgccccacac
tcctcagcctcctgagtctcggattctgtgtgagtctgargatctgggcacctgcgggtg
aatatgagaagctgtctttgtccgcctggccaagccccgtggttcccttaggacagactg
tgactctttggtgtcactcccattctccacttaagagattcacactgttcaaaacagatg
gggaaaggcgtttgcctgagctccagggacattatttcaacaacttcacccttggcccgg
tgaccagagaacatgccgggtcctacatgtgttctggagcctactggtctgcacccagtg
accccctgcagattgtggtctcaggtgtgttcacaaaaccctccatctcagcccacccag
ggcccatcgtgcagcagggaaagaatgtgaccctccgctgtcactcaccggtggtgtttg
acaagtttatcctgcaccaagaaaacagcacagggcatttccagagacgtggagagatgc
tcactggtggacatgccacagctgacttcgccattggccccatgactttggcgagtgccg
gcacctacagatgctacggctctctcagaagatccccctatgagtggtcagcccccagcg
accccgtggacatcatgatcacaggtctgtccaaaaaaccctctctctcagcccaggggg
gccccatggtgaggtcaggagagaacgtgaccttggtctgcagctccgagagtgcctttg
accagttccatttgctcagggagggggtgaaccttggacgccatctcgctggagggcaga
gcccccgcagagcactccaggcagagttccctctgggtcctgggaccccagcccacagcg
gggtctacaggtgttacggctctttcactcgctctccctactcgtggtcaaactccagcg
acccactgttcctgtctgtcacaggatccactacaagtacttgcccatcaaccatggatc
cacacaccacagaagaagcacagcttcctcaagcacactccagcacgtggtacattgtcc
ttgggctcatcatagccttcacctctaccagcatcctcctcgctgctcttgtctgtcact
ggtgttctacccaaaatcatgttgccatcatggaaggagagcccatggaagacagaacag
tgaatggtgaggactctgcagcagaagacgtgatatacgctcacttggacctcaggaccc
tctccgagagacggttcactcccactcccctgaggcccatgcacccctccaccgagccca
ttatctatgagtaattcaacataaaccaagaccgtgctgagccctgacctggccccatcc
tctgagcacacagagtgtcaccaatcgaggacctagatctcttgttaaaggggttcttca
tggacactccttcccctccaaagcagcccagcaactctgaggtgaggagtggagtccaag
aattacagtatcgtcttcaaaaatcccaccacctcttaatgatcgcctggctattctagg
actctattgtaactatctcaccttttggggagatactataatcaatcgctcatactaggt
agcttatcatgatcaccctactttttatacaattccaataaagcataaaaaatttaaaaa
aaaaaaaaaaaaaaaaaa
>CS2000061900001_563
tttcaaagaaccataatatgcatgtctggtcttctcataagaatgcaaaataaaagtctc
tattaatgagtctttaattggcaacctgcactgagcctgacatacgaggtgggaacatgt
gatttctcttctttgaagagttaaggttaatgagatttatcaagagcttgagaaaagcat
cctgcatggtatacactgaatcgccatttctacttcgtaaaggcagcaagatctgtctga
atcctcttaggtttatagttagggaaacaaaaagtgaggattgggtcatgaggcgtactc
cagatgaggctcaggtcagagttccatccctggagtgagaagaggctggccatcttccca
tgtgacatgagccaggctgactgtaccaatagcaccgcccgccttccgcatcctgtgact
ctgtcagctttgctcagttctgcctcctgtctcacagaagcagagccatgtgccccacac
tcctcagcctcctgagtctcggattctgtgtgagtctgaagatctgggcacctgcgggtg
aatatgagaagctgtctttgtcygcctggccaagccccgtggttcccttaggacagactg
tgactctttggtgtcactcccattctccacttaagagattcacactgttcaaaacagatg
gggaaaggcgtttgcctgagctccagggacattatttcaacaacttcacccttggcccgg
tgaccagagaacatgccgggtcctacatgtgttctggagcctactggtctgcacccagtg
accccctgcagattgtggtctcaggtgtgttcacaaaaccctccatctcagcccacccag
ggcccatcgtgcagcagggaaagaatgtgaccctccgctgtcactcaccggtggtgtttg
acaagtttatcctgcaccaagaaaacagcacagggcatttccagagacgtggagagatgc
tcactggtggacatgccacagctgacttcgccattggccccatgactttggcgagtgccg
gcacctacagatgctacggctctctcagaagatccccctatgagtggtcagcccccagcg
accccgtggacatcatgatcacaggtctgtccaaaaaaccctctctctcagcccaggggg
gccccatggtgaggtcaggagagaacgtgaccttggtctgcagctccgagagtgcctttg
accagttccatttgctcagggagggggtgaaccttggacgccatctcgctggagggcaga
gcccccgcagagcactccaggcagagttccctctgggtcctgggaccccagcccacagcg
gggtctacaggtgttacggctctttcactcgctctccctactcgtggtcaaactccagcg
acccactgttcctgtctgtcacaggatccactacaagtacttgcccatcaaccatggatc
cacacaccacagaagaagcacagcttcctcaagcacactccagcacgtggtacattgtcc
ttgggctcatcatagccttcacctctaccagcatcctcctcgctgctcttgtctgtcact
ggtgttctacccaaaatcatgttgccatcatggaaggagagcccatggaagacagaacag
tgaatggtgaggactctgcagcagaagacgtgatatacgctcacttggacctcaggaccc
tctccgagagacggttcactcccactcccctgaggcccatgcacccctccaccgagccca
ttatctatgagtaattcaacataaaccaagaccgtgctgagccctgacctggccccatcc
tctgagcacacagagtgtcaccaatcgaggacctagatctcttgttaaaggggttcttca
tggacactccttcccctccaaagcagcccagcaactctgaggtgaggagtggagtccaag
aattacagtatcgtcttcaaaaatcccaccacctcttaatgatcgcctggctattctagg
actctattgtaactatctcaccttttggggagatactataatcaatcgctcatactaggt
agcttatcatgatcaccctactttttatacaattccaataaagcataaaaaatttaaaaa
aaaaaaaaaaaaaaaaaa
>CS2000061900001_578
tttcaaagaaccataatatgcatgtctggtcttctcataagaatgcaaaataaaagtctc
tattaatgagtctttaattggcaacctgcactgagcctgacatacgaggtgggaacatgt
gatttctcttctttgaagagttaaggttaatgagatttatcaagagcttgagaaaagcat
cctgcatggtatacactgaatcgccatttctacttcgtaaaggcagcaagatctgtctga
atcctcttaggtttatagttagggaaacaaaaagtgaggattgggtcatgaggcgtactc
cagatgaggctcaggtcagagttccatccctggagtgagaagaggctggccatcttccca
tgtgacatgagccaggctgactgtaccaatagcaccgcccgccttccgcatcctgtgact
ctgtcagctttgctcagttctgcctcctgtctcacagaagcagagccatgtgccccacac
tcctcagcctcctgagtctcggattctgtgtgagtctgaagatctgggcacctgcgggtg
aatatgagaagctgtctttgtccgcctggccaagcccygtggttcccttaggacagactg
tgactctttggtgtcactcccattctccacttaagagattcacactgttcaaaacagatg
gggaaaggcgtttgcctgagctccagggacattatttcaacaacttcacccttggcccgg
tgaccagagaacatgccgggtcctacatgtgttctggagcctactggtctgcacccagtg
accccctgcagattgtggtctcaggtgtgttcacaaaaccctccatctcagcccacccag
ggcccatcgtgcagcagggaaagaatgtgaccctccgctgtcactcaccggtggtgtttg
acaagtttatcctgcaccaagaaaacagcacagggcatttccagagacgtggagagatgc
tcactggtggacatgccacagctgacttcgccattggccccatgactttggcgagtgccg
gcacctacagatgctacggctctctcagaagatccccctatgagtggtcagcccccagcg
accccgtggacatcatgatcacaggtctgtccaaaaaaccctctctctcagcccaggggg
gccccatggtgaggtcaggagagaacgtgaccttggtctgcagctccgagagtgcctttg
accagttccatttgctcagggagggggtgaaccttggacgccatctcgctggagggcaga
gcccccgcagagcactccaggcagagttccctctgggtcctgggaccccagcccacagcg
gggtctacaggtgttacggctctttcactcgctctccctactcgtggtcaaactccagcg
acccactgttcctgtctgtcacaggatccactacaagtacttgcccatcaaccatggatc
cacacaccacagaagaagcacagcttcctcaagcacactccagcacgtggtacattgtcc
ttgggctcatcatagccttcacctctaccagcatcctcctcgctgctcttgtctgtcact
ggtgttctacccaaaatcatgttgccatcatggaaggagagcccatggaagacagaacag
tgaatggtgaggactctgcagcagaagacgtgatatacgctcacttggacctcaggaccc
tctccgagagacggttcactcccactcccctgaggcccatgcacccctccaccgagccca
ttatctatgagtaattcaacataaaccaagaccgtgctgagccctgacctggccccatcc
tctgagcacacagagtgtcaccaatcgaggacctagatctcttgttaaaggggttcttca
tggacactccttcccctccaaagcagcccagcaactctgaggtgaggagtggagtccaag
aattacagtatcgtcttcaaaaatcccaccacctcttaatgatcgcctggctattctagg
actctattgtaactatctcaccttttggggagatactataatcaatcgctcatactaggt
agcttatcatgatcaccctactttttatacaattccaataaagcataaaaaatttaaaaa
aaaaaaaaaaaaaaaaaa
>CS2000061900001_599
tttcaaagaaccataatatgcatgtctggtcttctcataagaatgcaaaataaaagtctc
tattaatgagtctttaattggcaacctgcactgagcctgacatacgaggtgggaacatgt
gatttctcttctttgaagagttaaggttaatgagatttatcaagagcttgagaaaagcat
cctgcatggtatacactgaatcgccatttctacttcgtaaaggcagcaagatctgtctga
atcctcttaggtttatagttagggaaacaaaaagtgaggattgggtcatgaggcgtactc
cagatgaggctcaggtcagagttccatccctggagtgagaagaggctggccatcttccca
tgtgacatgagccaggctgactgtaccaatagcaccgcccgccttccgcatcctgtgact
ctgtcagctttgctcagttctgcctcctgtctcacagaagcagagccatgtgccccacac
tcctcagcctcctgagtctcggattctgtgtgagtctgaagatctgggcacctgcgggtg
aatatgagaagctgtctttgtccgcctggccaagccccgtggttcccttaggacagacyg
tgactctttggtgtcactcccattctccacttaagagattcacactgttcaaaacagatg
gggaaaggcgtttgcctgagctccagggacattatttcaacaacttcacccttggcccgg
tgaccagagaacatgccgggtcctacatgtgttctggagcctactggtctgcacccagtg
accccctgcagattgtggtctcaggtgtgttcacaaaaccctccatctcagcccacccag
ggcccatcgtgcagcagggaaagaatgtgaccctccgctgtcactcaccggtggtgtttg
acaagtttatcctgcaccaagaaaacagcacagggcatttccagagacgtggagagatgc
tcactggtggacatgccacagctgacttcgccattggccccatgactttggcgagtgccg
gcacctacagatgctacggctctctcagaagatccccctatgagtggtcagcccccagcg
accccgtggacatcatgatcacaggtctgtccaaaaaaccctctctctcagcccaggggg
gccccatggtgaggtcaggagagaacgtgaccttggtctgcagctccgagagtgcctttg
accagttccatttgctcagggagggggtgaaccttggacgccatctcgctggagggcaga
gcccccgcagagcactccaggcagagttccctctgggtcctgggaccccagcccacagcg
gggtctacaggtgttacggctctttcactcgctctccctactcgtggtcaaactccagcg
acccactgttcctgtctgtcacaggatccactacaagtacttgcccatcaaccatggatc
cacacaccacagaagaagcacagcttcctcaagcacactccagcacgtggtacattgtcc
ttgggctcatcatagccttcacctctaccagcatcctcctcgctgctcttgtctgtcact
ggtgttctacccaaaatcatgttgccatcatggaaggagagcccatggaagacagaacag
tgaatggtgaggactctgcagcagaagacgtgatatacgctcacttggacctcaggaccc
tctccgagagacggttcactcccactcccctgaggcccatgcacccctccaccgagccca
ttatctatgagtaattcaacataaaccaagaccgtgctgagccctgacctggccccatcc
tctgagcacacagagtgtcaccaatcgaggacctagatctcttgttaaaggggttcttca
tggacactccttcccctccaaagcagcccagcaactctgaggtgaggagtggagtccaag
aattacagtatcgtcttcaaaaatcccaccacctcttaatgatcgcctggctattctagg
actctattgtaactatctcaccttttggggagatactataatcaatcgctcatactaggt
agcttatcatgatcaccctactttttatacaattccaataaagcataaaaaatttaaaaa
aaaaaaaaaaaaaaaaaa
>CS2000061900001_633
tttcaaagaaccataatatgcatgtctggtcttctcataagaatgcaaaataaaagtctc
tattaatgagtctttaattggcaacctgcactgagcctgacatacgaggtgggaacatgt
gatttctcttctttgaagagttaaggttaatgagatttatcaagagcttgagaaaagcat
cctgcatggtatacactgaatcgccatttctacttcgtaaaggcagcaagatctgtctga
atcctcttaggtttatagttagggaaacaaaaagtgaggattgggtcatgaggcgtactc
cagatgaggctcaggtcagagttccatccctggagtgagaagaggctggccatcttccca
tgtgacatgagccaggctgactgtaccaatagcaccgcccgccttccgcatcctgtgact
ctgtcagctttgctcagttctgcctcctgtctcacagaagcagagccatgtgccccacac
tcctcagcctcctgagtctcggattctgtgtgagtctgaagatctgggcacctgcgggtg
aatatgagaagctgtctttgtccgcctggccaagccccgtggttcccttaggacagactg
tgactctttggtgtcactcccattctccacttmagagattcacactgttcaaaacagatg
gggaaaggcgtttgcctgagctccagggacattatttcaacaacttcacccttggcccgg
tgaccagagaacatgccgggtcctacatgtgttctggagcctactggtctgcacccagtg
accccctgcagattgtggtctcaggtgtgttcacaaaaccctccatctcagcccacccag
ggcccatcgtgcagcagggaaagaatgtgaccctccgctgtcactcaccggtggtgtttg
acaagtttatcctgcaccaagaaaacagcacagggcatttccagagacgtggagagatgc
tcactggtggacatgccacagctgacttcgccattggccccatgactttggcgagtgccg
gcacctacagatgctacggctctctcagaagatccccctatgagtggtcagcccccagcg
accccgtggacatcatgatcacaggtctgtccaaaaaaccctctctctcagcccaggggg
gccccatggtgaggtcaggagagaacgtgaccttggtctgcagctccgagagtgcctttg
accagttccatttgctcagggagggggtgaaccttggacgccatctcgctggagggcaga
gcccccgcagagcactccaggcagagttccctctgggtcctgggaccccagcccacagcg
gggtctacaggtgttacggctctttcactcgctctccctactcgtggtcaaactccagcg
acccactgttcctgtctgtcacaggatccactacaagtacttgcccatcaaccatggatc
cacacaccacagaagaagcacagcttcctcaagcacactccagcacgtggtacattgtcc
ttgggctcatcatagccttcacctctaccagcatcctcctcgctgctcttgtctgtcact
ggtgttctacccaaaatcatgttgccatcatggaaggagagcccatggaagacagaacag
tgaatggtgaggactctgcagcagaagacgtgatatacgctcacttggacctcaggaccc
tctccgagagacggttcactcccactcccctgaggcccatgcacccctccaccgagccca
ttatctatgagtaattcaacataaaccaagaccgtgctgagccctgacctggccccatcc
tctgagcacacagagtgtcaccaatcgaggacctagatctcttgttaaaggggttcttca
tggacactccttcccctccaaagcagcccagcaactctgaggtgaggagtggagtccaag
aattacagtatcgtcttcaaaaatcccaccacctcttaatgatcgcctggctattctagg
actctattgtaactatctcaccttttggggagatactataatcaatcgctcatactaggt
agcttatcatgatcaccctactttttatacaattccaataaagcataaaaaatttaaaaa
aaaaaaaaaaaaaaaaaa
>CS2000061900001_643
tttcaaagaaccataatatgcatgtctggtcttctcataagaatgcaaaataaaagtctc
tattaatgagtctttaattggcaacctgcactgagcctgacatacgaggtgggaacatgt
gatttctcttctttgaagagttaaggttaatgagatttatcaagagcttgagaaaagcat
cctgcatggtatacactgaatcgccatttctacttcgtaaaggcagcaagatctgtctga
atcctcttaggtttatagttagggaaacaaaaagtgaggattgggtcatgaggcgtactc
cagatgaggctcaggtcagagttccatccctggagtgagaagaggctggccatcttccca
tgtgacatgagccaggctgactgtaccaatagcaccgcccgccttccgcatcctgtgact
ctgtcagctttgctcagttctgcctcctgtctcacagaagcagagccatgtgccccacac
tcctcagcctcctgagtctcggattctgtgtgagtctgaagatctgggcacctgcgggtg
aatatgagaagctgtctttgtccgcctggccaagccccgtggttcccttaggacagactg
tgactctttggtgtcactcccattctccacttaagagattcasactgttcaaaacagatg
gggaaaggcgtttgcctgagctccagggacattatttcaacaacttcacccttggcccgg
tgaccagagaacatgccgggtcctacatgtgttctggagcctactggtctgcacccagtg
accccctgcagattgtggtctcaggtgtgttcacaaaaccctccatctcagcccacccag
ggcccatcgtgcagcagggaaagaatgtgaccctccgctgtcactcaccggtggtgtttg
acaagtttatcctgcaccaagaaaacagcacagggcatttccagagacgtggagagatgc
tcactggtggacatgccacagctgacttcgccattggccccatgactttggcgagtgccg
gcacctacagatgctacggctctctcagaagatccccctatgagtggtcagcccccagcg
accccgtggacatcatgatcacaggtctgtccaaaaaaccctctctctcagcccaggggg
gccccatggtgaggtcaggagagaacgtgaccttggtctgcagctccgagagtgcctttg
accagttccatttgctcagggagggggtgaaccttggacgccatctcgctggagggcaga
gcccccgcagagcactccaggcagagttccctctgggtcctgggaccccagcccacagcg
gggtctacaggtgttacggctctttcactcgctctccctactcgtggtcaaactccagcg
acccactgttcctgtctgtcacaggatccactacaagtacttgcccatcaaccatggatc
cacacaccacagaagaagcacagcttcctcaagcacactccagcacgtggtacattgtcc
ttgggctcatcatagccttcacctctaccagcatcctcctcgctgctcttgtctgtcact
ggtgttctacccaaaatcatgttgccatcatggaaggagagcccatggaagacagaacag
tgaatggtgaggactctgcagcagaagacgtgatatacgctcacttggacctcaggaccc
tctccgagagacggttcactcccactcccctgaggcccatgcacccctccaccgagccca
ttatctatgagtaattcaacataaaccaagaccgtgctgagccctgacctggccccatcc
tctgagcacacagagtgtcaccaatcgaggacctagatctcttgttaaaggggttcttca
tggacactccttcccctccaaagcagcccagcaactctgaggtgaggagtggagtccaag
aattacagtatcgtcttcaaaaatcccaccacctcttaatgatcgcctggctattctagg
actctattgtaactatctcaccttttggggagatactataatcaatcgctcatactaggt
agcttatcatgatcaccctactttttatacaattccaataaagcataaaaaatttaaaaa
aaaaaaaaaaaaaaaaaa
>CS2000061900001_655
tttcaaagaaccataatatgcatgtctggtcttctcataagaatgcaaaataaaagtctc
tattaatgagtctttaattggcaacctgcactgagcctgacatacgaggtgggaacatgt
gatttctcttctttgaagagttaaggttaatgagatttatcaagagcttgagaaaagcat
cctgcatggtatacactgaatcgccatttctacttcgtaaaggcagcaagatctgtctga
atcctcttaggtttatagttagggaaacaaaaagtgaggattgggtcatgaggcgtactc
cagatgaggctcaggtcagagttccatccctggagtgagaagaggctggccatcttccca
tgtgacatgagccaggctgactgtaccaatagcaccgcccgccttccgcatcctgtgact
ctgtcagctttgctcagttctgcctcctgtctcacagaagcagagccatgtgccccacac
tcctcagcctcctgagtctcggattctgtgtgagtctgaagatctgggcacctgcgggtg
aatatgagaagctgtctttgtccgcctggccaagccccgtggttcccttaggacagactg
tgactctttggtgtcactcccattctccacttaagagattcacactgttcaaaayagatg
gggaaaggcgtttgcctgagctccagggacattatttcaacaacttcacccttggcccgg
tgaccagagaacatgccgggtcctacatgtgttctggagcctactggtctgcacccagtg
accccctgcagattgtggtctcaggtgtgttcacaaaaccctccatctcagcccacccag
ggcccatcgtgcagcagggaaagaatgtgaccctccgctgtcactcaccggtggtgtttg
acaagtttatcctgcaccaagaaaacagcacagggcatttccagagacgtggagagatgc
tcactggtggacatgccacagctgacttcgccattggccccatgactttggcgagtgccg
gcacctacagatgctacggctctctcagaagatccccctatgagtggtcagcccccagcg
accccgtggacatcatgatcacaggtctgtccaaaaaaccctctctctcagcccaggggg
gccccatggtgaggtcaggagagaacgtgaccttggtctgcagctccgagagtgcctttg
accagttccatttgctcagggagggggtgaaccttggacgccatctcgctggagggcaga
gcccccgcagagcactccaggcagagttccctctgggtcctgggaccccagcccacagcg
gggtctacaggtgttacggctctttcactcgctctccctactcgtggtcaaactccagcg
acccactgttcctgtctgtcacaggatccactacaagtacttgcccatcaaccatggatc
cacacaccacagaagaagcacagcttcctcaagcacactccagcacgtggtacattgtcc
ttgggctcatcatagccttcacctctaccagcatcctcctcgctgctcttgtctgtcact
ggtgttctacccaaaatcatgttgccatcatggaaggagagcccatggaagacagaacag
tgaatggtgaggactctgcagcagaagacgtgatatacgctcacttggacctcaggaccc
tctccgagagacggttcactcccactcccctgaggcccatgcacccctccaccgagccca
ttatctatgagtaattcaacataaaccaagaccgtgctgagccctgacctggccccatcc
tctgagcacacagagtgtcaccaatcgaggacctagatctcttgttaaaggggttcttca
tggacactccttcccctccaaagcagcccagcaactctgaggtgaggagtggagtccaag
aattacagtatcgtcttcaaaaatcccaccacctcttaatgatcgcctggctattctagg
actctattgtaactatctcaccttttggggagatactataatcaatcgctcatactaggt
agcttatcatgatcaccctactttttatacaattccaataaagcataaaaaatttaaaaa
aaaaaaaaaaaaaaaaaa
>CS2000061900001_686
tttcaaagaaccataatatgcatgtctggtcttctcataagaatgcaaaataaaagtctc
tattaatgagtctttaattggcaacctgcactgagcctgacatacgaggtgggaacatgt
gatttctcttctttgaagagttaaggttaatgagatttatcaagagcttgagaaaagcat
cctgcatggtatacactgaatcgccatttctacttcgtaaaggcagcaagatctgtctga
atcctcttaggtttatagttagggaaacaaaaagtgaggattgggtcatgaggcgtactc
cagatgaggctcaggtcagagttccatccctggagtgagaagaggctggccatcttccca
tgtgacatgagccaggctgactgtaccaatagcaccgcccgccttccgcatcctgtgact
ctgtcagctttgctcagttctgcctcctgtctcacagaagcagagccatgtgccccacac
tcctcagcctcctgagtctcggattctgtgtgagtctgaagatctgggcacctgcgggtg
aatatgagaagctgtctttgtccgcctggccaagccccgtggttcccttaggacagactg
tgactctttggtgtcactcccattctccacttaagagattcacactgttcaaaacagatg
gggaaaggcgtttgcctgagctccarggacattatttcaacaacttcacccttggcccgg
tgaccagagaacatgccgggtcctacatgtgttctggagcctactggtctgcacccagtg
accccctgcagattgtggtctcaggtgtgttcacaaaaccctccatctcagcccacccag
ggcccatcgtgcagcagggaaagaatgtgaccctccgctgtcactcaccggtggtgtttg
acaagtttatcctgcaccaagaaaacagcacagggcatttccagagacgtggagagatgc
tcactggtggacatgccacagctgacttcgccattggccccatgactttggcgagtgccg
gcacctacagatgctacggctctctcagaagatccccctatgagtggtcagcccccagcg
accccgtggacatcatgatcacaggtctgtccaaaaaaccctctctctcagcccaggggg
gccccatggtgaggtcaggagagaacgtgaccttggtctgcagctccgagagtgcctttg
accagttccatttgctcagggagggggtgaaccttggacgccatctcgctggagggcaga
gcccccgcagagcactccaggcagagttccctctgggtcctgggaccccagcccacagcg
gggtctacaggtgttacggctctttcactcgctctccctactcgtggtcaaactccagcg
acccactgttcctgtctgtcacaggatccactacaagtacttgcccatcaaccatggatc
cacacaccacagaagaagcacagcttcctcaagcacactccagcacgtggtacattgtcc
ttgggctcatcatagccttcacctctaccagcatcctcctcgctgctcttgtctgtcact
ggtgttctacccaaaatcatgttgccatcatggaaggagagcccatggaagacagaacag
tgaatggtgaggactctgcagcagaagacgtgatatacgctcacttggacctcaggaccc
tctccgagagacggttcactcccactcccctgaggcccatgcacccctccaccgagccca
ttatctatgagtaattcaacataaaccaagaccgtgctgagccctgacctggccccatcc
tctgagcacacagagtgtcaccaatcgaggacctagatctcttgttaaaggggttcttca
tggacactccttcccctccaaagcagcccagcaactctgaggtgaggagtggagtccaag
aattacagtatcgtcttcaaaaatcccaccacctcttaatgatcgcctggctattctagg
actctattgtaactatctcaccttttggggagatactataatcaatcgctcatactaggt
agcttatcatgatcaccctactttttatacaattccaataaagcataaaaaatttaaaaa
aaaaaaaaaaaaaaaaaa
>CS2000061900001_726
tttcaaagaaccataatatgcatgtctggtcttctcataagaatgcaaaataaaagtctc
tattaatgagtctttaattggcaacctgcactgagcctgacatacgaggtgggaacatgt
gatttctcttctttgaagagttaaggttaatgagatttatcaagagcttgagaaaagcat
cctgcatggtatacactgaatcgccatttctacttcgtaaaggcagcaagatctgtctga
atcctcttaggtttatagttagggaaacaaaaagtgaggattgggtcatgaggcgtactc
cagatgaggctcaggtcagagttccatccctggagtgagaagaggctggccatcttccca
tgtgacatgagccaggctgactgtaccaatagcaccgcccgccttccgcatcctgtgact
ctgtcagctttgctcagttctgcctcctgtctcacagaagcagagccatgtgccccacac
tcctcagcctcctgagtctcggattctgtgtgagtctgaagatctgggcacctgcgggtg
aatatgagaagctgtctttgtccgcctggccaagccccgtggttcccttaggacagactg
tgactctttggtgtcactcccattctccacttaagagattcacactgttcaaaacagatg
gggaaaggcgtttgcctgagctccagggacattatttcaacaacttcacccttggcccgg
tgaccrgagaacatgccgggtcctacatgtgttctggagcctactggtctgcacccagtg
accccctgcagattgtggtctcaggtgtgttcacaaaaccctccatctcagcccacccag
ggcccatcgtgcagcagggaaagaatgtgaccctccgctgtcactcaccggtggtgtttg
acaagtttatcctgcaccaagaaaacagcacagggcatttccagagacgtggagagatgc
tcactggtggacatgccacagctgacttcgccattggccccatgactttggcgagtgccg
gcacctacagatgctacggctctctcagaagatccccctatgagtggtcagcccccagcg
accccgtggacatcatgatcacaggtctgtccaaaaaaccctctctctcagcccaggggg
gccccatggtgaggtcaggagagaacgtgaccttggtctgcagctccgagagtgcctttg
accagttccatttgctcagggagggggtgaaccttggacgccatctcgctggagggcaga
gcccccgcagagcactccaggcagagttccctctgggtcctgggaccccagcccacagcg
gggtctacaggtgttacggctctttcactcgctctccctactcgtggtcaaactccagcg
acccactgttcctgtctgtcacaggatccactacaagtacttgcccatcaaccatggatc
cacacaccacagaagaagcacagcttcctcaagcacactccagcacgtggtacattgtcc
ttgggctcatcatagccttcacctctaccagcatcctcctcgctgctcttgtctgtcact
ggtgttctacccaaaatcatgttgccatcatggaaggagagcccatggaagacagaacag
tgaatggtgaggactctgcagcagaagacgtgatatacgctcacttggacctcaggaccc
tctccgagagacggttcactcccactcccctgaggcccatgcacccctccaccgagccca
ttatctatgagtaattcaacataaaccaagaccgtgctgagccctgacctggccccatcc
tctgagcacacagagtgtcaccaatcgaggacctagatctcttgttaaaggggttcttca
tggacactccttcccctccaaagcagcccagcaactctgaggtgaggagtggagtccaag
aattacagtatcgtcttcaaaaatcccaccacctcttaatgatcgcctggctattctagg
actctattgtaactatctcaccttttggggagatactataatcaatcgctcatactaggt
agcttatcatgatcaccctactttttatacaattccaataaagcataaaaaatttaaaaa
aaaaaaaaaaaaaaaaaa
>CS2000061900001_782
tttcaaagaaccataatatgcatgtctggtcttctcataagaatgcaaaataaaagtctc
tattaatgagtctttaattggcaacctgcactgagcctgacatacgaggtgggaacatgt
gatttctcttctttgaagagttaaggttaatgagatttatcaagagcttgagaaaagcat
cctgcatggtatacactgaatcgccatttctacttcgtaaaggcagcaagatctgtctga
atcctcttaggtttatagttagggaaacaaaaagtgaggattgggtcatgaggcgtactc
cagatgaggctcaggtcagagttccatccctggagtgagaagaggctggccatcttccca
tgtgacatgagccaggctgactgtaccaatagcaccgcccgccttccgcatcctgtgact
ctgtcagctttgctcagttctgcctcctgtctcacagaagcagagccatgtgccccacac
tcctcagcctcctgagtctcggattctgtgtgagtctgaagatctgggcacctgcgggtg
aatatgagaagctgtctttgtccgcctggccaagccccgtggttcccttaggacagactg
tgactctttggtgtcactcccattctccacttaagagattcacactgttcaaaacagatg
gggaaaggcgtttgcctgagctccagggacattatttcaacaacttcacccttggcccgg
tgaccagagaacatgccgggtcctacatgtgttctggagcctactggtctgcacccagtg
amcccctgcagattgtggtctcaggtgtgttcacaaaaccctccatctcagcccacccag
ggcccatcgtgcagcagggaaagaatgtgaccctccgctgtcactcaccggtggtgtttg
acaagtttatcctgcaccaagaaaacagcacagggcatttccagagacgtggagagatgc
tcactggtggacatgccacagctgacttcgccattggccccatgactttggcgagtgccg
gcacctacagatgctacggctctctcagaagatccccctatgagtggtcagcccccagcg
accccgtggacatcatgatcacaggtctgtccaaaaaaccctctctctcagcccaggggg
gccccatggtgaggtcaggagagaacgtgaccttggtctgcagctccgagagtgcctttg
accagttccatttgctcagggagggggtgaaccttggacgccatctcgctggagggcaga
gcccccgcagagcactccaggcagagttccctctgggtcctgggaccccagcccacagcg
gggtctacaggtgttacggctctttcactcgctctccctactcgtggtcaaactccagcg
acccactgttcctgtctgtcacaggatccactacaagtacttgcccatcaaccatggatc
cacacaccacagaagaagcacagcttcctcaagcacactccagcacgtggtacattgtcc
ttgggctcatcatagccttcacctctaccagcatcctcctcgctgctcttgtctgtcact
ggtgttctacccaaaatcatgttgccatcatggaaggagagcccatggaagacagaacag
tgaatggtgaggactctgcagcagaagacgtgatatacgctcacttggacctcaggaccc
tctccgagagacggttcactcccactcccctgaggcccatgcacccctccaccgagccca
ttatctatgagtaattcaacataaaccaagaccgtgctgagccctgacctggccccatcc
tctgagcacacagagtgtcaccaatcgaggacctagatctcttgttaaaggggttcttca
tggacactccttcccctccaaagcagcccagcaactctgaggtgaggagtggagtccaag
aattacagtatcgtcttcaaaaatcccaccacctcttaatgatcgcctggctattctagg
actctattgtaactatctcaccttttggggagatactataatcaatcgctcatactaggt
agcttatcatgatcaccctactttttatacaattccaataaagcataaaaaatttaaaaa
aaaaaaaaaaaaaaaaaa
>CS2000061900001_876
tttcaaagaaccataatatgcatgtctggtcttctcataagaatgcaaaataaaagtctc
tattaatgagtctttaattggcaacctgcactgagcctgacatacgaggtgggaacatgt
gatttctcttctttgaagagttaaggttaatgagatttatcaagagcttgagaaaagcat
cctgcatggtatacactgaatcgccatttctacttcgtaaaggcagcaagatctgtctga
atcctcttaggtttatagttagggaaacaaaaagtgaggattgggtcatgaggcgtactc
cagatgaggctcaggtcagagttccatccctggagtgagaagaggctggccatcttccca
tgtgacatgagccaggctgactgtaccaatagcaccgcccgccttccgcatcctgtgact
ctgtcagctttgctcagttctgcctcctgtctcacagaagcagagccatgtgccccacac
tcctcagcctcctgagtctcggattctgtgtgagtctgaagatctgggcacctgcgggtg
aatatgagaagctgtctttgtccgcctggccaagccccgtggttcccttaggacagactg
tgactctttggtgtcactcccattctccacttaagagattcacactgttcaaaacagatg
gggaaaggcgtttgcctgagctccagggacattatttcaacaacttcacccttggcccgg
tgaccagagaacatgccgggtcctacatgtgttctggagcctactggtctgcacccagtg
accccctgcagattgtggtctcaggtgtgttcacaaaaccctccatctcagcccacccag
ggcccatcgtgcagcagggaaagaatgtgaccctcygctgtcactcaccggtggtgtttg
acaagtttatcctgcaccaagaaaacagcacagggcatttccagagacgtggagagatgc
tcactggtggacatgccacagctgacttcgccattggccccatgactttggcgagtgccg
gcacctacagatgctacggctctctcagaagatccccctatgagtggtcagcccccagcg
accccgtggacatcatgatcacaggtctgtccaaaaaaccctctctctcagcccaggggg
gccccatggtgaggtcaggagagaacgtgaccttggtctgcagctccgagagtgcctttg
accagttccatttgctcagggagggggtgaaccttggacgccatctcgctggagggcaga
gcccccgcagagcactccaggcagagttccctctgggtcctgggaccccagcccacagcg
gggtctacaggtgttacggctctttcactcgctctccctactcgtggtcaaactccagcg
acccactgttcctgtctgtcacaggatccactacaagtacttgcccatcaaccatggatc
cacacaccacagaagaagcacagcttcctcaagcacactccagcacgtggtacattgtcc
ttgggctcatcatagccttcacctctaccagcatcctcctcgctgctcttgtctgtcact
ggtgttctacccaaaatcatgttgccatcatggaaggagagcccatggaagacagaacag
tgaatggtgaggactctgcagcagaagacgtgatatacgctcacttggacctcaggaccc
tctccgagagacggttcactcccactcccctgaggcccatgcacccctccaccgagccca
ttatctatgagtaattcaacataaaccaagaccgtgctgagccctgacctggccccatcc
tctgagcacacagagtgtcaccaatcgaggacctagatctcttgttaaaggggttcttca
tggacactccttcccctccaaagcagcccagcaactctgaggtgaggagtggagtccaag
aattacagtatcgtcttcaaaaatcccaccacctcttaatgatcgcctggctattctagg
actctattgtaactatctcaccttttggggagatactataatcaatcgctcatactaggt
agcttatcatgatcaccctactttttatacaattccaataaagcataaaaaatttaaaaa
aaaaaaaaaaaaaaaaaa
>CS2000061900001_949
tttcaaagaaccataatatgcatgtctggtcttctcataagaatgcaaaataaaagtctc
tattaatgagtctttaattggcaacctgcactgagcctgacatacgaggtgggaacatgt
gatttctcttctttgaagagttaaggttaatgagatttatcaagagcttgagaaaagcat
cctgcatggtatacactgaatcgccatttctacttcgtaaaggcagcaagatctgtctga
atcctcttaggtttatagttagggaaacaaaaagtgaggattgggtcatgaggcgtactc
cagatgaggctcaggtcagagttccatccctggagtgagaagaggctggccatcttccca
tgtgacatgagccaggctgactgtaccaatagcaccgcccgccttccgcatcctgtgact
ctgtcagctttgctcagttctgcctcctgtctcacagaagcagagccatgtgccccacac
tcctcagcctcctgagtctcggattctgtgtgagtctgaagatctgggcacctgcgggtg
aatatgagaagctgtctttgtccgcctggccaagccccgtggttcccttaggacagactg
tgactctttggtgtcactcccattctccacttaagagattcacactgttcaaaacagatg
gggaaaggcgtttgcctgagctccagggacattatttcaacaacttcacccttggcccgg
tgaccagagaacatgccgggtcctacatgtgttctggagcctactggtctgcacccagtg
accccctgcagattgtggtctcaggtgtgttcacaaaaccctccatctcagcccacccag
ggcccatcgtgcagcagggaaagaatgtgaccctccgctgtcactcaccggtggtgtttg
acaagtttatcctgcaccaagaaaacagcacagggcatttccagagacrtggagagatgc
tcactggtggacatgccacagctgacttcgccattggccccatgactttggcgagtgccg
gcacctacagatgctacggctctctcagaagatccccctatgagtggtcagcccccagcg
accccgtggacatcatgatcacaggtctgtccaaaaaaccctctctctcagcccaggggg
gccccatggtgaggtcaggagagaacgtgaccttggtctgcagctccgagagtgcctttg
accagttccatttgctcagggagggggtgaaccttggacgccatctcgctggagggcaga
gcccccgcagagcactccaggcagagttccctctgggtcctgggaccccagcccacagcg
gggtctacaggtgttacggctctttcactcgctctccctactcgtggtcaaactccagcg
acccactgttcctgtctgtcacaggatccactacaagtacttgcccatcaaccatggatc
cacacaccacagaagaagcacagcttcctcaagcacactccagcacgtggtacattgtcc
ttgggctcatcatagccttcacctctaccagcatcctcctcgctgctcttgtctgtcact
ggtgttctacccaaaatcatgttgccatcatggaaggagagcccatggaagacagaacag
tgaatggtgaggactctgcagcagaagacgtgatatacgctcacttggacctcaggaccc
tctccgagagacggttcactcccactcccctgaggcccatgcacccctccaccgagccca
ttatctatgagtaattcaacataaaccaagaccgtgctgagccctgacctggccccatcc
tctgagcacacagagtgtcaccaatcgaggacctagatctcttgttaaaggggttcttca
tggacactccttcccctccaaagcagcccagcaactctgaggtgaggagtggagtccaag
aattacagtatcgtcttcaaaaatcccaccacctcttaatgatcgcctggctattctagg
actctattgtaactatctcaccttttggggagatactataatcaatcgctcatactaggt
agcttatcatgatcaccctactttttatacaattccaataaagcataaaaaatttaaaaa
aaaaaaaaaaaaaaaaaa
>CS2000061900001_955
tttcaaagaaccataatatgcatgtctggtcttctcataagaatgcaaaataaaagtctc
tattaatgagtctttaattggcaacctgcactgagcctgacatacgaggtgggaacatgt
gatttctcttctttgaagagttaaggttaatgagatttatcaagagcttgagaaaagcat
cctgcatggtatacactgaatcgccatttctacttcgtaaaggcagcaagatctgtctga
atcctcttaggtttatagttagggaaacaaaaagtgaggattgggtcatgaggcgtactc
cagatgaggctcaggtcagagttccatccctggagtgagaagaggctggccatcttccca
tgtgacatgagccaggctgactgtaccaatagcaccgcccgccttccgcatcctgtgact
ctgtcagctttgctcagttctgcctcctgtctcacagaagcagagccatgtgccccacac
tcctcagcctcctgagtctcggattctgtgtgagtctgaagatctgggcacctgcgggtg
aatatgagaagctgtctttgtccgcctggccaagccccgtggttcccttaggacagactg
tgactctttggtgtcactcccattctccacttaagagattcacactgttcaaaacagatg
gggaaaggcgtttgcctgagctccagggacattatttcaacaacttcacccttggcccgg
tgaccagagaacatgccgggtcctacatgtgttctggagcctactggtctgcacccagtg
accccctgcagattgtggtctcaggtgtgttcacaaaaccctccatctcagcccacccag
ggcccatcgtgcagcagggaaagaatgtgaccctccgctgtcactcaccggtggtgtttg
acaagtttatcctgcaccaagaaaacagcacagggcatttccagagacgtggagrgatgc
tcactggtggacatgccacagctgacttcgccattggccccatgactttggcgagtgccg
gcacctacagatgctacggctctctcagaagatccccctatgagtggtcagcccccagcg
accccgtggacatcatgatcacaggtctgtccaaaaaaccctctctctcagcccaggggg
gccccatggtgaggtcaggagagaacgtgaccttggtctgcagctccgagagtgcctttg
accagttccatttgctcagggagggggtgaaccttggacgccatctcgctggagggcaga
gcccccgcagagcactccaggcagagttccctctgggtcctgggaccccagcccacagcg
gggtctacaggtgttacggctctttcactcgctctccctactcgtggtcaaactccagcg
acccactgttcctgtctgtcacaggatccactacaagtacttgcccatcaaccatggatc
cacacaccacagaagaagcacagcttcctcaagcacactccagcacgtggtacattgtcc
ttgggctcatcatagccttcacctctaccagcatcctcctcgctgctcttgtctgtcact
ggtgttctacccaaaatcatgttgccatcatggaaggagagcccatggaagacagaacag
tgaatggtgaggactctgcagcagaagacgtgatatacgctcacttggacctcaggaccc
tctccgagagacggttcactcccactcccctgaggcccatgcacccctccaccgagccca
ttatctatgagtaattcaacataaaccaagaccgtgctgagccctgacctggccccatcc
tctgagcacacagagtgtcaccaatcgaggacctagatctcttgttaaaggggttcttca
tggacactccttcccctccaaagcagcccagcaactctgaggtgaggagtggagtccaag
aattacagtatcgtcttcaaaaatcccaccacctcttaatgatcgcctggctattctagg
actctattgtaactatctcaccttttggggagatactataatcaatcgctcatactaggt
agcttatcatgatcaccctactttttatacaattccaataaagcataaaaaatttaaaaa
aaaaaaaaaaaaaaaaaa
>CS2000061900001_1006
tttcaaagaaccataatatgcatgtctggtcttctcataagaatgcaaaataaaagtctc
tattaatgagtctttaattggcaacctgcactgagcctgacatacgaggtgggaacatgt
gatttctcttctttgaagagttaaggttaatgagatttatcaagagcttgagaaaagcat
cctgcatggtatacactgaatcgccatttctacttcgtaaaggcagcaagatctgtctga
atcctcttaggtttatagttagggaaacaaaaagtgaggattgggtcatgaggcgtactc
cagatgaggctcaggtcagagttccatccctggagtgagaagaggctggccatcttccca
tgtgacatgagccaggctgactgtaccaatagcaccgcccgccttccgcatcctgtgact
ctgtcagctttgctcagttctgcctcctgtctcacagaagcagagccatgtgccccacac
tcctcagcctcctgagtctcggattctgtgtgagtctgaagatctgggcacctgcgggtg
aatatgagaagctgtctttgtccgcctggccaagccccgtggttcccttaggacagactg
tgactctttggtgtcactcccattctccacttaagagattcacactgttcaaaacagatg
gggaaaggcgtttgcctgagctccagggacattatttcaacaacttcacccttggcccgg
tgaccagagaacatgccgggtcctacatgtgttctggagcctactggtctgcacccagtg
accccctgcagattgtggtctcaggtgtgttcacaaaaccctccatctcagcccacccag
ggcccatcgtgcagcagggaaagaatgtgaccctccgctgtcactcaccggtggtgtttg
acaagtttatcctgcaccaagaaaacagcacagggcatttccagagacgtggagagatgc
tcactggtggacatgccacagctgacttcgccattggccccatgastttggcgagtgccg
gcacctacagatgctacggctctctcagaagatccccctatgagtggtcagcccccagcg
accccgtggacatcatgatcacaggtctgtccaaaaaaccctctctctcagcccaggggg
gccccatggtgaggtcaggagagaacgtgaccttggtctgcagctccgagagtgcctttg
accagttccatttgctcagggagggggtgaaccttggacgccatctcgctggagggcaga
gcccccgcagagcactccaggcagagttccctctgggtcctgggaccccagcccacagcg
gggtctacaggtgttacggctctttcactcgctctccctactcgtggtcaaactccagcg
acccactgttcctgtctgtcacaggatccactacaagtacttgcccatcaaccatggatc
cacacaccacagaagaagcacagcttcctcaagcacactccagcacgtggtacattgtcc
ttgggctcatcatagccttcacctctaccagcatcctcctcgctgctcttgtctgtcact
ggtgttctacccaaaatcatgttgccatcatggaaggagagcccatggaagacagaacag
tgaatggtgaggactctgcagcagaagacgtgatatacgctcacttggacctcaggaccc
tctccgagagacggttcactcccactcccctgaggcccatgcacccctccaccgagccca
ttatctatgagtaattcaacataaaccaagaccgtgctgagccctgacctggccccatcc
tctgagcacacagagtgtcaccaatcgaggacctagatctcttgttaaaggggttcttca
tggacactccttcccctccaaagcagcccagcaactctgaggtgaggagtggagtccaag
aattacagtatcgtcttcaaaaatcccaccacctcttaatgatcgcctggctattctagg
actctattgtaactatctcaccttttggggagatactataatcaatcgctcatactaggt
agcttatcatgatcaccctactttttatacaattccaataaagcataaaaaatttaaaaa
aaaaaaaaaaaaaaaaaa
>CS2000061900001_1618
tttcaaagaaccataatatgcatgtctggtcttctcataagaatgcaaaataaaagtctc
tattaatgagtctttaattggcaacctgcactgagcctgacatacgaggtgggaacatgt
gatttctcttctttgaagagttaaggttaatgagatttatcaagagcttgagaaaagcat
cctgcatggtatacactgaatcgccatttctacttcgtaaaggcagcaagatctgtctga
atcctcttaggtttatagttagggaaacaaaaagtgaggattgggtcatgaggcgtactc
cagatgaggctcaggtcagagttccatccctggagtgagaagaggctggccatcttccca
tgtgacatgagccaggctgactgtaccaatagcaccgcccgccttccgcatcctgtgact
ctgtcagctttgctcagttctgcctcctgtctcacagaagcagagccatgtgccccacac
tcctcagcctcctgagtctcggattctgtgtgagtctgaagatctgggcacctgcgggtg
aatatgagaagctgtctttgtccgcctggccaagccccgtggttcccttaggacagactg
tgactctttggtgtcactcccattctccacttaagagattcacactgttcaaaacagatg
gggaaaggcgtttgcctgagctccagggacattatttcaacaacttcacccttggcccgg
tgaccagagaacatgccgggtcctacatgtgttctggagcctactggtctgcacccagtg
accccctgcagattgtggtctcaggtgtgttcacaaaaccctccatctcagcccacccag
ggcccatcgtgcagcagggaaagaatgtgaccctccgctgtcactcaccggtggtgtttg
acaagtttatcctgcaccaagaaaacagcacagggcatttccagagacgtggagagatgc
tcactggtggacatgccacagctgacttcgccattggccccatgactttggcgagtgccg
gcacctacagatgctacggctctctcagaagatccccctatgagtggtcagcccccagcg
accccgtggacatcatgatcacaggtctgtccaaaaaaccctctctctcagcccaggggg
gccccatggtgaggtcaggagagaacgtgaccttggtctgcagctccgagagtgcctttg
accagttccatttgctcagggagggggtgaaccttggacgccatctcgctggagggcaga
gcccccgcagagcactccaggcagagttccctctgggtcctgggaccccagcccacagcg
gggtctacaggtgttacggctctttcactcgctctccctactcgtggtcaaactccagcg
acccactgttcctgtctgtcacaggatccactacaagtacttgcccatcaaccatggatc
cacacaccacagaagaagcacagcttcctcaagcacactccagcacgtggtacattgtcc
ttgggctcatcatagccttcacctctaccagcatcctcctcgctgctcttgtctgtcact
ggtgttctacccaaaatcatgttgccatcatggaaggagagcccatggaagacagaayag
tgaatggtgaggactctgcagcagaagacgtgatatacgctcacttggacctcaggaccc
tctccgagagacggttcactcccactcccctgaggcccatgcacccctccaccgagccca
ttatctatgagtaattcaacataaaccaagaccgtgctgagccctgacctggccccatcc
tctgagcacacagagtgtcaccaatcgaggacctagatctcttgttaaaggggttcttca
tggacactccttcccctccaaagcagcccagcaactctgaggtgaggagtggagtccaag
aattacagtatcgtcttcaaaaatcccaccacctcttaatgatcgcctggctattctagg
actctattgtaactatctcaccttttggggagatactataatcaatcgctcatactaggt
agcttatcatgatcaccctactttttatacaattccaataaagcataaaaaatttaaaaa
aaaaaaaaaaaaaaaaaa
>CS2001732100001_107
gcctgcgcggtccctagacacgtgtgttgggctgtcccgcgcagcagtggagcgagtcga
acctcgattttgttggtgtccattgtgagcggcggacttttaaaggycatggcgccggcg
gaaatcctgaacgggaaggtggtctccgcgcaaataaaggagagactgaagaaccaagtc
attcagatgaaggaggaagtacctggtttcataccaggcctggcaattttacaggttggc
aacagagatgactctaatctttatataaatatgaagttgaaggctgctgaggagatcggg
atcaaagccacgcacattaagttaccccggacggccacggaatctgaggtgttaaagtgc
atcacatcattgaacgaagacctcacggtgcacggcttcatagtgcagctgcctttagat
tcagagaatcccattaacactgaaacgttggtcaatgctatcgcccccgaaaaagatgtg
gatggattgaat
>CS2001113000001_311
aacaaagtacaatttaagaccaaacctttggccagtaaatggagattcttaaaaatatac
gtgaacttgaacttcagaaatgtgaagatgaccacttccttgggcggccagtcatttacc
agtatttcaatacagaccacacagcatggcattcgagaaatgaatttcctattgcttttt
aattattcagaaaaatgtgattgtagtgtctttaatttaaaccactatttattattaagt
tattctagaatgaataaagtaatcaaaagaaagtctgagacataagcagaatttttacct
cccttctgcartccttgacatgcctcttaacttgtaaagttactctctaaaaggccaagt
tgtaaggattcttcagtttaatggcaatgtgtgtggttgaaagggggcagggggatgaac
agcaaatcgccttagcttttttaaatgatttatcgcctaagaatacttgaggatcttctt
tgatcagaattatatctcattgaattgttgaagcatttgatttcttttt
>CS2000020900001_146
gccccggctgcctccacctgtctcctcccagtgttcgncaagctcccctccgnctttccc
caaggacaatctgcaaagaagccctggcggaggagagctaagactctaagagtggatcat
gacccatgagcaccatgcagccaaawccctgggaatcggcaaagccatcgccgtgttaac
ctctggtggcgatgcccaaggtatgaatgctgctgtcagggctgtggttcgtgttggcat
ctatactggtgcccgtgtcttctttgtccatgagggttatcaaggcctggtagatggtgg
agataacatccgggaagccacatgggagagtgtctcgatgatgcttcagctgggaggcac
ggtgattggaagcgcccggtgcaaggactttcgggaacgggaaggccggctccgagctgc
ccacaacctggtgaaacgtgggatcaccaacctgtgtgtcattgggggagacggcagcct
gactggggccgacaccttccgctctgagtggagtgacttgttgagtgacctccagaaatc
aggcaagattacagcagaggaggctaccaagtccagctacctgaacatcgtggggctggt
tggctcaattgacaatgacttctgtggcactgatatgaccattggcaccgactctgccct
gcaccggatcatagagattgtagatgccatcactactaccgctcagagccaccagaggac
ctttgtgttggaggtgatgggccgctactgtggatacctggcccttgtcacttccctctt
ctgtggggccgactggggctttattcccgagtgtccaccagatgacgactgggaggaaca
cctttgtcgccggctcagcgagacaaggaaccgtggttctcgtctcaacatcatcatcgt
agctgagggtgcgattgacaagaatgggaaaccaatcacctctgaagacatcaaaaacct
ggtggttaagcgtctgggatatgacacccgagtcaccgtcttggggcacgtgcagcgggg
tgggacaccgtcggcctttgacagaatcctgggcagcaggatgggtgtggaagcagtaat
ggcacttttggaggggaccccggacaccccagcctgtgtggtgagcctctctggtaacca
ggctgtgcgcctgcccctcatggagtgtgtccaggtgaccaaggacgtgaccagggccat
ggatgaaaggagattcgatgaggccttgaagctgaggggccggagcttcatgaacaactg
ggaggtatacaagcttctggctcacgtcagacccccaaagtctaagagtggctcccacac
ggtggccgtgatgaacgtgggagcgccggccgcaggcatgaacccagccgttcgctccac
tgtgagaatcggcctcatccagggcaaccgaatgctggtggtgcacgatggcttcgaggg
cctggccaagggtcagatcgaggaagctggatggagctacgtcgggggctggactggcca
aggtggttctaaacttgggactaaaaggactctacccaagaagagctttgaacagatcag
tgccaacatcacgaagtttaatattcagggccttgtcattatcgggggctttgaggctta
cacggggggcctggagctgatggaaggcaggaagcagtatgatgagctctgcatcccctt
cgtggtcatccctgccacggtctccaacaatgtgcccggctcggacttcagcgtgggggc
tgacactgccctcaacaccatctgcatgacgtgtgaccgcatcaagcagtcagcggcagg
caccaagcgccgtgtgtttatcattgaaacgatgggcggctactgtggctacctggccac
catggcaggcctggcagctggggctgatgctgcgtatatttttgaggaccccttcaccat
tcgagacctgcaggtgaatgtggagcatctggtgcagaagatgaaaacgactgtgaagag
gggcctggtgttaaggaacgagaagtgcaatgagaactacaccactgacttcatcttcaa
cttgtactctgaggaggggaagggcatcttcgacagcaggaagaacgtgctgggccacat
gcagcagggtgggagcccaactccatttgacaggaattttgccactaagatgggtgcaaa
ggctatgaactggatgtcagggaaaatcaaagagagttaccgtaatgggcggatctttgc
caattccccagactcgggctgtgttctggggatgcgtaagagggccctggtcttccaacc
agtgactgagttgaaggaacagacggattttgagcaccgcatccccaaggagcagtggtg
gctgaagctgaggcccatcctcaagatcctcgccaagtacgagattgacttggatacctc
agagcacgcccacctggagcacatctctcggaagcggtccggagaagctaacgtctaggc
ctctttgcaaagagaagaatggattgtctgctatggtcagctcaccccaacagatccaag
tccgtgtattctcacgtgtttcagtgcattttccattaggtttccttttattctgtaact
gcagccatggtcagctctagccagggagctggggcaggggccgtaagtggaagctccctg
tatgtagaatttctcctgacttctaccccagcttcctgtgtcacacaaggctggactcct
ctagtaccactgctcgatttcagttactcggttagaattttcctaaaaataagctttatt
tatttgtgataatagagtcatggttcctctactactattatgacagtgacacaccataac
tacactaataaatgccaactggtcactgaaaaaaaaaaaaaaaaaaaaaaaa
>CS2000020900001_2128
gccccggctgcctccacctgtctcctcccagtgttcgncaagctcccctccgnctttccc
caaggacaatctgcaaagaagccctggcggaggagagctaagactctaagagtggatcat
gacccatgagcaccatgcagccaaaaccctgggaatcggcaaagccatcgccgtgttaac
ctctggtggcgatgcccaaggtatgaatgctgctgtcagggctgtggttcgtgttggcat
ctatactggtgcccgtgtcttctttgtccatgagggttatcaaggcctggtagatggtgg
agataacatccgggaagccacatgggagagtgtctcgatgatgcttcagctgggaggcac
ggtgattggaagcgcccggtgcaaggactttcgggaacgggaaggccggctccgagctgc
ccacaacctggtgaaacgtgggatcaccaacctgtgtgtcattgggggagacggcagcct
gactggggccgacaccttccgctctgagtggagtgacttgttgagtgacctccagaaatc
aggcaagattacagcagaggaggctaccaagtccagctacctgaacatcgtggggctggt
tggctcaattgacaatgacttctgtggcactgatatgaccattggcaccgactctgccct
gcaccggatcatagagattgtagatgccatcactactaccgctcagagccaccagaggac
ctttgtgttggaggtgatgggccgctactgtggatacctggcccttgtcacttccctctt
ctgtggggccgactggggctttattcccgagtgtccaccagatgacgactgggaggaaca
cctttgtcgccggctcagcgagacaaggaaccgtggttctcgtctcaacatcatcatcgt
agctgagggtgcgattgacaagaatgggaaaccaatcacctctgaagacatcaaaaacct
ggtggttaagcgtctgggatatgacacccgagtcaccgtcttggggcacgtgcagcgggg
tgggacaccgtcggcctttgacagaatcctgggcagcaggatgggtgtggaagcagtaat
ggcacttttggaggggaccccggacaccccagcctgtgtggtgagcctctctggtaacca
ggctgtgcgcctgcccctcatggagtgtgtccaggtgaccaaggacgtgaccagggccat
ggatgaaaggagattcgatgaggccttgaagctgaggggccggagcttcatgaacaactg
ggaggtatacaagcttctggctcacgtcagacccccaaagtctaagagtggctcccacac
ggtggccgtgatgaacgtgggagcgccggccgcaggcatgaacccagccgttcgctccac
tgtgagaatcggcctcatccagggcaaccgaatgctggtggtgcacgatggcttcgaggg
cctggccaagggtcagatcgaggaagctggatggagctacgtcgggggctggactggcca
aggtggttctaaacttgggactaaaaggactctacccaagaagagctttgaacagatcag
tgccaacatcacgaagtttaatattcagggccttgtcattatcgggggctttgaggctta
cacggggggcctggagctgatggaaggcaggaagcagtatgatgagctctgcatcccctt
cgtggtcatccctgccacggtctccaacaatgtgcccggctcggacttcagcgtgggggc
tgacactgccctcaacaccatctgcatgacgtgtgaccgcatcaagcagtcagcggcagg
caccaagcgccgtgtgtttatcattgaaacgatgggcggctactgtggctacctggccac
catggcaggcctggcagctggggctgatgctgcgtatatttttgaggaccccttcaccat
tcgagacctgcaggtgaatgtggagcatctggtgcagaagatgaaaacgactgtgaagag
gggcctggtgttaaggaacgagaagtgcaatgagaactacaccactgacttcatcttcaa
cttgtactctgaggaggggaagggcatcttcgacagcaggaagaacgtgctgggccacat
gcagcagggtgggagcccaactccattygacaggaattttgccactaagatgggtgcaaa
ggctatgaactggatgtcagggaaaatcaaagagagttaccgtaatgggcggatctttgc
caattccccagactcgggctgtgttctggggatgcgtaagagggccctggtcttccaacc
agtgactgagttgaaggaacagacggattttgagcaccgcatccccaaggagcagtggtg
gctgaagctgaggcccatcctcaagatcctcgccaagtacgagattgacttggatacctc
agagcacgcccacctggagcacatctctcggaagcggtccggagaagctaacgtctaggc
ctctttgcaaagagaagaatggattgtctgctatggtcagctcaccccaacagatccaag
tccgtgtattctcacgtgtttcagtgcattttccattaggtttccttttattctgtaact
gcagccatggtcagctctagccagggagctggggcaggggccgtaagtggaagctccctg
tatgtagaatttctcctgacttctaccccagcttcctgtgtcacacaaggctggactcct
ctagtaccactgctcgatttcagttactcggttagaattttcctaaaaataagctttatt
tatttgtgataatagagtcatggttcctctactactattatgacagtgacacaccataac
tacactaataaatgccaactggtcactgaaaaaaaaaaaaaaaaaaaaaaaa
>CS2001048700001_607
ggcaaccaacctcagggaggtttttgcactttagacagaagtcatgaccgttggggtgta
tttttccagggaaacaaatgatacattaaacagaataagatgttttggggaaggaactgg
gtgcttctgttgccacccagcctggaggcacccaggaggggccctggagcaagcaaaggc
cctactcacctcccaggccacagagtatatagccctgcagatatacaccactgagttgaa
gatactagaatgggtgtgctctgtctggtgtgttttgcacaaaggtattgtttttaaaac
ttgcttctttaaagctgtagcgtcacataaaaatagtatctctagcagcacagtattaaa
attttaatccaaactagtttctttcacttaatgtctaaactgtacctccccctaacacag
tagcacagacctaactgcctgtagcgcactgaggaatgatgatcccagctttgtcatcct
caggtgggacgtggttactggggcagttatggaagctgagggtcttccctctgggtttca
gaggatggccctcaacctccacagaacacatctcagctgccaggaatggctacagcaggt
agtttakagagtgtgttttcctaatcgggaagtggaggagcatcacagtagagctttcag
gatgatctatttttaaaacaccgtgaagcagggcatagaaggaaagttgatttgaattgc
aagtgtaaacttttgttgtctgatggcaagacagactggtaatggggggtgtctgttgtg
tgtgtcttaagtgtgggctgagctcagtgtcactctcccagcttgtgaccctgggaatga
gtgctgaggtgaatagattattaatgtcctgacccacctccattggaaaataagtgtctt
gggtcttaatttgtatctccatgttggagtgcacatcttcaagaagtatcctgccaagag
tgtttgccagcatggagtcatgagctgtggttggttcctaagtctctggaacagcccaga
gcagggcatgcccttgaccctgtgacaggtcaccccatggttccatgtcctttaaaacca
gagacaatagtagctttatggtgagagagggtgaggacacagccagtcctttcacgttta
ttattgtgtagacagagcggtgataatgggatgtttctcacctccccgctggttgtttgg
atattgtttgtttaaaatgtatatttagaatggaatcatctaaaaagctgatcttgctaa
cctgttcctgttccctttgaagggatatatcataagaatgcgtaaaaaa
>CS2000035900004_113
gttctagatcgcgagcgccgccttttttttttttttttatttctgggaacaaaatttttt
tctcaaaataatgcccaaaaccttaggtggaggctgccgtggggaggcctccytcctttc
ttttgccgccacctcccctcttttttgaatgccagggaaaacacagttgaaggaaacttg
caatcccaaacaatgatcaactttaaaaacaaaaggttgggcccaaaaaaactcaacata
attaatccatttcccgggaaaagcttcactgagtaggataaaaattttgcaaatgtaggg
tttccacaggggggtttttaagtgcaccaggggggcctgcttgagggaaataaggacaaa
acccttgcggaaaacatttttggcctgcttgctggacttggggttaa
>CS2000035900004_163
gttctagatcgcgagcgccgccttttttttttttttttatttctgggaacaaaatttttt
tctcaaaataatgcccaaaaccttaggtggaggctgccgtggggaggcctccctcctttc
ttttgccgccacctcccctcttttttgaatgccagggaaaacmcagttgaaggaaacttg
caatcccaaacaatgatcaactttaaaaacaaaaggttgggcccaaaaaaactcaacata
attaatccatttcccgggaaaagcttcactgagtaggataaaaattttgcaaatgtaggg
tttccacaggggggtttttaagtgcaccaggggggcctgcttgagggaaataaggacaaa
acccttgcggaaaacatttttggcctgcttgctggacttggggttaa
>CS2000035900004_171
gttctagatcgcgagcgccgccttttttttttttttttatttctgggaacaaaatttttt
tctcaaaataatgcccaaaaccttaggtggaggctgccgtggggaggcctccctcctttc
ttttgccgccacctcccctcttttttgaatgccagggaaaacacagttgarggaaacttg
caatcccaaacaatgatcaactttaaaaacaaaaggttgggcccaaaaaaactcaacata
attaatccatttcccgggaaaagcttcactgagtaggataaaaattttgcaaatgtaggg
tttccacaggggggtttttaagtgcaccaggggggcctgcttgagggaaataaggacaaa
acccttgcggaaaacatttttggcctgcttgctggacttggggttaa
>CS2000035900004_214
gttctagatcgcgagcgccgccttttttttttttttttatttctgggaacaaaatttttt
tctcaaaataatgcccaaaaccttaggtggaggctgccgtggggaggcctccctcctttc
ttttgccgccacctcccctcttttttgaatgccagggaaaacacagttgaaggaaacttg
caatcccaaacaatgatcaactttaaaaacaaarggttgggcccaaaaaaactcaacata
attaatccatttcccgggaaaagcttcactgagtaggataaaaattttgcaaatgtaggg
tttccacaggggggtttttaagtgcaccaggggggcctgcttgagggaaataaggacaaa
acccttgcggaaaacatttttggcctgcttgctggacttggggttaa
>CS2000035900004_250
gttctagatcgcgagcgccgccttttttttttttttttatttctgggaacaaaatttttt
tctcaaaataatgcccaaaaccttaggtggaggctgccgtggggaggcctccctcctttc
ttttgccgccacctcccctcttttttgaatgccagggaaaacacagttgaaggaaacttg
caatcccaaacaatgatcaactttaaaaacaaaaggttgggcccaaaaaaactcaacata
attaatccawttcccgggaaaagcttcactgagtaggataaaaattttgcaaatgtaggg
tttccacaggggggtttttaagtgcaccaggggggcctgcttgagggaaataaggacaaa
acccttgcggaaaacatttttggcctgcttgctggacttggggttaa
>CS2000035900004_280
gttctagatcgcgagcgccgccttttttttttttttttatttctgggaacaaaatttttt
tctcaaaataatgcccaaaaccttaggtggaggctgccgtggggaggcctccctcctttc
ttttgccgccacctcccctcttttttgaatgccagggaaaacacagttgaaggaaacttg
caatcccaaacaatgatcaactttaaaaacaaaaggttgggcccaaaaaaactcaacata
attaatccatttcccgggaaaagcttcactgagtaggatwaaaattttgcaaatgtaggg
tttccacaggggggtttttaagtgcaccaggggggcctgcttgagggaaataaggacaaa
acccttgcggaaaacatttttggcctgcttgctggacttggggttaa
>CS2000035900004_286
gttctagatcgcgagcgccgccttttttttttttttttatttctgggaacaaaatttttt
tctcaaaataatgcccaaaaccttaggtggaggctgccgtggggaggcctccctcctttc
ttttgccgccacctcccctcttttttgaatgccagggaaaacacagttgaaggaaacttg
caatcccaaacaatgatcaactttaaaaacaaaaggttgggcccaaaaaaactcaacata
attaatccatttcccgggaaaagcttcactgagtaggataaaaatwttgcaaatgtaggg
tttccacaggggggtttttaagtgcaccaggggggcctgcttgagggaaataaggacaaa
acccttgcggaaaacatttttggcctgcttgctggacttggggttaa
>CS2000035900004_303
gttctagatcgcgagcgccgccttttttttttttttttatttctgggaacaaaatttttt
tctcaaaataatgcccaaaaccttaggtggaggctgccgtggggaggcctccctcctttc
ttttgccgccacctcccctcttttttgaatgccagggaaaacacagttgaaggaaacttg
caatcccaaacaatgatcaactttaaaaacaaaaggttgggcccaaaaaaactcaacata
attaatccatttcccgggaaaagcttcactgagtaggataaaaattttgcaaatgtaggg
ttyccacaggggggtttttaagtgcaccaggggggcctgcttgagggaaataaggacaaa
acccttgcggaaaacatttttggcctgcttgctggacttggggttaa
>CS2000035900004_312
gttctagatcgcgagcgccgccttttttttttttttttatttctgggaacaaaatttttt
tctcaaaataatgcccaaaaccttaggtggaggctgccgtggggaggcctccctcctttc
ttttgccgccacctcccctcttttttgaatgccagggaaaacacagttgaaggaaacttg
caatcccaaacaatgatcaactttaaaaacaaaaggttgggcccaaaaaaactcaacata
attaatccatttcccgggaaaagcttcactgagtaggataaaaattttgcaaatgtaggg
tttccacagggsggtttttaagtgcaccaggggggcctgcttgagggaaataaggacaaa
acccttgcggaaaacatttttggcctgcttgctggacttggggttaa
>CS2000035900004_352
gttctagatcgcgagcgccgccttttttttttttttttatttctgggaacaaaatttttt
tctcaaaataatgcccaaaaccttaggtggaggctgccgtggggaggcctccctcctttc
ttttgccgccacctcccctcttttttgaatgccagggaaaacacagttgaaggaaacttg
caatcccaaacaatgatcaactttaaaaacaaaaggttgggcccaaaaaaactcaacata
attaatccatttcccgggaaaagcttcactgagtaggataaaaattttgcaaatgtaggg
tttccacaggggggtttttaagtgcaccaggggggcctgcttgagggaaatraggacaaa
acccttgcggaaaacatttttggcctgcttgctggacttggggttaa
>CS2001372000001_191
ccacgcgtccgggaagcgcggctaggcggctgggtgtgggccgggtttggggtatacatc
ttgagcgtttaaagggccggggttagttgatcgattccaacccgcgtccgagtcctgggg
gccagggtcgtgaccgccgcgagggagagatgactgaagagggacccggtatagtgtcct
tgggcaaactsaggagaccgcgaatgctgcgattatggggaatctgtagggttcagatat
tttccgcgatcttcatgctaatgtctcctgcaggagtcggggccggagcaaaggatgact
tcagtctggttcatccacttgtgaccatggaacaacttctgtgggtgagtgggaagcaaa
tcggctccgtggacactttccgaatcccgctcatcaccaccactcctcggggcactctcc
ttgcctttgctgaggccagaaaaatgtcgacatcggataaaggagctaaattcatagctc
tgcggaggtctatggaccagggcagcacatggtctccgacagctttcattgtggatgatg
gggagaccccagatgggctgaacttgggggcagtggtgagcgacacgacgacaggcgtgg
tcttccttttctactccctctgtgctcataaggctggctgccaggtggcctctaccatgc
tggtgtggagtaaggatgatggtgtttcctggagctcgccgcggaacctctccctggata
taggcaccgagatgtttgccccaggaccgggctctggcattcagaaacagcgggagcctc
ggaagggccgacttatcgtgtgtggccacggaacgctggagcgggatggggttttctgcc
tgctcagcgatgatcacggcgtctcctggcgctacggaggtggggtcagtggcatcccct
acggccagcccaagcgggaaaatgacttcaaccccgatgagtgccagccctacgagctcc
ccgatggctcagtcgtcatcaacgcgcggaaccaaaacaactaccactgccattgccgca
tcatcctccgcagctacgacgcctgtgacaccctgaggcctcgggatgtgacctttgaca
cggagctcgtggaccctgtggtagctgcaggggctgtagccaccagctctggcattgtct
tcttctccaacccagcccatccagagttccgagtaaacctgaccctgcgctggagcttca
gcaatggtacctcctggaggaaggagacggtccagctgtggccggggcccagtggctatt
catcgctgaccaccctggagggcaacgtggatgggaaggatgaggccccacagctctacg
tcctgtatgagaaaggccggaaccagtacatggagagcatctctctggtcaaagtcagcg
tctacggaacactgtgaactgtgcacctgccatgggggcagagggccctgaactgagcct
caggaccgtgggtctgcagagggtctgctggaggagcctagaggacagttctaccttcct
ttcgacgctagccttttgcaaaatcaacttctctttgacagggagatcattcctttaaga
ctaaaaacctggcttctcccacccaggaggagctgcccgcacctgggagcgcttcccttc
cacattgtgcaccccctgccctttctgccctcctgggacaatgactggtccttttcttgg
gcagggctaggtgggcctgtagcattaaataaatgtgaactcagggaactggggaagact
tacctctttggggtaaaatactggttttggagagggttgatgaaagcgctaggagggcag
gacatttggcttcaagagaggatgaggggcaccatgcactttgattatttatgaatcaaa
tgtttgtaacttaacattttaatgaaggagaatgaatatttaaaaaaaaaaaaaaaaagg
gggggccgttttaaattttccttgggggggccaaactttacccttcccaattttttttga
aaaaaggggccc
>CS2001372000001_245
ccacgcgtccgggaagcgcggctaggcggctgggtgtgggccgggtttggggtatacatc
ttgagcgtttaaagggccggggttagttgatcgattccaacccgcgtccgagtcctgggg
gccagggtcgtgaccgccgcgagggagagatgactgaagagggacccggtatagtgtcct
tgggcaaactcaggagaccgcgaatgctgcgattatggggaatctgtagggttcagatat
tttcygcgatcttcatgctaatgtctcctgcaggagtcggggccggagcaaaggatgact
tcagtctggttcatccacttgtgaccatggaacaacttctgtgggtgagtgggaagcaaa
tcggctccgtggacactttccgaatcccgctcatcaccaccactcctcggggcactctcc
ttgcctttgctgaggccagaaaaatgtcgacatcggataaaggagctaaattcatagctc
tgcggaggtctatggaccagggcagcacatggtctccgacagctttcattgtggatgatg
gggagaccccagatgggctgaacttgggggcagtggtgagcgacacgacgacaggcgtgg
tcttccttttctactccctctgtgctcataaggctggctgccaggtggcctctaccatgc
tggtgtggagtaaggatgatggtgtttcctggagctcgccgcggaacctctccctggata
taggcaccgagatgtttgccccaggaccgggctctggcattcagaaacagcgggagcctc
ggaagggccgacttatcgtgtgtggccacggaacgctggagcgggatggggttttctgcc
tgctcagcgatgatcacggcgtctcctggcgctacggaggtggggtcagtggcatcccct
acggccagcccaagcgggaaaatgacttcaaccccgatgagtgccagccctacgagctcc
ccgatggctcagtcgtcatcaacgcgcggaaccaaaacaactaccactgccattgccgca
tcatcctccgcagctacgacgcctgtgacaccctgaggcctcgggatgtgacctttgaca
cggagctcgtggaccctgtggtagctgcaggggctgtagccaccagctctggcattgtct
tcttctccaacccagcccatccagagttccgagtaaacctgaccctgcgctggagcttca
gcaatggtacctcctggaggaaggagacggtccagctgtggccggggcccagtggctatt
catcgctgaccaccctggagggcaacgtggatgggaaggatgaggccccacagctctacg
tcctgtatgagaaaggccggaaccagtacatggagagcatctctctggtcaaagtcagcg
tctacggaacactgtgaactgtgcacctgccatgggggcagagggccctgaactgagcct
caggaccgtgggtctgcagagggtctgctggaggagcctagaggacagttctaccttcct
ttcgacgctagccttttgcaaaatcaacttctctttgacagggagatcattcctttaaga
ctaaaaacctggcttctcccacccaggaggagctgcccgcacctgggagcgcttcccttc
cacattgtgcaccccctgccctttctgccctcctgggacaatgactggtccttttcttgg
gcagggctaggtgggcctgtagcattaaataaatgtgaactcagggaactggggaagact
tacctctttggggtaaaatactggttttggagagggttgatgaaagcgctaggagggcag
gacatttggcttcaagagaggatgaggggcaccatgcactttgattatttatgaatcaaa
tgtttgtaacttaacattttaatgaaggagaatgaatatttaaaaaaaaaaaaaaaaagg
gggggccgttttaaattttccttgggggggccaaactttacccttcccaattttttttga
aaaaaggggccc
>CS2001372000001_890
ccacgcgtccgggaagcgcggctaggcggctgggtgtgggccgggtttggggtatacatc
ttgagcgtttaaagggccggggttagttgatcgattccaacccgcgtccgagtcctgggg
gccagggtcgtgaccgccgcgagggagagatgactgaagagggacccggtatagtgtcct
tgggcaaactcaggagaccgcgaatgctgcgattatggggaatctgtagggttcagatat
tttccgcgatcttcatgctaatgtctcctgcaggagtcggggccggagcaaaggatgact
tcagtctggttcatccacttgtgaccatggaacaacttctgtgggtgagtgggaagcaaa
tcggctccgtggacactttccgaatcccgctcatcaccaccactcctcggggcactctcc
ttgcctttgctgaggccagaaaaatgtcgacatcggataaaggagctaaattcatagctc
tgcggaggtctatggaccagggcagcacatggtctccgacagctttcattgtggatgatg
gggagaccccagatgggctgaacttgggggcagtggtgagcgacacgacgacaggcgtgg
tcttccttttctactccctctgtgctcataaggctggctgccaggtggcctctaccatgc
tggtgtggagtaaggatgatggtgtttcctggagctcgccgcggaacctctccctggata
taggcaccgagatgtttgccccaggaccgggctctggcattcagaaacagcgggagcctc
ggaagggccgacttatcgtgtgtggccacggaacgctggagcgggatggggttttctgcc
tgctcagcgatgatcacggcgtctcctggcgctacggaggtggggtcagyggcatcccct
acggccagcccaagcgggaaaatgacttcaaccccgatgagtgccagccctacgagctcc
ccgatggctcagtcgtcatcaacgcgcggaaccaaaacaactaccactgccattgccgca
tcatcctccgcagctacgacgcctgtgacaccctgaggcctcgggatgtgacctttgaca
cggagctcgtggaccctgtggtagctgcaggggctgtagccaccagctctggcattgtct
tcttctccaacccagcccatccagagttccgagtaaacctgaccctgcgctggagcttca
gcaatggtacctcctggaggaaggagacggtccagctgtggccggggcccagtggctatt
catcgctgaccaccctggagggcaacgtggatgggaaggatgaggccccacagctctacg
tcctgtatgagaaaggccggaaccagtacatggagagcatctctctggtcaaagtcagcg
tctacggaacactgtgaactgtgcacctgccatgggggcagagggccctgaactgagcct
caggaccgtgggtctgcagagggtctgctggaggagcctagaggacagttctaccttcct
ttcgacgctagccttttgcaaaatcaacttctctttgacagggagatcattcctttaaga
ctaaaaacctggcttctcccacccaggaggagctgcccgcacctgggagcgcttcccttc
cacattgtgcaccccctgccctttctgccctcctgggacaatgactggtccttttcttgg
gcagggctaggtgggcctgtagcattaaataaatgtgaactcagggaactggggaagact
tacctctttggggtaaaatactggttttggagagggttgatgaaagcgctaggagggcag
gacatttggcttcaagagaggatgaggggcaccatgcactttgattatttatgaatcaaa
tgtttgtaacttaacattttaatgaaggagaatgaatatttaaaaaaaaaaaaaaaaagg
gggggccgttttaaattttccttgggggggccaaactttacccttcccaattttttttga
aaaaaggggccc
>CS2001372000001_923
ccacgcgtccgggaagcgcggctaggcggctgggtgtgggccgggtttggggtatacatc
ttgagcgtttaaagggccggggttagttgatcgattccaacccgcgtccgagtcctgggg
gccagggtcgtgaccgccgcgagggagagatgactgaagagggacccggtatagtgtcct
tgggcaaactcaggagaccgcgaatgctgcgattatggggaatctgtagggttcagatat
tttccgcgatcttcatgctaatgtctcctgcaggagtcggggccggagcaaaggatgact
tcagtctggttcatccacttgtgaccatggaacaacttctgtgggtgagtgggaagcaaa
tcggctccgtggacactttccgaatcccgctcatcaccaccactcctcggggcactctcc
ttgcctttgctgaggccagaaaaatgtcgacatcggataaaggagctaaattcatagctc
tgcggaggtctatggaccagggcagcacatggtctccgacagctttcattgtggatgatg
gggagaccccagatgggctgaacttgggggcagtggtgagcgacacgacgacaggcgtgg
tcttccttttctactccctctgtgctcataaggctggctgccaggtggcctctaccatgc
tggtgtggagtaaggatgatggtgtttcctggagctcgccgcggaacctctccctggata
taggcaccgagatgtttgccccaggaccgggctctggcattcagaaacagcgggagcctc
ggaagggccgacttatcgtgtgtggccacggaacgctggagcgggatggggttttctgcc
tgctcagcgatgatcacggcgtctcctggcgctacggaggtggggtcagtggcatcccct
acggccagcccaagcgggaaaaygacttcaaccccgatgagtgccagccctacgagctcc
ccgatggctcagtcgtcatcaacgcgcggaaccaaaacaactaccactgccattgccgca
tcatcctccgcagctacgacgcctgtgacaccctgaggcctcgggatgtgacctttgaca
cggagctcgtggaccctgtggtagctgcaggggctgtagccaccagctctggcattgtct
tcttctccaacccagcccatccagagttccgagtaaacctgaccctgcgctggagcttca
gcaatggtacctcctggaggaaggagacggtccagctgtggccggggcccagtggctatt
catcgctgaccaccctggagggcaacgtggatgggaaggatgaggccccacagctctacg
tcctgtatgagaaaggccggaaccagtacatggagagcatctctctggtcaaagtcagcg
tctacggaacactgtgaactgtgcacctgccatgggggcagagggccctgaactgagcct
caggaccgtgggtctgcagagggtctgctggaggagcctagaggacagttctaccttcct
ttcgacgctagccttttgcaaaatcaacttctctttgacagggagatcattcctttaaga
ctaaaaacctggcttctcccacccaggaggagctgcccgcacctgggagcgcttcccttc
cacattgtgcaccccctgccctttctgccctcctgggacaatgactggtccttttcttgg
gcagggctaggtgggcctgtagcattaaataaatgtgaactcagggaactggggaagact
tacctctttggggtaaaatactggttttggagagggttgatgaaagcgctaggagggcag
gacatttggcttcaagagaggatgaggggcaccatgcactttgattatttatgaatcaaa
tgtttgtaacttaacattttaatgaaggagaatgaatatttaaaaaaaaaaaaaaaaagg
gggggccgttttaaattttccttgggggggccaaactttacccttcccaattttttttga
aaaaaggggccc
>CS2001372000001_1259
ccacgcgtccgggaagcgcggctaggcggctgggtgtgggccgggtttggggtatacatc
ttgagcgtttaaagggccggggttagttgatcgattccaacccgcgtccgagtcctgggg
gccagggtcgtgaccgccgcgagggagagatgactgaagagggacccggtatagtgtcct
tgggcaaactcaggagaccgcgaatgctgcgattatggggaatctgtagggttcagatat
tttccgcgatcttcatgctaatgtctcctgcaggagtcggggccggagcaaaggatgact
tcagtctggttcatccacttgtgaccatggaacaacttctgtgggtgagtgggaagcaaa
tcggctccgtggacactttccgaatcccgctcatcaccaccactcctcggggcactctcc
ttgcctttgctgaggccagaaaaatgtcgacatcggataaaggagctaaattcatagctc
tgcggaggtctatggaccagggcagcacatggtctccgacagctttcattgtggatgatg
gggagaccccagatgggctgaacttgggggcagtggtgagcgacacgacgacaggcgtgg
tcttccttttctactccctctgtgctcataaggctggctgccaggtggcctctaccatgc
tggtgtggagtaaggatgatggtgtttcctggagctcgccgcggaacctctccctggata
taggcaccgagatgtttgccccaggaccgggctctggcattcagaaacagcgggagcctc
ggaagggccgacttatcgtgtgtggccacggaacgctggagcgggatggggttttctgcc
tgctcagcgatgatcacggcgtctcctggcgctacggaggtggggtcagtggcatcccct
acggccagcccaagcgggaaaatgacttcaaccccgatgagtgccagccctacgagctcc
ccgatggctcagtcgtcatcaacgcgcggaaccaaaacaactaccactgccattgccgca
tcatcctccgcagctacgacgcctgtgacaccctgaggcctcgggatgtgacctttgaca
cggagctcgtggaccctgtggtagctgcaggggctgtagccaccagctctggcattgtct
tcttctccaacccagcccatccagagttccgagtaaacctgaccctgcgctggagcttca
gcaatggtacctcctggaggaaggagacggtccagctgtggccggggcccagtggctayt
catcgctgaccaccctggagggcaacgtggatgggaaggatgaggccccacagctctacg
tcctgtatgagaaaggccggaaccagtacatggagagcatctctctggtcaaagtcagcg
tctacggaacactgtgaactgtgcacctgccatgggggcagagggccctgaactgagcct
caggaccgtgggtctgcagagggtctgctggaggagcctagaggacagttctaccttcct
ttcgacgctagccttttgcaaaatcaacttctctttgacagggagatcattcctttaaga
ctaaaaacctggcttctcccacccaggaggagctgcccgcacctgggagcgcttcccttc
cacattgtgcaccccctgccctttctgccctcctgggacaatgactggtccttttcttgg
gcagggctaggtgggcctgtagcattaaataaatgtgaactcagggaactggggaagact
tacctctttggggtaaaatactggttttggagagggttgatgaaagcgctaggagggcag
gacatttggcttcaagagaggatgaggggcaccatgcactttgattatttatgaatcaaa
tgtttgtaacttaacattttaatgaaggagaatgaatatttaaaaaaaaaaaaaaaaagg
gggggccgttttaaattttccttgggggggccaaactttacccttcccaattttttttga
aaaaaggggccc
>CS2001372000001_1280
ccacgcgtccgggaagcgcggctaggcggctgggtgtgggccgggtttggggtatacatc
ttgagcgtttaaagggccggggttagttgatcgattccaacccgcgtccgagtcctgggg
gccagggtcgtgaccgccgcgagggagagatgactgaagagggacccggtatagtgtcct
tgggcaaactcaggagaccgcgaatgctgcgattatggggaatctgtagggttcagatat
tttccgcgatcttcatgctaatgtctcctgcaggagtcggggccggagcaaaggatgact
tcagtctggttcatccacttgtgaccatggaacaacttctgtgggtgagtgggaagcaaa
tcggctccgtggacactttccgaatcccgctcatcaccaccactcctcggggcactctcc
ttgcctttgctgaggccagaaaaatgtcgacatcggataaaggagctaaattcatagctc
tgcggaggtctatggaccagggcagcacatggtctccgacagctttcattgtggatgatg
gggagaccccagatgggctgaacttgggggcagtggtgagcgacacgacgacaggcgtgg
tcttccttttctactccctctgtgctcataaggctggctgccaggtggcctctaccatgc
tggtgtggagtaaggatgatggtgtttcctggagctcgccgcggaacctctccctggata
taggcaccgagatgtttgccccaggaccgggctctggcattcagaaacagcgggagcctc
ggaagggccgacttatcgtgtgtggccacggaacgctggagcgggatggggttttctgcc
tgctcagcgatgatcacggcgtctcctggcgctacggaggtggggtcagtggcatcccct
acggccagcccaagcgggaaaatgacttcaaccccgatgagtgccagccctacgagctcc
ccgatggctcagtcgtcatcaacgcgcggaaccaaaacaactaccactgccattgccgca
tcatcctccgcagctacgacgcctgtgacaccctgaggcctcgggatgtgacctttgaca
cggagctcgtggaccctgtggtagctgcaggggctgtagccaccagctctggcattgtct
tcttctccaacccagcccatccagagttccgagtaaacctgaccctgcgctggagcttca
gcaatggtacctcctggaggaaggagacggtccagctgtggccggggcccagtggctatt
catcgctgaccaccctggarggcaacgtggatgggaaggatgaggccccacagctctacg
tcctgtatgagaaaggccggaaccagtacatggagagcatctctctggtcaaagtcagcg
tctacggaacactgtgaactgtgcacctgccatgggggcagagggccctgaactgagcct
caggaccgtgggtctgcagagggtctgctggaggagcctagaggacagttctaccttcct
ttcgacgctagccttttgcaaaatcaacttctctttgacagggagatcattcctttaaga
ctaaaaacctggcttctcccacccaggaggagctgcccgcacctgggagcgcttcccttc
cacattgtgcaccccctgccctttctgccctcctgggacaatgactggtccttttcttgg
gcagggctaggtgggcctgtagcattaaataaatgtgaactcagggaactggggaagact
tacctctttggggtaaaatactggttttggagagggttgatgaaagcgctaggagggcag
gacatttggcttcaagagaggatgaggggcaccatgcactttgattatttatgaatcaaa
tgtttgtaacttaacattttaatgaaggagaatgaatatttaaaaaaaaaaaaaaaaagg
gggggccgttttaaattttccttgggggggccaaactttacccttcccaattttttttga
aaaaaggggccc
>CS2001372000001_1507
ccacgcgtccgggaagcgcggctaggcggctgggtgtgggccgggtttggggtatacatc
ttgagcgtttaaagggccggggttagttgatcgattccaacccgcgtccgagtcctgggg
gccagggtcgtgaccgccgcgagggagagatgactgaagagggacccggtatagtgtcct
tgggcaaactcaggagaccgcgaatgctgcgattatggggaatctgtagggttcagatat
tttccgcgatcttcatgctaatgtctcctgcaggagtcggggccggagcaaaggatgact
tcagtctggttcatccacttgtgaccatggaacaacttctgtgggtgagtgggaagcaaa
tcggctccgtggacactttccgaatcccgctcatcaccaccactcctcggggcactctcc
ttgcctttgctgaggccagaaaaatgtcgacatcggataaaggagctaaattcatagctc
tgcggaggtctatggaccagggcagcacatggtctccgacagctttcattgtggatgatg
gggagaccccagatgggctgaacttgggggcagtggtgagcgacacgacgacaggcgtgg
tcttccttttctactccctctgtgctcataaggctggctgccaggtggcctctaccatgc
tggtgtggagtaaggatgatggtgtttcctggagctcgccgcggaacctctccctggata
taggcaccgagatgtttgccccaggaccgggctctggcattcagaaacagcgggagcctc
ggaagggccgacttatcgtgtgtggccacggaacgctggagcgggatggggttttctgcc
tgctcagcgatgatcacggcgtctcctggcgctacggaggtggggtcagtggcatcccct
acggccagcccaagcgggaaaatgacttcaaccccgatgagtgccagccctacgagctcc
ccgatggctcagtcgtcatcaacgcgcggaaccaaaacaactaccactgccattgccgca
tcatcctccgcagctacgacgcctgtgacaccctgaggcctcgggatgtgacctttgaca
cggagctcgtggaccctgtggtagctgcaggggctgtagccaccagctctggcattgtct
tcttctccaacccagcccatccagagttccgagtaaacctgaccctgcgctggagcttca
gcaatggtacctcctggaggaaggagacggtccagctgtggccggggcccagtggctatt
catcgctgaccaccctggagggcaacgtggatgggaaggatgaggccccacagctctacg
tcctgtatgagaaaggccggaaccagtacatggagagcatctctctggtcaaagtcagcg
tctacggaacactgtgaactgtgcacctgccatgggggcagagggccctgaactgagcct
caggaccgtgggtctgcagagggtctgctggaggagcctagaggacagttctaccttcct
ttcgackctagccttttgcaaaatcaacttctctttgacagggagatcattcctttaaga
ctaaaaacctggcttctcccacccaggaggagctgcccgcacctgggagcgcttcccttc
cacattgtgcaccccctgccctttctgccctcctgggacaatgactggtccttttcttgg
gcagggctaggtgggcctgtagcattaaataaatgtgaactcagggaactggggaagact
tacctctttggggtaaaatactggttttggagagggttgatgaaagcgctaggagggcag
gacatttggcttcaagagaggatgaggggcaccatgcactttgattatttatgaatcaaa
tgtttgtaacttaacattttaatgaaggagaatgaatatttaaaaaaaaaaaaaaaaagg
gggggccgttttaaattttccttgggggggccaaactttacccttcccaattttttttga
aaaaaggggccc
>CS2001372000001_1548
ccacgcgtccgggaagcgcggctaggcggctgggtgtgggccgggtttggggtatacatc
ttgagcgtttaaagggccggggttagttgatcgattccaacccgcgtccgagtcctgggg
gccagggtcgtgaccgccgcgagggagagatgactgaagagggacccggtatagtgtcct
tgggcaaactcaggagaccgcgaatgctgcgattatggggaatctgtagggttcagatat
tttccgcgatcttcatgctaatgtctcctgcaggagtcggggccggagcaaaggatgact
tcagtctggttcatccacttgtgaccatggaacaacttctgtgggtgagtgggaagcaaa
tcggctccgtggacactttccgaatcccgctcatcaccaccactcctcggggcactctcc
ttgcctttgctgaggccagaaaaatgtcgacatcggataaaggagctaaattcatagctc
tgcggaggtctatggaccagggcagcacatggtctccgacagctttcattgtggatgatg
gggagaccccagatgggctgaacttgggggcagtggtgagcgacacgacgacaggcgtgg
tcttccttttctactccctctgtgctcataaggctggctgccaggtggcctctaccatgc
tggtgtggagtaaggatgatggtgtttcctggagctcgccgcggaacctctccctggata
taggcaccgagatgtttgccccaggaccgggctctggcattcagaaacagcgggagcctc
ggaagggccgacttatcgtgtgtggccacggaacgctggagcgggatggggttttctgcc
tgctcagcgatgatcacggcgtctcctggcgctacggaggtggggtcagtggcatcccct
acggccagcccaagcgggaaaatgacttcaaccccgatgagtgccagccctacgagctcc
ccgatggctcagtcgtcatcaacgcgcggaaccaaaacaactaccactgccattgccgca
tcatcctccgcagctacgacgcctgtgacaccctgaggcctcgggatgtgacctttgaca
cggagctcgtggaccctgtggtagctgcaggggctgtagccaccagctctggcattgtct
tcttctccaacccagcccatccagagttccgagtaaacctgaccctgcgctggagcttca
gcaatggtacctcctggaggaaggagacggtccagctgtggccggggcccagtggctatt
catcgctgaccaccctggagggcaacgtggatgggaaggatgaggccccacagctctacg
tcctgtatgagaaaggccggaaccagtacatggagagcatctctctggtcaaagtcagcg
tctacggaacactgtgaactgtgcacctgccatgggggcagagggccctgaactgagcct
caggaccgtgggtctgcagagggtctgctggaggagcctagaggacagttctaccttcct
ttcgacgctagccttttgcaaaatcaacttctctttgacagggagatsattcctttaaga
ctaaaaacctggcttctcccacccaggaggagctgcccgcacctgggagcgcttcccttc
cacattgtgcaccccctgccctttctgccctcctgggacaatgactggtccttttcttgg
gcagggctaggtgggcctgtagcattaaataaatgtgaactcagggaactggggaagact
tacctctttggggtaaaatactggttttggagagggttgatgaaagcgctaggagggcag
gacatttggcttcaagagaggatgaggggcaccatgcactttgattatttatgaatcaaa
tgtttgtaacttaacattttaatgaaggagaatgaatatttaaaaaaaaaaaaaaaaagg
gggggccgttttaaattttccttgggggggccaaactttacccttcccaattttttttga
aaaaaggggccc
>CS2001372000001_1731
ccacgcgtccgggaagcgcggctaggcggctgggtgtgggccgggtttggggtatacatc
ttgagcgtttaaagggccggggttagttgatcgattccaacccgcgtccgagtcctgggg
gccagggtcgtgaccgccgcgagggagagatgactgaagagggacccggtatagtgtcct
tgggcaaactcaggagaccgcgaatgctgcgattatggggaatctgtagggttcagatat
tttccgcgatcttcatgctaatgtctcctgcaggagtcggggccggagcaaaggatgact
tcagtctggttcatccacttgtgaccatggaacaacttctgtgggtgagtgggaagcaaa
tcggctccgtggacactttccgaatcccgctcatcaccaccactcctcggggcactctcc
ttgcctttgctgaggccagaaaaatgtcgacatcggataaaggagctaaattcatagctc
tgcggaggtctatggaccagggcagcacatggtctccgacagctttcattgtggatgatg
gggagaccccagatgggctgaacttgggggcagtggtgagcgacacgacgacaggcgtgg
tcttccttttctactccctctgtgctcataaggctggctgccaggtggcctctaccatgc
tggtgtggagtaaggatgatggtgtttcctggagctcgccgcggaacctctccctggata
taggcaccgagatgtttgccccaggaccgggctctggcattcagaaacagcgggagcctc
ggaagggccgacttatcgtgtgtggccacggaacgctggagcgggatggggttttctgcc
tgctcagcgatgatcacggcgtctcctggcgctacggaggtggggtcagtggcatcccct
acggccagcccaagcgggaaaatgacttcaaccccgatgagtgccagccctacgagctcc
ccgatggctcagtcgtcatcaacgcgcggaaccaaaacaactaccactgccattgccgca
tcatcctccgcagctacgacgcctgtgacaccctgaggcctcgggatgtgacctttgaca
cggagctcgtggaccctgtggtagctgcaggggctgtagccaccagctctggcattgtct
tcttctccaacccagcccatccagagttccgagtaaacctgaccctgcgctggagcttca
gcaatggtacctcctggaggaaggagacggtccagctgtggccggggcccagtggctatt
catcgctgaccaccctggagggcaacgtggatgggaaggatgaggccccacagctctacg
tcctgtatgagaaaggccggaaccagtacatggagagcatctctctggtcaaagtcagcg
tctacggaacactgtgaactgtgcacctgccatgggggcagagggccctgaactgagcct
caggaccgtgggtctgcagagggtctgctggaggagcctagaggacagttctaccttcct
ttcgacgctagccttttgcaaaatcaacttctctttgacagggagatcattcctttaaga
ctaaaaacctggcttctcccacccaggaggagctgcccgcacctgggagcgcttcccttc
cacattgtgcaccccctgccctttctgccctcctgggacaatgactggtccttttcttgg
gcagggctaggtgggcctgtagcattaaataaatgtgaactcagggaactkgggaagact
tacctctttggggtaaaatactggttttggagagggttgatgaaagcgctaggagggcag
gacatttggcttcaagagaggatgaggggcaccatgcactttgattatttatgaatcaaa
tgtttgtaacttaacattttaatgaaggagaatgaatatttaaaaaaaaaaaaaaaaagg
gggggccgttttaaattttccttgggggggccaaactttacccttcccaattttttttga
aaaaaggggccc
>CS2000972500001_815
gatccgtcttcacaccagacttcctcgtattaaaagaaaaaaaaaaaggaaaaaaaaaat
ttttccagaatcacggggctatttagtttcatgcacagtcccaatattttcccaaaaaat
aaaactctgtacaaactttgggcccgattcataaaaaaaaaaaatgggctattaacacgg
gatttttttcaatataacttttttctttttgggcctaaatttgaaaggacttgcttccca
aaggaaatctttaatctaattttttttccccctaagccagcattgatctgcctttttatt
ttttattccccttttataatctgttagggggatggggaaatggaaagcaaatttcagcaa
tgctcaaaaagataagaggggaccacctacccttgagcatggtaacaagggaggcagcag
catgtaggggcaggactttgcctgagtgccagacatcatgagtttccacatgagcggcac
atttcctgatgctattcaattcaaaaaacacaatttccaaagtgtgtctggaccacaaga
gtatatggtggaagtgccaccgtgaatccagccctacgccgtcaccgtggagaatacccc
ccagggtgctcgatgtgaacttgtgtctctccgaggtggtttctaggacaaatggtgtcc
aatgaatggggctatttttcttgctgtttttatgctcagcttctcacaatgacagaagat
tttttccctttttgattctatttgtgttatttttatttttcaatttttttttagtaatag
tctataatttagcactgttttttcaaacatctcakccgaaggtcacaaggccactggcta
cgttgggatggaggcctaaagagtgcactttctccctagtctccgactgcctttctgcac
tgtgaaggcatttggtagcatcactgctgaggtactggcttgacctagagctggaggttt
atcagattctaggaggtcctctaggtagactttcaaaggcaaatacacgacccccctcct
ctgcagccctgacctcttaccagaacaaagttcactgagggcttgtcccaccacccttgg
aaatctgtctgctcaagatacctccatttttttttttgggttttttttgttttttgtttc
atttcaaattgtgggagaaggggattaaacacttccaaatgataagagatctgttgtgaa
agctgaacaccccgtgttaataagttagtttggacatgttgttgttttatgacccgggcc
ccctgtgcctctagtatacttgtattgactctcatagttacccttttagtttgactgtgt
tctgtgaaaatttgtaattggttgagaatcactgtgggcgtccattcttattcaactaaa
tgctccagcaggtttttgagctggtgtggattagtttaactcttgtattcaaccattagt
gctaccaccgtctcacattacaaatacaaattactggaagcaagtactgcatttcctatg
caacaaaaaaggaaaataaaaaattgctaatgct
>CS2002748600001_352
cttccagccatgcccatgctcgtgctgtgcctgctgtgtgccctggcaatgacggcccag
ccggcattggtgggttccatgagtggctcagagccagcacagcaggaggagctgaccctg
ctcttccacggggccctgcagctgagccaggctctcaacggcgtgtacaaggccacagag
gcacagctgataaaagccaggaacagcctgagcctctatggccaggtgctggggctcctg
gggaaggaggtcagccagggccaggatgcagcccaagagctacgtgcgagtctattggag
atgcagatagaagaagatggtctcaagctgcaggcagaggccacagcccagrcgctggga
gaggtggcccggggacagcaggtgctgcaggagaaaatgaagcagctagaagttcaactg
aagggcgtgtggctgggccatgtccgccaagaatttgaggccttaaaggcccatgctgat
gagcagagccacatcgtgtgggtcctcacgggtcatgtgcagcgacagaagcaggagatg
atggcacagcagcagcggctgagacagattcaggagagactccacatggctgcgctccca
gcttgagcatgagcctgggcagaactgaggaccagtcatgcatcgagggacacggccctg
ccccatgcggcctctgcacagggagaagctgcccatctgctgaggtcagccagggtgctg
ggcccggcttccagtcatggagcagagaaggaagcaggcagggacgcaggcagagaacat
ggatggtcgaggaagggtggaggaaggatatgccccttcatgcctacacattccctatta
aagcagagcagtggcatctctcaaaaa
>CS2000479000001_1016
gctgggcccaatatccggcggctgcggggtcaatgaggccagtgagactcatgaaggtgt
tcatcacacgcaggattccccccgagggcagcgccgcgctcgcccgggccgcagactgtg
aggtggagcagtgggattctgatgagcccatccccagagaggacctggaacagagaatgg
ctggggcccagggcctgctctgcctcctctcggaccgcatagacaagaagctcctggacg
ctgcaggagctaatctcaaagtcattagcacaatgtctgtaggtgtcgaccacttggctt
tggatgaaatcaagaagcgtgggatccgtgtgggctacactccgggtgtcctgacagacg
ccacggccgagctcgccgtctccctgctgcttaccacttgtcgccggttgccggaggcca
tcgaggaggtgaagaacggtggttggacctcatggaaacccctgtggatgtgtggccacg
gcctttcacagagcaccgtcggcatcgttggcctggggcgcataggccaggccattgctc
ggcgtctgaaaccattcggtgtccggagatttctatacacagggcgccagcccaggcctc
aggaagcagcggaattccaggcagagtttgtgtccacccccaagctggccgccgagtccg
atttcatcgttgtggcctgctccttaacaccggcgaccagggggctctgcaacaaggact
tcttccagtggatgaagaaaacagctgtgtttgtcaacatcagcagaggagaagtggtag
accaggatgacctgtaccaggccctggccagcggtcagattgcagctgccggactggacg
tgacgaccccagaaccactgcctaccaaccaccctctcctgaccctgaagaactgtgtga
tcctgcctcacattggcagtgccacccacaggacccgaaacatcatgtctgtcttggcag
ctgacaacctgctggctggcctgcgaggggagccgatgcccagtgaactcaagctrtagc
cacacggggactctgggggccagaggaaagtctgatctgtacccattctgtggagggaag
actggtactaacagatgtgctgcacttttgtggttggaagcatctgagccccacgtgtgt
aattttattaaataattctcggagaaaaaaaaaaaaaaaaaaaaaaaaaaa
>CS2000065000001_1615
ggctagcctgtgcgcgaccccggagcgcaacgcgcgcgcttctcgctgtcgacgcgcttc
cctcctggccgcccgagcccgccgccgcctaagtccgtccgaaaccggcttcgcaccatg
tcttcgcctcccgaggggaagctggagacgaaagctggacatccgcccgccgtgaaagct
ggtgggatgcgaattgtgcagaaacacccgcattctggagacaccagagaagagaaggac
aaggacgaccaggagtgggaaagccccagtccacccaagccgaccgtgtttatctccgga
gtcatcgcccggggtgacaaggacttccctccagcggccgcccaggtggcccaccagaag
ccccatgcctccatagacaggcatccctccccgaggacccagcacatccagcaacctcgc
aagtgaccagcgaggacccagcgccctcaccagccacaccttggttccctgacactttgt
atttcctctggcgaagagaactggcatcttcctcaaaacactgccccatcgggaaatcta
agacaaagcaaagcacccattctttagccttcaatttccagctctaaaactagaatcaga
cccccaaacctcacttccagggagtcctggctgatgtctttcaaggaccatcacgcctct
ctctgtgccctgagcagaacttaccaagacctgagtgacgtgacattgttcccagtttag
cttcagttctggttcatcagttgccctgccagtggtcttaaaaattagcaggcacaaatc
tgggaggattagattaaagtcaggggaaagctcaatcattgcatgctttttagtaatagg
acaatcaaatcttaacacctagagggaagagaaagagatgaaggcgttaatttcagaaaa
cctgagtagggaggatatgcagcagacaacagcatcgctgaatttccctcccttgtgtga
ggagggatccgagctctcccagaaaagccagagaagagcctaccactttgaagaggctct
tttattccaagagtcacctggctgaaaaatactgcccaaacacaatacttccagaatgag
atttctcagtgtgggtcccaagtcctgcacggccccaccatccacacaggctcgccagga
aatcaaggcgaaccttcattttttcagtgatcacctcgagaaccgctttggagttcttgg
agtgatccctgaccaggtggaggaatagacacatggctaatcctggaacgctagagcaaa
agcattgaccacagggaaagatggaagggatgaaaacctgcctttcctccccgagggaaa
agtagaagcatcacccaccactggagctggaaaagcctgtttgtcagtcagtcagtgtca
gaacaacctctgccccagggcaccgttcacttgggcacctcagattaccctccgctttct
gcctgggtttcctgcccagagctgccctacactgcttactgcctcacagcaaccgggcgc
cctgcttttccgaaaagcagttgttcgaatctcccggagcagatgctctgggagctggtg
tggcctgactggcccacttgccagtgcggtatttgcagcaggtccgcaatggggrcagca
ggccccccacagcctttctgacactctttccaactccaggtccacgactggtaaaggtga
cgcagacctagctttcgcccctctctaggggaaaagccagccctgcttcacagcctaaag
gcggcttggtttcccctctcgttgacttctggagccggggtctcaccctcaaggcagtgc
atagtcacatctcatatttcttcatcactgagatgttcctataaacagaggctggctttt
ggagatgccacctgggtgtgtagcctcctcctggcaacctcccggagccggcatctctga
aggatcctgagagcaggcagcgctgggccagtctgtggaccgctgcacacgtgctgcaga
gatgaaggcgcatccttggcaccttgcagtgctgcagccaggagcgccgtgctgtgcatt
tttcttgtccttttagctacatctggtgtgtatctgtgggcttctgatcattgaaagcaa
attgttcccctgaatgaatttatcaatggttaacttcaagaataatcattctaataaagc
tcctgcgtggtttgttttctcttaaaaaaaaaaaaaaaaaaaaaaaaaaaaaaaaaaaaa
aaaaaaaaaaaaaaaaaaaaaaaaggggggggggccctttttaaatattccggggggggg
caaaatttccccccccccctttttttttaaaaaaggggcccccttaggggggttt
>CS2000065000001_1896
ggctagcctgtgcgcgaccccggagcgcaacgcgcgcgcttctcgctgtcgacgcgcttc
cctcctggccgcccgagcccgccgccgcctaagtccgtccgaaaccggcttcgcaccatg
tcttcgcctcccgaggggaagctggagacgaaagctggacatccgcccgccgtgaaagct
ggtgggatgcgaattgtgcagaaacacccgcattctggagacaccagagaagagaaggac
aaggacgaccaggagtgggaaagccccagtccacccaagccgaccgtgtttatctccgga
gtcatcgcccggggtgacaaggacttccctccagcggccgcccaggtggcccaccagaag
ccccatgcctccatagacaggcatccctccccgaggacccagcacatccagcaacctcgc
aagtgaccagcgaggacccagcgccctcaccagccacaccttggttccctgacactttgt
atttcctctggcgaagagaactggcatcttcctcaaaacactgccccatcgggaaatcta
agacaaagcaaagcacccattctttagccttcaatttccagctctaaaactagaatcaga
cccccaaacctcacttccagggagtcctggctgatgtctttcaaggaccatcacgcctct
ctctgtgccctgagcagaacttaccaagacctgagtgacgtgacattgttcccagtttag
cttcagttctggttcatcagttgccctgccagtggtcttaaaaattagcaggcacaaatc
tgggaggattagattaaagtcaggggaaagctcaatcattgcatgctttttagtaatagg
acaatcaaatcttaacacctagagggaagagaaagagatgaaggcgttaatttcagaaaa
cctgagtagggaggatatgcagcagacaacagcatcgctgaatttccctcccttgtgtga
ggagggatccgagctctcccagaaaagccagagaagagcctaccactttgaagaggctct
tttattccaagagtcacctggctgaaaaatactgcccaaacacaatacttccagaatgag
atttctcagtgtgggtcccaagtcctgcacggccccaccatccacacaggctcgccagga
aatcaaggcgaaccttcattttttcagtgatcacctcgagaaccgctttggagttcttgg
agtgatccctgaccaggtggaggaatagacacatggctaatcctggaacgctagagcaaa
agcattgaccacagggaaagatggaagggatgaaaacctgcctttcctccccgagggaaa
agtagaagcatcacccaccactggagctggaaaagcctgtttgtcagtcagtcagtgtca
gaacaacctctgccccagggcaccgttcacttgggcacctcagattaccctccgctttct
gcctgggtttcctgcccagagctgccctacactgcttactgcctcacagcaaccgggcgc
cctgcttttccgaaaagcagttgttcgaatctcccggagcagatgctctgggagctggtg
tggcctgactggcccacttgccagtgcggtatttgcagcaggtccgcaatgggggcagca
ggccccccacagcctttctgacactctttccaactccaggtccacgactggtaaaggtga
cgcagacctagctttcgcccctctctaggggaaaagccagccctgcttcacagcctaaag
gcggcttggtttcccctctcgttgacttctggagccggggtctcaccctcaaggcagtgc
atagtcacatctcatatttcttcatcactgagatgttcctataaacagaggctggctttt
ggagatgccacctgggtgtgtagcctcctcctggcracctcccggagccggcatctctga
aggatcctgagagcaggcagcgctgggccagtctgtggaccgctgcacacgtgctgcaga
gatgaaggcgcatccttggcaccttgcagtgctgcagccaggagcgccgtgctgtgcatt
tttcttgtccttttagctacatctggtgtgtatctgtgggcttctgatcattgaaagcaa
attgttcccctgaatgaatttatcaatggttaacttcaagaataatcattctaataaagc
tcctgcgtggtttgttttctcttaaaaaaaaaaaaaaaaaaaaaaaaaaaaaaaaaaaaa
aaaaaaaaaaaaaaaaaaaaaaaaggggggggggccctttttaaatattccggggggggg
caaaatttccccccccccctttttttttaaaaaaggggcccccttaggggggttt
>CS2000065000001_2038
ggctagcctgtgcgcgaccccggagcgcaacgcgcgcgcttctcgctgtcgacgcgcttc
cctcctggccgcccgagcccgccgccgcctaagtccgtccgaaaccggcttcgcaccatg
tcttcgcctcccgaggggaagctggagacgaaagctggacatccgcccgccgtgaaagct
ggtgggatgcgaattgtgcagaaacacccgcattctggagacaccagagaagagaaggac
aaggacgaccaggagtgggaaagccccagtccacccaagccgaccgtgtttatctccgga
gtcatcgcccggggtgacaaggacttccctccagcggccgcccaggtggcccaccagaag
ccccatgcctccatagacaggcatccctccccgaggacccagcacatccagcaacctcgc
aagtgaccagcgaggacccagcgccctcaccagccacaccttggttccctgacactttgt
atttcctctggcgaagagaactggcatcttcctcaaaacactgccccatcgggaaatcta
agacaaagcaaagcacccattctttagccttcaatttccagctctaaaactagaatcaga
cccccaaacctcacttccagggagtcctggctgatgtctttcaaggaccatcacgcctct
ctctgtgccctgagcagaacttaccaagacctgagtgacgtgacattgttcccagtttag
cttcagttctggttcatcagttgccctgccagtggtcttaaaaattagcaggcacaaatc
tgggaggattagattaaagtcaggggaaagctcaatcattgcatgctttttagtaatagg
acaatcaaatcttaacacctagagggaagagaaagagatgaaggcgttaatttcagaaaa
cctgagtagggaggatatgcagcagacaacagcatcgctgaatttccctcccttgtgtga
ggagggatccgagctctcccagaaaagccagagaagagcctaccactttgaagaggctct
tttattccaagagtcacctggctgaaaaatactgcccaaacacaatacttccagaatgag
atttctcagtgtgggtcccaagtcctgcacggccccaccatccacacaggctcgccagga
aatcaaggcgaaccttcattttttcagtgatcacctcgagaaccgctttggagttcttgg
agtgatccctgaccaggtggaggaatagacacatggctaatcctggaacgctagagcaaa
agcattgaccacagggaaagatggaagggatgaaaacctgcctttcctccccgagggaaa
agtagaagcatcacccaccactggagctggaaaagcctgtttgtcagtcagtcagtgtca
gaacaacctctgccccagggcaccgttcacttgggcacctcagattaccctccgctttct
gcctgggtttcctgcccagagctgccctacactgcttactgcctcacagcaaccgggcgc
cctgcttttccgaaaagcagttgttcgaatctcccggagcagatgctctgggagctggtg
tggcctgactggcccacttgccagtgcggtatttgcagcaggtccgcaatgggggcagca
ggccccccacagcctttctgacactctttccaactccaggtccacgactggtaaaggtga
cgcagacctagctttcgcccctctctaggggaaaagccagccctgcttcacagcctaaag
gcggcttggtttcccctctcgttgacttctggagccggggtctcaccctcaaggcagtgc
atagtcacatctcatatttcttcatcactgagatgttcctataaacagaggctggctttt
ggagatgccacctgggtgtgtagcctcctcctggcaacctcccggagccggcatctctga
aggatcctgagagcaggcagcgctgggccagtctgtggaccgctgcacacgtgctgcaga
gatgaaggcgcatccttggcaccttgcagtgctgcagccaggagcgccgtgctgtgcrtt
tttcttgtccttttagctacatctggtgtgtatctgtgggcttctgatcattgaaagcaa
attgttcccctgaatgaatttatcaatggttaacttcaagaataatcattctaataaagc
tcctgcgtggtttgttttctcttaaaaaaaaaaaaaaaaaaaaaaaaaaaaaaaaaaaaa
aaaaaaaaaaaaaaaaaaaaaaaaggggggggggccctttttaaatattccggggggggg
caaaatttccccccccccctttttttttaaaaaaggggcccccttaggggggttt
>CS2000457500001_274
ggacggccagctcctgggcaccaggttggagtcttgctattgtctgactgggcagaagtg
gaagaggtggagaagcagcgtcatctgtggctcaagaactcttccaaggcctatttcccc
ctcacccagcttcttaggtagcttctcccccataatgggggagattccggaccccagagt
cctccaaagaatcttcactggttgcctgccttttggctctgttgtgatctaaatggagga
gggaccagtttctgatacccatcctctgacttargcatttttttctctctggccttcaga
tggcctcagccccagccaccatatccccctgcagtttgcactttaattgatggtagttca
cttgtgatacttgtttaatgggcggtttggttgatttacttgccctctttttaattaagt
ggaatccaatgtgtatatgagatttgaggaggggctgcaaagaactttaccggtggcagc
tagtcaagcccaatctccactgctagcttcctctaactctaattcttacttcacctatat
tcttgccaacctgactcttgggtataggtttacctttcctgggaaattaactgagcagct
ggagagcagtctcaggatagcataggcgactcactgtaggggagtgaagaagagtccggc
cagagggaggagttttctgtgcttttccagggttcccattcaatttgatccacccattac
catgtcttttctacttccctgtaaataggtatgatctttattcccactgtacagtctgtt
ctgcccccctacctcccatcaggcccgatttcttttctcctttgttagtatcttcagttt
gtcatgcttactgccccaaacccatcccccatgcagccagtggtttaatccacataccac
tagggagttgtaccacagaggtctacctgtggccccctcatatcataacacctgttcctg
tggacagggaatgactggcactcaaggtccctcacaactgtctcacatcaccagaggaca
ttggtcctttctaaatctctagcctctctccacgtccctcacagatattttagaatgtct
ttgggaagccatcaaggcaagagagaactctaaattccttcttgttctagcttagaattt
tggggaaattgggggaaataagataggagaggccatagtgaactaggaaccattttgccc
tttgggcttgtagactgctttctgtcccagagcagctgagaaatccatgacgctgagatt
ctgaaggactgagcttaggttcttccacttatgcctcaattcccttcctttcccaggggc
agccttagttcccacggccctgagacgcgtattctccccctcttttcccagcacccatta
gccccctaaagcacccagtgtgtccttagaagtggaagaactaggatggctctcatacgt
ttctgagaaatgaagttctttgtgcagttttccccatggagcaggagtgaagacgtttca
ttgccttggggctgggaaaccatttctccaggcttctccctcccactaccccccttagga
acaggattggccttaacttacgggcctgtctgttgccttccttctactttctaggagctc
ttctgcttttctttgagctctggtgggcttggggaatcttagtttttatttcccagctct
tcattttttcttctgatcagtttgtttgttttttaagggggggtatctttttcttttttt
tgcctctaagaaagcatttgcctttttccccttttcttcctctcccaacataacaatcgt
ggtaacagaatgcgactgctgatttaccgatgtatttaatgtaagtaaaaaaggagaaaa
a
>CS2000283000001_385
ctcctgctgtcgccgccgctgcccccgccaccctggctgggatgctgccgcaggctggcg
cctccgcacctcggggcttatgagctgtaccagggttctagcgtgttcctctagccccgt
gatggccgtggacatcgagtgccggtacagctgcatggccccctccttgcgcagagagcg
gtttgccttccagattgccccaaagccaagcaaacctctgaggccttgtattcagctgag
cggcaagaatgaagccagtgggacggtggccccgacggtccaggagaaaaaggtgaagaa
gcgggtgtccttcgccgacaaccaggggctggccctgacgatggtcaaagtgttctccga
gttcgatgacccgttagatattccrctgaacatcaccgagctcctggacagcatcgtgag
cctgacaacagcggagagcgagagctttgtgctagatttctcgcagccatcagcggacta
cctggacttcagaaatcggcttcagaccgaccacgtgtgcctggagaactgcgttctgaa
ggacaggtccattgcaggcaccgtgaaggtgcagaacctcgcgttcgagaagacggtgaa
agtccggatgacctttgacacctggaagagcttcacagactttccctgttggtacgtgaa
ggacacgtacgcgggttcagacaaggacacgttctcctttgacatcagcttgcctgagaa
aattcagtcttacgagaggatggagttcgccgtgtgctatgagtgcaatggacagacgta
ctgggatagcaacaaaggcaaaaactataggatcatccgggcggagctgcagtctaccca
gggaacagcccagccgccaaacggaccagattttgaaatagcctttgaccagtttggaag
ccctcggtgttcctacggtctgtttccggagtggcctagttatttaagatacgagaagct
tgggccatactactagtgacagcctgggatggagccgggctcagtgggtgcggatgagcc
gagctgcagtcgtcctgagatggagagggaagcccggagaagagctgaactgccatcata
cacagttttgaaagtaacaggatcctagtcacttttctccttcaatcagccaagacactt
tgccagtgtatcttcacttcctgaagtgggacacatctgaacggggagggacagacagcc
gtgcggacgggcagcttttccttgttagggttgtaaagcattggagtgcaagttgtaaag
ctgtggatgcttttagtcttgtttatcagtttctaaagtcggctggacctgtgaggactc
caagaacacagctgtggtggtggcagtctgctcttacttctatgtgaatgtagaaccgga
gactcaacttcattttcatgcctaaaagtgccttgtcgagaaagttccacaggttttttt
tttaatacatatttttgtacaaaaaggggaaatgcactttaaaaatcacaagaatggatg
ccttgtgtgtagtataagagagtagtttgtttggatctcaaatgcaaaaatgtaataaag
a
>CS2002278800001_2423
ttccgggagcttatgcggggtgaggcccggcaggcccgaagatggggaacatcacggcag
acaacacctcgatgaactgtgacatcgaccacaccatccaccagacgctggccccggtgg
tctacgtcatggtgctggtggtgggctttccggccaactgcctgtccctctactacggct
acctgcagatcaaggcccggaacgagctgggcgtgtacctgtgcaacctgacggtggccg
acctcttctacatctgctccctccccttctggctgcagtacgtgctgcagcacgaccact
ggtcccacgacgacctgtcctgccaggtgtgcgggatcctgctctacgagaacatctaca
tcagcgtgggcttcctctgctgcatctccatcgaccgctacctggccgtggcccacccct
tccgcttccaccagttccgcactttgaaggccgccatgggcgtcagtgcgctcatctggg
tcaaggagctgctgaccagcatctacttcctcatgcacgaggaggtggtggaagacgccg
accggcaccgcgtctgcttcgagcattatccgctcgagccgcgccagcgcggcatcaact
actaccgcttcctggtgggcttcctcttccccatctgcctgctgctggcctcctaccggg
gcatcctgcgggccgtgcgccgcagccacgggacccagaagagccgcaaggaccagatcc
agcggctagtgctcagcaccgtggtcatcttcctggcctgcttcctgccctaccacgtgc
tgctgctggtgcgcagcctctgggagtccagctgcgacttcgccaagggcatcttcaatg
cctaccacttctccctgctcctcaccagcttcaactgcgtggccgaccccgtgctctact
gcttcgtcagcgagaccacgcacagggacctggcccgcctccgcggggcctgcctggcct
tcctcacctgcgccaggaccggccgggcccgggaggcctacccgctgggcgcccccgagg
cctccgggaagagcgaggatcccgaggtcctgacaaggctccacccggccttccagaccc
cccacccgcctggaatgggagggtcccccgcaggtgggctgtcctagcctggtcacccca
tcacccacgtgcaggacgaggcgaggcctgagcctgctgcatcgctgctgcccttttggc
caaggcagctgcttcttgctgctggaggggatgatgggtggagccacggggccccaggtc
tgggccataacacgacctctctggtttccagggagcctagtgtgactgccgagtccaaca
gggctgctagctgagtgtggggataagccccgacagcacgtggagggtcatctgccatcc
gctgggctgctggtgggaagaagactcacctccaggaggtttttagagaagctcgtggga
ggacagagtgtgaggacgtggagagaggggcctgggagaggaggcaggtacccaggtgct
cacctgctggggccttccaatgccagaggtgacccttgtccaaatgcactggtgttacct
gagaagatgacacaggaaggtgtgtttcatccttaccacttgagccccaccccgtggagg
ttggatggggagaaggaatgtggggaggggttgaggccctgagactgtgtgtggcaggga
cagtgggggagggacaagcagaggagagaccccagatccaggcaactcacagttttcacc
tgcagggagatttgagcggattctccaagtcccagcactaatgcacagcaaatcctaggg
ctctgtggggctctgtcaagtgtcaggtcagaggcctaaagcagtgtgttcaactgagtt
cctgacagatccctcccaattcaacttctgttgctatctgccccaaagtatacaagaccc
agaagtctgggactctgtatgtgtatgtatgtccgtggttaaaatgccaaggtctccatg
acagctctgctccaagacactgaggctaactaaggtcataggactgctgatagtgtttgc
cacatacacagacgagtgccttgcagtctttgagaagagcatgacattcaccccaaggtc
ttagatggagcaaaacaaatacaagagatgaattctctggcatctttcagcccaaagggt
gggtgaagctccactgtggtttaagtagcccctgtgacaaagagaggaaaagaccctggg
cttgtcttgcctccttggtcctccatctccactcctctgcccaagtgttccccctcaccc
acctggagagtgacgggatggcccactggctacatgttgtctcttgttctgtcctagaag
actggttacagggctcatctctcctgaagcttcccacccagtcatgttaagcttctgcct
ggggaatacaccaaggaccagargagcgtcttgctactccagggacctgcccacctttca
gaaatgctagccctttagatttcctggagtggaccggcaccacttctgacttccctcaga
gacctggaatctgagctcttacagccaaggatcttggtgggctcaagcctggggagggac
cagggatgggaagatagaaactggtatcagtgggacatttctggaatctgctgaagaggg
accacagagaacatcttcagtctctccttgtgtctctcttaacctttcccagagatagtt
ccaccccgagtttcttaaccctctcttcagaggcatccagaagctgatagcctaggctgg
atgtgccctaaggaagtgggattccaagtctatacttgattctgactgtgtgtaatccct
gccccttccataacctgtggaggttctcttccccttcatagaggaggaagtgatcaggtc
tgaaggtggaaaaaatgaccatacagccaagcaaaacccaggatcttacagaggcaatgg
cactggttgaggcctccatacctcctcatttcaaattccctcctatttggatcttaaaca
tgggcattcccactgggataaactggcatgagctgaaggcagtttcatttattatcaaga
gttgtatttttgtattgtcctttcttttatgccaagtatatgtgtgttggaccatgcagt
ggatttatgtagcaaacttgagtctgcaaataaagcaacctaaccagccacaaaaaaaaa
aaaaaaaaaaaaaaaaaaaaa
>CS2000526300001_544
ccacgcgtccgggcgcggcggcggcggcggcgcacagcctccagcgacgacccagacgga
ccggcgccgccgcagttacaggaaggatgttacctgtgaagatgagaacgttactgctgc
tgctcctgcccctgagtcaggctgctcccaaagatggcaccatgaggttacaccctgaag
cacagcatctgcctctgcccaaccccttcgagccaggccaggagcaacttcgacttctac
agagctacctaaagggactagagaggatggaagaggagccagagcacatgagccgagagc
aggttctcctctacctctttgctctccacgactacgaccagagtggacagctggatggcc
tggagctgctgtccatgttgacagccgctctggcccctggagcttctgactctcccacca
ccaacccggtgatcctggtagtggacaaggtgctggagactcaggacctgaatggggatg
ggcttatgacccctgcagagcttgtcaatttccctggagaggctccgaggcacacagagc
ccakagagcctccggagccacaagatgttgagatgcagcctctgttggctaaaagcccat
cgagacaagaagaacatgacactctgagtcctggagaagcagctggaggacaggcagagg
ccagaagggagttcttggagcctgtacaggaggctgggggacaggctgatgctgtaagag
aagccccaggccctggaggggaggttgggggacaggtagagactggggacgctggagaga
gagcagaagaacttctaggagaaacactggggtctaagaactccccaaatgagcttgagg
ttcatgctattcagctggagaatagtgagatgtaaaccttgagggtacaggtttgcacca
ctagaagtctcagtgttggaacataagctctaagggtagggtgtgtatattaggatgacg
accacctctgtgccccctccttggccccagtaggtggtaggtctttctgtgcagttcagt
tcagtctgtgcagttcagggagaccctaagttgaagggcagctttagggcccagatgacc
aataaagaactgaatgaacccatccccctgggccattgatcctctggcccagcgtgccct
ggcctcagactgcaggggtcagggaccggacaggcctcttgggagggcaggaattcagtt
tacccagtgttcctagatgagacacagaagagttcagcactaggccacagccagctgcag
acaaccggggaagggagctcagcctctccccagggcccaaccgctgatgcaccctcctgt
attcagggcaggtctgctccatcaccctgtatcgc
>CS2000526300001_1046
ccacgcgtccgggcgcggcggcggcggcggcgcacagcctccagcgacgacccagacgga
ccggcgccgccgcagttacaggaaggatgttacctgtgaagatgagaacgttactgctgc
tgctcctgcccctgagtcaggctgctcccaaagatggcaccatgaggttacaccctgaag
cacagcatctgcctctgcccaaccccttcgagccaggccaggagcaacttcgacttctac
agagctacctaaagggactagagaggatggaagaggagccagagcacatgagccgagagc
aggttctcctctacctctttgctctccacgactacgaccagagtggacagctggatggcc
tggagctgctgtccatgttgacagccgctctggcccctggagcttctgactctcccacca
ccaacccggtgatcctggtagtggacaaggtgctggagactcaggacctgaatggggatg
ggcttatgacccctgcagagcttgtcaatttccctggagaggctccgaggcacacagagc
ccagagagcctccggagccacaagatgttgagatgcagcctctgttggctaaaagcccat
cgagacaagaagaacatgacactctgagtcctggagaagcagctggaggacaggcagagg
ccagaagggagttcttggagcctgtacaggaggctgggggacaggctgatgctgtaagag
aagccccaggccctggaggggaggttgggggacaggtagagactggggacgctggagaga
gagcagaagaacttctaggagaaacactggggtctaagaactccccaaatgagcttgagg
ttcatgctattcagctggagaatagtgagatgtaaaccttgagggtacaggtttgcacca
ctagaagtctcagtgttggaacataagctctaagggtagggtgtgtatattaggatgacg
accacctctgtgccccctccttggccccagtaggtggtaggtctttctgtgcagttcagt
tcagtctgtgcagttcagggagaccytaagttgaagggcagctttagggcccagatgacc
aataaagaactgaatgaacccatccccctgggccattgatcctctggcccagcgtgccct
ggcctcagactgcaggggtcagggaccggacaggcctcttgggagggcaggaattcagtt
tacccagtgttcctagatgagacacagaagagttcagcactaggccacagccagctgcag
acaaccggggaagggagctcagcctctccccagggcccaaccgctgatgcaccctcctgt
attcagggcaggtctgctccatcaccctgtatcgc
>CS2000526300001_1063
ccacgcgtccgggcgcggcggcggcggcggcgcacagcctccagcgacgacccagacgga
ccggcgccgccgcagttacaggaaggatgttacctgtgaagatgagaacgttactgctgc
tgctcctgcccctgagtcaggctgctcccaaagatggcaccatgaggttacaccctgaag
cacagcatctgcctctgcccaaccccttcgagccaggccaggagcaacttcgacttctac
agagctacctaaagggactagagaggatggaagaggagccagagcacatgagccgagagc
aggttctcctctacctctttgctctccacgactacgaccagagtggacagctggatggcc
tggagctgctgtccatgttgacagccgctctggcccctggagcttctgactctcccacca
ccaacccggtgatcctggtagtggacaaggtgctggagactcaggacctgaatggggatg
ggcttatgacccctgcagagcttgtcaatttccctggagaggctccgaggcacacagagc
ccagagagcctccggagccacaagatgttgagatgcagcctctgttggctaaaagcccat
cgagacaagaagaacatgacactctgagtcctggagaagcagctggaggacaggcagagg
ccagaagggagttcttggagcctgtacaggaggctgggggacaggctgatgctgtaagag
aagccccaggccctggaggggaggttgggggacaggtagagactggggacgctggagaga
gagcagaagaacttctaggagaaacactggggtctaagaactccccaaatgagcttgagg
ttcatgctattcagctggagaatagtgagatgtaaaccttgagggtacaggtttgcacca
ctagaagtctcagtgttggaacataagctctaagggtagggtgtgtatattaggatgacg
accacctctgtgccccctccttggccccagtaggtggtaggtctttctgtgcagttcagt
tcagtctgtgcagttcagggagaccctaagttgaagggcagcyttagggcccagatgacc
aataaagaactgaatgaacccatccccctgggccattgatcctctggcccagcgtgccct
ggcctcagactgcaggggtcagggaccggacaggcctcttgggagggcaggaattcagtt
tacccagtgttcctagatgagacacagaagagttcagcactaggccacagccagctgcag
acaaccggggaagggagctcagcctctccccagggcccaaccgctgatgcaccctcctgt
attcagggcaggtctgctccatcaccctgtatcgc
>CS2000730300001_486
gccgcctcgccggcgggcctcagcgcccaacgggcctctcgattccacctccttcgccca
gctgcacgagtggtacggccaggaggtcagggcgctgaggagccagtggctcagcagcca
ggcccagccctcagaagctgggggacccggtcgtgagggaaatcgccatcagggtcagcc
ctgaggtccctgccgggtctgcgttcgggaactcaaggcgctaagaagatgctgggttct
gagggatgttttgggacctctgtaattcagagagagcctggccttgaggaggccaccgtg
cccgattctcaggaggatccaggccctagatgatcctcaagcagccagagagctggtttt
gtgggagctgtagccccaaaccgagcccagcaggtgccttggtggcctgtcctgaatcac
cgagcagaggtttgttgctggcaacaggccttggcaggggcgactgggacctgcgaggct
ctatgrgctggaaggcacgtgagcagtcagcactggtccagactgggccccacgtggtca
ggaggccaggctgtgctacaccacacctgggcctgacctccttttcctccaaggcccgct
ggaggagctgcctgactgccagccaccttcctgcctccataagcagcaggtgcagaaagg
cagcaccagtgtgggttttcatgtatgacccgcaccaggcttctggcctggaatgaggcc
caggcaggactattcctggggcctcagccaggccttggggtgatgccctggggcagtaga
ccctctggccttgggccatgtctgtgtgcctgtggcagctctcaccctttcccaacactc
tttaaccacatcctctgtcttctcccggagccagctctcccacccctggcctggggcggc
gcctcgcaggagcccgcctgaccttgtccagtcctggaccaggcagccatggcctgagct
gacttcccagcaggtgcctctggcgaggaggggccatgagctgactcacagcccagaaag
ggtgcagatgccagtctgataggggcaaagccgcagctgccaaaccatgtctggcttcca
gaaccctctcccaccatcacagcctatctccgtgctcaccaactcagccccactctcgcc
cagcagcattctgaggaagaccaggtcttgctttgccccgcgcccaacttctggttttac
tgttactcactcaccacagtggccattcttcatccagggagtctctgggggctgggacac
ccctggccctcaagctgggtcatatttacagtcctcagtgcctcaaaatcgggacccccc
tgaggacacctctgccctaatctttatttccccagaggctccctcttggtgacactgact
gggccctttgcccctttctgctgcctttggagaccttggggcttgggaaagaatgggtgc
tgtctgtctgcaatcaccagctcactgctggctcagctgactggagtgtcagttttaatt
tactttttaatacttcagggtgtctttttctctcctagcaacagagtttggtattttcac
tgtttttgtttcttgttggctggtgaagggatagggtgccctggttctgggcttggccag
tggcggtggggagtaggtggcactgccctggggcggggggtgggcaaggagccttggctg
aggacagaggaacctcaagaatctcacctggctctttgccttctccctggtgagccctgc
tcacctgtaggtgcctctgggggtcttggtacgctttccatccccccttccccaagtcct
gagtggtgggcagggttggcagctctagtctataggctctgggatctcagggggtgttag
gaactgttaggtgcccatgtcctggccagacccagctggtgtggtgaggcgttggcccca
gtcctggtgtaggtttacaagctctaaaggtacagtctcccccctccccgccaaagccca
acacagggtcaggctgtctccagagttgggcaggggagagagatcaagcatcctgggaga
gggaaatagaggctaaaatgaaataaataaaaaacttatcccgcaaaaa
>CS2000730300001_499
gccgcctcgccggcgggcctcagcgcccaacgggcctctcgattccacctccttcgccca
gctgcacgagtggtacggccaggaggtcagggcgctgaggagccagtggctcagcagcca
ggcccagccctcagaagctgggggacccggtcgtgagggaaatcgccatcagggtcagcc
ctgaggtccctgccgggtctgcgttcgggaactcaaggcgctaagaagatgctgggttct
gagggatgttttgggacctctgtaattcagagagagcctggccttgaggaggccaccgtg
cccgattctcaggaggatccaggccctagatgatcctcaagcagccagagagctggtttt
gtgggagctgtagccccaaaccgagcccagcaggtgccttggtggcctgtcctgaatcac
cgagcagaggtttgttgctggcaacaggccttggcaggggcgactgggacctgcgaggct
ctatgggctggaaggcacrtgagcagtcagcactggtccagactgggccccacgtggtca
ggaggccaggctgtgctacaccacacctgggcctgacctccttttcctccaaggcccgct
ggaggagctgcctgactgccagccaccttcctgcctccataagcagcaggtgcagaaagg
cagcaccagtgtgggttttcatgtatgacccgcaccaggcttctggcctggaatgaggcc
caggcaggactattcctggggcctcagccaggccttggggtgatgccctggggcagtaga
ccctctggccttgggccatgtctgtgtgcctgtggcagctctcaccctttcccaacactc
tttaaccacatcctctgtcttctcccggagccagctctcccacccctggcctggggcggc
gcctcgcaggagcccgcctgaccttgtccagtcctggaccaggcagccatggcctgagct
gacttcccagcaggtgcctctggcgaggaggggccatgagctgactcacagcccagaaag
ggtgcagatgccagtctgataggggcaaagccgcagctgccaaaccatgtctggcttcca
gaaccctctcccaccatcacagcctatctccgtgctcaccaactcagccccactctcgcc
cagcagcattctgaggaagaccaggtcttgctttgccccgcgcccaacttctggttttac
tgttactcactcaccacagtggccattcttcatccagggagtctctgggggctgggacac
ccctggccctcaagctgggtcatatttacagtcctcagtgcctcaaaatcgggacccccc
tgaggacacctctgccctaatctttatttccccagaggctccctcttggtgacactgact
gggccctttgcccctttctgctgcctttggagaccttggggcttgggaaagaatgggtgc
tgtctgtctgcaatcaccagctcactgctggctcagctgactggagtgtcagttttaatt
tactttttaatacttcagggtgtctttttctctcctagcaacagagtttggtattttcac
tgtttttgtttcttgttggctggtgaagggatagggtgccctggttctgggcttggccag
tggcggtggggagtaggtggcactgccctggggcggggggtgggcaaggagccttggctg
aggacagaggaacctcaagaatctcacctggctctttgccttctccctggtgagccctgc
tcacctgtaggtgcctctgggggtcttggtacgctttccatccccccttccccaagtcct
gagtggtgggcagggttggcagctctagtctataggctctgggatctcagggggtgttag
gaactgttaggtgcccatgtcctggccagacccagctggtgtggtgaggcgttggcccca
gtcctggtgtaggtttacaagctctaaaggtacagtctcccccctccccgccaaagccca
acacagggtcaggctgtctccagagttgggcaggggagagagatcaagcatcctgggaga
gggaaatagaggctaaaatgaaataaataaaaaacttatcccgcaaaaa
>CS2000171500001_518
caacagtctgctgctgggggatgagaatgttctggccactggggatgatacaggtggcat
ccgcctctgggaccaaaggaaggagggccccttaatggatatgcggcagcatgaggagta
cattgctgacatggctctggatcccgacaagaaactgctgctgacagccagtggagatgg
ctgcctcggtgtcttcaacatcaagcgacgccggtttgagttgctctctgagccccagtc
tggagacctcacctctgttacacttatgaaatatgggaggaaggtggcatgtggctccag
tgaaggtaccatctacctcttcaactgggatggctttggggccacaagtgaccgctttgc
cttgagagccgagtccattgactgcatggttccagtgacagagagtctgctgtgtgctgg
ctctactgatggagtcatcagggctgtcaacatcctgccgaaccgagtggtaggcagtgt
gggccagcatgctgaggagcctgtagagaacctagctstctcccactgcggctgtttcct
ggccagcagtggccatgaccagcgactcaagttttgggacatggcccagctgcgggctct
ggtggtggatgactaccgccgacgcaagaaaaagggaggaccactgcgggcactgagcag
caaggcctggagcactgatgacttctttgcaggactgagggaagagggagaggatgccaa
aactctggaggaggaggagagtgaggatgacagtgactgaagggatgagctgaacctcag
gatgggttctcagtggacaaaagtcttgttttctgggttggatccctagagaggctggga
attgaaattatccttttgtgcagcacaagaagatgctcaggatcagcacactgctgtgag
aagtactggctttgtagcagctgctcactccaccagtgtaagacaaagcccacagttggg
gcaagacagcacagacacaggtatacaccaaccaggggtttaatataaatacaaccagca
tagaagaattcaaaactacacatacaccaaaaccataaccaagtggtgggggcaaaggca
gatgtttgaccctttggttccaccagccctcaaataaaaacttcaacaaagaagacaaaa
cagggaaataagaaacaaagattcatactaaactgtgggaggaggagagagggtatgtgt
gtgtgtgcgcgcatgcatgcgt
>CS2000171500001_1110
caacagtctgctgctgggggatgagaatgttctggccactggggatgatacaggtggcat
ccgcctctgggaccaaaggaaggagggccccttaatggatatgcggcagcatgaggagta
cattgctgacatggctctggatcccgacaagaaactgctgctgacagccagtggagatgg
ctgcctcggtgtcttcaacatcaagcgacgccggtttgagttgctctctgagccccagtc
tggagacctcacctctgttacacttatgaaatatgggaggaaggtggcatgtggctccag
tgaaggtaccatctacctcttcaactgggatggctttggggccacaagtgaccgctttgc
cttgagagccgagtccattgactgcatggttccagtgacagagagtctgctgtgtgctgg
ctctactgatggagtcatcagggctgtcaacatcctgccgaaccgagtggtaggcagtgt
gggccagcatgctgaggagcctgtagagaacctagctgtctcccactgcggctgtttcct
ggccagcagtggccatgaccagcgactcaagttttgggacatggcccagctgcgggctct
ggtggtggatgactaccgccgacgcaagaaaaagggaggaccactgcgggcactgagcag
caaggcctggagcactgatgacttctttgcaggactgagggaagagggagaggatgccaa
aactctggaggaggaggagagtgaggatgacagtgactgaagggatgagctgaacctcag
gatgggttctcagtggacaaaagtcttgttttctgggttggatccctagagaggctggga
attgaaattatccttttgtgcagcacaagaagatgctcaggatcagcacactgctgtgag
aagtactggctttgtagcagctgctcactccaccagtgtaagacaaagcccacagttggg
gcaagacagcacagacacaggtatacaccaaccaggggtttaatataaatacaaccagca
tagaagaattcaaaactacacatacaccaaaaccataaccaagtggtgggggcaaaggca
gatgtttgaccctttggttccaccagcccycaaataaaaacttcaacaaagaagacaaaa
cagggaaataagaaacaaagattcatactaaactgtgggaggaggagagagggtatgtgt
gtgtgtgcgcgcatgcatgcgt
>CS2000059600003_535
tttttacacaccttgcggagacacagaaatgctagggggaaaatgcccaaggcagatagt
ctccaagtggatatttacacaatgtgaattaactgtaccatagatacccagaggaaatga
acattttctaggttgttatgaaatcaaatcaacatgatatagcgtcatcatacttaaaac
ttgtaggaccccatcccaagcctaagtaaaaagtaataccccaatcccccctcccattcg
cccattatcttcctgttacacagaataaatgtttaagttacccccacccaccctcaaata
aagtgcgcagtccattgcagaccatagaacaatgcaacaggaaagcccctttttgtgtat
tattatttaaaaataaaatacaaatgacaaaaatcaaatattgaagagaattcagagatt
ctcttcatcttgcaaaagagcagaagcgcgaggaggcccttgactgtcactgtgttaata
cacatagccttcgttataggggtgggggttgcagcagcccccttccggcatgtargccat
gctctcgtcaaagtgggacagaggcaccgtgtcctcttcgttgatgtggcgctccatgtc
tgtcttcagcagtgggcgctgattatctggaaaggccatggagaagagggcttctggatc
acacacaaatttgtagacatatctctctccagccaccttttgcatgattcctttctcata
ataatagcggagtgaacggctaagtttatcatagttcatagctggcctgtttttctgaat
gccccaacgcctggccacctcctcaggctcaatcagtttaaattccatgcctctcccagt
ccaggcaataaaatgggaatttgaagggtcgtctagaagagctaccaaaaactgccagag
ctgaagtgatccccgccgctggtatgtgggtccttcccgatacatccctggctcttgttt
tatgtctccatcgaatttctctgggacgacacaggtatcatcataaaactgcctggggcc
cttttcaaacatgcagccttctgttctgctgggatgagtcaggaagccttcttgcctcat
ataaatggagtggcagctaggcacttctgaatcatatgcaaaatctctgggctcctgttt
aatcatcagaggaggggggaagctttggctggctgcaccaccaaccatggtgttgtgttn
cc
>CS2001453300001_200
gtcagaacttggagggggggctgacgtcttctggcgggtggcggtgttggggacgagagc
ttggttagccggtattgcttccgtcccaggaaccgacggagagagagggaacgagggtcg
ctttcgggggctgctgacttccacgtacgcgtcgtcgtgaggagccgcagcccggactct
cctgcaacccctccggcttyctttacgcacgcctcgaggcagcggcggcagaaacaggct
tcccccaccccttccccttgtcccccccgcccgaaagggccctttctgcgccccaccccc
gcccgcccgctacgccgccgccatgtcggcgcaggcccagatgcgcgcgatgctggacca
gttgatgggcacctcccgggacggagatactactcgtcaacgaatcaaattcagtgatga
cagagtgtgca
>CS2000381000001_1171
gctaaaggctgaaatacaaactggggttcctgtgtctcttttgttgtgactcctcacctt
ttgcagtttctctggagactcgtatttaatgtattaggaaggtgatcattgttgagttgt
gcacagatgtcttttctttcaccctatcttcatttcccataaccgttctttctgcctcct
gttctttatatctccagcccaagtggaaaacctccttatggcactaatttactagattgg
agaggaaaagagtcattagaattccccagggaaccctagcgctgtaaggaggcgggtgtc
ccctccccagaaagcagaggttcaggggaaggagggaaaaggacacaggccagaggaagg
gcccccgctccactctgctcccgctgccgctgcctcttcagacgacttgcactttctaga
gagaattgctgtgtaacactaacacgtccttgctaaaaactcaagtggatttctctttta
aggtctgtgactgtctaggtcttgactaagctaagagtccacatagtattacctgtgggc
tgtttgtggaaagtgaagacggagagagcacttcaatatagcaaaagcaaaatggtaagc
atagggtggaactctttcaaatggaatattggagggaaaatagtaccactgaaaagagtg
gcttatatgcagaatgatctctggcaaaatcaccaccccatttttatttccctggagttt
caaaatggataattcaaggagtatcatacgtaaagaattgagccaggaaaaatgctcaca
cagccagcttgagtggctttgaggggatgaagggttgtgcacacattggtcgttactttg
caccagcagtgcctttcatgggggtgcttggaccctcaggtcttctctagtagccatttg
ccgccgtgagtggcgttggggccatttcccttttatctccctcgcagccttccccggagg
ctgaatatagctcagagaaagggatgcatcataaagccagtgaagacgccaccctctgag
tgagttcccgaatctgaaggggaagagggtgacttcagtgggttttttttttttaccaaa
aatagcgggctggaggctggtggtgggtccctgttcctctcccggtctccctctggctgc
cgctcacctctgtcctcggcactcacacctytgcccccccttttggggagggctgcccct
gccttagttctggggccacctaaacagacggcaggcttctcacctgctgcagtgtcaaag
caataaatgtgatgcttggggtccccccagggagctgccaatggctttatttatgaatct
ggtttttgggtagtcagggaaggaaacaactccacttcagtgcaaatccccatcttccag
gagccatgactcaaaagaaaagggtgctcggacttttgttatacacatttgctttgtgta
aataaatgtttacaattttatattaaagatggaataagcgttagagcttctgactgtata
ttttttacttttatagatttaaaaactatgatcctttatatatgtgttttggggggctat
aagttttatgacaaacagttggtattgttaactttttactgtcatcaaagtacataaaaa
ttctattaattcccttattcttttacttccttaactctggtatacaccaaaaagaagtct
ttactttcctgttttatcactataaaataataaaagtattttgctagtaaaaaaa
>CS2000381000001_1184
gctaaaggctgaaatacaaactggggttcctgtgtctcttttgttgtgactcctcacctt
ttgcagtttctctggagactcgtatttaatgtattaggaaggtgatcattgttgagttgt
gcacagatgtcttttctttcaccctatcttcatttcccataaccgttctttctgcctcct
gttctttatatctccagcccaagtggaaaacctccttatggcactaatttactagattgg
agaggaaaagagtcattagaattccccagggaaccctagcgctgtaaggaggcgggtgtc
ccctccccagaaagcagaggttcaggggaaggagggaaaaggacacaggccagaggaagg
gcccccgctccactctgctcccgctgccgctgcctcttcagacgacttgcactttctaga
gagaattgctgtgtaacactaacacgtccttgctaaaaactcaagtggatttctctttta
aggtctgtgactgtctaggtcttgactaagctaagagtccacatagtattacctgtgggc
tgtttgtggaaagtgaagacggagagagcacttcaatatagcaaaagcaaaatggtaagc
atagggtggaactctttcaaatggaatattggagggaaaatagtaccactgaaaagagtg
gcttatatgcagaatgatctctggcaaaatcaccaccccatttttatttccctggagttt
caaaatggataattcaaggagtatcatacgtaaagaattgagccaggaaaaatgctcaca
cagccagcttgagtggctttgaggggatgaagggttgtgcacacattggtcgttactttg
caccagcagtgcctttcatgggggtgcttggaccctcaggtcttctctagtagccatttg
ccgccgtgagtggcgttggggccatttcccttttatctccctcgcagccttccccggagg
ctgaatatagctcagagaaagggatgcatcataaagccagtgaagacgccaccctctgag
tgagttcccgaatctgaaggggaagagggtgacttcagtgggttttttttttttaccaaa
aatagcgggctggaggctggtggtgggtccctgttcctctcccggtctccctctggctgc
cgctcacctctgtcctcggcactcacacctctgccccccctttkggggagggctgcccct
gccttagttctggggccacctaaacagacggcaggcttctcacctgctgcagtgtcaaag
caataaatgtgatgcttggggtccccccagggagctgccaatggctttatttatgaatct
ggtttttgggtagtcagggaaggaaacaactccacttcagtgcaaatccccatcttccag
gagccatgactcaaaagaaaagggtgctcggacttttgttatacacatttgctttgtgta
aataaatgtttacaattttatattaaagatggaataagcgttagagcttctgactgtata
ttttttacttttatagatttaaaaactatgatcctttatatatgtgttttggggggctat
aagttttatgacaaacagttggtattgttaactttttactgtcatcaaagtacataaaaa
ttctattaattcccttattcttttacttccttaactctggtatacaccaaaaagaagtct
ttactttcctgttttatcactataaaataataaaagtattttgctagtaaaaaaa
>CS2000381000001_1315
gctaaaggctgaaatacaaactggggttcctgtgtctcttttgttgtgactcctcacctt
ttgcagtttctctggagactcgtatttaatgtattaggaaggtgatcattgttgagttgt
gcacagatgtcttttctttcaccctatcttcatttcccataaccgttctttctgcctcct
gttctttatatctccagcccaagtggaaaacctccttatggcactaatttactagattgg
agaggaaaagagtcattagaattccccagggaaccctagcgctgtaaggaggcgggtgtc
ccctccccagaaagcagaggttcaggggaaggagggaaaaggacacaggccagaggaagg
gcccccgctccactctgctcccgctgccgctgcctcttcagacgacttgcactttctaga
gagaattgctgtgtaacactaacacgtccttgctaaaaactcaagtggatttctctttta
aggtctgtgactgtctaggtcttgactaagctaagagtccacatagtattacctgtgggc
tgtttgtggaaagtgaagacggagagagcacttcaatatagcaaaagcaaaatggtaagc
atagggtggaactctttcaaatggaatattggagggaaaatagtaccactgaaaagagtg
gcttatatgcagaatgatctctggcaaaatcaccaccccatttttatttccctggagttt
caaaatggataattcaaggagtatcatacgtaaagaattgagccaggaaaaatgctcaca
cagccagcttgagtggctttgaggggatgaagggttgtgcacacattggtcgttactttg
caccagcagtgcctttcatgggggtgcttggaccctcaggtcttctctagtagccatttg
ccgccgtgagtggcgttggggccatttcccttttatctccctcgcagccttccccggagg
ctgaatatagctcagagaaagggatgcatcataaagccagtgaagacgccaccctctgag
tgagttcccgaatctgaaggggaagagggtgacttcagtgggttttttttttttaccaaa
aatagcgggctggaggctggtggtgggtccctgttcctctcccggtctccctctggctgc
cgctcacctctgtcctcggcactcacacctctgcccccccttttggggagggctgcccct
gccttagttctggggccacctaaacagacggcaggcttctcacctgctgcagtgtcaaag
caataaatgtgatgcttggggtccccccagggagctgccaatggctttatttatraatct
ggtttttgggtagtcagggaaggaaacaactccacttcagtgcaaatccccatcttccag
gagccatgactcaaaagaaaagggtgctcggacttttgttatacacatttgctttgtgta
aataaatgtttacaattttatattaaagatggaataagcgttagagcttctgactgtata
ttttttacttttatagatttaaaaactatgatcctttatatatgtgttttggggggctat
aagttttatgacaaacagttggtattgttaactttttactgtcatcaaagtacataaaaa
ttctattaattcccttattcttttacttccttaactctggtatacaccaaaaagaagtct
ttactttcctgttttatcactataaaataataaaagtattttgctagtaaaaaaa
>CS2000381000001_1345
gctaaaggctgaaatacaaactggggttcctgtgtctcttttgttgtgactcctcacctt
ttgcagtttctctggagactcgtatttaatgtattaggaaggtgatcattgttgagttgt
gcacagatgtcttttctttcaccctatcttcatttcccataaccgttctttctgcctcct
gttctttatatctccagcccaagtggaaaacctccttatggcactaatttactagattgg
agaggaaaagagtcattagaattccccagggaaccctagcgctgtaaggaggcgggtgtc
ccctccccagaaagcagaggttcaggggaaggagggaaaaggacacaggccagaggaagg
gcccccgctccactctgctcccgctgccgctgcctcttcagacgacttgcactttctaga
gagaattgctgtgtaacactaacacgtccttgctaaaaactcaagtggatttctctttta
aggtctgtgactgtctaggtcttgactaagctaagagtccacatagtattacctgtgggc
tgtttgtggaaagtgaagacggagagagcacttcaatatagcaaaagcaaaatggtaagc
atagggtggaactctttcaaatggaatattggagggaaaatagtaccactgaaaagagtg
gcttatatgcagaatgatctctggcaaaatcaccaccccatttttatttccctggagttt
caaaatggataattcaaggagtatcatacgtaaagaattgagccaggaaaaatgctcaca
cagccagcttgagtggctttgaggggatgaagggttgtgcacacattggtcgttactttg
caccagcagtgcctttcatgggggtgcttggaccctcaggtcttctctagtagccatttg
ccgccgtgagtggcgttggggccatttcccttttatctccctcgcagccttccccggagg
ctgaatatagctcagagaaagggatgcatcataaagccagtgaagacgccaccctctgag
tgagttcccgaatctgaaggggaagagggtgacttcagtgggttttttttttttaccaaa
aatagcgggctggaggctggtggtgggtccctgttcctctcccggtctccctctggctgc
cgctcacctctgtcctcggcactcacacctctgcccccccttttggggagggctgcccct
gccttagttctggggccacctaaacagacggcaggcttctcacctgctgcagtgtcaaag
caataaatgtgatgcttggggtccccccagggagctgccaatggctttatttatgaatct
ggtttttgggtagtcagggaaggaracaactccacttcagtgcaaatccccatcttccag
gagccatgactcaaaagaaaagggtgctcggacttttgttatacacatttgctttgtgta
aataaatgtttacaattttatattaaagatggaataagcgttagagcttctgactgtata
ttttttacttttatagatttaaaaactatgatcctttatatatgtgttttggggggctat
aagttttatgacaaacagttggtattgttaactttttactgtcatcaaagtacataaaaa
ttctattaattcccttattcttttacttccttaactctggtatacaccaaaaagaagtct
ttactttcctgttttatcactataaaataataaaagtattttgctagtaaaaaaa
>CS2000381000001_1372
gctaaaggctgaaatacaaactggggttcctgtgtctcttttgttgtgactcctcacctt
ttgcagtttctctggagactcgtatttaatgtattaggaaggtgatcattgttgagttgt
gcacagatgtcttttctttcaccctatcttcatttcccataaccgttctttctgcctcct
gttctttatatctccagcccaagtggaaaacctccttatggcactaatttactagattgg
agaggaaaagagtcattagaattccccagggaaccctagcgctgtaaggaggcgggtgtc
ccctccccagaaagcagaggttcaggggaaggagggaaaaggacacaggccagaggaagg
gcccccgctccactctgctcccgctgccgctgcctcttcagacgacttgcactttctaga
gagaattgctgtgtaacactaacacgtccttgctaaaaactcaagtggatttctctttta
aggtctgtgactgtctaggtcttgactaagctaagagtccacatagtattacctgtgggc
tgtttgtggaaagtgaagacggagagagcacttcaatatagcaaaagcaaaatggtaagc
atagggtggaactctttcaaatggaatattggagggaaaatagtaccactgaaaagagtg
gcttatatgcagaatgatctctggcaaaatcaccaccccatttttatttccctggagttt
caaaatggataattcaaggagtatcatacgtaaagaattgagccaggaaaaatgctcaca
cagccagcttgagtggctttgaggggatgaagggttgtgcacacattggtcgttactttg
caccagcagtgcctttcatgggggtgcttggaccctcaggtcttctctagtagccatttg
ccgccgtgagtggcgttggggccatttcccttttatctccctcgcagccttccccggagg
ctgaatatagctcagagaaagggatgcatcataaagccagtgaagacgccaccctctgag
tgagttcccgaatctgaaggggaagagggtgacttcagtgggttttttttttttaccaaa
aatagcgggctggaggctggtggtgggtccctgttcctctcccggtctccctctggctgc
cgctcacctctgtcctcggcactcacacctctgcccccccttttggggagggctgcccct
gccttagttctggggccacctaaacagacggcaggcttctcacctgctgcagtgtcaaag
caataaatgtgatgcttggggtccccccagggagctgccaatggctttatttatgaatct
ggtttttgggtagtcagggaaggaaacaactccacttcagtgcaaatccccwtcttccag
gagccatgactcaaaagaaaagggtgctcggacttttgttatacacatttgctttgtgta
aataaatgtttacaattttatattaaagatggaataagcgttagagcttctgactgtata
ttttttacttttatagatttaaaaactatgatcctttatatatgtgttttggggggctat
aagttttatgacaaacagttggtattgttaactttttactgtcatcaaagtacataaaaa
ttctattaattcccttattcttttacttccttaactctggtatacaccaaaaagaagtct
ttactttcctgttttatcactataaaataataaaagtattttgctagtaaaaaaa
>CS2000381000001_1397
gctaaaggctgaaatacaaactggggttcctgtgtctcttttgttgtgactcctcacctt
ttgcagtttctctggagactcgtatttaatgtattaggaaggtgatcattgttgagttgt
gcacagatgtcttttctttcaccctatcttcatttcccataaccgttctttctgcctcct
gttctttatatctccagcccaagtggaaaacctccttatggcactaatttactagattgg
agaggaaaagagtcattagaattccccagggaaccctagcgctgtaaggaggcgggtgtc
ccctccccagaaagcagaggttcaggggaaggagggaaaaggacacaggccagaggaagg
gcccccgctccactctgctcccgctgccgctgcctcttcagacgacttgcactttctaga
gagaattgctgtgtaacactaacacgtccttgctaaaaactcaagtggatttctctttta
aggtctgtgactgtctaggtcttgactaagctaagagtccacatagtattacctgtgggc
tgtttgtggaaagtgaagacggagagagcacttcaatatagcaaaagcaaaatggtaagc
atagggtggaactctttcaaatggaatattggagggaaaatagtaccactgaaaagagtg
gcttatatgcagaatgatctctggcaaaatcaccaccccatttttatttccctggagttt
caaaatggataattcaaggagtatcatacgtaaagaattgagccaggaaaaatgctcaca
cagccagcttgagtggctttgaggggatgaagggttgtgcacacattggtcgttactttg
caccagcagtgcctttcatgggggtgcttggaccctcaggtcttctctagtagccatttg
ccgccgtgagtggcgttggggccatttcccttttatctccctcgcagccttccccggagg
ctgaatatagctcagagaaagggatgcatcataaagccagtgaagacgccaccctctgag
tgagttcccgaatctgaaggggaagagggtgacttcagtgggttttttttttttaccaaa
aatagcgggctggaggctggtggtgggtccctgttcctctcccggtctccctctggctgc
cgctcacctctgtcctcggcactcacacctctgcccccccttttggggagggctgcccct
gccttagttctggggccacctaaacagacggcaggcttctcacctgctgcagtgtcaaag
caataaatgtgatgcttggggtccccccagggagctgccaatggctttatttatgaatct
ggtttttgggtagtcagggaaggaaacaactccacttcagtgcaaatccccatcttccag
gagccatgactcaaaaraaaagggtgctcggacttttgttatacacatttgctttgtgta
aataaatgtttacaattttatattaaagatggaataagcgttagagcttctgactgtata
ttttttacttttatagatttaaaaactatgatcctttatatatgtgttttggggggctat
aagttttatgacaaacagttggtattgttaactttttactgtcatcaaagtacataaaaa
ttctattaattcccttattcttttacttccttaactctggtatacaccaaaaagaagtct
ttactttcctgttttatcactataaaataataaaagtattttgctagtaaaaaaa
>CS2000381000001_1405
gctaaaggctgaaatacaaactggggttcctgtgtctcttttgttgtgactcctcacctt
ttgcagtttctctggagactcgtatttaatgtattaggaaggtgatcattgttgagttgt
gcacagatgtcttttctttcaccctatcttcatttcccataaccgttctttctgcctcct
gttctttatatctccagcccaagtggaaaacctccttatggcactaatttactagattgg
agaggaaaagagtcattagaattccccagggaaccctagcgctgtaaggaggcgggtgtc
ccctccccagaaagcagaggttcaggggaaggagggaaaaggacacaggccagaggaagg
gcccccgctccactctgctcccgctgccgctgcctcttcagacgacttgcactttctaga
gagaattgctgtgtaacactaacacgtccttgctaaaaactcaagtggatttctctttta
aggtctgtgactgtctaggtcttgactaagctaagagtccacatagtattacctgtgggc
tgtttgtggaaagtgaagacggagagagcacttcaatatagcaaaagcaaaatggtaagc
atagggtggaactctttcaaatggaatattggagggaaaatagtaccactgaaaagagtg
gcttatatgcagaatgatctctggcaaaatcaccaccccatttttatttccctggagttt
caaaatggataattcaaggagtatcatacgtaaagaattgagccaggaaaaatgctcaca
cagccagcttgagtggctttgaggggatgaagggttgtgcacacattggtcgttactttg
caccagcagtgcctttcatgggggtgcttggaccctcaggtcttctctagtagccatttg
ccgccgtgagtggcgttggggccatttcccttttatctccctcgcagccttccccggagg
ctgaatatagctcagagaaagggatgcatcataaagccagtgaagacgccaccctctgag
tgagttcccgaatctgaaggggaagagggtgacttcagtgggttttttttttttaccaaa
aatagcgggctggaggctggtggtgggtccctgttcctctcccggtctccctctggctgc
cgctcacctctgtcctcggcactcacacctctgcccccccttttggggagggctgcccct
gccttagttctggggccacctaaacagacggcaggcttctcacctgctgcagtgtcaaag
caataaatgtgatgcttggggtccccccagggagctgccaatggctttatttatgaatct
ggtttttgggtagtcagggaaggaaacaactccacttcagtgcaaatccccatcttccag
gagccatgactcaaaagaaaagggkgctcggacttttgttatacacatttgctttgtgta
aataaatgtttacaattttatattaaagatggaataagcgttagagcttctgactgtata
ttttttacttttatagatttaaaaactatgatcctttatatatgtgttttggggggctat
aagttttatgacaaacagttggtattgttaactttttactgtcatcaaagtacataaaaa
ttctattaattcccttattcttttacttccttaactctggtatacaccaaaaagaagtct
ttactttcctgttttatcactataaaataataaaagtattttgctagtaaaaaaa
>CS2000381000001_1437
gctaaaggctgaaatacaaactggggttcctgtgtctcttttgttgtgactcctcacctt
ttgcagtttctctggagactcgtatttaatgtattaggaaggtgatcattgttgagttgt
gcacagatgtcttttctttcaccctatcttcatttcccataaccgttctttctgcctcct
gttctttatatctccagcccaagtggaaaacctccttatggcactaatttactagattgg
agaggaaaagagtcattagaattccccagggaaccctagcgctgtaaggaggcgggtgtc
ccctccccagaaagcagaggttcaggggaaggagggaaaaggacacaggccagaggaagg
gcccccgctccactctgctcccgctgccgctgcctcttcagacgacttgcactttctaga
gagaattgctgtgtaacactaacacgtccttgctaaaaactcaagtggatttctctttta
aggtctgtgactgtctaggtcttgactaagctaagagtccacatagtattacctgtgggc
tgtttgtggaaagtgaagacggagagagcacttcaatatagcaaaagcaaaatggtaagc
atagggtggaactctttcaaatggaatattggagggaaaatagtaccactgaaaagagtg
gcttatatgcagaatgatctctggcaaaatcaccaccccatttttatttccctggagttt
caaaatggataattcaaggagtatcatacgtaaagaattgagccaggaaaaatgctcaca
cagccagcttgagtggctttgaggggatgaagggttgtgcacacattggtcgttactttg
caccagcagtgcctttcatgggggtgcttggaccctcaggtcttctctagtagccatttg
ccgccgtgagtggcgttggggccatttcccttttatctccctcgcagccttccccggagg
ctgaatatagctcagagaaagggatgcatcataaagccagtgaagacgccaccctctgag
tgagttcccgaatctgaaggggaagagggtgacttcagtgggttttttttttttaccaaa
aatagcgggctggaggctggtggtgggtccctgttcctctcccggtctccctctggctgc
cgctcacctctgtcctcggcactcacacctctgcccccccttttggggagggctgcccct
gccttagttctggggccacctaaacagacggcaggcttctcacctgctgcagtgtcaaag
caataaatgtgatgcttggggtccccccagggagctgccaatggctttatttatgaatct
ggtttttgggtagtcagggaaggaaacaactccacttcagtgcaaatccccatcttccag
gagccatgactcaaaagaaaagggtgctcggacttttgttatacacatttgctttgkgta
aataaatgtttacaattttatattaaagatggaataagcgttagagcttctgactgtata
ttttttacttttatagatttaaaaactatgatcctttatatatgtgttttggggggctat
aagttttatgacaaacagttggtattgttaactttttactgtcatcaaagtacataaaaa
ttctattaattcccttattcttttacttccttaactctggtatacaccaaaaagaagtct
ttactttcctgttttatcactataaaataataaaagtattttgctagtaaaaaaa
>CS2000768400001_385
gaagtatatacaagtctttataaaagaatcaaaagctcaataaatatgcaactttacaca
gagcccatcccaaggactaggaagagggggagggggctaaaggcaggggaaccgtcgtcc
catttggcgccagatggtggaggagggaagggctgcctgggaccccagccctggagtcca
gcccagaggactggaggtcctgaattcagagagcattgggcaaaggactctgcctaggct
gggggttggggggtggggaaacaggcaggttagtgacagtggtgactgtcggggggtcct
gcagcctgggcctctgctgagccctcctccacttccatccagtctggcaaagtgcaaatt
gagaactagggaccagtgggccgtyccaggctcaaggataaaaaccatcgggcccaagtg
gcatccatagtccatctccagtctttcctccacaaattgggattcctccttcctgaaaag
caagggaacaaaaaaaaaatcatgctatcacataataccatggtgaagcagaggaaacag
caagcatcagccatcatgaaggaaatccatggaaatgatgtagatgtcatgcacctgggc
aaaaaagtcagcatccccagagacatcatgttggaagaattatcccatctcagtaaccgt
ggtgccagactgtttaagatgcgacaaagaagatctgacaaatatacatttgaaaatttc
cagtatgaaactaaagcacaaataaatcacaatattgccatgcagaatgagaaactggat
ggaatcaacttggaaagtggttcacagcaagcaccatttactcctcctaacaccccggat
ccacgaagtcccccaaatccagaaaacattgcaccaggatattctggaccactgaaggaa
attcctcctgaaagattcaacaccacagctgtccctaagtactaccagtcgccctgggaa
caggccattagcaatgatccggagcttttagaggctttataccctaaatttttcaagcct
gaaggaaaggcagaattgcctgattacaggagctttaacagaggttgccaccccatttgg
aggttttgaaaaagcatcaaaaatggttaaattcaaggttccagattttgacctactact
tctaacagatcccaggttcatggcctttgccaatcctctttctggcagacggtcctttaa
taggactccgaagggatggatatctgagaatattcctatagttataacaactgaacctac
agaggataacaccataccagaatcagaagacctataaaagaaagttgtatgtgcgacaaa
aacctctgaatataaatgttgctgtattattattctacttactggcaaagccactaacac
tcttcaatagtagcaataattaatagcaatttagcacttttccttttatggcatttaatt
tcaatctcagatcaaaatctaataaacaattcaaaatcttattaaaaaaaaa
>CS2000056100001_977
ccacgcgtccgccggcggcccggcttggggcaggactcaagggacaacgccgccgtaggg
tccgggtctcgcctggctgaggacggtgagaaggcccagaggcggcctcaactaggaccc
ggtgccccgacgaaaagaaacccggttacactcggccgggagcccactctgtgaagatgg
cggggccggagctgttgcttgactccaacatccgtctctgggtggtcctgcccatcgtta
tcatcaccttcttcgtgggcatgatccgccactacgtgtccatcctgctgcagagcgaca
agaagctcacccaggaacaagtctccgacagtcaagtcctaattcgaagcagagtcctca
gggaaaatggaaaatacattcccaaacagtctttcctgacacgaaaatattacttcaaca
acccagaggatggatttttcaaaaaaactaaaaggaaggttgtgccgccttctcctgtga
ctgatcccaccatgctcacagatatgatgaaaggcaatgtcaccaatgtcctgcctatga
ttcttattggtggatggatcaacatgacgttttcaggctttgtcacaaccaaggtcccgt
ttccactgaccctccgttttaagcctatgctacagcaaggaattgaactactaacattag
atgcctcctgggtgagttctgcatcctggtatttcctcaacgtctttgggcttcggagca
tctactctctgattttgggccaagataatgctgctgaccaatcacggatgatgcaggagc
agatgactggcgcagccatggccatgcccgcagacaccaacaaagcttttaagacagagt
gggaagctctggaactgacggatcaccaatgggcgctggatgatgtcgaagaggagctca
tggccaaagacctccatttcgaaggcatgttcaaaaaggaattacagacctctatttttt
gaagaccaagcaggggytagctgtgtctggaactcggagtcgcacttaaccttataactt
tcatttgagctggagcctcttggaatgaaaagggggtgcatgagctggcgggggtgcagc
aaggattgttcttgtctgaggcaggctccccttcatgtttgaacccagaggaaacatgag
gagtgtatgctgggtgacttgcccagaaacagctattttttaaatattttaaatgttcct
tctggtgactctagtaataaaagtaagagaaaggggggacactcaagttagtgataatat
taaaaaacagcgaaaattcagtctatggaaaaagcatcgttaattaaacctaattattat
gtgcagtcattctgacatttaaacctcagtaaactcctgttttcttggaatccatccacc
tggcatttcacctttaattttttgttagtaaacttccctttcacaaataatacattttca
ttgttgaaaatttaagaccaatggatagacaaaatgaaactctctgtgttgttcatcttg
cgcctgcaaatgacatgaaaagcaaatgtgtcaaaaccttactcaagctcttt
>CS2000040800001_29
gtctggcactgatggccgatggtgttgasgtcttcgtggtgggcttcgtgctgcccagtg
ctgagaaagacatgtgcctgtctgactccaacaaaggcatgctgggatcggagggtccat
ccccatcgtcttctcctatttctcggagtttctggcacaggagaaacgtggggagcattt
gagctggctctgcatgttttggatgattggtggagtgtacgcagctgctatggcctgggc
catcatcccccactatgaatgggaagcatgatgaggcctggatggtactgaagcaggtcc
atgacaccaacatgcgagccaaggggcatcctgagcgagtcttctcggtaacccacatta
agacaattcatcaggaggatgagttgattgagatccagtctgacacaggggcctggtacc
agcgctggggggtccgggccttgagcctgggagggcaggtctgggggaatttcctctctt
gttttggtccagaataccgccgcatcactctgatgatgatgggtgtgtggttcaccatgt
cattcagctactatggcctgactgtctggtttcccgacatgatccgccatctccaagcgg
tggactatgcagcccgcaccaaagtgttccctggggaacgtgtggagcacgtgactttta
acttc
>CS2001899200001_247
gcggacgcgtgggcggacgcgtggggctttggaaggcggtgaagcgaaagggtaccagag
accggtgctgaagcttcggggtagaggcgggagtcgggctgagttctgttctgggccacc
cgggagcatcccagaggccagttgtccctcctgtattgctatgggaattcaaggactggc
caaactgatcgctgatgtggcccccagtgccatccgggagaatgacatcaagagctactt
tggccgmaaggtggccattgatgcttccatgagcatttatcagttcctgatagctgttcg
ccaaggcggggacgtgctgcagaatgaggagggggagaccaccagccacctgatgggcat
gttctaccgcaccatccgcatgatggagaatggcatcaagcccgtgtacgtctttgatgg
caagccaccgcagctcaagtccggggagctggccaaacgcagcgagcggcgggccgaggc
tgagaagcagctgcaggaggctcaggccgccggggctgaggcggaggtggaaaagtttac
gaagcggctggtgaaggtcaccaagcaacacaatgacgagtgcaagcatctcctgagcct
catgggcatcccgtacctcgacgcacccagtgaggcggaggctaactgtgcggccctggt
gaaggctggcaaagtctacgccgcggccacagaggacatggattgcctgacgttcggcag
cccggtgctcatgcggcacctgactgccagtgaggccaagaagctgcccatccaggagtt
ccacctgagccggatcctgcaggagctgggcctcaaccaggagcagtttgtggatctgtg
catcctgctgggcagtgactactgtgagagca
>CS2000153600001_680
gcgccctgcactctgtccctcactcgccgccgacggcctgtctcgtcacccgcacgtcgc
gccgctgccccgcagaaatgcttcgattacccgcagtccttcgtcaaatgaggccagtgt
ccagggcactggctcctcatctcactcgggcttatgccaaagatgtaaaattcggtgcag
atgctcgagccttaatgcttcaaggtgtagaccttttagccgatgctgtagccgttacta
tggggccaaagggaaggacagtgattattgaacagagttggggaagtcccaaagtgacaa
aagatggtgtgactgttgcaaagtctattgatttaaaagataaatataaaaatattggcg
ctaaacttgttcaagatgttgccaataacacaaatgaagaggcgggggatggcaccacta
ctgctactgtactggcacgctctattgccaaggaaggcttcgagaagattagcaaaggtg
ctaatccagtggaaatcaggagaggtgtgatgttagctgttgatgctgtaattgctgaac
ttaagaagcagtctaaacctgtgacaacccccgaagagattgctcaggttgctacaattt
ctgcaaatggagacaaagaaattggcaacatcatttctgatgccatgaaaaaagttggaa
gaaagggtgttatcacagtraaggatggaaaaacactgaatgatgaattagaaattattg
aaggcatgaagtttgacagaggatatatttctccatactttattaatacatcaaaaggtc
agaaatgtgaattccaagatgcatatgttctattgagtgaaaagaaaatttctagtgtcc
aatccattgttcctgctcttgaaattgccaatgctcaccggaagcccttggtcataattg
ctgaagatgtggatggagaagctctaagtacccttgttttgaataggttgaaagttggtc
ttcaagttgtggcagtcaaagctccaggttttggtgacaatagaaagaaccagcttaaag
acatggctattgctactgggggtgcagtatttggagaagaaggactaaatctaaatcttg
aagatgttcagcctcatgacttaggaaaagttggagaggtcattgtgaccaaagatgatg
ccatgctcttgaaaggaaaaggtgacaaggctcaaattgagaagcgtatccaagagatca
ttgagcagttagatatcacaactagtgaatatgaaaaggaaaaactgaatgaacgtctgg
caaaactctcagatggtgttgctgtgttgaaggttggtgggacaagtgatgttgaagtga
atgaaaagaaagacagagttacagatgctcttaatgccacacgagctgctgttgaagaag
gcattgttctgggagggggctgtgccctgcttcggtgcattccagccttggagtcaataa
ctccagctaatgaagatcaaaaaacaggtatagaaataataaaaaaaacactcaaaattc
ctgcaatgaccattgctaagaatgcaggtgttgaaggatcattgatagttgagaaaatta
tgcagagttcttcagaagtcggttatgatgctatgcttggagattttgtgaatatggtgg
aaaaaggaatcattgatccaactaaggttgtaagaactgcattactggatgctgccggag
tggcctctctcttaacaacagcagaagttgtcgtcacagaaattcctaaagaagagaagg
atcctggaatgggtggcatgggtggaatgggaggtggcatgggaggtggcatgttctaac
tcctagaatagtgctttgccattattaatgaactgtgagaggaagctcaaggcagtgttc
ctcaccaataacttcaggagaggtcagttgaaggagctgactgaagaaaaggctggctga
tgtttaagaaaataactataaccatcagttactggtttcagttgacaacatagaatggtt
tactgctgtcattgtccatgcctacagataatttattttgtatttttaaataaagacatt
tgtacattcctgataaatgagcttaagagccatgtaccaatgtactgctttcaacttaaa
tcactgaggcatttttactactattctgttaaaatcaggattttagtgcttgctatcacc
agatgagaagttaagaaacagcctttctgtggagagtaagaacaattgtgtacagagtag
agaaatatccaattatgtgacaacctttgtgtaataaaaattgtttaaagttaaaaaaaa
aaaaaaaaaaaaaaaaaaaaaggggggccctttaaaaaatttcccgggggggggccaatt
ttccccggcccccctttttttgaaaaaagggggccttttggggg
>CS2000303600001_708
ggaagggcttccactttgccgacagtaaacacaatgttgggtcaggatgctgcgtgccgt
caccacaggcctacaggcctagctctgctagccccagtgggaagccctctggatcagcag
ttaacatgggctctgtgcagggacactacgttcaacaggcaaagcagcgagtggatgaaa
agcccggcctgggagccatgaagctgcaggagccaccctcagccgcttccccgctgaagc
gaactggagcaatcaagccccgggcggtcaaggtggaggagagcaaggcctgaggggctg
ggcccggcctgcccgggaggactctgcccttggcctcgcacaccgcctgatgctggggag
tctcaccgagggatcccctgtccacctgcctggcccggacttcgagatctcccttctctc
ctccactcccgaaagctccgttgtccaaccggcttgtacccgtggatctctggcattgac
ctgcttgctttaatacgaaacgaacaagcaaatgactccattcccatctcctttccatca
cgaccgcggagtgaccgagcgtggagtgaccgagcgtcatgccatgcagactaaccccgc
cctcccccgcttcttcccctccccgcctcccgtccccgggcaccgtggtctggcagcagg
gccgttttagtttgaggctttttgttttaaaaagcagctacaggtttytacagaagagaa
aggaaaagaaaacaaagacacaagctttgtatagctggactttgtctgtcctttgccacc
ctctcgctggccgcctcctatcgcagtagtttgctgtcacctcccctgctcgatgtggta
ggtcgctgcggtacccgcaggggtgatgcttgggagcacacctcttctgctctctctctg
ctggttactcgtagaaagaagtggtttcagacactgctcctgagctcaggaagcggtgac
ttgcggggggtggggagcaggcaggtggactggcatttcaatggcttccagcctctgggc
tgatgaccacagggagcttatggtcagcccattgacgttgatgtttttagcgtaagaatg
acacagaacttctatctcagactcttcctaaagctggtggggacattgaccactgggaac
ctgaggtgaatcatgaaaataaaaggcagtggtatgtcccgtcttgaccagggtggtgtg
agctgacagcaccacccaccccctgccccccatcagtgcctgctgcacccacagggcctg
atgtcttctcatgctccctctcctccgagctgccttgtctctctgggtcctctgtccatc
cacctctcctgcagctcagcactggaaaccccgctgtcctctgtggcgacaggcgcctgg
accattgtcacaggaggtgacaggtgtggttggggctgtagccgcagcctgagctctggg
aggaggcaggagggcttgcttctctctctttctcccctcccagctgtaggcgcaggctat
ggggccggataggcctgagcggggcagtggggtctccagtctttccagaggccagagcag
ggcccaaggggaggtgggcgagtgcagggctggcaatgctgccgaaacagcccgcctagc
ctgttaacgtgtgcagagctattgctgtccaaatgtggaggcattttatgctaagtctct
gtttgattttaaagtaaaaactagaaggaaatcatcctaaattccaaggaaaggtgaggg
gaaatttgaagttttgcctatgctcttgagagaactaagcgctcatcaacctgctgttgc
tggcaggtctggggaagacttggcttggaggatgggaagcagggagatggcatggcccgc
agggtccgcccgcagcgttgccccaggtggtgacggctacttgggctgagactcgaggct
ctgtttggtgcggaatgctgggaaagaagggccttaggaaccgttgtaggcactcgttgc
tcttcgctgttttaaggaagtgtgggaacaacaggcttctggcaaaaggtgcagggtttc
aacggttaatcagtggtgtccagcactcccctccttgcctccactctcagaccttacttc
tcactggtgtgttattttgttttttcttctccttcatcccggagtttttactctgcagtc
ctttcttgcagggctgccactggatggagctccctgtgcgctcaccttcccttttctccc
ttcccccgcaagcgcctggctactgtccccactgagacagggctcccctcccctcccgtg
gccccttcaggggcctcgccctcacaaacaaacgtggccagacccctcacacctgattcc
agtgcacattgtcaaaggaaaaaaggctttctcgtctcgaaatgcagcaggacaggcctg
cacactgttacaaactcgttaagaggtgtcctctcaggggacctgccctcagagtgacag
tgcttcctgtttgaggaaaaaaatgaaagggtcacctgttccccagcccttttctctacc
tactcctgtgtcccccccacccccagtaaaaacaaaacactagaatttatttatatgtat
tgatgtcgtaggtctaggtggaaaaagaagtaaatgtttcactgctctatttatatataa
tgtctgaattattctgtgcaggaaaggccaggaaaattgcatgtgaggttcagtgcgttt
accaccttcgtgtgcccaagctgtagcctctttctggatgagacacagattttacattga
attctggaggcagagggcgggccctgggcccgcccagcaccccatcccttccttggtctg
atgaaatgcagtaattaatgcagagatgttttggggggcaatctctctcctttcatgtgg
ttttagagccaatctccaggtaatgggacttggggtcatattttgccttcacatctccat
cctcagagtacaaatccacacagaggcctctgccagaaagccttgggtcgactagcgcga
acacgtaaacactagaactcaacaattttctgctcctgggcagggtcaggggtcagagcc
ctctcacttggccttcagctgctcagattcccctgctttcccatgctggctgctccaccc
tggccgctgatgatgcatcctgttcctcggcagccagtgaccctgtagcacggtgtgtcg
tccagcatcagttcctctatgggtaaaacccaagagcgtgagctcgagtgcccacgcggc
ctcatccaccccctgaaggcttctttgccagctgtatttggtctggtttttgtttcccgt
tttgaatcaatgttactgttttcaaacttggaattcctacactttgggctccaggttcct
tcagggagaaaactaaagaatgactattacccagaaaaatcggtcggtccggttccaaag
ccatggtcattgcagcaacttctggggacactggggtgtcttgttacatattgacatctg
ttctgtccagctctgccctcaccctcctgtcttgtagatctgccttctggacggttgacg
aggtttgccaagggctgtggaggctcagagtgtgcactcacaggcatggtctcagaactg
gcccgctgaggcagcatggggtcagcggctgaagccccctccctcctgtgtggtttccct
tcgtcgagtagctgcatgttacctctcaaatctgtatttgtcccatttttcttcttgcag
agctagcctgggttagaaggtctgttggaaatggccttcgagcaccaaggacgctagggt
acttaaacttagtactgttctgtgatgactgggaaatgcagacttcagaaagctggctct
tccagtttgaaaagtgaagcggacctaagacatcaccaggacaggagcggctcagtgttg
gcgttggacgctgtcgcccagccgtgccctccaccgggaccaccagtgcacatctggcca
gtgatcttccaggcgcatccaacctgcgttcaccatttctccaccccagttaggtgacct
ccaagaggcagcagtgtccttgaggccctgccttcggcatgttacaaagcctcagagcgg
aactctctgctgaggctctctgtggatgacctccttccatggtgaaaagggggtcctgca
caccaagctttcaacctcatgccttgcatagtaaaaagcgttagggtttttttgttgaga
gggttgtgttttttgtttttgtttctttttgatcttattttggcctttcctatctttgtc
ttttcatgtagaccagatatttgaaagggcagacgatggctaaaaggtgtaacgtgcagc
ttgtttctacgtggtttgggggagcttttaccttagatgggaaaatggaaccctggattc
accaggccatggtggcaccctcctccttcacccttccctccggttcagtacctgttgttt
ctcctttcaaatatgtgattgtactagctctttccatatgaaagaattctccttatttaa
ataaaaaagtttaaaaaaaaaaaaaaagaaaaaaaaa
>CS2000303600001_771
ggaagggcttccactttgccgacagtaaacacaatgttgggtcaggatgctgcgtgccgt
caccacaggcctacaggcctagctctgctagccccagtgggaagccctctggatcagcag
ttaacatgggctctgtgcagggacactacgttcaacaggcaaagcagcgagtggatgaaa
agcccggcctgggagccatgaagctgcaggagccaccctcagccgcttccccgctgaagc
gaactggagcaatcaagccccgggcggtcaaggtggaggagagcaaggcctgaggggctg
ggcccggcctgcccgggaggactctgcccttggcctcgcacaccgcctgatgctggggag
tctcaccgagggatcccctgtccacctgcctggcccggacttcgagatctcccttctctc
ctccactcccgaaagctccgttgtccaaccggcttgtacccgtggatctctggcattgac
ctgcttgctttaatacgaaacgaacaagcaaatgactccattcccatctcctttccatca
cgaccgcggagtgaccgagcgtggagtgaccgagcgtcatgccatgcagactaaccccgc
cctcccccgcttcttcccctccccgcctcccgtccccgggcaccgtggtctggcagcagg
gccgttttagtttgaggctttttgttttaaaaagcagctacaggtttttacagaagagaa
aggaaaagaaaacaaagacacaagctttgtatagctggactttgtctgtcytttgccacc
ctctcgctggccgcctcctatcgcagtagtttgctgtcacctcccctgctcgatgtggta
ggtcgctgcggtacccgcaggggtgatgcttgggagcacacctcttctgctctctctctg
ctggttactcgtagaaagaagtggtttcagacactgctcctgagctcaggaagcggtgac
ttgcggggggtggggagcaggcaggtggactggcatttcaatggcttccagcctctgggc
tgatgaccacagggagcttatggtcagcccattgacgttgatgtttttagcgtaagaatg
acacagaacttctatctcagactcttcctaaagctggtggggacattgaccactgggaac
ctgaggtgaatcatgaaaataaaaggcagtggtatgtcccgtcttgaccagggtggtgtg
agctgacagcaccacccaccccctgccccccatcagtgcctgctgcacccacagggcctg
atgtcttctcatgctccctctcctccgagctgccttgtctctctgggtcctctgtccatc
cacctctcctgcagctcagcactggaaaccccgctgtcctctgtggcgacaggcgcctgg
accattgtcacaggaggtgacaggtgtggttggggctgtagccgcagcctgagctctggg
aggaggcaggagggcttgcttctctctctttctcccctcccagctgtaggcgcaggctat
ggggccggataggcctgagcggggcagtggggtctccagtctttccagaggccagagcag
ggcccaaggggaggtgggcgagtgcagggctggcaatgctgccgaaacagcccgcctagc
ctgttaacgtgtgcagagctattgctgtccaaatgtggaggcattttatgctaagtctct
gtttgattttaaagtaaaaactagaaggaaatcatcctaaattccaaggaaaggtgaggg
gaaatttgaagttttgcctatgctcttgagagaactaagcgctcatcaacctgctgttgc
tggcaggtctggggaagacttggcttggaggatgggaagcagggagatggcatggcccgc
agggtccgcccgcagcgttgccccaggtggtgacggctacttgggctgagactcgaggct
ctgtttggtgcggaatgctgggaaagaagggccttaggaaccgttgtaggcactcgttgc
tcttcgctgttttaaggaagtgtgggaacaacaggcttctggcaaaaggtgcagggtttc
aacggttaatcagtggtgtccagcactcccctccttgcctccactctcagaccttacttc
tcactggtgtgttattttgttttttcttctccttcatcccggagtttttactctgcagtc
ctttcttgcagggctgccactggatggagctccctgtgcgctcaccttcccttttctccc
ttcccccgcaagcgcctggctactgtccccactgagacagggctcccctcccctcccgtg
gccccttcaggggcctcgccctcacaaacaaacgtggccagacccctcacacctgattcc
agtgcacattgtcaaaggaaaaaaggctttctcgtctcgaaatgcagcaggacaggcctg
cacactgttacaaactcgttaagaggtgtcctctcaggggacctgccctcagagtgacag
tgcttcctgtttgaggaaaaaaatgaaagggtcacctgttccccagcccttttctctacc
tactcctgtgtcccccccacccccagtaaaaacaaaacactagaatttatttatatgtat
tgatgtcgtaggtctaggtggaaaaagaagtaaatgtttcactgctctatttatatataa
tgtctgaattattctgtgcaggaaaggccaggaaaattgcatgtgaggttcagtgcgttt
accaccttcgtgtgcccaagctgtagcctctttctggatgagacacagattttacattga
attctggaggcagagggcgggccctgggcccgcccagcaccccatcccttccttggtctg
atgaaatgcagtaattaatgcagagatgttttggggggcaatctctctcctttcatgtgg
ttttagagccaatctccaggtaatgggacttggggtcatattttgccttcacatctccat
cctcagagtacaaatccacacagaggcctctgccagaaagccttgggtcgactagcgcga
acacgtaaacactagaactcaacaattttctgctcctgggcagggtcaggggtcagagcc
ctctcacttggccttcagctgctcagattcccctgctttcccatgctggctgctccaccc
tggccgctgatgatgcatcctgttcctcggcagccagtgaccctgtagcacggtgtgtcg
tccagcatcagttcctctatgggtaaaacccaagagcgtgagctcgagtgcccacgcggc
ctcatccaccccctgaaggcttctttgccagctgtatttggtctggtttttgtttcccgt
tttgaatcaatgttactgttttcaaacttggaattcctacactttgggctccaggttcct
tcagggagaaaactaaagaatgactattacccagaaaaatcggtcggtccggttccaaag
ccatggtcattgcagcaacttctggggacactggggtgtcttgttacatattgacatctg
ttctgtccagctctgccctcaccctcctgtcttgtagatctgccttctggacggttgacg
aggtttgccaagggctgtggaggctcagagtgtgcactcacaggcatggtctcagaactg
gcccgctgaggcagcatggggtcagcggctgaagccccctccctcctgtgtggtttccct
tcgtcgagtagctgcatgttacctctcaaatctgtatttgtcccatttttcttcttgcag
agctagcctgggttagaaggtctgttggaaatggccttcgagcaccaaggacgctagggt
acttaaacttagtactgttctgtgatgactgggaaatgcagacttcagaaagctggctct
tccagtttgaaaagtgaagcggacctaagacatcaccaggacaggagcggctcagtgttg
gcgttggacgctgtcgcccagccgtgccctccaccgggaccaccagtgcacatctggcca
gtgatcttccaggcgcatccaacctgcgttcaccatttctccaccccagttaggtgacct
ccaagaggcagcagtgtccttgaggccctgccttcggcatgttacaaagcctcagagcgg
aactctctgctgaggctctctgtggatgacctccttccatggtgaaaagggggtcctgca
caccaagctttcaacctcatgccttgcatagtaaaaagcgttagggtttttttgttgaga
gggttgtgttttttgtttttgtttctttttgatcttattttggcctttcctatctttgtc
ttttcatgtagaccagatatttgaaagggcagacgatggctaaaaggtgtaacgtgcagc
ttgtttctacgtggtttgggggagcttttaccttagatgggaaaatggaaccctggattc
accaggccatggtggcaccctcctccttcacccttccctccggttcagtacctgttgttt
ctcctttcaaatatgtgattgtactagctctttccatatgaaagaattctccttatttaa
ataaaaaagtttaaaaaaaaaaaaaaagaaaaaaaaa
>CS2001353800001_530
attatgccgaggctgacattgtcaccctgcagggcgtcaccgggggcaacacctatgctg
tgcccgcgctgcccccaggggcggctggggatgggccccccagagtggatttccctcggt
cgaggctccgcttcaaggagaagcttggcgagggccagtttggggaggtgcacctgtgtg
aggtagagagccctcaggatctagtcagtcttgacttccccctcagtgtgcgcaagggac
accctttgttggtagcagtcaagatcctacggtcagatgccaccaagaatgccaggaatg
acttcctgaaggaggtgaagatcatgtcgaggctgaaggacccaaacatcatccggctgc
tgggtgtgtgtgtgcaggacgacccgctctgcatgataaccgattacatggagaacggcg
acctcaaccagttcctcagtgcccaccagctagaggacaaggcgacggaggggcccgggg
atggggaggcggcccaggggcccaccatcagctacccgatgctgctgcaygtggcggccc
agatcgcctcgggcatgcgctatctggccacactcaactttgtgcatcgggacttggcca
cgaggaactgcctggttggggaaaatttcaccatcaaaatcgccgactttggcatgagcc
ggaacctctacgctggggactattaccgcgtgcagggccgggcggtgctgcccatccggt
ggatggcctgggagtgcatccttatggggaagttcacaaccgccagtgacgtgtgggcct
ttggggtcaccttatgggaggtgctgatgctctgcagggcccagccctttggacagctca
ctgatgagcaagtcatcgagaatgcaggggagttcttccgggaccagggccggcaggtgt
acctgtcccggcccccggcctgcccgctgagcctgtatgagctgatgctccggtgctgga
gccgggagcctgagcagcgaccacccttttcccagttgcatcggttcctggcagaagatg
cggtcaacacagtgtgactcacaacacccagccgcccccatccgggggattcaggggagg
ctagtggcactaaacaagaggagcttacggcacccccactccattctccctcctgacctc
ccttcacctctgagaggcagtgtggctgaaggtgggctgggcctgccagggagctgatgc
cctcccttccccggacacgctctcatgcctccttcctgctcctctcctagaagcccctgc
cgcccacccagctggccctgtggatgggatcctctctgacctccttgagccatcccttgg
ggaggctgggagaagatatagggcagacactggacctggcccactggcgcacctgggccc
cactggacaacactggtacctggagagaaggctgctgcccccagcctctctctttccgtc
acacactggaccccactggctgagaatttgggaagtgaggaggacaagaaagggagaagg
gggttcccttgtatctcctcctggaattgccctcagctttggcctttccctcctccatcc
tctgaaacactggacttgggggtgatccctacccccacccttctgcctccccacctccca
cctgccgtgttgtagctagaacttctccaagcctgtatgtttctgtggaataagtattgg
gattagcggggaaacagagagcaacggcctgtggccctggggttggacatctctatcgta
gctgccacattggtttttctataatcacttggggtttgtacattttggggggggagagac
acagatttttacactaatatatggatctagctcaatgctattttaatcccctgcactagg
caggtaataataaaggttgagttttccacaaaaaaaaaaaaaaaaaaaaaaaaaaaaaaa
aaaaaaaaaaaagggggaaaaaaaaaaaaaaaaaaaaaaaaaaaaaggggggggggggcc
cttttttttttttttgggggggggccccaaacccccccccctttttttttttaaaaaggg
gggcttttttaaggggtt
>CS2001060800001_178
gcccacgcgtccggtgagcttggaattcaggtcctgttccagggtttcgagcccctggtc
ctcgaagagtagatatgcccccggatgatgactggaggcaaagcagttatgccctgccat
ctaggcacaggaggacagggagagaggagtttctctttgtcctagcagatgcccctarca
gagaacagatcagggctagagccctgcagcacagcaggtggtaagggtcacccctttcct
ctcctggagccacagctttctctgttaaactgtactgcagcagaattggtaccctgcatc
cctgccagggttgtgcaagtcttatctcaacacagagttggcagtttctcccaggggtgc
caggaacccctaaggagacctggctctttgagggaatatttgaaacttcaatttccattc
acctagcaaaaggaagcagctgctatttagggttttatttgatccactttaaagatgaat
ccatgttactctggacaccaaccattcattaggatcttagggtcaccattttattcttga
atactctaagccctcatattctgttccctgttatattaccaacttctatgctttgtttta
tccacctatccctatgatccaaccttctgtcttctccatccctcattcttggcgggacat
gtagccctgtagtcttggtcctgaccacatcattcaggctagcccacctgcccggactgt
cagccttccctcagccccaaaccttaggcctagaatgtggggctgccaacataacattta
ctcttcagaacaaatgggagtcaggcacactaacataccctcctgtcctcagcagcacag
ccattactgccacttgctcagtcgccgctgtaaaccctcagagtcagctgaactatttta
gggccaaacatactgtttttgtaaagtatttttcattaataaatctataagatagttcta
tttaaaaa
>CS2001766500001_341
aaatctttgtaggagcagcgcctattgctgtagtcttcaccgtcacggccggcgcttctt
cttggattcattcattcgtctttttcattcgcgaaggtagtgaggcccggttgaaagcca
tggagacagctctgcctgcagcgggcttcctgtactgggtgggcgcgagcaccgtggcct
acctggctctgcgcatctcgtgctggttcttcacggcccttcgggtctggggtttgggtc
acgaggcgggggtcggaccgaggctcggtgaatgggcagttgtcacaggtagtactgatg
gaattggaaaatcatatgcagaaaagttagcagagcgtggmatgaaaattgtccttatca
gcagatcacaggacaaactgaaccaggtttccagtgagataagagaaaaattcaaagtgg
aaacaaagaccattgctgttgactttacgttagaagatatttatgacaaaattaaaacaa
gcttggcaggtctcaagattggtgttttagtgaacaatgtgggaatgtcatatgagtatc
cggaatactttttggatattcctgacttggacaataccatcaagaaactgataagtgtta
atgtcctttctgtttgcaagatgacacagctggtcctgcctggcatggtagaaagatcta
aaggcgtgattgtgaacatctactctgccactggcaggtaccc
>CS2000528500001_869
gctttctcgggatccatctagaaaagagcaggtggtttgcttcctgggagcctggccaag
tcacaagttgaaggagaaataggcctttggtggtgttttcaggaaaattggtgtgaactg
cttaggatttttttttttctttaagaactcaagctctcaccggagccagttctgtttgca
ctttactgttgacattgcagacctttgtggatatttccagtaaacagatccttaaggctt
tcctttggtgtggcttgggtcggctttagttgtgatttaaaaatagaaatagctgggaaa
tatgggaaaaacatatttaacacatcttgaaatatgtggccacacccatgaaatatgtag
tcaagggtccatttggcaatacagggaggcgtgagcccttgaaaggtagtggggcctcat
ccagtgtatctgaatttctgcgagggggtcggaggccagagctattttgctgaggaccaa
tggagttgtgtgtgttttttaaagtatgcctgatttacaacacaatgttagttccccgtg
cacaacacagcgatttgatatttccatacatcacgaaatgacccctggagttgtttttaa
gtaggcgagtaagtgttggttacaagtgcgcagtgaaacgtcacagttaaggaagctgat
cttttttcccggcctgcagtgcccccttgaggggtcttccccactctgccttctgctggt
ccgcagtggccatctcccctccagccttggacagtccccaggtggcccccagagacccct
gtctgttgggtatggaccacactttgagtgaagtcactcatccttgagagacccatcctt
gaggttgagagcctgcgtctttgccaccygcttcctcaggcgacttcgctgccttgccct
caccccggtacgtggttggggctccacgtgaccccatcagcctgctagtgggctggaagt
cggatctgctcctccaggtgacacgtgggtcctctcgctgggagactcctttgtaaatac
tccattctcactttgtgttgtgagggctggaagggacccctccccactcaaagcacaatc
ttgagttatcccagaggctctaggaggatggatggtgttggcgaccaagctggggacaga
atccggattcctgactccaggtctttcctctcaccagcacctttctcaataaactgtttt
gctggagaaaaaaaaaaaaaaaaaaaaa
>CS2000493900001_472
ggcggacagcgacgccgacagcatcagcctggagctgcgcaagcccgacggcactctcat
ttccttcaccgcagactttaagaaggatgtgaagatcttccgggccttgattctggggga
gctggagaaggggcagagtcagttccaggctctctgctttgtcacccggctgcaccacaa
tgagatcattcccagcgaggccatggccaagctccggcagaaaaacccacgggcagtgcg
gcaggctgaggaggtgcggggcccagagcagatgcacatggacatcgccgtcaacttcag
ccagggggcgctgctgagcccccatctccgcaacgtgtgtgccgaggccgtggatgccat
ctacacccgccaggaagacgtccggttctggctggagcaaggtgtggatggctccgtgtt
cgaggctctccccaaggcttcagagcaggtgttgctgcctcgctgcgggcasgtggggga
ccgcgggaagccctgcatctgccgctatggtctgagcctggcctggtacccctgcatgct
caagtactgccacggccgcgaccgcccagcgccctacaagtgcggcatccgcagctgcca
gaagaactacagcttcgacttctacgtgccccagaagcagctgtgcctctgggatgagga
cccctagccaggctgggacgaggggtggtccccgaggcagctgcccgggacccactgccc
ctcccccagccgccagagggggtgccccccacccccgacaacggaggccttagcgctctt
ccttcccatcacctaatcccggagcctctggctccctcacccgtgactgtgaaaggggtg
tggtgtggcaaggtttaactcatgaaggcagcccccactcctgccctgtgcgccttcctt
ggggacccagggagaagggggggttctccaagcttgcctcccctccttcatctccccaaa
gtgttcactttcaagcacccaaaatgtgacggcctgtgactctcctatttaactcttcaa
aggtttagaccctgaagggtgtctgtgcctgtcgtacccacctccccacacacaactcct
gccccaccgttgggaaggacctggcccctgtgcaccgtcccactgcgcagcaaggagggg
aagaatcattgcaccagagggggcgcagcccctagcacggatctcagcgccttcctctcg
ttctggcctcggaggccgccgtccccaccctgacacagaatacgtgcctttctgcaaacc
tggactttgccgagggagcaggtgctggcttgctccctctaaacagaaatatttttgtaa
ggttctgggacagggagggagcatgaagtatgaggaaaacttgaattccagatttttaat
gcaaaatatttatcatttgtaccagaaataaaagtttaaatttttacttgactgacagct
ct
>CS2000019200001_123
ggctggcctgggctcttggccctgcgagatcaagtccgtgcatcctagagtccctgcgtc
tcgcccttacccacgcagctttcagtcatggcctgcgtctgcaaggcgcacgtcggaaag
ccsgccccggaattccaggccaccgcggtggtggatggtgccttcaaggaggtgaaactt
tccgactacaaagggaagtacgtggtcctctttttctacccgctggactttacctttgtg
tgccccacggagatcgtagctttcagcgaccgtgctgcggagttccacaagctgaactgc
gaggtgctgggcgtctcggtcgactctcagttcacccacctggcttggatcaacactccc
aggaaagagggaggcttgggcccgctgaacattcccctgctggctgatgtaaccagaaag
ttgtccagtgattatggcgtgctgaaggaagatgaggggatcgcctacaggggcctcttt
gtcatcgacggcaagggtgtccttcgccaggtcaccatcaatgacttgcctgtgggacgc
tctgtggatgaggctctgaggctggtccaggctttccagtacacagatgagcacggggaa
gtctgccccgccggctggacaccaggcagtgacacaatcaagcccaatgtggacgacagc
aaggaatatttctccaaacacaactaggctggcagatggtggcaagcttgggctcttggc
ccacctctgtgcccctacctatgtgtcctgtaccgacccgggcggccgcccgggcaggac
gcgggggcgcgcggagtgacctttccgagttggcggttctgagttggggcttcccgagcc
tctggtcctcggccgagatgcttcagagtcttattaagaaagtttggatccccatgaaac
cctactatacccaagcttaccaggagatttgggtaggaacggggttgatggcctacatcg
tttataaaatcaggagtgctgataaaagaagtaaagccttgaaagcttccagcgccgctc
cggctcatggtcatcattaaccagctttccgcggacgggacatcggcctggctgtgctct
gggaacgtgggaccccgtgttgagatgccgctgccctcgagcctgaataaacatacctgt
gagacccaaaaaaaatgcacccgagtccctccctgcgcccctcgcccgccctgtgccagc
cccaccctgagcaggtctgtgcagccatcctcagtggccctgaggggctgaggggtacgc
accccagttagtgcaggagttgggggtcacatctaggcactcacgctcccaaggtctgta
actttgctaaacagatgattctgctgcttagtactctgacctctctgagcctcccgtttc
tcatctggaaaatgaacagggaagttctaacagggttactgtggagctcangaagaggag
gtgtgggaaagcgtgtgttactcaaactgtaaaaggctttagaggtaaggcagtgttaaa
tcacatactaggtagaatgag
>CS2000128100001_429
tttttgcaggacaagcgtttattgagtgctgcctgtagccaggtccttagcctccggtcc
tgggaaccaggggcccacagatgcggccccagtgggacagcaagagagggaggcagcccc
tgtgcgtctgtgtcttccatggggtccagccacagctgccgcctcttcgacatgatccag
ggcactggtcacggtcaccatcccccacctgcttccaccattgaggggagcagggccggg
cccatagctggggccccaccatggggcccatagcccttgctcctgagggccagcctgggc
cagctccagggagggcctggcacggaccctttgcacttcacacccacaggtcctcctggc
ggcccttgttctctgacagccgctcaccccgctcctcctcagggaactggcaactgcagg
catcctcargtgggggtggcggggcctccaggagctgggtctctgggggccacattcttt
gcctcctcagctgccagatgtgcaggcttagctgggtcacggtcaaggccaggatgcang
cagccagagagaggatgacgatggtcactgggctgggtggttcaatgggcagcagcccca
tgctgcacacagcattgtgcgtcttgtttccgggaaacagggtgggaaacccaagctgga
>CS2001320100001_1950
gctccctgcgagtggacgtccaggctggaggctgtgaggggaagctggagctgaacgtgg
acagttccaaggcatatcgtcctggggacactgtgaaactcaacctgaaaacagagtctc
gagccctggtggccctgggagctgtggacacggctctgtatgctgtgggtggcaagtccc
acaaacccctcgacatggtcaaggtcttcgaagctatgaacagctatgaccttggctgtg
gtcccggcggtggagacactgcccctcaagtgttcaaagcagctggtctggccttttctg
atggagaccatcggactgaaatcagaaagagtctgagctgtcccaaggagtcaaagtcta
ggaaaaagagaaatgtgaacttccaaaaggcgattcatgagaaactgggccagtacactt
cccccgttgccaagcgctgctgccaggacgggctgacgcggctgcccatggcgcgcacct
gtgagcagcgggtggcccgggtgcagcagccggcctgccgcaagcccttcctgtcctgct
gccagtatgccaagagcctgcgcaagaaggcccggaccaggggccaggtgggcctggccc
gagccatggagctcctgcaggaggaggacctgatcgaagaggatgacatccccgtgcgca
gcttcttccccgagaactggctttggaaagtggaagaagtggaccgcttctcccaattgc
gactgctgctcccggactctctgaccacgtgggagatccacggcgtgagcctgtccaaaa
ccacaggcttgtgtgtggccaccccggcccgactccgagtgttccgtgaattccacatgc
acctccgcctgccggtctctgtccgccgctttgagcagctcgagctgcggcctgtcctct
acaactacctggatagcgatctgactgtgagcgtccacgtgtccccagtggaggggctgt
gcctggccgggggtggagggctcgcccagcaggtgcaggtgcccgcgggctctgcccggc
ccgttggcttctctgtggtgcccatcgcagctgctgccgtgtccctgaaggtggtggctc
gaggatcctttgatttccctgtgggggacgcaatatctaagattctacaagtcgagagag
aaggggcccttcacagggaggagatggtctatgaactcaaccccctggatccccgaggcc
ggaccttggaaattcctggcaactctgatcccaatattatccctgaaggagatttcaaga
tgtttcgtcagagtcacagcctcggatccactggaagcactgggctctgagggggccttg
tcaccaggaggcctggcatccctcctgaggcttccccaaggctgcgcggaacaaaccatg
accctgttggctccaacactggctgcttcccgctacctggacaagacagagcagtggagc
atgctgccccctgagaccaaggaccgcgccgtggatctcatccagaaaggctacacacgg
atccaggagtttcgaaaaagagatggttcctacggggcttggttacatcgggacagtagc
acctggctcacggcctttgtgctgaagatactgagtttggcccaggatcaggtgggcggc
tctgctgaaaagctgcaggagacagccacgtggctgctgtcgcagcaacgggatgatggc
ccattccacgacccctgtcctgttatccacagggaaatgcagggaggcttagtgggaagc
gatgagactgtggcgctcaccgccttcgtggtcagcgcccttcaccacgggctggcggtc
ttcccagagaaaaattctgagcagttgaggagagtggaaaattccatctcaagagcaaac
accttcttgggggcgaaagcaacctctgggctcctgggtgcccacgcctccgccatcacg
gcctacgccctgtcgctgaccgaggccccygaggacctgcggagagctgcccacaacaac
ctgatggccatggccaaggacatcggtgataagctgtactggggctcagtcaccacttct
ccaagcaacgtcctgtcacccactctggctccacacagcccagcagaccccattccccag
gctccggccatgtcgattgaaaccacggcctacggcctgctacacctgctgctatgggag
ggcaaggctgagttggccgaccaggctgcatcctggctgacccgccagggcagcttccaa
gggggattccgcagcacccaggacactgttgtggctctggacgccctgtctgcgtactgg
attgcatcctacaccgccgaggagaaggggctcaacgtgaccctgagctccttgggccgc
agtgggctcaagtcccacgtgttgcagctgaccaaccaccaagtccacaggctggaggag
gagctgcagttttccctgggaagcaagattaacgtggaggtgagaggaaacagcaaagga
accttgaaggtccttcgcagctacaacgtcatggacatgacgaacacgacctgccaggat
cttcagattgaagtgacggtcatgggccacgtcgagtacacgatggaggcggaggaggac
tacgaggactacgagtatgaggacttgctggccggggatgaccccgaggcccactcccgg
cccgtgacacccctgcagctatttgacggtcggaggaaccgccggaggagggaggccccc
aaggcagctgaggagcgggaatccagggtgcagtacactgtgtgcatctggcggactggc
aaggtggggctgtcaggcatggccattgcggacatcaccctcctgagtggattccacgcc
ctgcgggctgacctggagaagctgacctccctctccgaccgttacgtgagccactttgag
accgagggtccccacgtcctgctgtacttcgactcggtccccacctcccgggagtgtgtg
ggctttggagctgtgcaggaggtgcccgtggggctggtacagccggccagtgccatcctg
tatgactactacaaccctgagcacaagtgttctgtgttttatggggcaccacgtaagagc
aaactcttgtccacgttgtgctctgcggatgtctgccagtgtgctgaggggaagtgccct
cgacagcgccgggccctggagcgtgggcagcaggacttggagggttaccggatgaaattc
gcctgctactctccccgagtggactacggcttccaggttaaggttctccgagaagacagc
agggctgctttccgcctctttgagacccgtatcacccaagtcctgcatttcaccaaggat
gccagggccaccgctgatcagaccagaaacttcctggtccgagcctcttgccgccttcag
ttggaacctgggaaagaatatctgatcatgggtctggatggggccacttacgacctcaag
ggagacccccagtacttgctggactcgaacagctggattgaggagatgccctctgagcgc
atgtgccagagcacccgccatcggacaccctgtgcccagctcaacagcttcctccaggag
tatggcacacagggctgccaggtgtgagggtgctctcccagcttccccaggacgagccag
agctgcgaaagatggtgcctggactcctgctgtgccgggtaccctgaacagagccctagg
caaaaccagggactcaataaaagcctttggtggcaaagtggaaaaaactgagaccaacgt
ccctaccacctgctccaggttctcaggggcccaggccagggttggcatcatctaaggctc
tcagagcctgggtgacccttgccgtgtccagctctgcctgaat
>CS2001320100001_1967
gctccctgcgagtggacgtccaggctggaggctgtgaggggaagctggagctgaacgtgg
acagttccaaggcatatcgtcctggggacactgtgaaactcaacctgaaaacagagtctc
gagccctggtggccctgggagctgtggacacggctctgtatgctgtgggtggcaagtccc
acaaacccctcgacatggtcaaggtcttcgaagctatgaacagctatgaccttggctgtg
gtcccggcggtggagacactgcccctcaagtgttcaaagcagctggtctggccttttctg
atggagaccatcggactgaaatcagaaagagtctgagctgtcccaaggagtcaaagtcta
ggaaaaagagaaatgtgaacttccaaaaggcgattcatgagaaactgggccagtacactt
cccccgttgccaagcgctgctgccaggacgggctgacgcggctgcccatggcgcgcacct
gtgagcagcgggtggcccgggtgcagcagccggcctgccgcaagcccttcctgtcctgct
gccagtatgccaagagcctgcgcaagaaggcccggaccaggggccaggtgggcctggccc
gagccatggagctcctgcaggaggaggacctgatcgaagaggatgacatccccgtgcgca
gcttcttccccgagaactggctttggaaagtggaagaagtggaccgcttctcccaattgc
gactgctgctcccggactctctgaccacgtgggagatccacggcgtgagcctgtccaaaa
ccacaggcttgtgtgtggccaccccggcccgactccgagtgttccgtgaattccacatgc
acctccgcctgccggtctctgtccgccgctttgagcagctcgagctgcggcctgtcctct
acaactacctggatagcgatctgactgtgagcgtccacgtgtccccagtggaggggctgt
gcctggccgggggtggagggctcgcccagcaggtgcaggtgcccgcgggctctgcccggc
ccgttggcttctctgtggtgcccatcgcagctgctgccgtgtccctgaaggtggtggctc
gaggatcctttgatttccctgtgggggacgcaatatctaagattctacaagtcgagagag
aaggggcccttcacagggaggagatggtctatgaactcaaccccctggatccccgaggcc
ggaccttggaaattcctggcaactctgatcccaatattatccctgaaggagatttcaaga
tgtttcgtcagagtcacagcctcggatccactggaagcactgggctctgagggggccttg
tcaccaggaggcctggcatccctcctgaggcttccccaaggctgcgcggaacaaaccatg
accctgttggctccaacactggctgcttcccgctacctggacaagacagagcagtggagc
atgctgccccctgagaccaaggaccgcgccgtggatctcatccagaaaggctacacacgg
atccaggagtttcgaaaaagagatggttcctacggggcttggttacatcgggacagtagc
acctggctcacggcctttgtgctgaagatactgagtttggcccaggatcaggtgggcggc
tctgctgaaaagctgcaggagacagccacgtggctgctgtcgcagcaacgggatgatggc
ccattccacgacccctgtcctgttatccacagggaaatgcagggaggcttagtgggaagc
gatgagactgtggcgctcaccgccttcgtggtcagcgcccttcaccacgggctggcggtc
ttcccagagaaaaattctgagcagttgaggagagtggaaaattccatctcaagagcaaac
accttcttgggggcgaaagcaacctctgggctcctgggtgcccacgcctccgccatcacg
gcctacgccctgtcgctgaccgaggcccccgaggacctgcggagagytgcccacaacaac
ctgatggccatggccaaggacatcggtgataagctgtactggggctcagtcaccacttct
ccaagcaacgtcctgtcacccactctggctccacacagcccagcagaccccattccccag
gctccggccatgtcgattgaaaccacggcctacggcctgctacacctgctgctatgggag
ggcaaggctgagttggccgaccaggctgcatcctggctgacccgccagggcagcttccaa
gggggattccgcagcacccaggacactgttgtggctctggacgccctgtctgcgtactgg
attgcatcctacaccgccgaggagaaggggctcaacgtgaccctgagctccttgggccgc
agtgggctcaagtcccacgtgttgcagctgaccaaccaccaagtccacaggctggaggag
gagctgcagttttccctgggaagcaagattaacgtggaggtgagaggaaacagcaaagga
accttgaaggtccttcgcagctacaacgtcatggacatgacgaacacgacctgccaggat
cttcagattgaagtgacggtcatgggccacgtcgagtacacgatggaggcggaggaggac
tacgaggactacgagtatgaggacttgctggccggggatgaccccgaggcccactcccgg
cccgtgacacccctgcagctatttgacggtcggaggaaccgccggaggagggaggccccc
aaggcagctgaggagcgggaatccagggtgcagtacactgtgtgcatctggcggactggc
aaggtggggctgtcaggcatggccattgcggacatcaccctcctgagtggattccacgcc
ctgcgggctgacctggagaagctgacctccctctccgaccgttacgtgagccactttgag
accgagggtccccacgtcctgctgtacttcgactcggtccccacctcccgggagtgtgtg
ggctttggagctgtgcaggaggtgcccgtggggctggtacagccggccagtgccatcctg
tatgactactacaaccctgagcacaagtgttctgtgttttatggggcaccacgtaagagc
aaactcttgtccacgttgtgctctgcggatgtctgccagtgtgctgaggggaagtgccct
cgacagcgccgggccctggagcgtgggcagcaggacttggagggttaccggatgaaattc
gcctgctactctccccgagtggactacggcttccaggttaaggttctccgagaagacagc
agggctgctttccgcctctttgagacccgtatcacccaagtcctgcatttcaccaaggat
gccagggccaccgctgatcagaccagaaacttcctggtccgagcctcttgccgccttcag
ttggaacctgggaaagaatatctgatcatgggtctggatggggccacttacgacctcaag
ggagacccccagtacttgctggactcgaacagctggattgaggagatgccctctgagcgc
atgtgccagagcacccgccatcggacaccctgtgcccagctcaacagcttcctccaggag
tatggcacacagggctgccaggtgtgagggtgctctcccagcttccccaggacgagccag
agctgcgaaagatggtgcctggactcctgctgtgccgggtaccctgaacagagccctagg
caaaaccagggactcaataaaagcctttggtggcaaagtggaaaaaactgagaccaacgt
ccctaccacctgctccaggttctcaggggcccaggccagggttggcatcatctaaggctc
tcagagcctgggtgacccttgccgtgtccagctctgcctgaat
>CS2001320100001_1983
gctccctgcgagtggacgtccaggctggaggctgtgaggggaagctggagctgaacgtgg
acagttccaaggcatatcgtcctggggacactgtgaaactcaacctgaaaacagagtctc
gagccctggtggccctgggagctgtggacacggctctgtatgctgtgggtggcaagtccc
acaaacccctcgacatggtcaaggtcttcgaagctatgaacagctatgaccttggctgtg
gtcccggcggtggagacactgcccctcaagtgttcaaagcagctggtctggccttttctg
atggagaccatcggactgaaatcagaaagagtctgagctgtcccaaggagtcaaagtcta
ggaaaaagagaaatgtgaacttccaaaaggcgattcatgagaaactgggccagtacactt
cccccgttgccaagcgctgctgccaggacgggctgacgcggctgcccatggcgcgcacct
gtgagcagcgggtggcccgggtgcagcagccggcctgccgcaagcccttcctgtcctgct
gccagtatgccaagagcctgcgcaagaaggcccggaccaggggccaggtgggcctggccc
gagccatggagctcctgcaggaggaggacctgatcgaagaggatgacatccccgtgcgca
gcttcttccccgagaactggctttggaaagtggaagaagtggaccgcttctcccaattgc
gactgctgctcccggactctctgaccacgtgggagatccacggcgtgagcctgtccaaaa
ccacaggcttgtgtgtggccaccccggcccgactccgagtgttccgtgaattccacatgc
acctccgcctgccggtctctgtccgccgctttgagcagctcgagctgcggcctgtcctct
acaactacctggatagcgatctgactgtgagcgtccacgtgtccccagtggaggggctgt
gcctggccgggggtggagggctcgcccagcaggtgcaggtgcccgcgggctctgcccggc
ccgttggcttctctgtggtgcccatcgcagctgctgccgtgtccctgaaggtggtggctc
gaggatcctttgatttccctgtgggggacgcaatatctaagattctacaagtcgagagag
aaggggcccttcacagggaggagatggtctatgaactcaaccccctggatccccgaggcc
ggaccttggaaattcctggcaactctgatcccaatattatccctgaaggagatttcaaga
tgtttcgtcagagtcacagcctcggatccactggaagcactgggctctgagggggccttg
tcaccaggaggcctggcatccctcctgaggcttccccaaggctgcgcggaacaaaccatg
accctgttggctccaacactggctgcttcccgctacctggacaagacagagcagtggagc
atgctgccccctgagaccaaggaccgcgccgtggatctcatccagaaaggctacacacgg
atccaggagtttcgaaaaagagatggttcctacggggcttggttacatcgggacagtagc
acctggctcacggcctttgtgctgaagatactgagtttggcccaggatcaggtgggcggc
tctgctgaaaagctgcaggagacagccacgtggctgctgtcgcagcaacgggatgatggc
ccattccacgacccctgtcctgttatccacagggaaatgcagggaggcttagtgggaagc
gatgagactgtggcgctcaccgccttcgtggtcagcgcccttcaccacgggctggcggtc
ttcccagagaaaaattctgagcagttgaggagagtggaaaattccatctcaagagcaaac
accttcttgggggcgaaagcaacctctgggctcctgggtgcccacgcctccgccatcacg
gcctacgccctgtcgctgaccgaggcccccgaggacctgcggagagctgcccacaacaac
ctsatggccatggccaaggacatcggtgataagctgtactggggctcagtcaccacttct
ccaagcaacgtcctgtcacccactctggctccacacagcccagcagaccccattccccag
gctccggccatgtcgattgaaaccacggcctacggcctgctacacctgctgctatgggag
ggcaaggctgagttggccgaccaggctgcatcctggctgacccgccagggcagcttccaa
gggggattccgcagcacccaggacactgttgtggctctggacgccctgtctgcgtactgg
attgcatcctacaccgccgaggagaaggggctcaacgtgaccctgagctccttgggccgc
agtgggctcaagtcccacgtgttgcagctgaccaaccaccaagtccacaggctggaggag
gagctgcagttttccctgggaagcaagattaacgtggaggtgagaggaaacagcaaagga
accttgaaggtccttcgcagctacaacgtcatggacatgacgaacacgacctgccaggat
cttcagattgaagtgacggtcatgggccacgtcgagtacacgatggaggcggaggaggac
tacgaggactacgagtatgaggacttgctggccggggatgaccccgaggcccactcccgg
cccgtgacacccctgcagctatttgacggtcggaggaaccgccggaggagggaggccccc
aaggcagctgaggagcgggaatccagggtgcagtacactgtgtgcatctggcggactggc
aaggtggggctgtcaggcatggccattgcggacatcaccctcctgagtggattccacgcc
ctgcgggctgacctggagaagctgacctccctctccgaccgttacgtgagccactttgag
accgagggtccccacgtcctgctgtacttcgactcggtccccacctcccgggagtgtgtg
ggctttggagctgtgcaggaggtgcccgtggggctggtacagccggccagtgccatcctg
tatgactactacaaccctgagcacaagtgttctgtgttttatggggcaccacgtaagagc
aaactcttgtccacgttgtgctctgcggatgtctgccagtgtgctgaggggaagtgccct
cgacagcgccgggccctggagcgtgggcagcaggacttggagggttaccggatgaaattc
gcctgctactctccccgagtggactacggcttccaggttaaggttctccgagaagacagc
agggctgctttccgcctctttgagacccgtatcacccaagtcctgcatttcaccaaggat
gccagggccaccgctgatcagaccagaaacttcctggtccgagcctcttgccgccttcag
ttggaacctgggaaagaatatctgatcatgggtctggatggggccacttacgacctcaag
ggagacccccagtacttgctggactcgaacagctggattgaggagatgccctctgagcgc
atgtgccagagcacccgccatcggacaccctgtgcccagctcaacagcttcctccaggag
tatggcacacagggctgccaggtgtgagggtgctctcccagcttccccaggacgagccag
agctgcgaaagatggtgcctggactcctgctgtgccgggtaccctgaacagagccctagg
caaaaccagggactcaataaaagcctttggtggcaaagtggaaaaaactgagaccaacgt
ccctaccacctgctccaggttctcaggggcccaggccagggttggcatcatctaaggctc
tcagagcctgggtgacccttgccgtgtccagctctgcctgaat
>CS2001320100001_2066
gctccctgcgagtggacgtccaggctggaggctgtgaggggaagctggagctgaacgtgg
acagttccaaggcatatcgtcctggggacactgtgaaactcaacctgaaaacagagtctc
gagccctggtggccctgggagctgtggacacggctctgtatgctgtgggtggcaagtccc
acaaacccctcgacatggtcaaggtcttcgaagctatgaacagctatgaccttggctgtg
gtcccggcggtggagacactgcccctcaagtgttcaaagcagctggtctggccttttctg
atggagaccatcggactgaaatcagaaagagtctgagctgtcccaaggagtcaaagtcta
ggaaaaagagaaatgtgaacttccaaaaggcgattcatgagaaactgggccagtacactt
cccccgttgccaagcgctgctgccaggacgggctgacgcggctgcccatggcgcgcacct
gtgagcagcgggtggcccgggtgcagcagccggcctgccgcaagcccttcctgtcctgct
gccagtatgccaagagcctgcgcaagaaggcccggaccaggggccaggtgggcctggccc
gagccatggagctcctgcaggaggaggacctgatcgaagaggatgacatccccgtgcgca
gcttcttccccgagaactggctttggaaagtggaagaagtggaccgcttctcccaattgc
gactgctgctcccggactctctgaccacgtgggagatccacggcgtgagcctgtccaaaa
ccacaggcttgtgtgtggccaccccggcccgactccgagtgttccgtgaattccacatgc
acctccgcctgccggtctctgtccgccgctttgagcagctcgagctgcggcctgtcctct
acaactacctggatagcgatctgactgtgagcgtccacgtgtccccagtggaggggctgt
gcctggccgggggtggagggctcgcccagcaggtgcaggtgcccgcgggctctgcccggc
ccgttggcttctctgtggtgcccatcgcagctgctgccgtgtccctgaaggtggtggctc
gaggatcctttgatttccctgtgggggacgcaatatctaagattctacaagtcgagagag
aaggggcccttcacagggaggagatggtctatgaactcaaccccctggatccccgaggcc
ggaccttggaaattcctggcaactctgatcccaatattatccctgaaggagatttcaaga
tgtttcgtcagagtcacagcctcggatccactggaagcactgggctctgagggggccttg
tcaccaggaggcctggcatccctcctgaggcttccccaaggctgcgcggaacaaaccatg
accctgttggctccaacactggctgcttcccgctacctggacaagacagagcagtggagc
atgctgccccctgagaccaaggaccgcgccgtggatctcatccagaaaggctacacacgg
atccaggagtttcgaaaaagagatggttcctacggggcttggttacatcgggacagtagc
acctggctcacggcctttgtgctgaagatactgagtttggcccaggatcaggtgggcggc
tctgctgaaaagctgcaggagacagccacgtggctgctgtcgcagcaacgggatgatggc
ccattccacgacccctgtcctgttatccacagggaaatgcagggaggcttagtgggaagc
gatgagactgtggcgctcaccgccttcgtggtcagcgcccttcaccacgggctggcggtc
ttcccagagaaaaattctgagcagttgaggagagtggaaaattccatctcaagagcaaac
accttcttgggggcgaaagcaacctctgggctcctgggtgcccacgcctccgccatcacg
gcctacgccctgtcgctgaccgaggcccccgaggacctgcggagagctgcccacaacaac
ctgatggccatggccaaggacatcggtgataagctgtactggggctcagtcaccacttct
ccaagcaacgtcctgtcacccactcyggctccacacagcccagcagaccccattccccag
gctccggccatgtcgattgaaaccacggcctacggcctgctacacctgctgctatgggag
ggcaaggctgagttggccgaccaggctgcatcctggctgacccgccagggcagcttccaa
gggggattccgcagcacccaggacactgttgtggctctggacgccctgtctgcgtactgg
attgcatcctacaccgccgaggagaaggggctcaacgtgaccctgagctccttgggccgc
agtgggctcaagtcccacgtgttgcagctgaccaaccaccaagtccacaggctggaggag
gagctgcagttttccctgggaagcaagattaacgtggaggtgagaggaaacagcaaagga
accttgaaggtccttcgcagctacaacgtcatggacatgacgaacacgacctgccaggat
cttcagattgaagtgacggtcatgggccacgtcgagtacacgatggaggcggaggaggac
tacgaggactacgagtatgaggacttgctggccggggatgaccccgaggcccactcccgg
cccgtgacacccctgcagctatttgacggtcggaggaaccgccggaggagggaggccccc
aaggcagctgaggagcgggaatccagggtgcagtacactgtgtgcatctggcggactggc
aaggtggggctgtcaggcatggccattgcggacatcaccctcctgagtggattccacgcc
ctgcgggctgacctggagaagctgacctccctctccgaccgttacgtgagccactttgag
accgagggtccccacgtcctgctgtacttcgactcggtccccacctcccgggagtgtgtg
ggctttggagctgtgcaggaggtgcccgtggggctggtacagccggccagtgccatcctg
tatgactactacaaccctgagcacaagtgttctgtgttttatggggcaccacgtaagagc
aaactcttgtccacgttgtgctctgcggatgtctgccagtgtgctgaggggaagtgccct
cgacagcgccgggccctggagcgtgggcagcaggacttggagggttaccggatgaaattc
gcctgctactctccccgagtggactacggcttccaggttaaggttctccgagaagacagc
agggctgctttccgcctctttgagacccgtatcacccaagtcctgcatttcaccaaggat
gccagggccaccgctgatcagaccagaaacttcctggtccgagcctcttgccgccttcag
ttggaacctgggaaagaatatctgatcatgggtctggatggggccacttacgacctcaag
ggagacccccagtacttgctggactcgaacagctggattgaggagatgccctctgagcgc
atgtgccagagcacccgccatcggacaccctgtgcccagctcaacagcttcctccaggag
tatggcacacagggctgccaggtgtgagggtgctctcccagcttccccaggacgagccag
agctgcgaaagatggtgcctggactcctgctgtgccgggtaccctgaacagagccctagg
caaaaccagggactcaataaaagcctttggtggcaaagtggaaaaaactgagaccaacgt
ccctaccacctgctccaggttctcaggggcccaggccagggttggcatcatctaaggctc
tcagagcctgggtgacccttgccgtgtccagctctgcctgaat
>CS2001320100001_2199
gctccctgcgagtggacgtccaggctggaggctgtgaggggaagctggagctgaacgtgg
acagttccaaggcatatcgtcctggggacactgtgaaactcaacctgaaaacagagtctc
gagccctggtggccctgggagctgtggacacggctctgtatgctgtgggtggcaagtccc
acaaacccctcgacatggtcaaggtcttcgaagctatgaacagctatgaccttggctgtg
gtcccggcggtggagacactgcccctcaagtgttcaaagcagctggtctggccttttctg
atggagaccatcggactgaaatcagaaagagtctgagctgtcccaaggagtcaaagtcta
ggaaaaagagaaatgtgaacttccaaaaggcgattcatgagaaactgggccagtacactt
cccccgttgccaagcgctgctgccaggacgggctgacgcggctgcccatggcgcgcacct
gtgagcagcgggtggcccgggtgcagcagccggcctgccgcaagcccttcctgtcctgct
gccagtatgccaagagcctgcgcaagaaggcccggaccaggggccaggtgggcctggccc
gagccatggagctcctgcaggaggaggacctgatcgaagaggatgacatccccgtgcgca
gcttcttccccgagaactggctttggaaagtggaagaagtggaccgcttctcccaattgc
gactgctgctcccggactctctgaccacgtgggagatccacggcgtgagcctgtccaaaa
ccacaggcttgtgtgtggccaccccggcccgactccgagtgttccgtgaattccacatgc
acctccgcctgccggtctctgtccgccgctttgagcagctcgagctgcggcctgtcctct
acaactacctggatagcgatctgactgtgagcgtccacgtgtccccagtggaggggctgt
gcctggccgggggtggagggctcgcccagcaggtgcaggtgcccgcgggctctgcccggc
ccgttggcttctctgtggtgcccatcgcagctgctgccgtgtccctgaaggtggtggctc
gaggatcctttgatttccctgtgggggacgcaatatctaagattctacaagtcgagagag
aaggggcccttcacagggaggagatggtctatgaactcaaccccctggatccccgaggcc
ggaccttggaaattcctggcaactctgatcccaatattatccctgaaggagatttcaaga
tgtttcgtcagagtcacagcctcggatccactggaagcactgggctctgagggggccttg
tcaccaggaggcctggcatccctcctgaggcttccccaaggctgcgcggaacaaaccatg
accctgttggctccaacactggctgcttcccgctacctggacaagacagagcagtggagc
atgctgccccctgagaccaaggaccgcgccgtggatctcatccagaaaggctacacacgg
atccaggagtttcgaaaaagagatggttcctacggggcttggttacatcgggacagtagc
acctggctcacggcctttgtgctgaagatactgagtttggcccaggatcaggtgggcggc
tctgctgaaaagctgcaggagacagccacgtggctgctgtcgcagcaacgggatgatggc
ccattccacgacccctgtcctgttatccacagggaaatgcagggaggcttagtgggaagc
gatgagactgtggcgctcaccgccttcgtggtcagcgcccttcaccacgggctggcggtc
ttcccagagaaaaattctgagcagttgaggagagtggaaaattccatctcaagagcaaac
accttcttgggggcgaaagcaacctctgggctcctgggtgcccacgcctccgccatcacg
gcctacgccctgtcgctgaccgaggcccccgaggacctgcggagagctgcccacaacaac
ctgatggccatggccaaggacatcggtgataagctgtactggggctcagtcaccacttct
ccaagcaacgtcctgtcacccactctggctccacacagcccagcagaccccattccccag
gctccggccatgtcgattgaaaccacggcctacggcctgctacacctgctgctatgggag
ggcaaggctgagttggccgaccaggctgcatcctggctkacccgccagggcagcttccaa
gggggattccgcagcacccaggacactgttgtggctctggacgccctgtctgcgtactgg
attgcatcctacaccgccgaggagaaggggctcaacgtgaccctgagctccttgggccgc
agtgggctcaagtcccacgtgttgcagctgaccaaccaccaagtccacaggctggaggag
gagctgcagttttccctgggaagcaagattaacgtggaggtgagaggaaacagcaaagga
accttgaaggtccttcgcagctacaacgtcatggacatgacgaacacgacctgccaggat
cttcagattgaagtgacggtcatgggccacgtcgagtacacgatggaggcggaggaggac
tacgaggactacgagtatgaggacttgctggccggggatgaccccgaggcccactcccgg
cccgtgacacccctgcagctatttgacggtcggaggaaccgccggaggagggaggccccc
aaggcagctgaggagcgggaatccagggtgcagtacactgtgtgcatctggcggactggc
aaggtggggctgtcaggcatggccattgcggacatcaccctcctgagtggattccacgcc
ctgcgggctgacctggagaagctgacctccctctccgaccgttacgtgagccactttgag
accgagggtccccacgtcctgctgtacttcgactcggtccccacctcccgggagtgtgtg
ggctttggagctgtgcaggaggtgcccgtggggctggtacagccggccagtgccatcctg
tatgactactacaaccctgagcacaagtgttctgtgttttatggggcaccacgtaagagc
aaactcttgtccacgttgtgctctgcggatgtctgccagtgtgctgaggggaagtgccct
cgacagcgccgggccctggagcgtgggcagcaggacttggagggttaccggatgaaattc
gcctgctactctccccgagtggactacggcttccaggttaaggttctccgagaagacagc
agggctgctttccgcctctttgagacccgtatcacccaagtcctgcatttcaccaaggat
gccagggccaccgctgatcagaccagaaacttcctggtccgagcctcttgccgccttcag
ttggaacctgggaaagaatatctgatcatgggtctggatggggccacttacgacctcaag
ggagacccccagtacttgctggactcgaacagctggattgaggagatgccctctgagcgc
atgtgccagagcacccgccatcggacaccctgtgcccagctcaacagcttcctccaggag
tatggcacacagggctgccaggtgtgagggtgctctcccagcttccccaggacgagccag
agctgcgaaagatggtgcctggactcctgctgtgccgggtaccctgaacagagccctagg
caaaaccagggactcaataaaagcctttggtggcaaagtggaaaaaactgagaccaacgt
ccctaccacctgctccaggttctcaggggcccaggccagggttggcatcatctaaggctc
tcagagcctgggtgacccttgccgtgtccagctctgcctgaat
>CS2001320100001_2296
gctccctgcgagtggacgtccaggctggaggctgtgaggggaagctggagctgaacgtgg
acagttccaaggcatatcgtcctggggacactgtgaaactcaacctgaaaacagagtctc
gagccctggtggccctgggagctgtggacacggctctgtatgctgtgggtggcaagtccc
acaaacccctcgacatggtcaaggtcttcgaagctatgaacagctatgaccttggctgtg
gtcccggcggtggagacactgcccctcaagtgttcaaagcagctggtctggccttttctg
atggagaccatcggactgaaatcagaaagagtctgagctgtcccaaggagtcaaagtcta
ggaaaaagagaaatgtgaacttccaaaaggcgattcatgagaaactgggccagtacactt
cccccgttgccaagcgctgctgccaggacgggctgacgcggctgcccatggcgcgcacct
gtgagcagcgggtggcccgggtgcagcagccggcctgccgcaagcccttcctgtcctgct
gccagtatgccaagagcctgcgcaagaaggcccggaccaggggccaggtgggcctggccc
gagccatggagctcctgcaggaggaggacctgatcgaagaggatgacatccccgtgcgca
gcttcttccccgagaactggctttggaaagtggaagaagtggaccgcttctcccaattgc
gactgctgctcccggactctctgaccacgtgggagatccacggcgtgagcctgtccaaaa
ccacaggcttgtgtgtggccaccccggcccgactccgagtgttccgtgaattccacatgc
acctccgcctgccggtctctgtccgccgctttgagcagctcgagctgcggcctgtcctct
acaactacctggatagcgatctgactgtgagcgtccacgtgtccccagtggaggggctgt
gcctggccgggggtggagggctcgcccagcaggtgcaggtgcccgcgggctctgcccggc
ccgttggcttctctgtggtgcccatcgcagctgctgccgtgtccctgaaggtggtggctc
gaggatcctttgatttccctgtgggggacgcaatatctaagattctacaagtcgagagag
aaggggcccttcacagggaggagatggtctatgaactcaaccccctggatccccgaggcc
ggaccttggaaattcctggcaactctgatcccaatattatccctgaaggagatttcaaga
tgtttcgtcagagtcacagcctcggatccactggaagcactgggctctgagggggccttg
tcaccaggaggcctggcatccctcctgaggcttccccaaggctgcgcggaacaaaccatg
accctgttggctccaacactggctgcttcccgctacctggacaagacagagcagtggagc
atgctgccccctgagaccaaggaccgcgccgtggatctcatccagaaaggctacacacgg
atccaggagtttcgaaaaagagatggttcctacggggcttggttacatcgggacagtagc
acctggctcacggcctttgtgctgaagatactgagtttggcccaggatcaggtgggcggc
tctgctgaaaagctgcaggagacagccacgtggctgctgtcgcagcaacgggatgatggc
ccattccacgacccctgtcctgttatccacagggaaatgcagggaggcttagtgggaagc
gatgagactgtggcgctcaccgccttcgtggtcagcgcccttcaccacgggctggcggtc
ttcccagagaaaaattctgagcagttgaggagagtggaaaattccatctcaagagcaaac
accttcttgggggcgaaagcaacctctgggctcctgggtgcccacgcctccgccatcacg
gcctacgccctgtcgctgaccgaggcccccgaggacctgcggagagctgcccacaacaac
ctgatggccatggccaaggacatcggtgataagctgtactggggctcagtcaccacttct
ccaagcaacgtcctgtcacccactctggctccacacagcccagcagaccccattccccag
gctccggccatgtcgattgaaaccacggcctacggcctgctacacctgctgctatgggag
ggcaaggctgagttggccgaccaggctgcatcctggctgacccgccagggcagcttccaa
gggggattccgcagcacccaggacactgttgtggctctggacgccctgtctgcgtactgg
attgcatcctacaccrccgaggagaaggggctcaacgtgaccctgagctccttgggccgc
agtgggctcaagtcccacgtgttgcagctgaccaaccaccaagtccacaggctggaggag
gagctgcagttttccctgggaagcaagattaacgtggaggtgagaggaaacagcaaagga
accttgaaggtccttcgcagctacaacgtcatggacatgacgaacacgacctgccaggat
cttcagattgaagtgacggtcatgggccacgtcgagtacacgatggaggcggaggaggac
tacgaggactacgagtatgaggacttgctggccggggatgaccccgaggcccactcccgg
cccgtgacacccctgcagctatttgacggtcggaggaaccgccggaggagggaggccccc
aaggcagctgaggagcgggaatccagggtgcagtacactgtgtgcatctggcggactggc
aaggtggggctgtcaggcatggccattgcggacatcaccctcctgagtggattccacgcc
ctgcgggctgacctggagaagctgacctccctctccgaccgttacgtgagccactttgag
accgagggtccccacgtcctgctgtacttcgactcggtccccacctcccgggagtgtgtg
ggctttggagctgtgcaggaggtgcccgtggggctggtacagccggccagtgccatcctg
tatgactactacaaccctgagcacaagtgttctgtgttttatggggcaccacgtaagagc
aaactcttgtccacgttgtgctctgcggatgtctgccagtgtgctgaggggaagtgccct
cgacagcgccgggccctggagcgtgggcagcaggacttggagggttaccggatgaaattc
gcctgctactctccccgagtggactacggcttccaggttaaggttctccgagaagacagc
agggctgctttccgcctctttgagacccgtatcacccaagtcctgcatttcaccaaggat
gccagggccaccgctgatcagaccagaaacttcctggtccgagcctcttgccgccttcag
ttggaacctgggaaagaatatctgatcatgggtctggatggggccacttacgacctcaag
ggagacccccagtacttgctggactcgaacagctggattgaggagatgccctctgagcgc
atgtgccagagcacccgccatcggacaccctgtgcccagctcaacagcttcctccaggag
tatggcacacagggctgccaggtgtgagggtgctctcccagcttccccaggacgagccag
agctgcgaaagatggtgcctggactcctgctgtgccgggtaccctgaacagagccctagg
caaaaccagggactcaataaaagcctttggtggcaaagtggaaaaaactgagaccaacgt
ccctaccacctgctccaggttctcaggggcccaggccagggttggcatcatctaaggctc
tcagagcctgggtgacccttgccgtgtccagctctgcctgaat
>CS2001320100001_2584
gctccctgcgagtggacgtccaggctggaggctgtgaggggaagctggagctgaacgtgg
acagttccaaggcatatcgtcctggggacactgtgaaactcaacctgaaaacagagtctc
gagccctggtggccctgggagctgtggacacggctctgtatgctgtgggtggcaagtccc
acaaacccctcgacatggtcaaggtcttcgaagctatgaacagctatgaccttggctgtg
gtcccggcggtggagacactgcccctcaagtgttcaaagcagctggtctggccttttctg
atggagaccatcggactgaaatcagaaagagtctgagctgtcccaaggagtcaaagtcta
ggaaaaagagaaatgtgaacttccaaaaggcgattcatgagaaactgggccagtacactt
cccccgttgccaagcgctgctgccaggacgggctgacgcggctgcccatggcgcgcacct
gtgagcagcgggtggcccgggtgcagcagccggcctgccgcaagcccttcctgtcctgct
gccagtatgccaagagcctgcgcaagaaggcccggaccaggggccaggtgggcctggccc
gagccatggagctcctgcaggaggaggacctgatcgaagaggatgacatccccgtgcgca
gcttcttccccgagaactggctttggaaagtggaagaagtggaccgcttctcccaattgc
gactgctgctcccggactctctgaccacgtgggagatccacggcgtgagcctgtccaaaa
ccacaggcttgtgtgtggccaccccggcccgactccgagtgttccgtgaattccacatgc
acctccgcctgccggtctctgtccgccgctttgagcagctcgagctgcggcctgtcctct
acaactacctggatagcgatctgactgtgagcgtccacgtgtccccagtggaggggctgt
gcctggccgggggtggagggctcgcccagcaggtgcaggtgcccgcgggctctgcccggc
ccgttggcttctctgtggtgcccatcgcagctgctgccgtgtccctgaaggtggtggctc
gaggatcctttgatttccctgtgggggacgcaatatctaagattctacaagtcgagagag
aaggggcccttcacagggaggagatggtctatgaactcaaccccctggatccccgaggcc
ggaccttggaaattcctggcaactctgatcccaatattatccctgaaggagatttcaaga
tgtttcgtcagagtcacagcctcggatccactggaagcactgggctctgagggggccttg
tcaccaggaggcctggcatccctcctgaggcttccccaaggctgcgcggaacaaaccatg
accctgttggctccaacactggctgcttcccgctacctggacaagacagagcagtggagc
atgctgccccctgagaccaaggaccgcgccgtggatctcatccagaaaggctacacacgg
atccaggagtttcgaaaaagagatggttcctacggggcttggttacatcgggacagtagc
acctggctcacggcctttgtgctgaagatactgagtttggcccaggatcaggtgggcggc
tctgctgaaaagctgcaggagacagccacgtggctgctgtcgcagcaacgggatgatggc
ccattccacgacccctgtcctgttatccacagggaaatgcagggaggcttagtgggaagc
gatgagactgtggcgctcaccgccttcgtggtcagcgcccttcaccacgggctggcggtc
ttcccagagaaaaattctgagcagttgaggagagtggaaaattccatctcaagagcaaac
accttcttgggggcgaaagcaacctctgggctcctgggtgcccacgcctccgccatcacg
gcctacgccctgtcgctgaccgaggcccccgaggacctgcggagagctgcccacaacaac
ctgatggccatggccaaggacatcggtgataagctgtactggggctcagtcaccacttct
ccaagcaacgtcctgtcacccactctggctccacacagcccagcagaccccattccccag
gctccggccatgtcgattgaaaccacggcctacggcctgctacacctgctgctatgggag
ggcaaggctgagttggccgaccaggctgcatcctggctgacccgccagggcagcttccaa
gggggattccgcagcacccaggacactgttgtggctctggacgccctgtctgcgtactgg
attgcatcctacaccgccgaggagaaggggctcaacgtgaccctgagctccttgggccgc
agtgggctcaagtcccacgtgttgcagctgaccaaccaccaagtccacaggctggaggag
gagctgcagttttccctgggaagcaagattaacgtggaggtgagaggaaacagcaaagga
accttgaaggtccttcgcagctacaacgtcatggacatgacgaacacgacctgccaggat
cttcagattgaagtgacggtcatgggccacgtcgagtacacgatggaggcggaggaggac
tacsaggactacgagtatgaggacttgctggccggggatgaccccgaggcccactcccgg
cccgtgacacccctgcagctatttgacggtcggaggaaccgccggaggagggaggccccc
aaggcagctgaggagcgggaatccagggtgcagtacactgtgtgcatctggcggactggc
aaggtggggctgtcaggcatggccattgcggacatcaccctcctgagtggattccacgcc
ctgcgggctgacctggagaagctgacctccctctccgaccgttacgtgagccactttgag
accgagggtccccacgtcctgctgtacttcgactcggtccccacctcccgggagtgtgtg
ggctttggagctgtgcaggaggtgcccgtggggctggtacagccggccagtgccatcctg
tatgactactacaaccctgagcacaagtgttctgtgttttatggggcaccacgtaagagc
aaactcttgtccacgttgtgctctgcggatgtctgccagtgtgctgaggggaagtgccct
cgacagcgccgggccctggagcgtgggcagcaggacttggagggttaccggatgaaattc
gcctgctactctccccgagtggactacggcttccaggttaaggttctccgagaagacagc
agggctgctttccgcctctttgagacccgtatcacccaagtcctgcatttcaccaaggat
gccagggccaccgctgatcagaccagaaacttcctggtccgagcctcttgccgccttcag
ttggaacctgggaaagaatatctgatcatgggtctggatggggccacttacgacctcaag
ggagacccccagtacttgctggactcgaacagctggattgaggagatgccctctgagcgc
atgtgccagagcacccgccatcggacaccctgtgcccagctcaacagcttcctccaggag
tatggcacacagggctgccaggtgtgagggtgctctcccagcttccccaggacgagccag
agctgcgaaagatggtgcctggactcctgctgtgccgggtaccctgaacagagccctagg
caaaaccagggactcaataaaagcctttggtggcaaagtggaaaaaactgagaccaacgt
ccctaccacctgctccaggttctcaggggcccaggccagggttggcatcatctaaggctc
tcagagcctgggtgacccttgccgtgtccagctctgcctgaat
>CS2001320100001_2633
gctccctgcgagtggacgtccaggctggaggctgtgaggggaagctggagctgaacgtgg
acagttccaaggcatatcgtcctggggacactgtgaaactcaacctgaaaacagagtctc
gagccctggtggccctgggagctgtggacacggctctgtatgctgtgggtggcaagtccc
acaaacccctcgacatggtcaaggtcttcgaagctatgaacagctatgaccttggctgtg
gtcccggcggtggagacactgcccctcaagtgttcaaagcagctggtctggccttttctg
atggagaccatcggactgaaatcagaaagagtctgagctgtcccaaggagtcaaagtcta
ggaaaaagagaaatgtgaacttccaaaaggcgattcatgagaaactgggccagtacactt
cccccgttgccaagcgctgctgccaggacgggctgacgcggctgcccatggcgcgcacct
gtgagcagcgggtggcccgggtgcagcagccggcctgccgcaagcccttcctgtcctgct
gccagtatgccaagagcctgcgcaagaaggcccggaccaggggccaggtgggcctggccc
gagccatggagctcctgcaggaggaggacctgatcgaagaggatgacatccccgtgcgca
gcttcttccccgagaactggctttggaaagtggaagaagtggaccgcttctcccaattgc
gactgctgctcccggactctctgaccacgtgggagatccacggcgtgagcctgtccaaaa
ccacaggcttgtgtgtggccaccccggcccgactccgagtgttccgtgaattccacatgc
acctccgcctgccggtctctgtccgccgctttgagcagctcgagctgcggcctgtcctct
acaactacctggatagcgatctgactgtgagcgtccacgtgtccccagtggaggggctgt
gcctggccgggggtggagggctcgcccagcaggtgcaggtgcccgcgggctctgcccggc
ccgttggcttctctgtggtgcccatcgcagctgctgccgtgtccctgaaggtggtggctc
gaggatcctttgatttccctgtgggggacgcaatatctaagattctacaagtcgagagag
aaggggcccttcacagggaggagatggtctatgaactcaaccccctggatccccgaggcc
ggaccttggaaattcctggcaactctgatcccaatattatccctgaaggagatttcaaga
tgtttcgtcagagtcacagcctcggatccactggaagcactgggctctgagggggccttg
tcaccaggaggcctggcatccctcctgaggcttccccaaggctgcgcggaacaaaccatg
accctgttggctccaacactggctgcttcccgctacctggacaagacagagcagtggagc
atgctgccccctgagaccaaggaccgcgccgtggatctcatccagaaaggctacacacgg
atccaggagtttcgaaaaagagatggttcctacggggcttggttacatcgggacagtagc
acctggctcacggcctttgtgctgaagatactgagtttggcccaggatcaggtgggcggc
tctgctgaaaagctgcaggagacagccacgtggctgctgtcgcagcaacgggatgatggc
ccattccacgacccctgtcctgttatccacagggaaatgcagggaggcttagtgggaagc
gatgagactgtggcgctcaccgccttcgtggtcagcgcccttcaccacgggctggcggtc
ttcccagagaaaaattctgagcagttgaggagagtggaaaattccatctcaagagcaaac
accttcttgggggcgaaagcaacctctgggctcctgggtgcccacgcctccgccatcacg
gcctacgccctgtcgctgaccgaggcccccgaggacctgcggagagctgcccacaacaac
ctgatggccatggccaaggacatcggtgataagctgtactggggctcagtcaccacttct
ccaagcaacgtcctgtcacccactctggctccacacagcccagcagaccccattccccag
gctccggccatgtcgattgaaaccacggcctacggcctgctacacctgctgctatgggag
ggcaaggctgagttggccgaccaggctgcatcctggctgacccgccagggcagcttccaa
gggggattccgcagcacccaggacactgttgtggctctggacgccctgtctgcgtactgg
attgcatcctacaccgccgaggagaaggggctcaacgtgaccctgagctccttgggccgc
agtgggctcaagtcccacgtgttgcagctgaccaaccaccaagtccacaggctggaggag
gagctgcagttttccctgggaagcaagattaacgtggaggtgagaggaaacagcaaagga
accttgaaggtccttcgcagctacaacgtcatggacatgacgaacacgacctgccaggat
cttcagattgaagtgacggtcatgggccacgtcgagtacacgatggaggcggaggaggac
tacgaggactacgagtatgaggacttgctggccggggatgaccccgaggcccrctcccgg
cccgtgacacccctgcagctatttgacggtcggaggaaccgccggaggagggaggccccc
aaggcagctgaggagcgggaatccagggtgcagtacactgtgtgcatctggcggactggc
aaggtggggctgtcaggcatggccattgcggacatcaccctcctgagtggattccacgcc
ctgcgggctgacctggagaagctgacctccctctccgaccgttacgtgagccactttgag
accgagggtccccacgtcctgctgtacttcgactcggtccccacctcccgggagtgtgtg
ggctttggagctgtgcaggaggtgcccgtggggctggtacagccggccagtgccatcctg
tatgactactacaaccctgagcacaagtgttctgtgttttatggggcaccacgtaagagc
aaactcttgtccacgttgtgctctgcggatgtctgccagtgtgctgaggggaagtgccct
cgacagcgccgggccctggagcgtgggcagcaggacttggagggttaccggatgaaattc
gcctgctactctccccgagtggactacggcttccaggttaaggttctccgagaagacagc
agggctgctttccgcctctttgagacccgtatcacccaagtcctgcatttcaccaaggat
gccagggccaccgctgatcagaccagaaacttcctggtccgagcctcttgccgccttcag
ttggaacctgggaaagaatatctgatcatgggtctggatggggccacttacgacctcaag
ggagacccccagtacttgctggactcgaacagctggattgaggagatgccctctgagcgc
atgtgccagagcacccgccatcggacaccctgtgcccagctcaacagcttcctccaggag
tatggcacacagggctgccaggtgtgagggtgctctcccagcttccccaggacgagccag
agctgcgaaagatggtgcctggactcctgctgtgccgggtaccctgaacagagccctagg
caaaaccagggactcaataaaagcctttggtggcaaagtggaaaaaactgagaccaacgt
ccctaccacctgctccaggttctcaggggcccaggccagggttggcatcatctaaggctc
tcagagcctgggtgacccttgccgtgtccagctctgcctgaat
>CS2001320100001_2937
gctccctgcgagtggacgtccaggctggaggctgtgaggggaagctggagctgaacgtgg
acagttccaaggcatatcgtcctggggacactgtgaaactcaacctgaaaacagagtctc
gagccctggtggccctgggagctgtggacacggctctgtatgctgtgggtggcaagtccc
acaaacccctcgacatggtcaaggtcttcgaagctatgaacagctatgaccttggctgtg
gtcccggcggtggagacactgcccctcaagtgttcaaagcagctggtctggccttttctg
atggagaccatcggactgaaatcagaaagagtctgagctgtcccaaggagtcaaagtcta
ggaaaaagagaaatgtgaacttccaaaaggcgattcatgagaaactgggccagtacactt
cccccgttgccaagcgctgctgccaggacgggctgacgcggctgcccatggcgcgcacct
gtgagcagcgggtggcccgggtgcagcagccggcctgccgcaagcccttcctgtcctgct
gccagtatgccaagagcctgcgcaagaaggcccggaccaggggccaggtgggcctggccc
gagccatggagctcctgcaggaggaggacctgatcgaagaggatgacatccccgtgcgca
gcttcttccccgagaactggctttggaaagtggaagaagtggaccgcttctcccaattgc
gactgctgctcccggactctctgaccacgtgggagatccacggcgtgagcctgtccaaaa
ccacaggcttgtgtgtggccaccccggcccgactccgagtgttccgtgaattccacatgc
acctccgcctgccggtctctgtccgccgctttgagcagctcgagctgcggcctgtcctct
acaactacctggatagcgatctgactgtgagcgtccacgtgtccccagtggaggggctgt
gcctggccgggggtggagggctcgcccagcaggtgcaggtgcccgcgggctctgcccggc
ccgttggcttctctgtggtgcccatcgcagctgctgccgtgtccctgaaggtggtggctc
gaggatcctttgatttccctgtgggggacgcaatatctaagattctacaagtcgagagag
aaggggcccttcacagggaggagatggtctatgaactcaaccccctggatccccgaggcc
ggaccttggaaattcctggcaactctgatcccaatattatccctgaaggagatttcaaga
tgtttcgtcagagtcacagcctcggatccactggaagcactgggctctgagggggccttg
tcaccaggaggcctggcatccctcctgaggcttccccaaggctgcgcggaacaaaccatg
accctgttggctccaacactggctgcttcccgctacctggacaagacagagcagtggagc
atgctgccccctgagaccaaggaccgcgccgtggatctcatccagaaaggctacacacgg
atccaggagtttcgaaaaagagatggttcctacggggcttggttacatcgggacagtagc
acctggctcacggcctttgtgctgaagatactgagtttggcccaggatcaggtgggcggc
tctgctgaaaagctgcaggagacagccacgtggctgctgtcgcagcaacgggatgatggc
ccattccacgacccctgtcctgttatccacagggaaatgcagggaggcttagtgggaagc
gatgagactgtggcgctcaccgccttcgtggtcagcgcccttcaccacgggctggcggtc
ttcccagagaaaaattctgagcagttgaggagagtggaaaattccatctcaagagcaaac
accttcttgggggcgaaagcaacctctgggctcctgggtgcccacgcctccgccatcacg
gcctacgccctgtcgctgaccgaggcccccgaggacctgcggagagctgcccacaacaac
ctgatggccatggccaaggacatcggtgataagctgtactggggctcagtcaccacttct
ccaagcaacgtcctgtcacccactctggctccacacagcccagcagaccccattccccag
gctccggccatgtcgattgaaaccacggcctacggcctgctacacctgctgctatgggag
ggcaaggctgagttggccgaccaggctgcatcctggctgacccgccagggcagcttccaa
gggggattccgcagcacccaggacactgttgtggctctggacgccctgtctgcgtactgg
attgcatcctacaccgccgaggagaaggggctcaacgtgaccctgagctccttgggccgc
agtgggctcaagtcccacgtgttgcagctgaccaaccaccaagtccacaggctggaggag
gagctgcagttttccctgggaagcaagattaacgtggaggtgagaggaaacagcaaagga
accttgaaggtccttcgcagctacaacgtcatggacatgacgaacacgacctgccaggat
cttcagattgaagtgacggtcatgggccacgtcgagtacacgatggaggcggaggaggac
tacgaggactacgagtatgaggacttgctggccggggatgaccccgaggcccactcccgg
cccgtgacacccctgcagctatttgacggtcggaggaaccgccggaggagggaggccccc
aaggcagctgaggagcgggaatccagggtgcagtacactgtgtgcatctggcggactggc
aaggtggggctgtcaggcatggccattgcggacatcaccctcctgagtggattccacgcc
ctgcgggctgacctggagaagctgacctccctctccgaccgttacgtgagccactttgag
accgagggtccccacgtcctgctgtacttcgactcggtccccacctcccgggagtgygtg
ggctttggagctgtgcaggaggtgcccgtggggctggtacagccggccagtgccatcctg
tatgactactacaaccctgagcacaagtgttctgtgttttatggggcaccacgtaagagc
aaactcttgtccacgttgtgctctgcggatgtctgccagtgtgctgaggggaagtgccct
cgacagcgccgggccctggagcgtgggcagcaggacttggagggttaccggatgaaattc
gcctgctactctccccgagtggactacggcttccaggttaaggttctccgagaagacagc
agggctgctttccgcctctttgagacccgtatcacccaagtcctgcatttcaccaaggat
gccagggccaccgctgatcagaccagaaacttcctggtccgagcctcttgccgccttcag
ttggaacctgggaaagaatatctgatcatgggtctggatggggccacttacgacctcaag
ggagacccccagtacttgctggactcgaacagctggattgaggagatgccctctgagcgc
atgtgccagagcacccgccatcggacaccctgtgcccagctcaacagcttcctccaggag
tatggcacacagggctgccaggtgtgagggtgctctcccagcttccccaggacgagccag
agctgcgaaagatggtgcctggactcctgctgtgccgggtaccctgaacagagccctagg
caaaaccagggactcaataaaagcctttggtggcaaagtggaaaaaactgagaccaacgt
ccctaccacctgctccaggttctcaggggcccaggccagggttggcatcatctaaggctc
tcagagcctgggtgacccttgccgtgtccagctctgcctgaat
>CS2000440600003_547
aggcagctttggaaggaggggcccttgggcctggggaagggcctgaaagagaggctgggg
atgcctttgggagaggctgggatttggaagggagagaggaagctcacagaggtgaagagc
tggtggaggctgcagagggagagaagagaagggggcaggagtttggcctggagggctcaa
ctgaggaggaggtgcctggccgaggtagccaagcagaggcccttgaggttaccctggagg
gtgagccagagggagagccggtggggctgggggaatcagcaggggcagaaggaatctgtg
gggtggatgactttccctcgggctcgcaggagctgagggcagaggacctcccgggagggc
aggcactgtgggaaggagagactgggggatggcgagtgagggagcaggggcagagtggtg
aggcgcagcatgggaaccagcaccccgaggagggaaaaacacaaaggccccttgacgtgg
aggatgccggggtgactggaggccaaaaggcagaggccgcagagactgatccaggaggcc
tggaggstgtccaaggcctggagggtgtccaaggccaggaggaccagtcgaccgatgagg
accctgcggaggctgggcctggaccacaaagggaggctgacgggagtgctggacaggatg
ctcacggcaagtggggtgaggccctgctccccgggtcccgcctggacgtctctgtctcga
ggagccgagtattcctgtcccgcagctcctcgcagcgccgctcccggccctctttccgcc
ggaccccggtccctgagccacccgaggggcctcccagccctccacctgaggaggagccat
cagccccagggcagagaatccagccagagcagccaccggagccaaggtcccccaggcctg
aaggcactccactgccggccaggagaagtcccttgggacaagggtttggcctggcacacc
caggcatgatgcaggaactgcgagcccggctgggccagccaaagccccagtgactgggat
tcaaggccccgggagccaggcgccgagcaaggcttctgggacggctggattgaaccctgc
tcagcctgactccctctgtcactttggacacatccttttcacacacccccaacctccccc
ctgggcctgagttgctgcgtgtgtcaccgtggagcagacagaaccagatgccggcgagaa
ctgtgaacttaaggagtctgcctcttcagtgtggctgatggacccctgccctgctggggt
tgcctctctctgagggcctgccttgcctgcctcctaaatccatctcagctgctcagaaga
ctgaatgaaaacagagacagttctccctacagccttccctctcggacggcacccactctt
tgctcttcccaaccccgtccctgaccaggccctcggcgctgtggaggaggaacgcaaacc
tctgaggttgaagccagcttggaggaaagggtcattgctccatttgcaatcaaagggaag
cagtctggttgcctggaacttccagaatgggagctgagtccaggaactctgctggttact
atggcaaccaccagctgaacaaaccagagtgggagaaggtgggccagaaaccctcaaaat
ggaggagcagagaggagtccagggtggccaaaagctgcagcctctgcgccagggcccctc
agggtgtcaggcaccccttctctggaaagaaaccaaggcagagagagggtgggagtgctt
tattagacagcatggtggcctagtctgaggatgactagcaggcccccattacaataaata
aaccttcatttttctaaacaataaataaatatctaagaaataaatatctgacaaggaaaa
aaaaaaaaaaaaaaaaaaaa
>CS2000024400003_233
ggctgagagcccaccctggcgagctctcccagccgcagcctccgaatccacggcctccac
cccgcgcctctccagcgctctatcccgtcgctgcgcccttgtcgccggccccggccgctg
catccgcgtccgcacaggctccttgctgggcacaaatagctccaccatggggctggcctg
gggactcggtgtcctgctcctgttgcatgcctgcggctccaaccgcattccaragtctgg
gggagacaacagtgtgtttgacatctttgaactcaccggagctgcccgcaagggctctgg
gcgccgactggtgaagggccctgacccttctagcccagctttccgcatcgaggatgccaa
cctgatcccccctgtgcctgacaagaagttccaagacctagtggatgctgtgcgggcgga
gaaaggtttcctcctcctggcctccctgaggcaaatgaagaagacccggggtaccctgct
ggctgtggagcggaaagaccactctggccaggtcttcagcgtgatctccaatggcaaggc
gggcaccctggacctgagcctgaccgtgcaggggaagcagcatgtggtgtcggtggaaga
agcactcctggcgactggccagtggaagagcatcaccctgtttgtgcaggaggacagggc
ccagctgtacatcgactgtgagaagatggagaatgcggagctggatgtccccatccagag
catcttcaccagggacctggccagcatcgccaggctccgcattgccaaaggaggtgtcaa
cgacaatttccagggggtgctgcagaatgtaaggtttgtctttggaaccacaccagaaga
catcctcaggaacaaaggctgctccagctctaccagtgtctttgtcacccttgacaacaa
cgtggtgaatgggtccagccctgccatccgcaccgactacattggccacaagacaaagga
cctgcaagccatctgtggcatctcatgtgacgagctgtccagcatggtcctggagctcag
gggtctacgcaccatcgtgaccacgctgcaggacagtatccgcaaagtgaccgaagagaa
caaagagctggccaacgagctgaggaggcccccactctgctaccacaacggagtgcagta
caggactggcgacgagtggacggtggacagctgcactgagtgtcgctgccagaactcagt
taccatctgcaaaaaagtgtcctgtcccatcatgccctgctccaatgccacagttccgga
tggagaatgctgcccacggtgctggcccagcgactctgcagacgacggctggtccccgtg
gtctgagtggacctcttgctctgtgacctgtggcaatggaatccagcagcgtggccgctc
ctgcgacagcctcaacaacagatgcgagggctcctctgtgcagacgcggacctgccacat
ccaggagtgtgacaagagatttaaacaggatggcggctggagccactggtccccatggtc
atcttgctccgtaacatgtggagacggtgtgatcacaaggatccggctctgcaactcccc
cagcccccagatgaatgggaagccatgtgagggcaaagcccgggagaccaaagcctgcca
gaaagactcctgccccatcaatggaggctggggaccttggtcaccatgggacatctgttc
tgtcacctgtggaggaggggtacagaaacgtagccggctctgcaacaaccccacacccca
gtttggaggcaaggactgcgttggtgatgtgacagaaaaccagatctgcaacaagcagga
ctgtcccattgacggatgcctgtccaatccctgctttgctggtgtccagtgtaccagcta
ccctgatggcagctggaagtgtggtgcctgtcccccaggctatagtggagatggagtcga
gtgcaaagacgttgatgagtgcaaagaagtccctgatgcctgcttcaaccacaatggaga
gcacaggtgtgagaacacagaccccggctacaactgcctgccctgcccaccgcgcttcac
tggctcgcagccctttggccggggcgtggaacatgccaccgccaacaagcaggtatgcaa
gccccgaaacccctgcacagacgggacacacgactgcaacaagaacgccaagtgcaacta
cctgggccactacagcgaccccatgtaccgctgcgagtgcaagcctggctacgccggcaa
cggcatcatctgcggggaggacacagacctggacggctggcccaatgaggacctgctgtg
cgtggccaacgcaacttaccactgcagaaaggataattgccccaaccttcccaactcagg
gcaggaagactatgacaaggatggaatcggcgatgcctgcgatgatgacgatgacaatga
taagattccagatgacagggacaactgtccattccattacaacccagcccagtacgacta
tgacagagatgacgtgggagaccgctgtgacaactgcccctacaaccacaacccagacca
ggctgacacagataacaatggggaaggagacgcctgtgcagctgacattgatggggacgg
tatcctcaatgaacgggacaactgccagtatgtctacaatgtggaccagaaagacactga
catggacggggttggtgatcagtgtgacaactgccccctggaacacaatccagaccagct
cgactctgactcggaccgcattggagacacctgtgacaacaatcaggatattgatgaaga
cggccaccagaacaatctggacaactgtccctacgtgcccaacgccaaccaggctgacca
tgacaaggatggcaaaggcgatgcctgtgaccatgatgacgacaatgatggcattcctga
tgaccgggacaactgcaggctggtgcccaatcctgaccagaaggactctgatggtgatgg
tcgaggtgatgcttgcaaagatgattttgaccaggacaaggtgccagacattgatgacat
ctgtcccgaaaatgttgatatcagtgagactgatttccgccgattccagatgattcctct
agatcccaaagggacatcccagaatgaccctaactgggttgtacgccatcagggtaaaga
actcgtccagactgtcaactgtgaccctggacttgctgtaggttatgacgaatttaacgc
cgtggacttcagtggcaccttcttcatcaacaccgagagggatgacgactatgccggctt
tgtgtttggctaccagtccagcagccgcttctatgttgtgatgtggaagcaagtcactca
gtcctactgggacaccaaccccacgagggctcaggggtactctggactttccgtgaaggt
tgtaaactccaccacggggcctggcgagcacctgcggaatgccctgtggcacacaggaaa
cacctctggccaggtgcgcacactgtggcatgaccctcgtcacattggctggaaagattt
cactgcctacagatggcatctgagccacaggccaaagacaggtttcatcagagtggtaat
gtatgaagggaagaaaatcatggctgactcaggacccatctatgacaaaacctatgctgg
tgggaggctaggcttgttcgtcttctctcaagaaatggtgttcttctccgacctgaaata
tgaatgcagagactcctaatcatcaaactgttgatcaaaagactgatcataaccaatgct
ggtattgcaccttctggaaccatgggctttagaaaacccccaggatcgcgcctcgctgcc
tgcctttgctctctgcttgcatgagtgtggactcctagaacatgtgacttgcctcaagaa
aatgcaattttccaaatcagaccctgcattcagcctctgactgagaagaatcttccaagg
agacaaacaatgactttggttggcttttgcaaaagcaaaagcatccacatgctttggttg
gaaggtgcctgtcccactctgcttttgtcagagcagaatgcgactgtgaggccagctctg
agcagtggactccaaaatgttttcaggcatgtgagagaagggaggactcactagaattga
caaacaaaaccagccctgacctactccctctggaatgggggcgggtgggggggccaaagc
ccaaaggggaggatgcatacccaagagatgattgtatgaagaaaatatggaggaactgtt
acatttttggtactaaatcattttcaggggattgaaagactattgctggatttcatgatg
ctgaccggtgttagctgattaacccacataaataggcacttaaataggagcagggaagga
aggaaaagactggcttctggacttcctcccagatttccaccccttaacacatcacctgta
gtgaccagaacagggagtcggagttaaaccgacacaaggcagggccagctgctgcagctt
ggttctattgaaattgtcagttgtattccagatgtagcttctgcagatgtagcagcaaaa
taagaatacccaccatctcagcgagcaccaggctgtctcccaagggacggcagccatgct
tgtatttttatggttagaaaggcacaaaattatcaactaagacattccttctttctcttt
ttttcctgaacatcatggagttttccagttgtctcttttggactgtagtttttagtgttt
taaacaaacactttacaatgtaaactatttattttttacttattctgggggatctgtctg
aaagactattcatggaacaggaagaagcgtaaggactatccatatcatctttgctacaag
tcattatgactgtaagattgtaaatacagattatttattaactctgttctacctggaatc
tagtttcatatggaaagtgtttgagagcaggtagttgagatcgatcagcaaatctttcac
aggaatggcacaaggaaaccagcatagcaagctgctcttcaccttgtgcttagactggat
gatttggaattcttttttcctttttttttcccaagtggaattacttggttgtccatttgc
aagtgtttttagtttgcaaagaaagccaagaggccattaatactgtcttatcccatccct
tgtgcctatttccagggagatgaaaagcatctacatttattatttttgcctttttccaaa
agaaaaaaatgacaaaggtgaaacttgtatacaaatattacctcatttgttgtgtgactg
agtaaagaattttgggatcaaacagaaagagtttaagtgtctaacaaacttaaagctact
gtagtacctaaaaaaaaaaaaaaaaaaaaaaatcaatgttgtacatagtataaaaattct
ttgcagaaaagtattcccagtaaggaaatagcattgaaatgttatatacgttttctgaaa
gttgttttttttctatcatcttgtataccgttgctttatttttataaattattttctcaa
tgcctttggaatagatatctcagattgtgtagatatgctatttaaataatttatcaggaa
atactgcctgtagagttagtatttctatttttataaaatgtttgcacactgaattgaaga
attgttcgttttttgttttgttgatttgttttttgcttgttaccctcctccctgttttta
ctatttgccaatacttttctaggaatgtgcttttttgtacacatttttatccattttaca
ttctaaagcagtgtaagttgtatattactgtttcttatgtacaaggaacaacaataaatc
atatggaaatttatatttatacttactgcatccgtgtatatatgatttatgaccttatgt
tatgaggtattgctaaactgtatccttaatccaatatagcattcacaaaaagaaatcaca
cttaacagcctcgtacacagatcctttacaatttaagacgcagcagcttacatgacgtat
ttgctggatttgtcgaataaaagaacatactaaattatcctatcatactaaaaacaagca
atgataaatgaccacccccacattatgtgacactcaaaaggatattaaaatatattttac
taatgtcactaaatgtcatatatcgaatccttttcaaagccca
>CS2000024400003_1306
ggctgagagcccaccctggcgagctctcccagccgcagcctccgaatccacggcctccac
cccgcgcctctccagcgctctatcccgtcgctgcgcccttgtcgccggccccggccgctg
catccgcgtccgcacaggctccttgctgggcacaaatagctccaccatggggctggcctg
gggactcggtgtcctgctcctgttgcatgcctgcggctccaaccgcattccagagtctgg
gggagacaacagtgtgtttgacatctttgaactcaccggagctgcccgcaagggctctgg
gcgccgactggtgaagggccctgacccttctagcccagctttccgcatcgaggatgccaa
cctgatcccccctgtgcctgacaagaagttccaagacctagtggatgctgtgcgggcgga
gaaaggtttcctcctcctggcctccctgaggcaaatgaagaagacccggggtaccctgct
ggctgtggagcggaaagaccactctggccaggtcttcagcgtgatctccaatggcaaggc
gggcaccctggacctgagcctgaccgtgcaggggaagcagcatgtggtgtcggtggaaga
agcactcctggcgactggccagtggaagagcatcaccctgtttgtgcaggaggacagggc
ccagctgtacatcgactgtgagaagatggagaatgcggagctggatgtccccatccagag
catcttcaccagggacctggccagcatcgccaggctccgcattgccaaaggaggtgtcaa
cgacaatttccagggggtgctgcagaatgtaaggtttgtctttggaaccacaccagaaga
catcctcaggaacaaaggctgctccagctctaccagtgtctttgtcacccttgacaacaa
cgtggtgaatgggtccagccctgccatccgcaccgactacattggccacaagacaaagga
cctgcaagccatctgtggcatctcatgtgacgagctgtccagcatggtcctggagctcag
gggtctacgcaccatcgtgaccacgctgcaggacagtatccgcaaagtgaccgaagagaa
caaagagctggccaacgagctgaggaggcccccactctgctaccacaacggagtgcagta
caggactggcgacgagtggacggtggacagctgcactgagtgtcgctgccagaactcagt
taccatctgcaaaaaagtgtcctgtcccatcatgccctgctccaatgccacagttccgga
tggagaatgctgcccacggtgctggcccagcgactctgcagacgayggctggtccccgtg
gtctgagtggacctcttgctctgtgacctgtggcaatggaatccagcagcgtggccgctc
ctgcgacagcctcaacaacagatgcgagggctcctctgtgcagacgcggacctgccacat
ccaggagtgtgacaagagatttaaacaggatggcggctggagccactggtccccatggtc
atcttgctccgtaacatgtggagacggtgtgatcacaaggatccggctctgcaactcccc
cagcccccagatgaatgggaagccatgtgagggcaaagcccgggagaccaaagcctgcca
gaaagactcctgccccatcaatggaggctggggaccttggtcaccatgggacatctgttc
tgtcacctgtggaggaggggtacagaaacgtagccggctctgcaacaaccccacacccca
gtttggaggcaaggactgcgttggtgatgtgacagaaaaccagatctgcaacaagcagga
ctgtcccattgacggatgcctgtccaatccctgctttgctggtgtccagtgtaccagcta
ccctgatggcagctggaagtgtggtgcctgtcccccaggctatagtggagatggagtcga
gtgcaaagacgttgatgagtgcaaagaagtccctgatgcctgcttcaaccacaatggaga
gcacaggtgtgagaacacagaccccggctacaactgcctgccctgcccaccgcgcttcac
tggctcgcagccctttggccggggcgtggaacatgccaccgccaacaagcaggtatgcaa
gccccgaaacccctgcacagacgggacacacgactgcaacaagaacgccaagtgcaacta
cctgggccactacagcgaccccatgtaccgctgcgagtgcaagcctggctacgccggcaa
cggcatcatctgcggggaggacacagacctggacggctggcccaatgaggacctgctgtg
cgtggccaacgcaacttaccactgcagaaaggataattgccccaaccttcccaactcagg
gcaggaagactatgacaaggatggaatcggcgatgcctgcgatgatgacgatgacaatga
taagattccagatgacagggacaactgtccattccattacaacccagcccagtacgacta
tgacagagatgacgtgggagaccgctgtgacaactgcccctacaaccacaacccagacca
ggctgacacagataacaatggggaaggagacgcctgtgcagctgacattgatggggacgg
tatcctcaatgaacgggacaactgccagtatgtctacaatgtggaccagaaagacactga
catggacggggttggtgatcagtgtgacaactgccccctggaacacaatccagaccagct
cgactctgactcggaccgcattggagacacctgtgacaacaatcaggatattgatgaaga
cggccaccagaacaatctggacaactgtccctacgtgcccaacgccaaccaggctgacca
tgacaaggatggcaaaggcgatgcctgtgaccatgatgacgacaatgatggcattcctga
tgaccgggacaactgcaggctggtgcccaatcctgaccagaaggactctgatggtgatgg
tcgaggtgatgcttgcaaagatgattttgaccaggacaaggtgccagacattgatgacat
ctgtcccgaaaatgttgatatcagtgagactgatttccgccgattccagatgattcctct
agatcccaaagggacatcccagaatgaccctaactgggttgtacgccatcagggtaaaga
actcgtccagactgtcaactgtgaccctggacttgctgtaggttatgacgaatttaacgc
cgtggacttcagtggcaccttcttcatcaacaccgagagggatgacgactatgccggctt
tgtgtttggctaccagtccagcagccgcttctatgttgtgatgtggaagcaagtcactca
gtcctactgggacaccaaccccacgagggctcaggggtactctggactttccgtgaaggt
tgtaaactccaccacggggcctggcgagcacctgcggaatgccctgtggcacacaggaaa
cacctctggccaggtgcgcacactgtggcatgaccctcgtcacattggctggaaagattt
cactgcctacagatggcatctgagccacaggccaaagacaggtttcatcagagtggtaat
gtatgaagggaagaaaatcatggctgactcaggacccatctatgacaaaacctatgctgg
tgggaggctaggcttgttcgtcttctctcaagaaatggtgttcttctccgacctgaaata
tgaatgcagagactcctaatcatcaaactgttgatcaaaagactgatcataaccaatgct
ggtattgcaccttctggaaccatgggctttagaaaacccccaggatcgcgcctcgctgcc
tgcctttgctctctgcttgcatgagtgtggactcctagaacatgtgacttgcctcaagaa
aatgcaattttccaaatcagaccctgcattcagcctctgactgagaagaatcttccaagg
agacaaacaatgactttggttggcttttgcaaaagcaaaagcatccacatgctttggttg
gaaggtgcctgtcccactctgcttttgtcagagcagaatgcgactgtgaggccagctctg
agcagtggactccaaaatgttttcaggcatgtgagagaagggaggactcactagaattga
caaacaaaaccagccctgacctactccctctggaatgggggcgggtgggggggccaaagc
ccaaaggggaggatgcatacccaagagatgattgtatgaagaaaatatggaggaactgtt
acatttttggtactaaatcattttcaggggattgaaagactattgctggatttcatgatg
ctgaccggtgttagctgattaacccacataaataggcacttaaataggagcagggaagga
aggaaaagactggcttctggacttcctcccagatttccaccccttaacacatcacctgta
gtgaccagaacagggagtcggagttaaaccgacacaaggcagggccagctgctgcagctt
ggttctattgaaattgtcagttgtattccagatgtagcttctgcagatgtagcagcaaaa
taagaatacccaccatctcagcgagcaccaggctgtctcccaagggacggcagccatgct
tgtatttttatggttagaaaggcacaaaattatcaactaagacattccttctttctcttt
ttttcctgaacatcatggagttttccagttgtctcttttggactgtagtttttagtgttt
taaacaaacactttacaatgtaaactatttattttttacttattctgggggatctgtctg
aaagactattcatggaacaggaagaagcgtaaggactatccatatcatctttgctacaag
tcattatgactgtaagattgtaaatacagattatttattaactctgttctacctggaatc
tagtttcatatggaaagtgtttgagagcaggtagttgagatcgatcagcaaatctttcac
aggaatggcacaaggaaaccagcatagcaagctgctcttcaccttgtgcttagactggat
gatttggaattcttttttcctttttttttcccaagtggaattacttggttgtccatttgc
aagtgtttttagtttgcaaagaaagccaagaggccattaatactgtcttatcccatccct
tgtgcctatttccagggagatgaaaagcatctacatttattatttttgcctttttccaaa
agaaaaaaatgacaaaggtgaaacttgtatacaaatattacctcatttgttgtgtgactg
agtaaagaattttgggatcaaacagaaagagtttaagtgtctaacaaacttaaagctact
gtagtacctaaaaaaaaaaaaaaaaaaaaaaatcaatgttgtacatagtataaaaattct
ttgcagaaaagtattcccagtaaggaaatagcattgaaatgttatatacgttttctgaaa
gttgttttttttctatcatcttgtataccgttgctttatttttataaattattttctcaa
tgcctttggaatagatatctcagattgtgtagatatgctatttaaataatttatcaggaa
atactgcctgtagagttagtatttctatttttataaaatgtttgcacactgaattgaaga
attgttcgttttttgttttgttgatttgttttttgcttgttaccctcctccctgttttta
ctatttgccaatacttttctaggaatgtgcttttttgtacacatttttatccattttaca
ttctaaagcagtgtaagttgtatattactgtttcttatgtacaaggaacaacaataaatc
atatggaaatttatatttatacttactgcatccgtgtatatatgatttatgaccttatgt
tatgaggtattgctaaactgtatccttaatccaatatagcattcacaaaaagaaatcaca
cttaacagcctcgtacacagatcctttacaatttaagacgcagcagcttacatgacgtat
ttgctggatttgtcgaataaaagaacatactaaattatcctatcatactaaaaacaagca
atgataaatgaccacccccacattatgtgacactcaaaaggatattaaaatatattttac
taatgtcactaaatgtcatatatcgaatccttttcaaagccca
>CS2000024400003_1734
ggctgagagcccaccctggcgagctctcccagccgcagcctccgaatccacggcctccac
cccgcgcctctccagcgctctatcccgtcgctgcgcccttgtcgccggccccggccgctg
catccgcgtccgcacaggctccttgctgggcacaaatagctccaccatggggctggcctg
gggactcggtgtcctgctcctgttgcatgcctgcggctccaaccgcattccagagtctgg
gggagacaacagtgtgtttgacatctttgaactcaccggagctgcccgcaagggctctgg
gcgccgactggtgaagggccctgacccttctagcccagctttccgcatcgaggatgccaa
cctgatcccccctgtgcctgacaagaagttccaagacctagtggatgctgtgcgggcgga
gaaaggtttcctcctcctggcctccctgaggcaaatgaagaagacccggggtaccctgct
ggctgtggagcggaaagaccactctggccaggtcttcagcgtgatctccaatggcaaggc
gggcaccctggacctgagcctgaccgtgcaggggaagcagcatgtggtgtcggtggaaga
agcactcctggcgactggccagtggaagagcatcaccctgtttgtgcaggaggacagggc
ccagctgtacatcgactgtgagaagatggagaatgcggagctggatgtccccatccagag
catcttcaccagggacctggccagcatcgccaggctccgcattgccaaaggaggtgtcaa
cgacaatttccagggggtgctgcagaatgtaaggtttgtctttggaaccacaccagaaga
catcctcaggaacaaaggctgctccagctctaccagtgtctttgtcacccttgacaacaa
cgtggtgaatgggtccagccctgccatccgcaccgactacattggccacaagacaaagga
cctgcaagccatctgtggcatctcatgtgacgagctgtccagcatggtcctggagctcag
gggtctacgcaccatcgtgaccacgctgcaggacagtatccgcaaagtgaccgaagagaa
caaagagctggccaacgagctgaggaggcccccactctgctaccacaacggagtgcagta
caggactggcgacgagtggacggtggacagctgcactgagtgtcgctgccagaactcagt
taccatctgcaaaaaagtgtcctgtcccatcatgccctgctccaatgccacagttccgga
tggagaatgctgcccacggtgctggcccagcgactctgcagacgacggctggtccccgtg
gtctgagtggacctcttgctctgtgacctgtggcaatggaatccagcagcgtggccgctc
ctgcgacagcctcaacaacagatgcgagggctcctctgtgcagacgcggacctgccacat
ccaggagtgtgacaagagatttaaacaggatggcggctggagccactggtccccatggtc
atcttgctccgtaacatgtggagacggtgtgatcacaaggatccggctctgcaactcccc
cagcccccagatgaatgggaagccatgtgagggcaaagcccgggagaccaaagcctgcca
gaaagactcctgccccatcaatggaggctggggaccttggtcaccatgggacatctgttc
tgtcacctgtggaggaggggtacagaaacgtagccggctctgcaacaaccccamacccca
gtttggaggcaaggactgcgttggtgatgtgacagaaaaccagatctgcaacaagcagga
ctgtcccattgacggatgcctgtccaatccctgctttgctggtgtccagtgtaccagcta
ccctgatggcagctggaagtgtggtgcctgtcccccaggctatagtggagatggagtcga
gtgcaaagacgttgatgagtgcaaagaagtccctgatgcctgcttcaaccacaatggaga
gcacaggtgtgagaacacagaccccggctacaactgcctgccctgcccaccgcgcttcac
tggctcgcagccctttggccggggcgtggaacatgccaccgccaacaagcaggtatgcaa
gccccgaaacccctgcacagacgggacacacgactgcaacaagaacgccaagtgcaacta
cctgggccactacagcgaccccatgtaccgctgcgagtgcaagcctggctacgccggcaa
cggcatcatctgcggggaggacacagacctggacggctggcccaatgaggacctgctgtg
cgtggccaacgcaacttaccactgcagaaaggataattgccccaaccttcccaactcagg
gcaggaagactatgacaaggatggaatcggcgatgcctgcgatgatgacgatgacaatga
taagattccagatgacagggacaactgtccattccattacaacccagcccagtacgacta
tgacagagatgacgtgggagaccgctgtgacaactgcccctacaaccacaacccagacca
ggctgacacagataacaatggggaaggagacgcctgtgcagctgacattgatggggacgg
tatcctcaatgaacgggacaactgccagtatgtctacaatgtggaccagaaagacactga
catggacggggttggtgatcagtgtgacaactgccccctggaacacaatccagaccagct
cgactctgactcggaccgcattggagacacctgtgacaacaatcaggatattgatgaaga
cggccaccagaacaatctggacaactgtccctacgtgcccaacgccaaccaggctgacca
tgacaaggatggcaaaggcgatgcctgtgaccatgatgacgacaatgatggcattcctga
tgaccgggacaactgcaggctggtgcccaatcctgaccagaaggactctgatggtgatgg
tcgaggtgatgcttgcaaagatgattttgaccaggacaaggtgccagacattgatgacat
ctgtcccgaaaatgttgatatcagtgagactgatttccgccgattccagatgattcctct
agatcccaaagggacatcccagaatgaccctaactgggttgtacgccatcagggtaaaga
actcgtccagactgtcaactgtgaccctggacttgctgtaggttatgacgaatttaacgc
cgtggacttcagtggcaccttcttcatcaacaccgagagggatgacgactatgccggctt
tgtgtttggctaccagtccagcagccgcttctatgttgtgatgtggaagcaagtcactca
gtcctactgggacaccaaccccacgagggctcaggggtactctggactttccgtgaaggt
tgtaaactccaccacggggcctggcgagcacctgcggaatgccctgtggcacacaggaaa
cacctctggccaggtgcgcacactgtggcatgaccctcgtcacattggctggaaagattt
cactgcctacagatggcatctgagccacaggccaaagacaggtttcatcagagtggtaat
gtatgaagggaagaaaatcatggctgactcaggacccatctatgacaaaacctatgctgg
tgggaggctaggcttgttcgtcttctctcaagaaatggtgttcttctccgacctgaaata
tgaatgcagagactcctaatcatcaaactgttgatcaaaagactgatcataaccaatgct
ggtattgcaccttctggaaccatgggctttagaaaacccccaggatcgcgcctcgctgcc
tgcctttgctctctgcttgcatgagtgtggactcctagaacatgtgacttgcctcaagaa
aatgcaattttccaaatcagaccctgcattcagcctctgactgagaagaatcttccaagg
agacaaacaatgactttggttggcttttgcaaaagcaaaagcatccacatgctttggttg
gaaggtgcctgtcccactctgcttttgtcagagcagaatgcgactgtgaggccagctctg
agcagtggactccaaaatgttttcaggcatgtgagagaagggaggactcactagaattga
caaacaaaaccagccctgacctactccctctggaatgggggcgggtgggggggccaaagc
ccaaaggggaggatgcatacccaagagatgattgtatgaagaaaatatggaggaactgtt
acatttttggtactaaatcattttcaggggattgaaagactattgctggatttcatgatg
ctgaccggtgttagctgattaacccacataaataggcacttaaataggagcagggaagga
aggaaaagactggcttctggacttcctcccagatttccaccccttaacacatcacctgta
gtgaccagaacagggagtcggagttaaaccgacacaaggcagggccagctgctgcagctt
ggttctattgaaattgtcagttgtattccagatgtagcttctgcagatgtagcagcaaaa
taagaatacccaccatctcagcgagcaccaggctgtctcccaagggacggcagccatgct
tgtatttttatggttagaaaggcacaaaattatcaactaagacattccttctttctcttt
ttttcctgaacatcatggagttttccagttgtctcttttggactgtagtttttagtgttt
taaacaaacactttacaatgtaaactatttattttttacttattctgggggatctgtctg
aaagactattcatggaacaggaagaagcgtaaggactatccatatcatctttgctacaag
tcattatgactgtaagattgtaaatacagattatttattaactctgttctacctggaatc
tagtttcatatggaaagtgtttgagagcaggtagttgagatcgatcagcaaatctttcac
aggaatggcacaaggaaaccagcatagcaagctgctcttcaccttgtgcttagactggat
gatttggaattcttttttcctttttttttcccaagtggaattacttggttgtccatttgc
aagtgtttttagtttgcaaagaaagccaagaggccattaatactgtcttatcccatccct
tgtgcctatttccagggagatgaaaagcatctacatttattatttttgcctttttccaaa
agaaaaaaatgacaaaggtgaaacttgtatacaaatattacctcatttgttgtgtgactg
agtaaagaattttgggatcaaacagaaagagtttaagtgtctaacaaacttaaagctact
gtagtacctaaaaaaaaaaaaaaaaaaaaaaatcaatgttgtacatagtataaaaattct
ttgcagaaaagtattcccagtaaggaaatagcattgaaatgttatatacgttttctgaaa
gttgttttttttctatcatcttgtataccgttgctttatttttataaattattttctcaa
tgcctttggaatagatatctcagattgtgtagatatgctatttaaataatttatcaggaa
atactgcctgtagagttagtatttctatttttataaaatgtttgcacactgaattgaaga
attgttcgttttttgttttgttgatttgttttttgcttgttaccctcctccctgttttta
ctatttgccaatacttttctaggaatgtgcttttttgtacacatttttatccattttaca
ttctaaagcagtgtaagttgtatattactgtttcttatgtacaaggaacaacaataaatc
atatggaaatttatatttatacttactgcatccgtgtatatatgatttatgaccttatgt
tatgaggtattgctaaactgtatccttaatccaatatagcattcacaaaaagaaatcaca
cttaacagcctcgtacacagatcctttacaatttaagacgcagcagcttacatgacgtat
ttgctggatttgtcgaataaaagaacatactaaattatcctatcatactaaaaacaagca
atgataaatgaccacccccacattatgtgacactcaaaaggatattaaaatatattttac
taatgtcactaaatgtcatatatcgaatccttttcaaagccca
>CS2000024400003_2579
ggctgagagcccaccctggcgagctctcccagccgcagcctccgaatccacggcctccac
cccgcgcctctccagcgctctatcccgtcgctgcgcccttgtcgccggccccggccgctg
catccgcgtccgcacaggctccttgctgggcacaaatagctccaccatggggctggcctg
gggactcggtgtcctgctcctgttgcatgcctgcggctccaaccgcattccagagtctgg
gggagacaacagtgtgtttgacatctttgaactcaccggagctgcccgcaagggctctgg
gcgccgactggtgaagggccctgacccttctagcccagctttccgcatcgaggatgccaa
cctgatcccccctgtgcctgacaagaagttccaagacctagtggatgctgtgcgggcgga
gaaaggtttcctcctcctggcctccctgaggcaaatgaagaagacccggggtaccctgct
ggctgtggagcggaaagaccactctggccaggtcttcagcgtgatctccaatggcaaggc
gggcaccctggacctgagcctgaccgtgcaggggaagcagcatgtggtgtcggtggaaga
agcactcctggcgactggccagtggaagagcatcaccctgtttgtgcaggaggacagggc
ccagctgtacatcgactgtgagaagatggagaatgcggagctggatgtccccatccagag
catcttcaccagggacctggccagcatcgccaggctccgcattgccaaaggaggtgtcaa
cgacaatttccagggggtgctgcagaatgtaaggtttgtctttggaaccacaccagaaga
catcctcaggaacaaaggctgctccagctctaccagtgtctttgtcacccttgacaacaa
cgtggtgaatgggtccagccctgccatccgcaccgactacattggccacaagacaaagga
cctgcaagccatctgtggcatctcatgtgacgagctgtccagcatggtcctggagctcag
gggtctacgcaccatcgtgaccacgctgcaggacagtatccgcaaagtgaccgaagagaa
caaagagctggccaacgagctgaggaggcccccactctgctaccacaacggagtgcagta
caggactggcgacgagtggacggtggacagctgcactgagtgtcgctgccagaactcagt
taccatctgcaaaaaagtgtcctgtcccatcatgccctgctccaatgccacagttccgga
tggagaatgctgcccacggtgctggcccagcgactctgcagacgacggctggtccccgtg
gtctgagtggacctcttgctctgtgacctgtggcaatggaatccagcagcgtggccgctc
ctgcgacagcctcaacaacagatgcgagggctcctctgtgcagacgcggacctgccacat
ccaggagtgtgacaagagatttaaacaggatggcggctggagccactggtccccatggtc
atcttgctccgtaacatgtggagacggtgtgatcacaaggatccggctctgcaactcccc
cagcccccagatgaatgggaagccatgtgagggcaaagcccgggagaccaaagcctgcca
gaaagactcctgccccatcaatggaggctggggaccttggtcaccatgggacatctgttc
tgtcacctgtggaggaggggtacagaaacgtagccggctctgcaacaaccccacacccca
gtttggaggcaaggactgcgttggtgatgtgacagaaaaccagatctgcaacaagcagga
ctgtcccattgacggatgcctgtccaatccctgctttgctggtgtccagtgtaccagcta
ccctgatggcagctggaagtgtggtgcctgtcccccaggctatagtggagatggagtcga
gtgcaaagacgttgatgagtgcaaagaagtccctgatgcctgcttcaaccacaatggaga
gcacaggtgtgagaacacagaccccggctacaactgcctgccctgcccaccgcgcttcac
tggctcgcagccctttggccggggcgtggaacatgccaccgccaacaagcaggtatgcaa
gccccgaaacccctgcacagacgggacacacgactgcaacaagaacgccaagtgcaacta
cctgggccactacagcgaccccatgtaccgctgcgagtgcaagcctggctacgccggcaa
cggcatcatctgcggggaggacacagacctggacggctggcccaatgaggacctgctgtg
cgtggccaacgcaacttaccactgcagaaaggataattgccccaaccttcccaactcagg
gcaggaagactatgacaaggatggaatcggcgatgcctgcgatgatgacgatgacaatga
taagattccagatgacagggacaactgtccattccattacaacccagcccagtacgacta
tgacagagatgacgtgggagaccgctgtgacaactgcccctacaaccacaacccagacca
ggctgacacagataacaatggggaaggagacgcctgtgcagctgacattgatggggacrg
tatcctcaatgaacgggacaactgccagtatgtctacaatgtggaccagaaagacactga
catggacggggttggtgatcagtgtgacaactgccccctggaacacaatccagaccagct
cgactctgactcggaccgcattggagacacctgtgacaacaatcaggatattgatgaaga
cggccaccagaacaatctggacaactgtccctacgtgcccaacgccaaccaggctgacca
tgacaaggatggcaaaggcgatgcctgtgaccatgatgacgacaatgatggcattcctga
tgaccgggacaactgcaggctggtgcccaatcctgaccagaaggactctgatggtgatgg
tcgaggtgatgcttgcaaagatgattttgaccaggacaaggtgccagacattgatgacat
ctgtcccgaaaatgttgatatcagtgagactgatttccgccgattccagatgattcctct
agatcccaaagggacatcccagaatgaccctaactgggttgtacgccatcagggtaaaga
actcgtccagactgtcaactgtgaccctggacttgctgtaggttatgacgaatttaacgc
cgtggacttcagtggcaccttcttcatcaacaccgagagggatgacgactatgccggctt
tgtgtttggctaccagtccagcagccgcttctatgttgtgatgtggaagcaagtcactca
gtcctactgggacaccaaccccacgagggctcaggggtactctggactttccgtgaaggt
tgtaaactccaccacggggcctggcgagcacctgcggaatgccctgtggcacacaggaaa
cacctctggccaggtgcgcacactgtggcatgaccctcgtcacattggctggaaagattt
cactgcctacagatggcatctgagccacaggccaaagacaggtttcatcagagtggtaat
gtatgaagggaagaaaatcatggctgactcaggacccatctatgacaaaacctatgctgg
tgggaggctaggcttgttcgtcttctctcaagaaatggtgttcttctccgacctgaaata
tgaatgcagagactcctaatcatcaaactgttgatcaaaagactgatcataaccaatgct
ggtattgcaccttctggaaccatgggctttagaaaacccccaggatcgcgcctcgctgcc
tgcctttgctctctgcttgcatgagtgtggactcctagaacatgtgacttgcctcaagaa
aatgcaattttccaaatcagaccctgcattcagcctctgactgagaagaatcttccaagg
agacaaacaatgactttggttggcttttgcaaaagcaaaagcatccacatgctttggttg
gaaggtgcctgtcccactctgcttttgtcagagcagaatgcgactgtgaggccagctctg
agcagtggactccaaaatgttttcaggcatgtgagagaagggaggactcactagaattga
caaacaaaaccagccctgacctactccctctggaatgggggcgggtgggggggccaaagc
ccaaaggggaggatgcatacccaagagatgattgtatgaagaaaatatggaggaactgtt
acatttttggtactaaatcattttcaggggattgaaagactattgctggatttcatgatg
ctgaccggtgttagctgattaacccacataaataggcacttaaataggagcagggaagga
aggaaaagactggcttctggacttcctcccagatttccaccccttaacacatcacctgta
gtgaccagaacagggagtcggagttaaaccgacacaaggcagggccagctgctgcagctt
ggttctattgaaattgtcagttgtattccagatgtagcttctgcagatgtagcagcaaaa
taagaatacccaccatctcagcgagcaccaggctgtctcccaagggacggcagccatgct
tgtatttttatggttagaaaggcacaaaattatcaactaagacattccttctttctcttt
ttttcctgaacatcatggagttttccagttgtctcttttggactgtagtttttagtgttt
taaacaaacactttacaatgtaaactatttattttttacttattctgggggatctgtctg
aaagactattcatggaacaggaagaagcgtaaggactatccatatcatctttgctacaag
tcattatgactgtaagattgtaaatacagattatttattaactctgttctacctggaatc
tagtttcatatggaaagtgtttgagagcaggtagttgagatcgatcagcaaatctttcac
aggaatggcacaaggaaaccagcatagcaagctgctcttcaccttgtgcttagactggat
gatttggaattcttttttcctttttttttcccaagtggaattacttggttgtccatttgc
aagtgtttttagtttgcaaagaaagccaagaggccattaatactgtcttatcccatccct
tgtgcctatttccagggagatgaaaagcatctacatttattatttttgcctttttccaaa
agaaaaaaatgacaaaggtgaaacttgtatacaaatattacctcatttgttgtgtgactg
agtaaagaattttgggatcaaacagaaagagtttaagtgtctaacaaacttaaagctact
gtagtacctaaaaaaaaaaaaaaaaaaaaaaatcaatgttgtacatagtataaaaattct
ttgcagaaaagtattcccagtaaggaaatagcattgaaatgttatatacgttttctgaaa
gttgttttttttctatcatcttgtataccgttgctttatttttataaattattttctcaa
tgcctttggaatagatatctcagattgtgtagatatgctatttaaataatttatcaggaa
atactgcctgtagagttagtatttctatttttataaaatgtttgcacactgaattgaaga
attgttcgttttttgttttgttgatttgttttttgcttgttaccctcctccctgttttta
ctatttgccaatacttttctaggaatgtgcttttttgtacacatttttatccattttaca
ttctaaagcagtgtaagttgtatattactgtttcttatgtacaaggaacaacaataaatc
atatggaaatttatatttatacttactgcatccgtgtatatatgatttatgaccttatgt
tatgaggtattgctaaactgtatccttaatccaatatagcattcacaaaaagaaatcaca
cttaacagcctcgtacacagatcctttacaatttaagacgcagcagcttacatgacgtat
ttgctggatttgtcgaataaaagaacatactaaattatcctatcatactaaaaacaagca
atgataaatgaccacccccacattatgtgacactcaaaaggatattaaaatatattttac
taatgtcactaaatgtcatatatcgaatccttttcaaagccca
>CS2000024400003_3605
ggctgagagcccaccctggcgagctctcccagccgcagcctccgaatccacggcctccac
cccgcgcctctccagcgctctatcccgtcgctgcgcccttgtcgccggccccggccgctg
catccgcgtccgcacaggctccttgctgggcacaaatagctccaccatggggctggcctg
gggactcggtgtcctgctcctgttgcatgcctgcggctccaaccgcattccagagtctgg
gggagacaacagtgtgtttgacatctttgaactcaccggagctgcccgcaagggctctgg
gcgccgactggtgaagggccctgacccttctagcccagctttccgcatcgaggatgccaa
cctgatcccccctgtgcctgacaagaagttccaagacctagtggatgctgtgcgggcgga
gaaaggtttcctcctcctggcctccctgaggcaaatgaagaagacccggggtaccctgct
ggctgtggagcggaaagaccactctggccaggtcttcagcgtgatctccaatggcaaggc
gggcaccctggacctgagcctgaccgtgcaggggaagcagcatgtggtgtcggtggaaga
agcactcctggcgactggccagtggaagagcatcaccctgtttgtgcaggaggacagggc
ccagctgtacatcgactgtgagaagatggagaatgcggagctggatgtccccatccagag
catcttcaccagggacctggccagcatcgccaggctccgcattgccaaaggaggtgtcaa
cgacaatttccagggggtgctgcagaatgtaaggtttgtctttggaaccacaccagaaga
catcctcaggaacaaaggctgctccagctctaccagtgtctttgtcacccttgacaacaa
cgtggtgaatgggtccagccctgccatccgcaccgactacattggccacaagacaaagga
cctgcaagccatctgtggcatctcatgtgacgagctgtccagcatggtcctggagctcag
gggtctacgcaccatcgtgaccacgctgcaggacagtatccgcaaagtgaccgaagagaa
caaagagctggccaacgagctgaggaggcccccactctgctaccacaacggagtgcagta
caggactggcgacgagtggacggtggacagctgcactgagtgtcgctgccagaactcagt
taccatctgcaaaaaagtgtcctgtcccatcatgccctgctccaatgccacagttccgga
tggagaatgctgcccacggtgctggcccagcgactctgcagacgacggctggtccccgtg
gtctgagtggacctcttgctctgtgacctgtggcaatggaatccagcagcgtggccgctc
ctgcgacagcctcaacaacagatgcgagggctcctctgtgcagacgcggacctgccacat
ccaggagtgtgacaagagatttaaacaggatggcggctggagccactggtccccatggtc
atcttgctccgtaacatgtggagacggtgtgatcacaaggatccggctctgcaactcccc
cagcccccagatgaatgggaagccatgtgagggcaaagcccgggagaccaaagcctgcca
gaaagactcctgccccatcaatggaggctggggaccttggtcaccatgggacatctgttc
tgtcacctgtggaggaggggtacagaaacgtagccggctctgcaacaaccccacacccca
gtttggaggcaaggactgcgttggtgatgtgacagaaaaccagatctgcaacaagcagga
ctgtcccattgacggatgcctgtccaatccctgctttgctggtgtccagtgtaccagcta
ccctgatggcagctggaagtgtggtgcctgtcccccaggctatagtggagatggagtcga
gtgcaaagacgttgatgagtgcaaagaagtccctgatgcctgcttcaaccacaatggaga
gcacaggtgtgagaacacagaccccggctacaactgcctgccctgcccaccgcgcttcac
tggctcgcagccctttggccggggcgtggaacatgccaccgccaacaagcaggtatgcaa
gccccgaaacccctgcacagacgggacacacgactgcaacaagaacgccaagtgcaacta
cctgggccactacagcgaccccatgtaccgctgcgagtgcaagcctggctacgccggcaa
cggcatcatctgcggggaggacacagacctggacggctggcccaatgaggacctgctgtg
cgtggccaacgcaacttaccactgcagaaaggataattgccccaaccttcccaactcagg
gcaggaagactatgacaaggatggaatcggcgatgcctgcgatgatgacgatgacaatga
taagattccagatgacagggacaactgtccattccattacaacccagcccagtacgacta
tgacagagatgacgtgggagaccgctgtgacaactgcccctacaaccacaacccagacca
ggctgacacagataacaatggggaaggagacgcctgtgcagctgacattgatggggacgg
tatcctcaatgaacgggacaactgccagtatgtctacaatgtggaccagaaagacactga
catggacggggttggtgatcagtgtgacaactgccccctggaacacaatccagaccagct
cgactctgactcggaccgcattggagacacctgtgacaacaatcaggatattgatgaaga
cggccaccagaacaatctggacaactgtccctacgtgcccaacgccaaccaggctgacca
tgacaaggatggcaaaggcgatgcctgtgaccatgatgacgacaatgatggcattcctga
tgaccgggacaactgcaggctggtgcccaatcctgaccagaaggactctgatggtgatgg
tcgaggtgatgcttgcaaagatgattttgaccaggacaaggtgccagacattgatgacat
ctgtcccgaaaatgttgatatcagtgagactgatttccgccgattccagatgattcctct
agatcccaaagggacatcccagaatgaccctaactgggttgtacgccatcagggtaaaga
actcgtccagactgtcaactgtgaccctggacttgctgtaggttatgacgaatttaacgc
cgtggacttcagtggcaccttcttcatcaacaccgagagggatgacgactatgccggctt
tgtgtttggctaccagtccagcagccgcttctatgttgtgatgtggaagcaagtcactca
gtcctactgggacaccaaccccacgagggctcaggggtactctggactttccgtgaaggt
tgtaaactccaccacggggcctggcgagcacctgcggaatgccctgtggcacacaggaaa
cacctctggccaggtgcgcacactgtggcatgaccctcgtcacattggctggaaagattt
cactgcctacagatggcatctgagccacaggccaaagacaggtttcatcagagtggtaat
gtatgaagggaagaaaatcatggctgactcaggacccatctatgacaaaacctatgctgg
tgggrggctaggcttgttcgtcttctctcaagaaatggtgttcttctccgacctgaaata
tgaatgcagagactcctaatcatcaaactgttgatcaaaagactgatcataaccaatgct
ggtattgcaccttctggaaccatgggctttagaaaacccccaggatcgcgcctcgctgcc
tgcctttgctctctgcttgcatgagtgtggactcctagaacatgtgacttgcctcaagaa
aatgcaattttccaaatcagaccctgcattcagcctctgactgagaagaatcttccaagg
agacaaacaatgactttggttggcttttgcaaaagcaaaagcatccacatgctttggttg
gaaggtgcctgtcccactctgcttttgtcagagcagaatgcgactgtgaggccagctctg
agcagtggactccaaaatgttttcaggcatgtgagagaagggaggactcactagaattga
caaacaaaaccagccctgacctactccctctggaatgggggcgggtgggggggccaaagc
ccaaaggggaggatgcatacccaagagatgattgtatgaagaaaatatggaggaactgtt
acatttttggtactaaatcattttcaggggattgaaagactattgctggatttcatgatg
ctgaccggtgttagctgattaacccacataaataggcacttaaataggagcagggaagga
aggaaaagactggcttctggacttcctcccagatttccaccccttaacacatcacctgta
gtgaccagaacagggagtcggagttaaaccgacacaaggcagggccagctgctgcagctt
ggttctattgaaattgtcagttgtattccagatgtagcttctgcagatgtagcagcaaaa
taagaatacccaccatctcagcgagcaccaggctgtctcccaagggacggcagccatgct
tgtatttttatggttagaaaggcacaaaattatcaactaagacattccttctttctcttt
ttttcctgaacatcatggagttttccagttgtctcttttggactgtagtttttagtgttt
taaacaaacactttacaatgtaaactatttattttttacttattctgggggatctgtctg
aaagactattcatggaacaggaagaagcgtaaggactatccatatcatctttgctacaag
tcattatgactgtaagattgtaaatacagattatttattaactctgttctacctggaatc
tagtttcatatggaaagtgtttgagagcaggtagttgagatcgatcagcaaatctttcac
aggaatggcacaaggaaaccagcatagcaagctgctcttcaccttgtgcttagactggat
gatttggaattcttttttcctttttttttcccaagtggaattacttggttgtccatttgc
aagtgtttttagtttgcaaagaaagccaagaggccattaatactgtcttatcccatccct
tgtgcctatttccagggagatgaaaagcatctacatttattatttttgcctttttccaaa
agaaaaaaatgacaaaggtgaaacttgtatacaaatattacctcatttgttgtgtgactg
agtaaagaattttgggatcaaacagaaagagtttaagtgtctaacaaacttaaagctact
gtagtacctaaaaaaaaaaaaaaaaaaaaaaatcaatgttgtacatagtataaaaattct
ttgcagaaaagtattcccagtaaggaaatagcattgaaatgttatatacgttttctgaaa
gttgttttttttctatcatcttgtataccgttgctttatttttataaattattttctcaa
tgcctttggaatagatatctcagattgtgtagatatgctatttaaataatttatcaggaa
atactgcctgtagagttagtatttctatttttataaaatgtttgcacactgaattgaaga
attgttcgttttttgttttgttgatttgttttttgcttgttaccctcctccctgttttta
ctatttgccaatacttttctaggaatgtgcttttttgtacacatttttatccattttaca
ttctaaagcagtgtaagttgtatattactgtttcttatgtacaaggaacaacaataaatc
atatggaaatttatatttatacttactgcatccgtgtatatatgatttatgaccttatgt
tatgaggtattgctaaactgtatccttaatccaatatagcattcacaaaaagaaatcaca
cttaacagcctcgtacacagatcctttacaatttaagacgcagcagcttacatgacgtat
ttgctggatttgtcgaataaaagaacatactaaattatcctatcatactaaaaacaagca
atgataaatgaccacccccacattatgtgacactcaaaaggatattaaaatatattttac
taatgtcactaaatgtcatatatcgaatccttttcaaagccca
>CS2000024400003_3671
ggctgagagcccaccctggcgagctctcccagccgcagcctccgaatccacggcctccac
cccgcgcctctccagcgctctatcccgtcgctgcgcccttgtcgccggccccggccgctg
catccgcgtccgcacaggctccttgctgggcacaaatagctccaccatggggctggcctg
gggactcggtgtcctgctcctgttgcatgcctgcggctccaaccgcattccagagtctgg
gggagacaacagtgtgtttgacatctttgaactcaccggagctgcccgcaagggctctgg
gcgccgactggtgaagggccctgacccttctagcccagctttccgcatcgaggatgccaa
cctgatcccccctgtgcctgacaagaagttccaagacctagtggatgctgtgcgggcgga
gaaaggtttcctcctcctggcctccctgaggcaaatgaagaagacccggggtaccctgct
ggctgtggagcggaaagaccactctggccaggtcttcagcgtgatctccaatggcaaggc
gggcaccctggacctgagcctgaccgtgcaggggaagcagcatgtggtgtcggtggaaga
agcactcctggcgactggccagtggaagagcatcaccctgtttgtgcaggaggacagggc
ccagctgtacatcgactgtgagaagatggagaatgcggagctggatgtccccatccagag
catcttcaccagggacctggccagcatcgccaggctccgcattgccaaaggaggtgtcaa
cgacaatttccagggggtgctgcagaatgtaaggtttgtctttggaaccacaccagaaga
catcctcaggaacaaaggctgctccagctctaccagtgtctttgtcacccttgacaacaa
cgtggtgaatgggtccagccctgccatccgcaccgactacattggccacaagacaaagga
cctgcaagccatctgtggcatctcatgtgacgagctgtccagcatggtcctggagctcag
gggtctacgcaccatcgtgaccacgctgcaggacagtatccgcaaagtgaccgaagagaa
caaagagctggccaacgagctgaggaggcccccactctgctaccacaacggagtgcagta
caggactggcgacgagtggacggtggacagctgcactgagtgtcgctgccagaactcagt
taccatctgcaaaaaagtgtcctgtcccatcatgccctgctccaatgccacagttccgga
tggagaatgctgcccacggtgctggcccagcgactctgcagacgacggctggtccccgtg
gtctgagtggacctcttgctctgtgacctgtggcaatggaatccagcagcgtggccgctc
ctgcgacagcctcaacaacagatgcgagggctcctctgtgcagacgcggacctgccacat
ccaggagtgtgacaagagatttaaacaggatggcggctggagccactggtccccatggtc
atcttgctccgtaacatgtggagacggtgtgatcacaaggatccggctctgcaactcccc
cagcccccagatgaatgggaagccatgtgagggcaaagcccgggagaccaaagcctgcca
gaaagactcctgccccatcaatggaggctggggaccttggtcaccatgggacatctgttc
tgtcacctgtggaggaggggtacagaaacgtagccggctctgcaacaaccccacacccca
gtttggaggcaaggactgcgttggtgatgtgacagaaaaccagatctgcaacaagcagga
ctgtcccattgacggatgcctgtccaatccctgctttgctggtgtccagtgtaccagcta
ccctgatggcagctggaagtgtggtgcctgtcccccaggctatagtggagatggagtcga
gtgcaaagacgttgatgagtgcaaagaagtccctgatgcctgcttcaaccacaatggaga
gcacaggtgtgagaacacagaccccggctacaactgcctgccctgcccaccgcgcttcac
tggctcgcagccctttggccggggcgtggaacatgccaccgccaacaagcaggtatgcaa
gccccgaaacccctgcacagacgggacacacgactgcaacaagaacgccaagtgcaacta
cctgggccactacagcgaccccatgtaccgctgcgagtgcaagcctggctacgccggcaa
cggcatcatctgcggggaggacacagacctggacggctggcccaatgaggacctgctgtg
cgtggccaacgcaacttaccactgcagaaaggataattgccccaaccttcccaactcagg
gcaggaagactatgacaaggatggaatcggcgatgcctgcgatgatgacgatgacaatga
taagattccagatgacagggacaactgtccattccattacaacccagcccagtacgacta
tgacagagatgacgtgggagaccgctgtgacaactgcccctacaaccacaacccagacca
ggctgacacagataacaatggggaaggagacgcctgtgcagctgacattgatggggacgg
tatcctcaatgaacgggacaactgccagtatgtctacaatgtggaccagaaagacactga
catggacggggttggtgatcagtgtgacaactgccccctggaacacaatccagaccagct
cgactctgactcggaccgcattggagacacctgtgacaacaatcaggatattgatgaaga
cggccaccagaacaatctggacaactgtccctacgtgcccaacgccaaccaggctgacca
tgacaaggatggcaaaggcgatgcctgtgaccatgatgacgacaatgatggcattcctga
tgaccgggacaactgcaggctggtgcccaatcctgaccagaaggactctgatggtgatgg
tcgaggtgatgcttgcaaagatgattttgaccaggacaaggtgccagacattgatgacat
ctgtcccgaaaatgttgatatcagtgagactgatttccgccgattccagatgattcctct
agatcccaaagggacatcccagaatgaccctaactgggttgtacgccatcagggtaaaga
actcgtccagactgtcaactgtgaccctggacttgctgtaggttatgacgaatttaacgc
cgtggacttcagtggcaccttcttcatcaacaccgagagggatgacgactatgccggctt
tgtgtttggctaccagtccagcagccgcttctatgttgtgatgtggaagcaagtcactca
gtcctactgggacaccaaccccacgagggctcaggggtactctggactttccgtgaaggt
tgtaaactccaccacggggcctggcgagcacctgcggaatgccctgtggcacacaggaaa
cacctctggccaggtgcgcacactgtggcatgaccctcgtcacattggctggaaagattt
cactgcctacagatggcatctgagccacaggccaaagacaggtttcatcagagtggtaat
gtatgaagggaagaaaatcatggctgactcaggacccatctatgacaaaacctatgctgg
tgggaggctaggcttgttcgtcttctctcaagaaatggtgttcttctccgacctgaaata
tgaatgcagasactcctaatcatcaaactgttgatcaaaagactgatcataaccaatgct
ggtattgcaccttctggaaccatgggctttagaaaacccccaggatcgcgcctcgctgcc
tgcctttgctctctgcttgcatgagtgtggactcctagaacatgtgacttgcctcaagaa
aatgcaattttccaaatcagaccctgcattcagcctctgactgagaagaatcttccaagg
agacaaacaatgactttggttggcttttgcaaaagcaaaagcatccacatgctttggttg
gaaggtgcctgtcccactctgcttttgtcagagcagaatgcgactgtgaggccagctctg
agcagtggactccaaaatgttttcaggcatgtgagagaagggaggactcactagaattga
caaacaaaaccagccctgacctactccctctggaatgggggcgggtgggggggccaaagc
ccaaaggggaggatgcatacccaagagatgattgtatgaagaaaatatggaggaactgtt
acatttttggtactaaatcattttcaggggattgaaagactattgctggatttcatgatg
ctgaccggtgttagctgattaacccacataaataggcacttaaataggagcagggaagga
aggaaaagactggcttctggacttcctcccagatttccaccccttaacacatcacctgta
gtgaccagaacagggagtcggagttaaaccgacacaaggcagggccagctgctgcagctt
ggttctattgaaattgtcagttgtattccagatgtagcttctgcagatgtagcagcaaaa
taagaatacccaccatctcagcgagcaccaggctgtctcccaagggacggcagccatgct
tgtatttttatggttagaaaggcacaaaattatcaactaagacattccttctttctcttt
ttttcctgaacatcatggagttttccagttgtctcttttggactgtagtttttagtgttt
taaacaaacactttacaatgtaaactatttattttttacttattctgggggatctgtctg
aaagactattcatggaacaggaagaagcgtaaggactatccatatcatctttgctacaag
tcattatgactgtaagattgtaaatacagattatttattaactctgttctacctggaatc
tagtttcatatggaaagtgtttgagagcaggtagttgagatcgatcagcaaatctttcac
aggaatggcacaaggaaaccagcatagcaagctgctcttcaccttgtgcttagactggat
gatttggaattcttttttcctttttttttcccaagtggaattacttggttgtccatttgc
aagtgtttttagtttgcaaagaaagccaagaggccattaatactgtcttatcccatccct
tgtgcctatttccagggagatgaaaagcatctacatttattatttttgcctttttccaaa
agaaaaaaatgacaaaggtgaaacttgtatacaaatattacctcatttgttgtgtgactg
agtaaagaattttgggatcaaacagaaagagtttaagtgtctaacaaacttaaagctact
gtagtacctaaaaaaaaaaaaaaaaaaaaaaatcaatgttgtacatagtataaaaattct
ttgcagaaaagtattcccagtaaggaaatagcattgaaatgttatatacgttttctgaaa
gttgttttttttctatcatcttgtataccgttgctttatttttataaattattttctcaa
tgcctttggaatagatatctcagattgtgtagatatgctatttaaataatttatcaggaa
atactgcctgtagagttagtatttctatttttataaaatgtttgcacactgaattgaaga
attgttcgttttttgttttgttgatttgttttttgcttgttaccctcctccctgttttta
ctatttgccaatacttttctaggaatgtgcttttttgtacacatttttatccattttaca
ttctaaagcagtgtaagttgtatattactgtttcttatgtacaaggaacaacaataaatc
atatggaaatttatatttatacttactgcatccgtgtatatatgatttatgaccttatgt
tatgaggtattgctaaactgtatccttaatccaatatagcattcacaaaaagaaatcaca
cttaacagcctcgtacacagatcctttacaatttaagacgcagcagcttacatgacgtat
ttgctggatttgtcgaataaaagaacatactaaattatcctatcatactaaaaacaagca
atgataaatgaccacccccacattatgtgacactcaaaaggatattaaaatatattttac
taatgtcactaaatgtcatatatcgaatccttttcaaagccca
>CS2000024400003_4126
ggctgagagcccaccctggcgagctctcccagccgcagcctccgaatccacggcctccac
cccgcgcctctccagcgctctatcccgtcgctgcgcccttgtcgccggccccggccgctg
catccgcgtccgcacaggctccttgctgggcacaaatagctccaccatggggctggcctg
gggactcggtgtcctgctcctgttgcatgcctgcggctccaaccgcattccagagtctgg
gggagacaacagtgtgtttgacatctttgaactcaccggagctgcccgcaagggctctgg
gcgccgactggtgaagggccctgacccttctagcccagctttccgcatcgaggatgccaa
cctgatcccccctgtgcctgacaagaagttccaagacctagtggatgctgtgcgggcgga
gaaaggtttcctcctcctggcctccctgaggcaaatgaagaagacccggggtaccctgct
ggctgtggagcggaaagaccactctggccaggtcttcagcgtgatctccaatggcaaggc
gggcaccctggacctgagcctgaccgtgcaggggaagcagcatgtggtgtcggtggaaga
agcactcctggcgactggccagtggaagagcatcaccctgtttgtgcaggaggacagggc
ccagctgtacatcgactgtgagaagatggagaatgcggagctggatgtccccatccagag
catcttcaccagggacctggccagcatcgccaggctccgcattgccaaaggaggtgtcaa
cgacaatttccagggggtgctgcagaatgtaaggtttgtctttggaaccacaccagaaga
catcctcaggaacaaaggctgctccagctctaccagtgtctttgtcacccttgacaacaa
cgtggtgaatgggtccagccctgccatccgcaccgactacattggccacaagacaaagga
cctgcaagccatctgtggcatctcatgtgacgagctgtccagcatggtcctggagctcag
gggtctacgcaccatcgtgaccacgctgcaggacagtatccgcaaagtgaccgaagagaa
caaagagctggccaacgagctgaggaggcccccactctgctaccacaacggagtgcagta
caggactggcgacgagtggacggtggacagctgcactgagtgtcgctgccagaactcagt
taccatctgcaaaaaagtgtcctgtcccatcatgccctgctccaatgccacagttccgga
tggagaatgctgcccacggtgctggcccagcgactctgcagacgacggctggtccccgtg
gtctgagtggacctcttgctctgtgacctgtggcaatggaatccagcagcgtggccgctc
ctgcgacagcctcaacaacagatgcgagggctcctctgtgcagacgcggacctgccacat
ccaggagtgtgacaagagatttaaacaggatggcggctggagccactggtccccatggtc
atcttgctccgtaacatgtggagacggtgtgatcacaaggatccggctctgcaactcccc
cagcccccagatgaatgggaagccatgtgagggcaaagcccgggagaccaaagcctgcca
gaaagactcctgccccatcaatggaggctggggaccttggtcaccatgggacatctgttc
tgtcacctgtggaggaggggtacagaaacgtagccggctctgcaacaaccccacacccca
gtttggaggcaaggactgcgttggtgatgtgacagaaaaccagatctgcaacaagcagga
ctgtcccattgacggatgcctgtccaatccctgctttgctggtgtccagtgtaccagcta
ccctgatggcagctggaagtgtggtgcctgtcccccaggctatagtggagatggagtcga
gtgcaaagacgttgatgagtgcaaagaagtccctgatgcctgcttcaaccacaatggaga
gcacaggtgtgagaacacagaccccggctacaactgcctgccctgcccaccgcgcttcac
tggctcgcagccctttggccggggcgtggaacatgccaccgccaacaagcaggtatgcaa
gccccgaaacccctgcacagacgggacacacgactgcaacaagaacgccaagtgcaacta
cctgggccactacagcgaccccatgtaccgctgcgagtgcaagcctggctacgccggcaa
cggcatcatctgcggggaggacacagacctggacggctggcccaatgaggacctgctgtg
cgtggccaacgcaacttaccactgcagaaaggataattgccccaaccttcccaactcagg
gcaggaagactatgacaaggatggaatcggcgatgcctgcgatgatgacgatgacaatga
taagattccagatgacagggacaactgtccattccattacaacccagcccagtacgacta
tgacagagatgacgtgggagaccgctgtgacaactgcccctacaaccacaacccagacca
ggctgacacagataacaatggggaaggagacgcctgtgcagctgacattgatggggacgg
tatcctcaatgaacgggacaactgccagtatgtctacaatgtggaccagaaagacactga
catggacggggttggtgatcagtgtgacaactgccccctggaacacaatccagaccagct
cgactctgactcggaccgcattggagacacctgtgacaacaatcaggatattgatgaaga
cggccaccagaacaatctggacaactgtccctacgtgcccaacgccaaccaggctgacca
tgacaaggatggcaaaggcgatgcctgtgaccatgatgacgacaatgatggcattcctga
tgaccgggacaactgcaggctggtgcccaatcctgaccagaaggactctgatggtgatgg
tcgaggtgatgcttgcaaagatgattttgaccaggacaaggtgccagacattgatgacat
ctgtcccgaaaatgttgatatcagtgagactgatttccgccgattccagatgattcctct
agatcccaaagggacatcccagaatgaccctaactgggttgtacgccatcagggtaaaga
actcgtccagactgtcaactgtgaccctggacttgctgtaggttatgacgaatttaacgc
cgtggacttcagtggcaccttcttcatcaacaccgagagggatgacgactatgccggctt
tgtgtttggctaccagtccagcagccgcttctatgttgtgatgtggaagcaagtcactca
gtcctactgggacaccaaccccacgagggctcaggggtactctggactttccgtgaaggt
tgtaaactccaccacggggcctggcgagcacctgcggaatgccctgtggcacacaggaaa
cacctctggccaggtgcgcacactgtggcatgaccctcgtcacattggctggaaagattt
cactgcctacagatggcatctgagccacaggccaaagacaggtttcatcagagtggtaat
gtatgaagggaagaaaatcatggctgactcaggacccatctatgacaaaacctatgctgg
tgggaggctaggcttgttcgtcttctctcaagaaatggtgttcttctccgacctgaaata
tgaatgcagagactcctaatcatcaaactgttgatcaaaagactgatcataaccaatgct
ggtattgcaccttctggaaccatgggctttagaaaacccccaggatcgcgcctcgctgcc
tgcctttgctctctgcttgcatgagtgtggactcctagaacatgtgacttgcctcaagaa
aatgcaattttccaaatcagaccctgcattcagcctctgactgagaagaatcttccaagg
agacaaacaatgactttggttggcttttgcaaaagcaaaagcatccacatgctttggttg
gaaggtgcctgtcccactctgcttttgtcagagcagaatgcgactgtgaggccagctctg
agcagtggactccaaaatgttttcaggcatgtgagagaagggaggactcactagaattga
caaacaaaaccagccctgacctactccctctggaatgggggcgggygggggggccaaagc
ccaaaggggaggatgcatacccaagagatgattgtatgaagaaaatatggaggaactgtt
acatttttggtactaaatcattttcaggggattgaaagactattgctggatttcatgatg
ctgaccggtgttagctgattaacccacataaataggcacttaaataggagcagggaagga
aggaaaagactggcttctggacttcctcccagatttccaccccttaacacatcacctgta
gtgaccagaacagggagtcggagttaaaccgacacaaggcagggccagctgctgcagctt
ggttctattgaaattgtcagttgtattccagatgtagcttctgcagatgtagcagcaaaa
taagaatacccaccatctcagcgagcaccaggctgtctcccaagggacggcagccatgct
tgtatttttatggttagaaaggcacaaaattatcaactaagacattccttctttctcttt
ttttcctgaacatcatggagttttccagttgtctcttttggactgtagtttttagtgttt
taaacaaacactttacaatgtaaactatttattttttacttattctgggggatctgtctg
aaagactattcatggaacaggaagaagcgtaaggactatccatatcatctttgctacaag
tcattatgactgtaagattgtaaatacagattatttattaactctgttctacctggaatc
tagtttcatatggaaagtgtttgagagcaggtagttgagatcgatcagcaaatctttcac
aggaatggcacaaggaaaccagcatagcaagctgctcttcaccttgtgcttagactggat
gatttggaattcttttttcctttttttttcccaagtggaattacttggttgtccatttgc
aagtgtttttagtttgcaaagaaagccaagaggccattaatactgtcttatcccatccct
tgtgcctatttccagggagatgaaaagcatctacatttattatttttgcctttttccaaa
agaaaaaaatgacaaaggtgaaacttgtatacaaatattacctcatttgttgtgtgactg
agtaaagaattttgggatcaaacagaaagagtttaagtgtctaacaaacttaaagctact
gtagtacctaaaaaaaaaaaaaaaaaaaaaaatcaatgttgtacatagtataaaaattct
ttgcagaaaagtattcccagtaaggaaatagcattgaaatgttatatacgttttctgaaa
gttgttttttttctatcatcttgtataccgttgctttatttttataaattattttctcaa
tgcctttggaatagatatctcagattgtgtagatatgctatttaaataatttatcaggaa
atactgcctgtagagttagtatttctatttttataaaatgtttgcacactgaattgaaga
attgttcgttttttgttttgttgatttgttttttgcttgttaccctcctccctgttttta
ctatttgccaatacttttctaggaatgtgcttttttgtacacatttttatccattttaca
ttctaaagcagtgtaagttgtatattactgtttcttatgtacaaggaacaacaataaatc
atatggaaatttatatttatacttactgcatccgtgtatatatgatttatgaccttatgt
tatgaggtattgctaaactgtatccttaatccaatatagcattcacaaaaagaaatcaca
cttaacagcctcgtacacagatcctttacaatttaagacgcagcagcttacatgacgtat
ttgctggatttgtcgaataaaagaacatactaaattatcctatcatactaaaaacaagca
atgataaatgaccacccccacattatgtgacactcaaaaggatattaaaatatattttac
taatgtcactaaatgtcatatatcgaatccttttcaaagccca
>CS2000024400003_5339
ggctgagagcccaccctggcgagctctcccagccgcagcctccgaatccacggcctccac
cccgcgcctctccagcgctctatcccgtcgctgcgcccttgtcgccggccccggccgctg
catccgcgtccgcacaggctccttgctgggcacaaatagctccaccatggggctggcctg
gggactcggtgtcctgctcctgttgcatgcctgcggctccaaccgcattccagagtctgg
gggagacaacagtgtgtttgacatctttgaactcaccggagctgcccgcaagggctctgg
gcgccgactggtgaagggccctgacccttctagcccagctttccgcatcgaggatgccaa
cctgatcccccctgtgcctgacaagaagttccaagacctagtggatgctgtgcgggcgga
gaaaggtttcctcctcctggcctccctgaggcaaatgaagaagacccggggtaccctgct
ggctgtggagcggaaagaccactctggccaggtcttcagcgtgatctccaatggcaaggc
gggcaccctggacctgagcctgaccgtgcaggggaagcagcatgtggtgtcggtggaaga
agcactcctggcgactggccagtggaagagcatcaccctgtttgtgcaggaggacagggc
ccagctgtacatcgactgtgagaagatggagaatgcggagctggatgtccccatccagag
catcttcaccagggacctggccagcatcgccaggctccgcattgccaaaggaggtgtcaa
cgacaatttccagggggtgctgcagaatgtaaggtttgtctttggaaccacaccagaaga
catcctcaggaacaaaggctgctccagctctaccagtgtctttgtcacccttgacaacaa
cgtggtgaatgggtccagccctgccatccgcaccgactacattggccacaagacaaagga
cctgcaagccatctgtggcatctcatgtgacgagctgtccagcatggtcctggagctcag
gggtctacgcaccatcgtgaccacgctgcaggacagtatccgcaaagtgaccgaagagaa
caaagagctggccaacgagctgaggaggcccccactctgctaccacaacggagtgcagta
caggactggcgacgagtggacggtggacagctgcactgagtgtcgctgccagaactcagt
taccatctgcaaaaaagtgtcctgtcccatcatgccctgctccaatgccacagttccgga
tggagaatgctgcccacggtgctggcccagcgactctgcagacgacggctggtccccgtg
gtctgagtggacctcttgctctgtgacctgtggcaatggaatccagcagcgtggccgctc
ctgcgacagcctcaacaacagatgcgagggctcctctgtgcagacgcggacctgccacat
ccaggagtgtgacaagagatttaaacaggatggcggctggagccactggtccccatggtc
atcttgctccgtaacatgtggagacggtgtgatcacaaggatccggctctgcaactcccc
cagcccccagatgaatgggaagccatgtgagggcaaagcccgggagaccaaagcctgcca
gaaagactcctgccccatcaatggaggctggggaccttggtcaccatgggacatctgttc
tgtcacctgtggaggaggggtacagaaacgtagccggctctgcaacaaccccacacccca
gtttggaggcaaggactgcgttggtgatgtgacagaaaaccagatctgcaacaagcagga
ctgtcccattgacggatgcctgtccaatccctgctttgctggtgtccagtgtaccagcta
ccctgatggcagctggaagtgtggtgcctgtcccccaggctatagtggagatggagtcga
gtgcaaagacgttgatgagtgcaaagaagtccctgatgcctgcttcaaccacaatggaga
gcacaggtgtgagaacacagaccccggctacaactgcctgccctgcccaccgcgcttcac
tggctcgcagccctttggccggggcgtggaacatgccaccgccaacaagcaggtatgcaa
gccccgaaacccctgcacagacgggacacacgactgcaacaagaacgccaagtgcaacta
cctgggccactacagcgaccccatgtaccgctgcgagtgcaagcctggctacgccggcaa
cggcatcatctgcggggaggacacagacctggacggctggcccaatgaggacctgctgtg
cgtggccaacgcaacttaccactgcagaaaggataattgccccaaccttcccaactcagg
gcaggaagactatgacaaggatggaatcggcgatgcctgcgatgatgacgatgacaatga
taagattccagatgacagggacaactgtccattccattacaacccagcccagtacgacta
tgacagagatgacgtgggagaccgctgtgacaactgcccctacaaccacaacccagacca
ggctgacacagataacaatggggaaggagacgcctgtgcagctgacattgatggggacgg
tatcctcaatgaacgggacaactgccagtatgtctacaatgtggaccagaaagacactga
catggacggggttggtgatcagtgtgacaactgccccctggaacacaatccagaccagct
cgactctgactcggaccgcattggagacacctgtgacaacaatcaggatattgatgaaga
cggccaccagaacaatctggacaactgtccctacgtgcccaacgccaaccaggctgacca
tgacaaggatggcaaaggcgatgcctgtgaccatgatgacgacaatgatggcattcctga
tgaccgggacaactgcaggctggtgcccaatcctgaccagaaggactctgatggtgatgg
tcgaggtgatgcttgcaaagatgattttgaccaggacaaggtgccagacattgatgacat
ctgtcccgaaaatgttgatatcagtgagactgatttccgccgattccagatgattcctct
agatcccaaagggacatcccagaatgaccctaactgggttgtacgccatcagggtaaaga
actcgtccagactgtcaactgtgaccctggacttgctgtaggttatgacgaatttaacgc
cgtggacttcagtggcaccttcttcatcaacaccgagagggatgacgactatgccggctt
tgtgtttggctaccagtccagcagccgcttctatgttgtgatgtggaagcaagtcactca
gtcctactgggacaccaaccccacgagggctcaggggtactctggactttccgtgaaggt
tgtaaactccaccacggggcctggcgagcacctgcggaatgccctgtggcacacaggaaa
cacctctggccaggtgcgcacactgtggcatgaccctcgtcacattggctggaaagattt
cactgcctacagatggcatctgagccacaggccaaagacaggtttcatcagagtggtaat
gtatgaagggaagaaaatcatggctgactcaggacccatctatgacaaaacctatgctgg
tgggaggctaggcttgttcgtcttctctcaagaaatggtgttcttctccgacctgaaata
tgaatgcagagactcctaatcatcaaactgttgatcaaaagactgatcataaccaatgct
ggtattgcaccttctggaaccatgggctttagaaaacccccaggatcgcgcctcgctgcc
tgcctttgctctctgcttgcatgagtgtggactcctagaacatgtgacttgcctcaagaa
aatgcaattttccaaatcagaccctgcattcagcctctgactgagaagaatcttccaagg
agacaaacaatgactttggttggcttttgcaaaagcaaaagcatccacatgctttggttg
gaaggtgcctgtcccactctgcttttgtcagagcagaatgcgactgtgaggccagctctg
agcagtggactccaaaatgttttcaggcatgtgagagaagggaggactcactagaattga
caaacaaaaccagccctgacctactccctctggaatgggggcgggtgggggggccaaagc
ccaaaggggaggatgcatacccaagagatgattgtatgaagaaaatatggaggaactgtt
acatttttggtactaaatcattttcaggggattgaaagactattgctggatttcatgatg
ctgaccggtgttagctgattaacccacataaataggcacttaaataggagcagggaagga
aggaaaagactggcttctggacttcctcccagatttccaccccttaacacatcacctgta
gtgaccagaacagggagtcggagttaaaccgacacaaggcagggccagctgctgcagctt
ggttctattgaaattgtcagttgtattccagatgtagcttctgcagatgtagcagcaaaa
taagaatacccaccatctcagcgagcaccaggctgtctcccaagggacggcagccatgct
tgtatttttatggttagaaaggcacaaaattatcaactaagacattccttctttctcttt
ttttcctgaacatcatggagttttccagttgtctcttttggactgtagtttttagtgttt
taaacaaacactttacaatgtaaactatttattttttacttattctgggggatctgtctg
aaagactattcatggaacaggaagaagcgtaaggactatccatatcatctttgctacaag
tcattatgactgtaagattgtaaatacagattatttattaactctgttctacctggaatc
tagtttcatatggaaagtgtttgagagcaggtagttgagatcgatcagcaaatctttcac
aggaatggcacaaggaaaccagcatagcaagctgctcttcaccttgtgcttagactggat
gatttggaattcttttttcctttttttttcccaagtggaattacttggttgtccatttgc
aagtgtttttagtttgcaaagaaagccaagaggccattaatactgtcttatcccatccct
tgtgcctatttccagggagatgaaaagcatctacatttattatttttgcctttttccaaa
agaaaaaaatgacaaaggtgaaacttgtatacaaatattacctcatttgttgtgtgactg
agtaaagaattttgggatcaaacagaaagagtttaagtgtctaacaaacttaaagctact
gtagtacctaaaaaaaaaaaaaaaaaaaaaaatcaatgttgtacatagtataaaaattyt
ttgcagaaaagtattcccagtaaggaaatagcattgaaatgttatatacgttttctgaaa
gttgttttttttctatcatcttgtataccgttgctttatttttataaattattttctcaa
tgcctttggaatagatatctcagattgtgtagatatgctatttaaataatttatcaggaa
atactgcctgtagagttagtatttctatttttataaaatgtttgcacactgaattgaaga
attgttcgttttttgttttgttgatttgttttttgcttgttaccctcctccctgttttta
ctatttgccaatacttttctaggaatgtgcttttttgtacacatttttatccattttaca
ttctaaagcagtgtaagttgtatattactgtttcttatgtacaaggaacaacaataaatc
atatggaaatttatatttatacttactgcatccgtgtatatatgatttatgaccttatgt
tatgaggtattgctaaactgtatccttaatccaatatagcattcacaaaaagaaatcaca
cttaacagcctcgtacacagatcctttacaatttaagacgcagcagcttacatgacgtat
ttgctggatttgtcgaataaaagaacatactaaattatcctatcatactaaaaacaagca
atgataaatgaccacccccacattatgtgacactcaaaaggatattaaaatatattttac
taatgtcactaaatgtcatatatcgaatccttttcaaagccca
>CS2000482300001_226
ccacgcgtccggtgccgttgcgaggctgcagctgcgatcgctgcggtgggtccagagttg
tattctgacttggtaatttggagaagccagtggcacttcatctgtctggggtgtgctgca
agtcaaatcattgttcagataaggtataattgaaaagtgaccctttcttcagagatgtca
aaaacaaacaaatctaagtctggatctcgctcttctcggtcaagawctgcatcaagatct
cgttctcgttcgttttcgaagtctcgatcccgaagtcgctctgtctctcgttcaaggaag
cgcaggctgagttctaggtctcgttccagatcatattctccagctcataacagagagaga
aatcacccaagagtatatcagaatcgagatttccgaggtcacaacagaggctatagaagg
ccctattatttccgtgggcgcaacagaggcttttatccatggggccagtataaccgagga
ggctatggaaactaccgctcaaattggcagaattaccggcaagcatacagtcctcgtcgg
ggccgttcccgatcccggtccccaaagagaaggtccccttcaccaaggtccaggagccac
tccagaaactccgataagtcttcctctgataggtcaaggcgttcctcgtcctctcgttct
tcctccaaccacagccgagttgaatcttctaagcgcaagtctgcaaaggagaaaaagtcc
tcttccaaggatagccggccgtcccaggctgctggtgataaccagggagatgaggccaag
gagcagcctatacaaaagaggtntctagatgancagaagacagagaatggnaaagataag
gaacagaaacaaacnaaatactg
>CS2000628500001_98
gattgcggcggaacggaagtggggtgtatgcgcgcgcagccgcagacggacgacccggga
gcttgctgatcaagaggacaatccgcggctggaagctrggttgttgggctgcggaagcat
cagagactttttgcaatgagttgtctgttctcatcagatgaccaaaatactggagcttca
gcttcagctttatgttaattcagacctttatttggatccccaccctgctgcttattggct
gtgggagcttagactgtgggctccttcagtgccatgcatccttttcagtgtgttctccga
gcccggaggtgtctgaggcgggggcccttggcctctgtgtcctggctgctgctcaggacc
tgcagggcacacagcagtgtccccagctctgcatgtcccagtccacagaggcagcaggag
gatggagtttggaaggatttcagctccaggctggccactggaccgacttttcaggatttt
ttaagaagtgcttcagttcctccagagcaaccgtcctcttcagaagtggaggacccaccc
ccgtatctcaccgtggatgaacttttaggaaggcagagaagagtctaccttgagacctat
ggctgccagatgaatgtgaacgacacagagatagcctggtccatcttacagaagagtggc
tacctgcggaccagtaaccttcaggaggctgatgtgattctcctcgtcacatgttcgatc
agggagaaggctgaacagaccatctggaatcgtttacatcaactcaaatccctgaagtcc
aaacgtctccgctcccgagtgcctctgaggattgggattctaggctgcatggctgagaga
ctgaaggaggagatcctcaacagggagaaaatggtagatattttggctggcccagatgcc
tacagggaccttcctcgattgctggctgttgctgagtcaggccagcaagctgccaatgtg
ctgctgtctctggatgagacctatgctgacgtcatgccagtccagacgagccccagtgct
acctctgccttcgtgtcgatcatgcgaggctgtgacaacatgtgcagctactgcatcgtt
cctttcacacgtggccgggagaggagtcggcctgttgcctccattctggaggaagtgagg
aagctttctgagcaggggctgaaagaagtgacactccttggtcagaatgttaatagtttt
agggacaattcagaggtccagttcaacaatgcagtgtccaccaacctcagccgtggcttt
tccaccaactataaagccaagcagggaggccttcgttttgctcaccttctggatcaggtg
tccagaatagatcccgaaatgaggattcgtttcacctctccccaccctaaggacttccct
gatgaggttctgcaactgattcgtgagagggacaacatctgtaaacagatccacctacca
gcccagagtggaagcagccgtgtattggaggccatgcggagggggtattcaagagaagct
tatgtggaattaattcatcatatcagagaatctatcccaggtgtgagcctcagcagtgat
ttcattgctggcttttgtggtgagacggaggaagatcaccttcagacagtgtccttgctt
cgggaagttcaatacaacataagcttcctcttttgcctatagcatgagacagaaaacacg
ggcgtatcacaggttgaaggatgatattccagaagaggtaaaattaaggcgtttggagga
acttatcactgtcttcagagaagaagcaacaaaagccaacaaatcctttgtgggttgtac
gcagctggtgctggtggaggggcccagtaaacgctctgctgctgacctgtgtggccggaa
tgatggaaaccttaaggtgatctttgctgacgtagagatggaggatgccactgactctag
gctcagggtccgagctcagcctggggactatgtgctagtgaagatcacctcagccagttc
tcagacacttaaaggacatgttctctgcaagaccactctgaaggactctacagcatattg
ctgacctgagtggttgatgtcaatcctttctggcaggaagagaaatatgagtggtcacta
atgaaagacgaagctttggagccaagcctcaagtggtgaagcaactttctatgaaatgga
aaatgcatttctttgctgctttgtgaacagcttttacagtcattaaatttacctaaagta
gttaaaaa
>CS2000628500001_170
gattgcggcggaacggaagtggggtgtatgcgcgcgcagccgcagacggacgacccggga
gcttgctgatcaagaggacaatccgcggctggaagctgggttgttgggctgcggaagcat
cagagactttttgcaatgagttgtctgttctcatcagatgaccaaaataytggagcttca
gcttcagctttatgttaattcagacctttatttggatccccaccctgctgcttattggct
gtgggagcttagactgtgggctccttcagtgccatgcatccttttcagtgtgttctccga
gcccggaggtgtctgaggcgggggcccttggcctctgtgtcctggctgctgctcaggacc
tgcagggcacacagcagtgtccccagctctgcatgtcccagtccacagaggcagcaggag
gatggagtttggaaggatttcagctccaggctggccactggaccgacttttcaggatttt
ttaagaagtgcttcagttcctccagagcaaccgtcctcttcagaagtggaggacccaccc
ccgtatctcaccgtggatgaacttttaggaaggcagagaagagtctaccttgagacctat
ggctgccagatgaatgtgaacgacacagagatagcctggtccatcttacagaagagtggc
tacctgcggaccagtaaccttcaggaggctgatgtgattctcctcgtcacatgttcgatc
agggagaaggctgaacagaccatctggaatcgtttacatcaactcaaatccctgaagtcc
aaacgtctccgctcccgagtgcctctgaggattgggattctaggctgcatggctgagaga
ctgaaggaggagatcctcaacagggagaaaatggtagatattttggctggcccagatgcc
tacagggaccttcctcgattgctggctgttgctgagtcaggccagcaagctgccaatgtg
ctgctgtctctggatgagacctatgctgacgtcatgccagtccagacgagccccagtgct
acctctgccttcgtgtcgatcatgcgaggctgtgacaacatgtgcagctactgcatcgtt
cctttcacacgtggccgggagaggagtcggcctgttgcctccattctggaggaagtgagg
aagctttctgagcaggggctgaaagaagtgacactccttggtcagaatgttaatagtttt
agggacaattcagaggtccagttcaacaatgcagtgtccaccaacctcagccgtggcttt
tccaccaactataaagccaagcagggaggccttcgttttgctcaccttctggatcaggtg
tccagaatagatcccgaaatgaggattcgtttcacctctccccaccctaaggacttccct
gatgaggttctgcaactgattcgtgagagggacaacatctgtaaacagatccacctacca
gcccagagtggaagcagccgtgtattggaggccatgcggagggggtattcaagagaagct
tatgtggaattaattcatcatatcagagaatctatcccaggtgtgagcctcagcagtgat
ttcattgctggcttttgtggtgagacggaggaagatcaccttcagacagtgtccttgctt
cgggaagttcaatacaacataagcttcctcttttgcctatagcatgagacagaaaacacg
ggcgtatcacaggttgaaggatgatattccagaagaggtaaaattaaggcgtttggagga
acttatcactgtcttcagagaagaagcaacaaaagccaacaaatcctttgtgggttgtac
gcagctggtgctggtggaggggcccagtaaacgctctgctgctgacctgtgtggccggaa
tgatggaaaccttaaggtgatctttgctgacgtagagatggaggatgccactgactctag
gctcagggtccgagctcagcctggggactatgtgctagtgaagatcacctcagccagttc
tcagacacttaaaggacatgttctctgcaagaccactctgaaggactctacagcatattg
ctgacctgagtggttgatgtcaatcctttctggcaggaagagaaatatgagtggtcacta
atgaaagacgaagctttggagccaagcctcaagtggtgaagcaactttctatgaaatgga
aaatgcatttctttgctgctttgtgaacagcttttacagtcattaaatttacctaaagta
gttaaaaa
>CS2000628500001_786
gattgcggcggaacggaagtggggtgtatgcgcgcgcagccgcagacggacgacccggga
gcttgctgatcaagaggacaatccgcggctggaagctgggttgttgggctgcggaagcat
cagagactttttgcaatgagttgtctgttctcatcagatgaccaaaatactggagcttca
gcttcagctttatgttaattcagacctttatttggatccccaccctgctgcttattggct
gtgggagcttagactgtgggctccttcagtgccatgcatccttttcagtgtgttctccga
gcccggaggtgtctgaggcgggggcccttggcctctgtgtcctggctgctgctcaggacc
tgcagggcacacagcagtgtccccagctctgcatgtcccagtccacagaggcagcaggag
gatggagtttggaaggatttcagctccaggctggccactggaccgacttttcaggatttt
ttaagaagtgcttcagttcctccagagcaaccgtcctcttcagaagtggaggacccaccc
ccgtatctcaccgtggatgaacttttaggaaggcagagaagagtctaccttgagacctat
ggctgccagatgaatgtgaacgacacagagatagcctggtccatcttacagaagagtggc
tacctgcggaccagtaaccttcaggaggctgatgtgattctcctcgtcacatgttcgatc
agggagaaggctgaacagaccatctggaatcgtttacatcaactcaaatccctgaagtcc
aaacgkctccgctcccgagtgcctctgaggattgggattctaggctgcatggctgagaga
ctgaaggaggagatcctcaacagggagaaaatggtagatattttggctggcccagatgcc
tacagggaccttcctcgattgctggctgttgctgagtcaggccagcaagctgccaatgtg
ctgctgtctctggatgagacctatgctgacgtcatgccagtccagacgagccccagtgct
acctctgccttcgtgtcgatcatgcgaggctgtgacaacatgtgcagctactgcatcgtt
cctttcacacgtggccgggagaggagtcggcctgttgcctccattctggaggaagtgagg
aagctttctgagcaggggctgaaagaagtgacactccttggtcagaatgttaatagtttt
agggacaattcagaggtccagttcaacaatgcagtgtccaccaacctcagccgtggcttt
tccaccaactataaagccaagcagggaggccttcgttttgctcaccttctggatcaggtg
tccagaatagatcccgaaatgaggattcgtttcacctctccccaccctaaggacttccct
gatgaggttctgcaactgattcgtgagagggacaacatctgtaaacagatccacctacca
gcccagagtggaagcagccgtgtattggaggccatgcggagggggtattcaagagaagct
tatgtggaattaattcatcatatcagagaatctatcccaggtgtgagcctcagcagtgat
ttcattgctggcttttgtggtgagacggaggaagatcaccttcagacagtgtccttgctt
cgggaagttcaatacaacataagcttcctcttttgcctatagcatgagacagaaaacacg
ggcgtatcacaggttgaaggatgatattccagaagaggtaaaattaaggcgtttggagga
acttatcactgtcttcagagaagaagcaacaaaagccaacaaatcctttgtgggttgtac
gcagctggtgctggtggaggggcccagtaaacgctctgctgctgacctgtgtggccggaa
tgatggaaaccttaaggtgatctttgctgacgtagagatggaggatgccactgactctag
gctcagggtccgagctcagcctggggactatgtgctagtgaagatcacctcagccagttc
tcagacacttaaaggacatgttctctgcaagaccactctgaaggactctacagcatattg
ctgacctgagtggttgatgtcaatcctttctggcaggaagagaaatatgagtggtcacta
atgaaagacgaagctttggagccaagcctcaagtggtgaagcaactttctatgaaatgga
aaatgcatttctttgctgctttgtgaacagcttttacagtcattaaatttacctaaagta
gttaaaaa
>CS2000046100001_120
ggggggttgggacctccggctgcaggtccgcctgggccagacgcgcgatcgcaggctgag
ggtacgtggttgccggcccggtctccgcagtccccaccgagccccgaccctcctggccgm
cccctcgccttacctcgtcgccatgcgcctccgccgcctagcgctgttcccaggcctggc
gctgctcctcgccgcggcccgcctcgctgctgcctccgatgtgctggaactcacggacga
caacttcgagagtcgcatcaccgacacgggctcttctggcctcatgctcgtcgagttctt
cgccccctggtgtggacactgcaaaaagcttgccccagagtatgaagctgcagctaccag
attaaaaggaatagtcccgttagcaaaggtggattgtactgccaacacgaacacctgtaa
taagtatggagtgagtggatatccaaccctgaagatatttagagatggtgaagaatcagg
tgcctatgatgggcctaggactgccgatggaattgtcagccacctgaagaaacaggctgg
accagcttcagttcctctcaagtctgaggaagaatttgaaaagttcattagcgataaaga
tgcttctgtggtgggttttttcaaggatttattcagtgaagctcactctgagtttctaaa
agcagccagcaacttgagggataactaccggtttgcacacaccaatgttgaatctctggt
gaacaaatacgatgacgatggagagggtatcaccttgtttcgtccttcccatctgacgaa
caagtttgaagacaagactgtggcatatacagaacagaaaatgaccagtgggaagattaa
aagatttattcaggaaaacatttttggtatctgccctcacatgacagaagacaataaaga
tttactacagggcaaggatttactcatcgcttactatgatgtggactatgaaaagaatgc
taaaggttccaactactggagaaacagagtaatgatggtggcaaagaaattcctggatgc
tgggaagaaactccattttgctgtagctagccgtaaaacctttagccatgaactttcaga
ttttggcttggaaagcactactggagagattcctgttgttgctgtcagaaccgcaaaagg
agagaagtttgtcatgcaggaggagttctcgcgtgatggcaaggctcttgagagattcct
ggaggattactttgacggcaacctgaagagatacctgaagtctgagcctatccctgagag
caatgatgggcctgtaaaggtagtggtagcagagaattttgatgaaatagtgaataatga
aaataaagatgtgctgattgagttttatgctccttggtgtggtcactgtaagaatctgga
gcctaagtataaagaactgggagagaagctcagaaaagatccaaatattgtcatagccaa
gatggatgctacagccaacgatgtgccttctccatatgaagtcagaggttttcctaccat
ctacttctctccagccaacaagaagcaaaatccaaagaaatatgaaggtggccgtgaatt
aagtgattttattagctatctaaagcgagaggctacaaacccccctgtaattcaagaaga
aaaacccaagaagaagaagaaggcacaggaggatctctaaagcagcagccaaacatcata
tcactttgtcaaaggacttttccaccagagatgggaaaaccaatggggaggactgggacc
cgtatggaattactgcctctcagggctgagagggcagaatggttataatctgagtcctgt
taaattttctctaaactgtttcttagctgcactgtttatgaaaataccagaaccagttta
tgtttgtggttttgggaaaaattatttgtgttgaggggaatgttgtgggggtggggggaa
ttgagttggggggttattttctaattttttttgtacatttggaacagtgacaataaatgc
gccccctttaaacttggagggtcatgtgccataattaacattgtcttgaagactctctac
accgaaattggcctcaaaaatagttggcttcttttttttttttttaat
>CS2000096200001_529
ggaatgtcttagtgaactatgttctgttcaagttttggcattgaaaaagctgttgtctca
ggagcccagcaacggcatatcctcagatcccactgtgttcttagatcgccttgcagtcat
atttagacacaccaatcccgttgtggaaaatggacagactcatccgtgccaaaaagtcat
acaggaaatatggccaatcttatctgagactctaaataagcaccgggctgataatcggat
tgtaaagcgttgttgcaggtgcctccgttttgctgttcgctgtgtaggcaaaggatccgc
agccctgctgcagccactagtcacgcagatggtaaatgtttaccaggtacatcagcattc
ctgtttcctgtaccttggtagtatccttgtggatgaatatggcatgggaagagggctgtc
ggcagggactactagacatgctccaggcactgtgcatccccacctttcagctcttagaac
agcagaatggactccagaatcaccctgacacagtggatgacctattcargctagccacaa
ggtttattcagcgtagccctgttactttgctgaggagccaagttgtcatccctatcttac
agtgggccattgcctctactaccttggaccaccgggatgccaattgtagtgtcatgaggt
tcctacgagacctcatccatacaggggtagccaatgatcatgaagaagactttgaagtac
ggaaagaactaattggacaggtgatgaaccagcttggacagcagcttgtaagccagctgc
ttcacacgtgctgcttctgcctccccccatataccctacccgatgtggccgaagtgctct
gggagatcatgcaggttgacagaccgactttttgtcggtggttagagaattctttgaaag
gtttgccaaaggagacaacagggggagccgttacagtgacacacaaacaacttacagatt
tccacaaacaagtcaccagtgctgaggaatgtaaacaagtttgctgggccttgcgagact
tcaccaggttgtttcgatagctcacactcctgttctgtgcctgtcacccaggaatgtctt
ttttaattagaagacaggaagaaaacaaaaaccagactgtgtcccacaatcagaaacctc
cattgtggcagaggggccttcacccgccaccagggcatcccgccagacagggagagactg
cagccttccaaggccaccctgccgagttcctgtttggggatgtgaggaagaatcagctgt
ttagagaaatggctgtggcctgtccagcgtggtgggaggggagctggtttcctggtgaac
ttgtttctaaaaggaaaaataattttaaggaaataaaaaagaaaaaaaaaaggaaaacta
aactgaaactacaattgcaacattctcctggtagcaaatgacacgcacacttacatacat
gcacccacacacacacgctagcacgcatgtgtgcacacagagaaatacaagtacagaact
gtctgtgaaacaaaagcatttacttagggaagatgggaattcaaatgaattaaacagctg
caattggaaggaaaggggcaggatcatctcttaaggttttcttttgtcctttccttctct
cctcccctctcttcttttcctttccccttcctcttttaatgaaagtgagtcaaaatttct
cctcgtgtctggtcccaactgtttattctcacctttagagttgttcatacaaggagaagt
aagcaaggcgcctgttctgctttttatcatggtcacatcaatgatattaggacctgccag
ggccaaaattcatgtgtaccccaattctgaccctactcaatctctttaagtccacttcca
atctaccttggattgtcatctttggagagaagagccaaaattagggtgagtgggatacag
atacttttttcttttagtttttttttccttttttgttaattttttacccatagacttgag
agaggaaaacagaaggtgggagaatggaaaaaagtgtttacagggctaactatattacta
aaaaacgtggaaatcatttgacttaatggggggtgaggcaggagaggaaagctgaagcaa
gccctgatgctttcaaggaactgtagccctgcacaggcactggacacaagaacacgttct
gtctggtggtgtcgccatctcaagaacaagtcaacagcaacaaaagaaagagaaagaaaa
acaataaatttttaaaatttacaaaaa
>CS2000096200001_1036
ggaatgtcttagtgaactatgttctgttcaagttttggcattgaaaaagctgttgtctca
ggagcccagcaacggcatatcctcagatcccactgtgttcttagatcgccttgcagtcat
atttagacacaccaatcccgttgtggaaaatggacagactcatccgtgccaaaaagtcat
acaggaaatatggccaatcttatctgagactctaaataagcaccgggctgataatcggat
tgtaaagcgttgttgcaggtgcctccgttttgctgttcgctgtgtaggcaaaggatccgc
agccctgctgcagccactagtcacgcagatggtaaatgtttaccaggtacatcagcattc
ctgtttcctgtaccttggtagtatccttgtggatgaatatggcatgggaagagggctgtc
ggcagggactactagacatgctccaggcactgtgcatccccacctttcagctcttagaac
agcagaatggactccagaatcaccctgacacagtggatgacctattcaagctagccacaa
ggtttattcagcgtagccctgttactttgctgaggagccaagttgtcatccctatcttac
agtgggccattgcctctactaccttggaccaccgggatgccaattgtagtgtcatgaggt
tcctacgagacctcatccatacaggggtagccaatgatcatgaagaagactttgaagtac
ggaaagaactaattggacaggtgatgaaccagcttggacagcagcttgtaagccagctgc
ttcacacgtgctgcttctgcctccccccatataccctacccgatgtggccgaagtgctct
gggagatcatgcaggttgacagaccgactttttgtcggtggttagagaattctttgaaag
gtttgccaaaggagacaacagggggagccgttacagtgacacacaaacaacttacagatt
tccacaaacaagtcaccagtgctgaggaatgtaaacaagtttgctgggccttgcgagact
tcaccaggttgtttcratagctcacactcctgttctgtgcctgtcacccaggaatgtctt
ttttaattagaagacaggaagaaaacaaaaaccagactgtgtcccacaatcagaaacctc
cattgtggcagaggggccttcacccgccaccagggcatcccgccagacagggagagactg
cagccttccaaggccaccctgccgagttcctgtttggggatgtgaggaagaatcagctgt
ttagagaaatggctgtggcctgtccagcgtggtgggaggggagctggtttcctggtgaac
ttgtttctaaaaggaaaaataattttaaggaaataaaaaagaaaaaaaaaaggaaaacta
aactgaaactacaattgcaacattctcctggtagcaaatgacacgcacacttacatacat
gcacccacacacacacgctagcacgcatgtgtgcacacagagaaatacaagtacagaact
gtctgtgaaacaaaagcatttacttagggaagatgggaattcaaatgaattaaacagctg
caattggaaggaaaggggcaggatcatctcttaaggttttcttttgtcctttccttctct
cctcccctctcttcttttcctttccccttcctcttttaatgaaagtgagtcaaaatttct
cctcgtgtctggtcccaactgtttattctcacctttagagttgttcatacaaggagaagt
aagcaaggcgcctgttctgctttttatcatggtcacatcaatgatattaggacctgccag
ggccaaaattcatgtgtaccccaattctgaccctactcaatctctttaagtccacttcca
atctaccttggattgtcatctttggagagaagagccaaaattagggtgagtgggatacag
atacttttttcttttagtttttttttccttttttgttaattttttacccatagacttgag
agaggaaaacagaaggtgggagaatggaaaaaagtgtttacagggctaactatattacta
aaaaacgtggaaatcatttgacttaatggggggtgaggcaggagaggaaagctgaagcaa
gccctgatgctttcaaggaactgtagccctgcacaggcactggacacaagaacacgttct
gtctggtggtgtcgccatctcaagaacaagtcaacagcaacaaaagaaagagaaagaaaa
acaataaatttttaaaatttacaaaaa
>CS2000096200001_1730
ggaatgtcttagtgaactatgttctgttcaagttttggcattgaaaaagctgttgtctca
ggagcccagcaacggcatatcctcagatcccactgtgttcttagatcgccttgcagtcat
atttagacacaccaatcccgttgtggaaaatggacagactcatccgtgccaaaaagtcat
acaggaaatatggccaatcttatctgagactctaaataagcaccgggctgataatcggat
tgtaaagcgttgttgcaggtgcctccgttttgctgttcgctgtgtaggcaaaggatccgc
agccctgctgcagccactagtcacgcagatggtaaatgtttaccaggtacatcagcattc
ctgtttcctgtaccttggtagtatccttgtggatgaatatggcatgggaagagggctgtc
ggcagggactactagacatgctccaggcactgtgcatccccacctttcagctcttagaac
agcagaatggactccagaatcaccctgacacagtggatgacctattcaagctagccacaa
ggtttattcagcgtagccctgttactttgctgaggagccaagttgtcatccctatcttac
agtgggccattgcctctactaccttggaccaccgggatgccaattgtagtgtcatgaggt
tcctacgagacctcatccatacaggggtagccaatgatcatgaagaagactttgaagtac
ggaaagaactaattggacaggtgatgaaccagcttggacagcagcttgtaagccagctgc
ttcacacgtgctgcttctgcctccccccatataccctacccgatgtggccgaagtgctct
gggagatcatgcaggttgacagaccgactttttgtcggtggttagagaattctttgaaag
gtttgccaaaggagacaacagggggagccgttacagtgacacacaaacaacttacagatt
tccacaaacaagtcaccagtgctgaggaatgtaaacaagtttgctgggccttgcgagact
tcaccaggttgtttcgatagctcacactcctgttctgtgcctgtcacccaggaatgtctt
ttttaattagaagacaggaagaaaacaaaaaccagactgtgtcccacaatcagaaacctc
cattgtggcagaggggccttcacccgccaccagggcatcccgccagacagggagagactg
cagccttccaaggccaccctgccgagttcctgtttggggatgtgaggaagaatcagctgt
ttagagaaatggctgtggcctgtccagcgtggtgggaggggagctggtttcctggtgaac
ttgtttctaaaaggaaaaataattttaaggaaataaaaaagaaaaaaaaaaggaaaacta
aactgaaactacaattgcaacattctcctggtagcaaatgacacgcacacttacatacat
gcacccacacacacacgctagcacgcatgtgtgcacacagagaaatacaagtacagaact
gtctgtgaaacaaaagcatttacttagggaagatgggaattcaaatgaattaaacagctg
caattggaaggaaaggggcaggatcatctcttaaggttttcttttgtcctttccttctct
cctcccctctcttcttttcctttccccttcctcttttaatgaaagtgagtcaaaatttct
cctcgtgtctggtcccaactgtttattctcacctttagagttgttcatayaaggagaagt
aagcaaggcgcctgttctgctttttatcatggtcacatcaatgatattaggacctgccag
ggccaaaattcatgtgtaccccaattctgaccctactcaatctctttaagtccacttcca
atctaccttggattgtcatctttggagagaagagccaaaattagggtgagtgggatacag
atacttttttcttttagtttttttttccttttttgttaattttttacccatagacttgag
agaggaaaacagaaggtgggagaatggaaaaaagtgtttacagggctaactatattacta
aaaaacgtggaaatcatttgacttaatggggggtgaggcaggagaggaaagctgaagcaa
gccctgatgctttcaaggaactgtagccctgcacaggcactggacacaagaacacgttct
gtctggtggtgtcgccatctcaagaacaagtcaacagcaacaaaagaaagagaaagaaaa
acaataaatttttaaaatttacaaaaa
>CS2000096200001_1816
ggaatgtcttagtgaactatgttctgttcaagttttggcattgaaaaagctgttgtctca
ggagcccagcaacggcatatcctcagatcccactgtgttcttagatcgccttgcagtcat
atttagacacaccaatcccgttgtggaaaatggacagactcatccgtgccaaaaagtcat
acaggaaatatggccaatcttatctgagactctaaataagcaccgggctgataatcggat
tgtaaagcgttgttgcaggtgcctccgttttgctgttcgctgtgtaggcaaaggatccgc
agccctgctgcagccactagtcacgcagatggtaaatgtttaccaggtacatcagcattc
ctgtttcctgtaccttggtagtatccttgtggatgaatatggcatgggaagagggctgtc
ggcagggactactagacatgctccaggcactgtgcatccccacctttcagctcttagaac
agcagaatggactccagaatcaccctgacacagtggatgacctattcaagctagccacaa
ggtttattcagcgtagccctgttactttgctgaggagccaagttgtcatccctatcttac
agtgggccattgcctctactaccttggaccaccgggatgccaattgtagtgtcatgaggt
tcctacgagacctcatccatacaggggtagccaatgatcatgaagaagactttgaagtac
ggaaagaactaattggacaggtgatgaaccagcttggacagcagcttgtaagccagctgc
ttcacacgtgctgcttctgcctccccccatataccctacccgatgtggccgaagtgctct
gggagatcatgcaggttgacagaccgactttttgtcggtggttagagaattctttgaaag
gtttgccaaaggagacaacagggggagccgttacagtgacacacaaacaacttacagatt
tccacaaacaagtcaccagtgctgaggaatgtaaacaagtttgctgggccttgcgagact
tcaccaggttgtttcgatagctcacactcctgttctgtgcctgtcacccaggaatgtctt
ttttaattagaagacaggaagaaaacaaaaaccagactgtgtcccacaatcagaaacctc
cattgtggcagaggggccttcacccgccaccagggcatcccgccagacagggagagactg
cagccttccaaggccaccctgccgagttcctgtttggggatgtgaggaagaatcagctgt
ttagagaaatggctgtggcctgtccagcgtggtgggaggggagctggtttcctggtgaac
ttgtttctaaaaggaaaaataattttaaggaaataaaaaagaaaaaaaaaaggaaaacta
aactgaaactacaattgcaacattctcctggtagcaaatgacacgcacacttacatacat
gcacccacacacacacgctagcacgcatgtgtgcacacagagaaatacaagtacagaact
gtctgtgaaacaaaagcatttacttagggaagatgggaattcaaatgaattaaacagctg
caattggaaggaaaggggcaggatcatctcttaaggttttcttttgtcctttccttctct
cctcccctctcttcttttcctttccccttcctcttttaatgaaagtgagtcaaaatttct
cctcgtgtctggtcccaactgtttattctcacctttagagttgttcatacaaggagaagt
aagcaaggcgcctgttctgctttttatcatggtcacatcaatgatattaggacctgccag
ggccaaaattcatgtrtaccccaattctgaccctactcaatctctttaagtccacttcca
atctaccttggattgtcatctttggagagaagagccaaaattagggtgagtgggatacag
atacttttttcttttagtttttttttccttttttgttaattttttacccatagacttgag
agaggaaaacagaaggtgggagaatggaaaaaagtgtttacagggctaactatattacta
aaaaacgtggaaatcatttgacttaatggggggtgaggcaggagaggaaagctgaagcaa
gccctgatgctttcaaggaactgtagccctgcacaggcactggacacaagaacacgttct
gtctggtggtgtcgccatctcaagaacaagtcaacagcaacaaaagaaagagaaagaaaa
acaataaatttttaaaatttacaaaaa
>CS2000096200001_1983
ggaatgtcttagtgaactatgttctgttcaagttttggcattgaaaaagctgttgtctca
ggagcccagcaacggcatatcctcagatcccactgtgttcttagatcgccttgcagtcat
atttagacacaccaatcccgttgtggaaaatggacagactcatccgtgccaaaaagtcat
acaggaaatatggccaatcttatctgagactctaaataagcaccgggctgataatcggat
tgtaaagcgttgttgcaggtgcctccgttttgctgttcgctgtgtaggcaaaggatccgc
agccctgctgcagccactagtcacgcagatggtaaatgtttaccaggtacatcagcattc
ctgtttcctgtaccttggtagtatccttgtggatgaatatggcatgggaagagggctgtc
ggcagggactactagacatgctccaggcactgtgcatccccacctttcagctcttagaac
agcagaatggactccagaatcaccctgacacagtggatgacctattcaagctagccacaa
ggtttattcagcgtagccctgttactttgctgaggagccaagttgtcatccctatcttac
agtgggccattgcctctactaccttggaccaccgggatgccaattgtagtgtcatgaggt
tcctacgagacctcatccatacaggggtagccaatgatcatgaagaagactttgaagtac
ggaaagaactaattggacaggtgatgaaccagcttggacagcagcttgtaagccagctgc
ttcacacgtgctgcttctgcctccccccatataccctacccgatgtggccgaagtgctct
gggagatcatgcaggttgacagaccgactttttgtcggtggttagagaattctttgaaag
gtttgccaaaggagacaacagggggagccgttacagtgacacacaaacaacttacagatt
tccacaaacaagtcaccagtgctgaggaatgtaaacaagtttgctgggccttgcgagact
tcaccaggttgtttcgatagctcacactcctgttctgtgcctgtcacccaggaatgtctt
ttttaattagaagacaggaagaaaacaaaaaccagactgtgtcccacaatcagaaacctc
cattgtggcagaggggccttcacccgccaccagggcatcccgccagacagggagagactg
cagccttccaaggccaccctgccgagttcctgtttggggatgtgaggaagaatcagctgt
ttagagaaatggctgtggcctgtccagcgtggtgggaggggagctggtttcctggtgaac
ttgtttctaaaaggaaaaataattttaaggaaataaaaaagaaaaaaaaaaggaaaacta
aactgaaactacaattgcaacattctcctggtagcaaatgacacgcacacttacatacat
gcacccacacacacacgctagcacgcatgtgtgcacacagagaaatacaagtacagaact
gtctgtgaaacaaaagcatttacttagggaagatgggaattcaaatgaattaaacagctg
caattggaaggaaaggggcaggatcatctcttaaggttttcttttgtcctttccttctct
cctcccctctcttcttttcctttccccttcctcttttaatgaaagtgagtcaaaatttct
cctcgtgtctggtcccaactgtttattctcacctttagagttgttcatacaaggagaagt
aagcaaggcgcctgttctgctttttatcatggtcacatcaatgatattaggacctgccag
ggccaaaattcatgtgtaccccaattctgaccctactcaatctctttaagtccacttcca
atctaccttggattgtcatctttggagagaagagccaaaattagggtgagtgggatacag
atacttttttcttttagtttttttttccttttttgttaattttttacccatagacttgag
agwggaaaacagaaggtgggagaatggaaaaaagtgtttacagggctaactatattacta
aaaaacgtggaaatcatttgacttaatggggggtgaggcaggagaggaaagctgaagcaa
gccctgatgctttcaaggaactgtagccctgcacaggcactggacacaagaacacgttct
gtctggtggtgtcgccatctcaagaacaagtcaacagcaacaaaagaaagagaaagaaaa
acaataaatttttaaaatttacaaaaa
>CS2001327900001_1571
gttatcagaggactgcagcctatggccactttggtagggacagcttcccatgggaagtgc
ccaaaaagcttaaatattgaaagtgttagccttttttccccagacttgttggcgtaggct
acagagaagccttcaagctctgcgggaaagggcccttcttcctaaattttcctgtcctct
ttcagctcctgatcagttgcagtcactctatagtcaatgacatgaatttagcttgtgtgg
gggactgtaagttgggcttgctattctgtccctaggtgttttgttcaccattataatgaa
tttagtgagcataggtgatccgtgtaactgcctagaaacaaatcaacagcattgtagtaa
ataatgctttgaaattgaacctttgtgccctatcacccaaccttctaaaatcctaattgc
attgactttcccaccaaatgctgaaaatgtccttgtaatgtgcacgtaaagtacttgtag
ttccattatagcttcttgtctggcaatgccacagccctgtcagcatgaatttgtaatgtc
ttgagctctattatgaatgtgaagccttccccttatcctccctataacttgatccacttc
taattatgtagctctttgtcagggagtgttccctatccaatcattcttgcatgtaacgca
agttccagttggagctctagcctgacataagaaaaaaaaaaggcagttaccattaaacca
tctccctggtgcttatgctcttaatcgccatctcttaaacagcaccaaatcagaatctct
ccactttcagctgtcttttggaggacgtacgtaataaggtttttatttagtaaaccaatc
ctatgcatggtttcagcactagccaaaccaccaattcctagctctagaaaaacaggcact
tggcacccttgtgatgtcatacagagaagtcacagggcagtacctgagggtctgtaggtt
gcacactttggtaccagataactttttttttttttctttataagaaagactgagtactcc
acactgcacaagaactcctcccagggttttaactttgttttattttcaaaaccaggtcca
atgagctttctggacagctggtgtagctacagagaaaccagcttccttcagagagcagtg
cttttggcggggaggaggaaatcccttcatacttgaacattttctaattgcttatttatt
gtattctggggtatggcgtaagtacagagaagccatcacctcagatggcagcttttaaaa
gattttttttttcctcaacaccatgattcctttaacatgtttccagcattcccaggtagg
ccaaggtgtcctacagaaaaaccttgggttagacctacaggggttctggctggtgttaac
agaagggagggcagagctggtgcagctggccatggagaaagctgacttggctggtgtggt
acagagaagccagcttgtttacatgcttattccatgactgcttgccctaagcagaaagtg
cctttcaggatctattttcggaggtttattacgtatgtctggttctcaattccaacagtt
taatgaagatytaaataaaatgctaggttctaccttaaaaaaaaaaaaaaaaaaaaaaaa
aaaaaaaaaaaaacgggggggccccttttaaattttcctggggggggccaaattttcccc
cccccctttttttttgaaaaagggggcccttttgggggggttttttaaaacc
>CS2000076500001_956
ggcggagcggcgccggaagcagccggcagacgagacctcgtggaaaggacggcggcatgg
gacagtcggggaggtcccggcaccagaagcgcgcgcgcgcccaggcccatctccggaacc
tcgaagcctatgccgcgcagccgcactcgttcgtgtttgctcggggccgcgtgggtcgca
gcgtccagcagcttagtatggacttgaggcgggtcatggagccgctcaccgccacccgcc
tgcagatacggaagaaaaactctctgaaagattgtgtagcagtggctgggccccttgggg
tcacacacttcctgattgtgagcaaaacagagaccaacgtctactttaaactgatgcgtc
tcccaggaggccccaccctaaccttccggatcaacaagtacacgttggtgcgtgatgtgg
tctcctcgctgcgccggcaccgcatgcatgagcagcagtttgcccacccacccctcctgg
tgctcaacagctttggcccccatggcatgcatgtgaagctcatggccaccatgttccaga
acctgttcccctccatcaacgtgcataaggtgaacctgaacaccatcaagcgctgccttc
tcatcaactacaaccctgactcccaggagctggatttccgtcactacagcatcaaggtgg
tccctgtgggtgccagtcgtgggatgaagaagcttctccaggagaagttccccaacatga
gtcgcctgcaggacatcagtgaactgctggccacgggcgcagggctgtcggagagtgagg
cagagcccgacggcgagcacaacatcacagaactgccgcaggctgtggcggggcgcggca
acatgcgggcccagcagagcgctgtgcggctcacagagattgggcctcggatgacgctgg
agctcatcaagatccaagagggggtcggagagggcaacgtgctgttccacaggctygtgc
acaaaacagaggaggagctccaggccatcctggctgccaaggaggagaagctgcggctca
aggcccagagacaggaccagcaggcccagaatgttcggcgcaagcgggagcagcgagagg
ctcacaagaagaagagcctggcaggcatgaagcgggcgcgggcagaggccgatggggaca
gtgatgcagaggaccccggggccccgccagaggcagagaggaccagccagcaagaggaag
aagaggatgaggctgagtatttccgccaggctgtaggcgaggagcctgatgaagacatgt
ttccaaaggcagccaagaggaggcggcccactgggcccccaggcaagaagcagcggctga
aggaacggaagccggaccgaggcagtgatcggaggcctcaaaaggccaagggcaagggcc
caggggcccaggccaaggtgggacccaggggggctgccaggaaccgtggacaaggccgac
ctcggccactgaagagagcagcctgaggccaagcctgggtggcagatggaacgccccaga
ttggggcccgagagacactgtgctgggctcccctcctgggcctccaggcgcagccctcgg
tttcctttcataaaggagagctgctttcccactttcccctctaataaattcatttctcgt
gagaaaaaa
>CS200001720000A_1344
gtagttcacagtgcattgattttatttacaaatcagaagccatttaaataatctgtagac
acaactgctgtccagggcagaagcctggggtccaaatcagcccttaccctctttgtgccc
atcagtcagccccaatgctgtctccgctccatgggccagcacaggcaggtgccacctctg
ctgccatgggaaaccaggtagctcagatgcttgatcacccaagcccgacaagagctaggg
ccagcttccctgggagaatcccccccaggccaagtgagtggtgactcagtgatgacaaca
gctgtagaagtaggggtttgccttctggcccaggtccacgcccttgtcctctgtcatcac
ctggaaggcggccacactgacgtaatcctctgcgactttctggaagagctcgtctggcag
gaaaaagggcgatcagtgaggaccagatgctaggagcccagggatcacatagtaacccag
ccctctgggcttttctctgcctcctttgttgcccctgtgtgctctgctgtgaggccaagg
acagcactcacccacactctggcctgtcttgctggatgtttcaaagagctgagctttgat
atctgtaaagagaaatgactaaagcctcttacctgagaattaggtggggacagactagca
gttcagggactcttccgaaccccacagatgcagggaggcggagaaagtctactgtggggg
atcttgccaaggcagcccccattttctgtgacccacccaagccgccacttccatccccac
cccactcccaacccaaggagcaaaggagcagctactgtctgcataatcctgaacgtcgtg
gaagtccactcgtcgccgccgcctgtcctcctccagcaggtcactcttggtgccacacaa
gtagatctgacagccctcctcttggttgcgcagttccttcacccagaactttgcccgttc
aaagctgctgctgtctgtcaggtcatagcagacgatggcagccttggcgccccgatagta
gattcggctcatggcctcatagcgctcagagcctgctgtgtcccaaatacccaaagtcac
cgtccggtctccgacagacatcaccttggctacgaaggcgccaatctaaggttccacacg
ccgcaacgagcttgagcgacgacaacgcctccgtccgccccggcttttagggcccaggaa
ttctcctaagagcctgggacccggggcggcctgggagcgcgcggggcagcgcccttaacg
gcgccgcacgccgccgcccgacttgctagctcgctctgccgttcgctcgcccacctagct
tagaggccgcgccggcacagattscccaccgagccagggggctcctccaacccagctccg
gcccgcagcgccgcgactccagcgtggcttcaaggccatggaggagatgctaagtgtgcg
ggaatgacagagatcacccaatctgtgcaaacaaagggatctctgaagcaaggtgtccgg
atttctcagttacttctgtaaagtgctttgccgctcctttgaaacttcagagattacaaa
tatagagatgcatacacaaaaatatggagccatcttcaacgacatcacctatttcttaaa
gagaaagagaaattcgacaggtggtgaatataatgtggactttgggaatccatattctac
atctccaaaaagaatcattctttctccctaggtcctgaggttgcatcccccatcagatct
cttctgtggatgtactcccttctgactctgagttatttcttccaaaaatggggaactgat
agctcctggatggttttaaaagttgaaagctccagctggaaggactgggagccggctctg
gagtacggtgtttggaggcggaccagcaacctgatgtacatgccacggcccgtcccctct
ccccacacagagctgcagtcaccgggaggtgcagagagccagcttggggctgctggagaa
gcagtcgcagcacactgacagtgacaacgcagggcggatgagactgagaggatcctcttt
cccttctactggagaggaaaagccctcagcctgcaagctgttcagccttgaaacagccac
aaccagcagctgctgagccatggctgaaggagaaaccacgaccttcacggccctgactga
gaagtttaacctgcctctaggcaattacaagaagcccaagctcctctactgcagcaacgg
gggctacttcctgagaatcctcccagatggcacagtggatgggacgaaggacaggagcga
ccagcacattcagctgcagctctgtgcggaaagcataggggaggtgtatattaagagtac
ggagactggccagttcttggccatggacaccgacgggcttttgtacggctcacagacacc
caatgaggaatgtttgttcctggaaaggttggaggaaaaccattacaacacctacatatc
caagaagcatgcagagaagcattggttcgttggtctcaagaagaacggaaggtctaaact
cggtcctcggactcacttcggccagaaagccatcttgtttctccccctgccagtctcctc
tgattaaagaaatctgttgtgggtgctgagccactccagaggaatctgaaggggtcctca
cctggctgaccccagattgtaccctttaccattggccgtgctaacccctggcccacaggg
cctaaacctgtaacgcgcttctaaatgcccagttcactatttttagagcccttcgtcctg
gcacagtttggaactgagggaccaaatggcttttaggggccagctggctggccagtctgg
gtctggtttggaagtccaattgcctctgggcatctgctgctggctgagcctctcaatgca
tggggggggccaaatgaagtatgagcagggggctgccaagtgggttggagtaactgcatg
caattccctctacagagtaaaccctgcctgtgagtcccccgacatctggcatgattccct
ctcatcctttcaatccatcacgaatgtcagncagaaaagtttgatgggctaggttggagg
aaggcagctttccatgagtggaaacatgcgatgaagaaatcctctctcaagaacagaagg
gattccaatggcaaggggaagctgactggattcgagtgggatttcagtgcacaatcccac
tggaggattgtgggaggctcaggcacaggagagcagaatgaaggcgcagccttaggagct
gttacaatgtcttgagatccccctggtcattcagcagcaggaagcccttggatgatgtca
ggtggagagcagaagtgggttcttgataaaaatcaggttgtcaggtgttgcaaagttcat
ttgggtctggggagtgggtgtgggagtgataagataggggaagcatgggctgagagaatg
ttgttctccaaaaaggatattctagaaatgagaaggaaagagaaagggacaccatgacct
gtgtgtgggcaccagaaagtacaggtttggggtctcggggcactgcttacaaaccataga
gcatcttgtttgactgcagattatggttcagtgggtctgtggtggagttttcccatttct
tacaagctcctaggtgctgcagatgctgctgcctatccactccacccccacacattaaat
agcaaggtccctaaaagtgttattcaaatataaaggggctcaaacccagaccccatgccc
catggatcttcctgcactcaggcagttatgcttgagttaaggattgtgggtttaaagcgc
tttggcccaatgcctataaaatgctcatttagaagatatacaaaagcatacttcaaaaat
gttaaacgctcacaaacagcttttcccaaaaggctgtttgtgtgatgattacttatataa
atatgcttcctgcttcaagaaaacttgacccaagtggctagcaaattagaaacaccattc
atctctgacatgacactgttgccatgtaaaggcctttaataagccatttaaatttactgt
gagattgtaccttctacccatatttaaaaatatatagctcaaaggcagttaaactcatta
gtattcagccattgagaatgataataatagcatatgctatataagctccttaattatcta
ctacttagactactacatttaccttcgaaaatgagatttctctttgtttttcactgtggt
gttataaattttcttttgaaaatggggactctcaagcaatgatataattgtgtataaaaa
ctgatgtcttataatgattttcagtaattattaattgaaaggtaattccttagtaattga
actattatgaataagaaaaatggcaatatgtgaaagttcagcatgatactacaattgagg
aactaagttaacactacattattaatataattctgcatttgtacagcagaacatttcata
actttttctgtttttgtaactcggataagacaattttattttattttaataagtctttgc
agggaagttggggatagtgcagtgtggcttgacatctcttgactataaagatttggccag
gaaaaggtacccagagacaaattctaagatatttataatggtccataatttttagtttat
gaatcaaattcaagtataacattggccaagaaaaattaaaactgtggctaaaagatgaga
cagaagtctgtggttgcaaagacgcaaagcattgagaagaaacattactgtgaacttgac
aagctcagcccagtcgttatttgtgtattcgctcgatgagtaagtgccaaaggtgtgcca
ggcatttcactgggtcctggtgcccctgggaacactgtctgcctggtttgctgctgtatt
ctctcccagggacatttgagactgctactagacttgtgtcctggtggactctgttgggta
cgtttcaccggtgttccaaaaccgaagtgagtgattccagctatccacatttaagaaagg
accccaggacacgaccaagcccgggtctttccgaacattgcatcacagccctgaagaatt
gcgagtttggcagccgcgtgggtgccggatcaccagttacgcccttgcgatgtggcttct
tgtggacaccagcggttcaggatacttcgtactgagcccgcgctgcctggtctcagcctt
tccctgattggacatgaatattcaaaatctcccgccgctctggaattc
>CS2000227100001_328
gctgcggctaagatggcggccgagcatcccgagcctcctaagggagagttgcagctcccg
ccgccgccgcctcctgggcactatggtgcctgggctgcccaggagcttcaggccaaatta
gcagagatcggagctcccatccaggggagtcgcgaggagctcgtggagcgattgcagact
tacactcgccaaactggcatcgtcctgaatcgtcccgttctgagaggtgaagatggggac
aaagctgctcctcctcctatgtcagcacagctctcggggattcccatgccgcccccaccc
atgggtctccctcctctacaaccccctycaccacccccaccacccccacctggccttggc
cttggctttcctatggcagttggaccccgcccgccaaacctggggccgcctcctcctctg
cgggtgggcgagcccgtggcgctgtctgaggaagagcggctgaagctggcgcagcagcag
gcggcattgctgatgcagcaggaggagcgtgccaagcagcagggagatcattcactgaag
gaacacgagcttttggagcagcagaagcgggcagctgtgttactggagcaggaacgacag
caggagattgccaagatgggcacccctgtccctcggcccccacaagacatgggccagatt
ggtgttcgcactcctctgggtcctcgagtggctgctccagtgggccccactcccactgtt
ctgcctatgggggcccccgttcctcggcctcgtggtcccccaccgccccctggagatgaa
aacagagagatggatgacccctctgtgggccccaagattccccaggctttggaaaaaatc
ctccagctgaaggagagccgccaggaagagatgaactctcagcaggaggaagaggaaatg
gaaacagacactcgctcgtccctgggccactcagcatcagagactgaggaggacacgatg
tctgtatccaagaaggagaaaaatcggaagcgtcggaaccgaaagaagaagaaaaagccc
cagcgggcgcgggcggcgtcctctgagagctctggggaccgagacaaagagtccggccgc
tctcggggctcggaatccccagcggccgatgtggaaattgagtacgtgactgaagagcct
gagatttatgagcccaacttcatcttcttcaagaggatttttgaggctttcaagctcact
gatgacgtgaagaaagagaaggagaaggagccagagaaacttgacaaaatggagaactct
gcggtgcccaagaagaagggctttgaggaggagcacaaggacagtgacgatgacagcagc
gatgacgaacaggaaaagaagccggaagcccccaaactgtccaagaagaagctgcgccga
atgaaccgcttcaccgtggctgagctcaagcagctcgtggctcggcccgacgttgtcgag
atgcacgatgtgaccgcgcaggaccccaagctcttggttcacctcaaggccacacggaat
tccgtgcctgtgccacgccactggtgtttcaagcgcaagtacctacagggcaaacgaggc
attgagaagcccccctttgagctgcctgacttcatcaaacgcacaggcatccaggagatg
cgggaggccctgcaggagaaggaagaacagaaaactatgaagtcaaaaatgcgagagaag
gttcggcccaagatggggaagatcgacattgactaccagaaactgcacgatgccttcttc
aagtggcagaccaagccaaagctgaccatccatggggacctgtactatgaggggaaggag
tttgagactcggctgaaggagaagaagccaggagatctgtctgatgagctgaggatttcc
ttggggatgccagtaggaccaaatgcccacaaggtccctcccccgtggctgattgccatg
cagcgatatggaccgcccccatcgtatcccaacctgaaaatccctgggctgaactcgcct
atccctgagagctgttcctttgggtaccatgctggtggctggggcaaacccccagtagat
gagaccgggaaacccctctacggggatgtgtttggaaccaatgctgctgaattccagacc
aagactgaggaagaagagattgatcggaccccttggggggagctagagccatctgatgaa
gaatcttcagaagaagaggaagaggaggaaagtgatgaagataagccagatgagactggc
ttcattacccctgcagacagtggcctcatcactcctggagggttctcgtcagtgccagct
ggaatggagacccccgaactcattgaattgaggaaaaagaagattgaggaggcgatggac
ggaagtgagacgcctcagctgttcactgtgttgccagagaagagaacggccactgtaggg
ggcgccatgatgggctcaacccacatctatgacatgtccactgttatgagtcggaagggc
cctgcgcccgagctgcagggtgtggaagtggccctggcacccgaagagttggagctagat
cccatggccatgacccagaagtatgaggagcacgtgcgggagcagcaggcacaagtggag
aaagaagactttagtgacatggtggctgagcatgctgccaagcagaagcaaaagaaacgg
aaagctcagccccaggacagccgtggtggcagcaagaaatataaagagttcaaattttag
gcccctgtcttacacctggccttctttaaagccctttgcctggacatctgggctgcttca
cacttgggcccgaagaaccagctctcctgctattcccaaggccttgtcgttttcaggttc
ttattttagacctgttttgtaaataaagctgtttcccaaggaaaaaaaaaaaaaaaaaaa
gaaaaaaaaaaaaaaaaaaaaaaaaaggggg
>CS2000227100001_1530
gctgcggctaagatggcggccgagcatcccgagcctcctaagggagagttgcagctcccg
ccgccgccgcctcctgggcactatggtgcctgggctgcccaggagcttcaggccaaatta
gcagagatcggagctcccatccaggggagtcgcgaggagctcgtggagcgattgcagact
tacactcgccaaactggcatcgtcctgaatcgtcccgttctgagaggtgaagatggggac
aaagctgctcctcctcctatgtcagcacagctctcggggattcccatgccgcccccaccc
atgggtctccctcctctacaaccccctccaccacccccaccacccccacctggccttggc
cttggctttcctatggcagttggaccccgcccgccaaacctggggccgcctcctcctctg
cgggtgggcgagcccgtggcgctgtctgaggaagagcggctgaagctggcgcagcagcag
gcggcattgctgatgcagcaggaggagcgtgccaagcagcagggagatcattcactgaag
gaacacgagcttttggagcagcagaagcgggcagctgtgttactggagcaggaacgacag
caggagattgccaagatgggcacccctgtccctcggcccccacaagacatgggccagatt
ggtgttcgcactcctctgggtcctcgagtggctgctccagtgggccccactcccactgtt
ctgcctatgggggcccccgttcctcggcctcgtggtcccccaccgccccctggagatgaa
aacagagagatggatgacccctctgtgggccccaagattccccaggctttggaaaaaatc
ctccagctgaaggagagccgccaggaagagatgaactctcagcaggaggaagaggaaatg
gaaacagacactcgctcgtccctgggccactcagcatcagagactgaggaggacacgatg
tctgtatccaagaaggagaaaaatcggaagcgtcggaaccgaaagaagaagaaaaagccc
cagcgggcgcgggcggcgtcctctgagagctctggggaccgagacaaagagtccggccgc
tctcggggctcggaatccccagcggccgatgtggaaattgagtacgtgactgaagagcct
gagatttatgagcccaacttcatcttcttcaagaggatttttgaggctttcaagctcact
gatgacgtgaagaaagagaaggagaaggagccagagaaacttgacaaaatggagaactct
gcggtgcccaagaagaagggctttgaggaggagcacaaggacagtgacgatgacagcagc
gatgacgaacaggaaaagaagccggaagcccccaaactgtccaagaagaagctgcgccga
atgaaccgcttcaccgtggctgagctcaagcagctcgtggctcggcccgacgttgtcgag
atgcacgatgtgaccgcgcaggaccccaagctcttggttcacctcaaggccacacggaat
tccgtgcctgtgccacgccactggtgtttyaagcgcaagtacctacagggcaaacgaggc
attgagaagcccccctttgagctgcctgacttcatcaaacgcacaggcatccaggagatg
cgggaggccctgcaggagaaggaagaacagaaaactatgaagtcaaaaatgcgagagaag
gttcggcccaagatggggaagatcgacattgactaccagaaactgcacgatgccttcttc
aagtggcagaccaagccaaagctgaccatccatggggacctgtactatgaggggaaggag
tttgagactcggctgaaggagaagaagccaggagatctgtctgatgagctgaggatttcc
ttggggatgccagtaggaccaaatgcccacaaggtccctcccccgtggctgattgccatg
cagcgatatggaccgcccccatcgtatcccaacctgaaaatccctgggctgaactcgcct
atccctgagagctgttcctttgggtaccatgctggtggctggggcaaacccccagtagat
gagaccgggaaacccctctacggggatgtgtttggaaccaatgctgctgaattccagacc
aagactgaggaagaagagattgatcggaccccttggggggagctagagccatctgatgaa
gaatcttcagaagaagaggaagaggaggaaagtgatgaagataagccagatgagactggc
ttcattacccctgcagacagtggcctcatcactcctggagggttctcgtcagtgccagct
ggaatggagacccccgaactcattgaattgaggaaaaagaagattgaggaggcgatggac
ggaagtgagacgcctcagctgttcactgtgttgccagagaagagaacggccactgtaggg
ggcgccatgatgggctcaacccacatctatgacatgtccactgttatgagtcggaagggc
cctgcgcccgagctgcagggtgtggaagtggccctggcacccgaagagttggagctagat
cccatggccatgacccagaagtatgaggagcacgtgcgggagcagcaggcacaagtggag
aaagaagactttagtgacatggtggctgagcatgctgccaagcagaagcaaaagaaacgg
aaagctcagccccaggacagccgtggtggcagcaagaaatataaagagttcaaattttag
gcccctgtcttacacctggccttctttaaagccctttgcctggacatctgggctgcttca
cacttgggcccgaagaaccagctctcctgctattcccaaggccttgtcgttttcaggttc
ttattttagacctgttttgtaaataaagctgtttcccaaggaaaaaaaaaaaaaaaaaaa
gaaaaaaaaaaaaaaaaaaaaaaaaaggggg
>CS2001857000001_611
ccacgcgtccgcctggtccaaagggtgaacagggcgcctctggtgaagagggtgaagctg
gagaaaggggtgaactcggagatataggattacctggcccaaagggatctgcggggaacc
ctggggagcctggcgtgaggggacccgaaggcagccgggggcttcctggagaggaaggac
cccgaggcccgcccggcccgcgcggcgtgcagggggagcagggcgccaccggcctgcccg
ggatccagggccccccgggcagagcaccgactgatcagcacatcaagcaggtttgcatga
gagtcatacaagagcactttgctcagatggctgcgagtctgaagcgtccggactccggag
cctcgggcctccctggactgcctggaccccctggccccccgggtccccctggagagaatg
gctttccgggccagatgggactccgcggcctcccgggcatgaagggtccccctggtgctc
tcggtgtgaggggccctaaaggtgatgcaggagaaagaggggatcgtggccccccaggaa
gaggtcccaaaggtttgccaggagctccgggtctcccaggtgacccgggtcctgccagct
acgggaggaayggccgggacggcgagcgaggcccccctggggtggcgggcatccccggtg
tgcccggccccccaggccccccgggtccccctggtttctgcgagccagcgtcctgcaccc
tgcaggccggtcagcgggcattcaacagcaaaggtcccaatcaatgaggggcttggtgcc
acacggctgtcggtggaaaccacacctgaagaaggcgcctgggggagaacggccccttca
gtggtaccctaggagtcgatctgaccatcaggtttaagacaatggtgctattcagcaaat
cctttcttctttctctttgaggggagc
>CS2000522200001_399
tttttttaagtttaaacatcacagaaaaattctttattgtactgcaacagacaggtattg
ggtatgtggtagagaaatcctctaagagctgtagggacttcttttttgtggtttttgtcc
cccactcagacctggaacatcatcctaaggagggagttgaggtcctgagaaggaaggctg
caagacctaaatttatgctccctcttcctcattcttcctcagtttgttcctatgcttgaa
agttggcccagaccctgctgttgccggagttcccatggttagctgctctcaagtgttcac
attctcttctgtcattcttcatggaatgagggtagattttgtcttcccatttcctttgcc
ctcaacatcaggagtaaaacttagggtagtatctgtgcrcctttcttcctatgtcctggt
ttgttctaaggttctgggcttcttacatccctgtacccagaggtggactcctgttttcct
ttttatcgccaaaggcagagccaagtaagtctttggtcccctttggtctttccctgccca
catctctaccataagagccaggaatgagctggtgcccactgtctgctgggttagcagtga
ttgctgagctgctgacttggaatcaggctcttgagctgggttgaagaagtaacggtagct
ccagtgagtcagatactctgcccagggtattagggtgtgtgtggccacttttttcaagtc
agacatactactgacttcaacttaaagggaggtaacttcccattgtgtcttcgaggaatc
tcttgggctggacagctcctttgagttaagactaggggtacacattcaagggaactccag
tttgttgaaagtacctagattggatatttgtcatttggcaatacacgatgacaatgtcgc
cttaagataggatgctgggggtctgggattggggaccaacagaatggtgctagtagcagc
cccagatagaggagtacacaggcccagcatgaggcaaccttgacccagaaggtagcccag
ctacctgtgatgaaggtcttttccagctctgctccctcatagctgtggaaccaaagtctc
tggttagagagtcggcaggtccgtgactttcagagcttagagctatcctgctgccccacc
aaagaatatggtagactcgtgtgtctcgggagaactccggactggccttgaagtgctctt
ttccctaaaacaactaggttttcggaagagtatcccaggcccccctccatcctacctgaa
ccagttggtgagggtaaccatgacataaagtgatgcaaggaagaagacgaagtggaaggc
agaatagctataggaaagctgctggacttgcactggaggagctggagaggtctcttggtc
agctggtcttgcagccacacctcttggtcctggagagagagaaaagaagtgctggtagca
gagctgctgaaacacctcttcccttccccagcctctttcacaaaggcatttgcactcttt
ggcattctacagaagtctacacttacggatcctcacttgacactcgccttcctctggctc
ccctgtttcagggcagcagaagcagagtgagggcttctgtgaaatgaaaggcagcatgtt
ggaaaaagaatgtctgggaaatagtacaggaaactcctcctctaaaaagatgggtgtggg
gtgacaagtggaggcacacctgggttcaaattctagctccagtatatgactggctatggg
gactttggtaagatgtttaaccttctgtgcctcaatttctccatttgtaaaatggagcaa
acacctacctcacagggttgttgtgaggattaaattaaatgagattgtgtatgtaaagta
tctagcacagtgcctagcatattgtgggtactcaataaaaggtaacagcagctagaanaa
aaaaaaaaaaaaaaaaaaaaaaaaaaaaaaaaaaaaaaaaaagggggggcccttttaaat
ttttcttgggggggcccaattttacccccccccttttttttttaaaaaaggggccccttt
tggggggt
>CS2000034500002_400
ccacgcgtccgcccacgcgtccggcggcgctttgtcttctttgtggtctgctgtcttttc
ttcatccgatgtcgtctcaaccctggaatcagaatttactactgtatgtgatttgcgtga
tcagacgctacagaatgaatcttggcggaggggtccctgctggggctcaaagggaaccac
gtgtcgacaggcacaaccttcagcttcctgacctctggagctcactgttggcagcaaaca
ggcattgaatggaccatgatggatccaggattgggagagaatttgaccagagccctgtgt
acatcagggcctacataggttgatggcagcctgattgcagtttggttcagttctgtaaca
ggagtttcaactgtggagtcagaatgcaaggcctcttgakaaaaatatacatttacttct
gaagcatgaagcatgaaggtttgggttgttgtgtaacctaagtgtgtagaggtaaaaagc
ttgtggctgttttggttattttactttgtagccttcctgtctagagaaataaaataaaat
cctttaaatgaaaaaaaaaaaaaaaggg
>CS2000034500002_407
ccacgcgtccgcccacgcgtccggcggcgctttgtcttctttgtggtctgctgtcttttc
ttcatccgatgtcgtctcaaccctggaatcagaatttactactgtatgtgatttgcgtga
tcagacgctacagaatgaatcttggcggaggggtccctgctggggctcaaagggaaccac
gtgtcgacaggcacaaccttcagcttcctgacctctggagctcactgttggcagcaaaca
ggcattgaatggaccatgatggatccaggattgggagagaatttgaccagagccctgtgt
acatcagggcctacataggttgatggcagcctgattgcagtttggttcagttctgtaaca
ggagtttcaactgtggagtcagaatgcaaggcctcttgagaaaaatrtacatttacttct
gaagcatgaagcatgaaggtttgggttgttgtgtaacctaagtgtgtagaggtaaaaagc
ttgtggctgttttggttattttactttgtagccttcctgtctagagaaataaaataaaat
cctttaaatgaaaaaaaaaaaaaaaggg
>CS2000244800001_1601
ggcgctgcaggcgggggccgagatccagacaccgaagcagctggcacccgggtagcccgg
agaggggcgagcaacatgagcaacaaatgcgatgtggtcgtggtggggggcggcatctca
ggtatggcagcagccaaacttctacatgactctggcttgaatgtgattgttctggaagcc
cgggaccgcgtgggaggcaggacttacacccttaggaaccaaaaagttaaatatgtggac
cttggaggatcttatgttgggccaactcagaatcatatcttaagattatccaaggagcta
ggattagaaacctacaaggtgaatgaagtagagcgtctgattcaccatacaaagggcaaa
tcctaccccttcaggggctcattcccgtctgtgtggaatcctatcacctacctagatcat
aacaacctctggaggacgatggatgacatgggacgagagattcccagtgatgccccgtgg
aaggcaccccttgcagaacagtgggacctgatgacaatgaaggagttgctggacaagatc
tgctggacagaatcttcaaagcagcttgctattctctttgtgaacctttgcgtcactgca
gagatccatgaggtctccgctctctggttcctgtggtatgtgaagcagtgtgggggcacg
accaggatcttctcaacatccaatggagggcaggagaggaaatttgtgggtggatctggt
caagtgagtgagcggataatggacctcctgggggatcgagtgaagctggagaggcctgtg
atccacattgaccagacaggagaaaatgtccttgtggagaccctaaaccatgaattgtac
gaggctaagtacgtgattagcgctgttcctcctgttctgggcatgaagattcacttcaat
ccccctctgccaatgatgagaaatcagctgaccactcgtgtgcctttgggttcagtcatc
aagagtatagtttattataaagagcccttctggagaaatatggattactgtggaagcatg
attattgaaggagaggaagctccagttgcctatgcattggatgatactaaacctgatggc
agctatcctgccataataggatttatccttgcccacaaagccagaaagctggctcgtctt
accaaggaggaaaggttgaagaaactctgtgacctctatgcaaaggttctgggctcacaa
gaagctttgcacccagtgcactatgaagagaagaactggtgtgaggagcagtactccgga
ggctgctacacttcctacttccctcctgggatcatgactcaatatggaagggttctacgc
cagccagtgggcaggatttactttgcaggcacagagactgccacacactggagtggctac
atggagggggctgtggaggctggcgagagagcggcccgagagatcctgcatgccatgggc
aagatcccagaggatgaaatctggctgcctgaaccagagtctgtggatgtccctgcgaag
cccatcaccaccaccttcttgcaaaggcatttgccctccgtgccaggcctgctgaagctg
attggattgaccaccatcttttcagcaactgctctcggctwcctggcccacaagaggggg
ctcctggtgcgaatctaaagagagggcatctgtaaccacaccctggtgtgtgggtttggg
ggaaggcattgtaataaagttccacaaagatgcaaagaatgtagagtgaggcggcgaaca
tgatgatcagtcagactttctgaccacaggatacacagtctctttctccattttgacacc
tgtgtattgtctagtacctagcttagcactgtctcacccacttccaagttcactggctcc
agaatctttacagtagttaaattggcttgtgaaaggtccttgctatcctactatacattg
cccaggcacacacacacacacacacacacacacacccccacacacacacactactttttt
ctgacctctatggctttgtgcttgtccttcctctttcctgtaatgtccacaaccttccag
gttctctgcatttgtccttagaatcccatattgttacagctggaagaacttagacaccat
ccaacccttactttctattttagagttgagcaaactgaagcggagagaggaggaacttaa
tggctcagtgtccacaataagccactgatattttggtgactaggacacaggtccattgct
ttatcccatctctcaggatggattgcccaatcacccttctctactccctgccaaggtcgc
tgtgttcccttgggtaggtttactctgtactaagctgttttgtgctgctcagatgctact
actcagtatatatccttaagtcttaccgtcttgcgcagtgtgccttcagctcattttact
tttttttcatggtaagagttcttgtcttttcttccttttgtatcctccactgaatctgga
tacaaaggttggtgcacatttgggtaattcaaataaagttgattgaccgggaaaaa
>CS2000749100001_1018
gccccagcctcccactgcatctcctgcctgcagtcctcggatcagggcagggtttggcag
ctagggagacctgtgctactttgcagactctgctctttctgtcccccacccccccacccc
tgcttcctgcttggtgctatttgggaacaggtggttcaggtgagcctgacaggcccctcc
atgggaccagatggaccagcctcagcatacccagcacgctccttcctgtgaggagtgcca
gcatcacagatctcagccatcgcagtcagaagctgagccagcactgtgtgggccagggca
ggagggaggttcagccactagcagaagtgtagggagggcggcagggcagccgagagcccg
tgacggcaacaggaagggggcatgcacccaggctgaacacagtgcacacttttcgtgtac
agggggcncccagcagacggtgaacccaggcatctatttgcggcagatcccaaatggact
ctggccctcacctctccacccaagacatggggtgtgtatgtttgctttggctgagagcag
gtatacagagcttcttttggcagctggagatagaggtaggtcacacgcaggccacggtag
gtctgcaggcatggaacacatcagtgactgtggctgcctcctagaactgctccaccttta
tagtctgaagttcgatcacttcaggctctgaccaccacctccttcctcccagctctctca
ttgaccttcactgtacctatttcacacatcccacaacctctcttctttctcctgatttat
ggcatcttatcctccttctcagacttcctgttaccttggattccatggtgcatcccttca
agcactctcctgccagtatgataaactttgtctcgcctctctgtcccattggcccagcat
ggatgactctatcagtaaagtaattagagaatgatggtcagtgagatcatataggatcac
taaagagagaaaatgctgttacagctaggttcagggattacaggatataaggagataygc
tgcagagacaataaatgtaaaattgtattttaaagtcaaataaaaaaggatttggtagtg
cttgagttaaataggaaataccaatgtgaatttgtggttttcaaaagaagttactttttc
aaactttatcgctaaagtagcataaaacaacatcagggaaaaatctgatgtgcattctta
gcacctggatctttgcctcaaatattattcacctttaaagggattcaggctccctcagag
aatagttccatgccatgaataactctaggcctcaaacatattg
>CS2001477700001_610
agggccccctttttcaaaaaaaatggggaagggtaaaatttggcccccccaaggaaaatt
ttaaacggcccccccccctttttttttttttttttttttttcttttaatataaatttatt
gactttaattggaggcttattaccttacaatattgtattggttttgatataaaggagaaa
catatccaaaaacagctggctaataggaagaagatgaaattaaacatttattaaaagtac
caaagtacagacccatttcaagtaagaattaacagacccacatttctcaatagtccctaa
gcaacagttgatcacagcacagaacagctattcacttacctaaagaaataacatcaaaac
aagcttaactgtttttagtctactctaacagggcaaggaagattgatgcattttggaaac
attgtcatgcaaaaatggctaaaatagtagcgatttagcacctaaagggagtaagctttg
gatatctataacatcaacatgttggttctcggatggtgtcagataaatgagtttaagcaa
gaaagttgattgctagaaaaattatagattatgcattaggatcagagagaatcatcaatt
tcagattttkgtcttcatttcaagggccatcaaatcatttttctttagactgcctgggct
gcagcgatgctctctgtcttggtgacgtccagaatcactgtctgcagcctgtctgatgtc
tggttcctcagctgctcggccccctgctccgtcagacacccagccaggaccctcaagcct
cgcaggtccagctgcctggccagctggttcccaaagcccgagtcacagcccgtgatgaag
acaaacttgtcctggaggtggctcaccacctgcctctctcggtaccagcgcaggaggtag
tacaggcccaagaggac
>CS2000190100001_396
gacccgacttggggctgaggctcattttcttaatatgggttccttcgtttcacagcccct
cgagccggtcaagttcgttgcgccccctgagaccacctccacccctaagcccgcacaggt
cactgcacccggagcgccagcctctccagcgcaagcccctctatttaataactgctggag
ctgtcgcgtgctctccgggtcggggctgataggggcaggcgggtatgtgtactggatggc
gcggaagcccatgaagctgggatatcccccgggtcctgggactattgcgcagatgatctt
cggcatcagcattgcttgctggggtgtggtcatcctgtcagaccccaaagggaaggcctt
ccgcactggatgaaagtgccaccagtgaatttgtcrtccctccacgtccccgtgacacac
acaggaagaatggcacttataagcgttctggacagaaatgtggacattgacagacttcag
tccggcagatacgacatgactgaaaagacaaacatggattgtcattcatggtcaatgact
gtttatggcattcttcgcaggctccacagggaccaataaatccctgagaaaagagaagag
gttctgtgtcttatttgaggaaggagggtataattgtaaatatatatagagag
>CS2000506800001_627
ggctgcccancctgggggccgcagtgttttttggatgcactttcgtcgctttcggcccgg
cctttgcgcttttcttgatcactgtggctggagacccgcttcgcgtcattatcttggtcg
ccggggcatttttctggctggtctccctgctcctggcctctgtggtctggttcatcttgg
tccatgtgaccgaccggtcagatgcccggctccagtatggccttctgatatttggtgctg
cagtctccgtccttctacaggaggtgttccgctttgcctactacaagctgcttaagaagg
cagatgaagggttagcatcgctgagtgaggacggaagatcacccatctccatccgccaga
tggcctatgtttctggtctttccttcggtatcatcagtggtgtcttctctgttatcaata
ttttggctgatgcacttgggccaggtgtggttgggatccacggagactcaccctattact
tcttgacttcagcctttctgacagcagccattatcctgctccataccttttggggagttg
tgttctttgatgcctgtgagaggagacggtactgggctttgggcctggtggttgggagtc
acctactgacatcaggactgacattcytgaacccctggtatgaggccagcctgctgccca
tctatgcagtcactatttccatggggctctgggccttcatcacagctggagggtccttcc
gaagtatccagcgcagtctctcgtgtaaggactgactacctggaccgatcgcctgacaga
tcccacctgcctgcccactgcccatgactgagcccagccccagcccggtccattgcccag
cattctctgtctcctcgtcggtctgttccaccaccttcagggtcttgctttgtccactcg
tgtgtgacctttagtctctaggctttaccagaagcagtctgggttcagccagtcagtgac
tggcgggtttgaatctgcacttgtccccaccatctggggactcccctttccccgtgttgt
ccaggactccccatgtgtcagtgctctgccctcaccctgcccaagactcaccccccttcc
cctctgcaggccgacggcaggaggacagtcgggtgatggtgtattctgccctgcgcatcc
caccc
>CS2000506800001_749
ggctgcccancctgggggccgcagtgttttttggatgcactttcgtcgctttcggcccgg
cctttgcgcttttcttgatcactgtggctggagacccgcttcgcgtcattatcttggtcg
ccggggcatttttctggctggtctccctgctcctggcctctgtggtctggttcatcttgg
tccatgtgaccgaccggtcagatgcccggctccagtatggccttctgatatttggtgctg
cagtctccgtccttctacaggaggtgttccgctttgcctactacaagctgcttaagaagg
cagatgaagggttagcatcgctgagtgaggacggaagatcacccatctccatccgccaga
tggcctatgtttctggtctttccttcggtatcatcagtggtgtcttctctgttatcaata
ttttggctgatgcacttgggccaggtgtggttgggatccacggagactcaccctattact
tcttgacttcagcctttctgacagcagccattatcctgctccataccttttggggagttg
tgttctttgatgcctgtgagaggagacggtactgggctttgggcctggtggttgggagtc
acctactgacatcaggactgacattcctgaacccctggtatgaggccagcctgctgccca
tctatgcagtcactatttccatggggctctgggccttcatcacagctggagggtccttcc
gaagtatccagcgcagtctctcgtgtaargactgactacctggaccgatcgcctgacaga
tcccacctgcctgcccactgcccatgactgagcccagccccagcccggtccattgcccag
cattctctgtctcctcgtcggtctgttccaccaccttcagggtcttgctttgtccactcg
tgtgtgacctttagtctctaggctttaccagaagcagtctgggttcagccagtcagtgac
tggcgggtttgaatctgcacttgtccccaccatctggggactcccctttccccgtgttgt
ccaggactccccatgtgtcagtgctctgccctcaccctgcccaagactcaccccccttcc
cctctgcaggccgacggcaggaggacagtcgggtgatggtgtattctgccctgcgcatcc
caccc
>CS2000506800001_791
ggctgcccancctgggggccgcagtgttttttggatgcactttcgtcgctttcggcccgg
cctttgcgcttttcttgatcactgtggctggagacccgcttcgcgtcattatcttggtcg
ccggggcatttttctggctggtctccctgctcctggcctctgtggtctggttcatcttgg
tccatgtgaccgaccggtcagatgcccggctccagtatggccttctgatatttggtgctg
cagtctccgtccttctacaggaggtgttccgctttgcctactacaagctgcttaagaagg
cagatgaagggttagcatcgctgagtgaggacggaagatcacccatctccatccgccaga
tggcctatgtttctggtctttccttcggtatcatcagtggtgtcttctctgttatcaata
ttttggctgatgcacttgggccaggtgtggttgggatccacggagactcaccctattact
tcttgacttcagcctttctgacagcagccattatcctgctccataccttttggggagttg
tgttctttgatgcctgtgagaggagacggtactgggctttgggcctggtggttgggagtc
acctactgacatcaggactgacattcctgaacccctggtatgaggccagcctgctgccca
tctatgcagtcactatttccatggggctctgggccttcatcacagctggagggtccttcc
gaagtatccagcgcagtctctcgtgtaaggactgactacctggaccgatcgcctgacaga
tcccacctgcytgcccactgcccatgactgagcccagccccagcccggtccattgcccag
cattctctgtctcctcgtcggtctgttccaccaccttcagggtcttgctttgtccactcg
tgtgtgacctttagtctctaggctttaccagaagcagtctgggttcagccagtcagtgac
tggcgggtttgaatctgcacttgtccccaccatctggggactcccctttccccgtgttgt
ccaggactccccatgtgtcagtgctctgccctcaccctgcccaagactcaccccccttcc
cctctgcaggccgacggcaggaggacagtcgggtgatggtgtattctgccctgcgcatcc
caccc
>CS2000690600001_506
gcggacgcgtgggatctgcgagcggcgccctattttttttttttattattcttttttggg
ggctggccaagctctctgaataactgttgctgtttagtacaagattagtaccagccgcct
tgctcaccactgccttgggagccactgatcgccctcacccaggaacacgaggcctctgtc
aggcaccctcatccaccgccagcaagcatgtttgggagaaagcgtagcccctgcagagca
cttctggctggagcccacctactccacatccactggatcaagagcaggcaaggaaattct
caaacaggaatctggaactgaaacactacatagggtctgaaaagtatgaatgcacagcca
cgctagataaatcagagataaaggagatggttttttaaaattattttcagttgtcactca
ccttcggtggtgaagccattccagactcatctgaaaagaaatccccatttggagatgaaa
tctcagtctgtgttttatcattgtgrttagctgtcgaccatacgtttttataggagtttc
agttttagaagcccaccttggtgactccaccttggagaatcccagcctcagctcagaggt
gttgagaatgagagcagagccgccctctgcaatgctcagaaccaagggtcacctggcaca
gagaatgtttagtcagccatctgcgtttacaaaacacttacccaaaaggttcttttcagt
ggaaccctgggtgaattctctgttgtggtgcttccaaggaaataaagacagttaataatg
ccttttctctcttaagcactttttcaaaataacacagtacatctttaaatttggggaggc
atttctgataaaaagacttcctcagaacctgaggacaagggctgtccagagatgctcctg
ttcccccatggctgcagagcaatagtgaagcctcagttgggtggcttccaaatcagaatt
gcactttaattgaccaatcctcaatgctcgcggccttacagggtagtgggtctgggaacc
catctcttttttatctgccaaataattaccagaagcacatcaaatgccaactctccacct
gcccagtgggggtgagcaacttttgtatcccaaaacatagtccgtatagcatctgctgca
ccattgggaatgtcttatttttaatctcaggatttaaataaacactatgacattgcaaaa
aa
>CS2000690600001_515
gcggacgcgtgggatctgcgagcggcgccctattttttttttttattattcttttttggg
ggctggccaagctctctgaataactgttgctgtttagtacaagattagtaccagccgcct
tgctcaccactgccttgggagccactgatcgccctcacccaggaacacgaggcctctgtc
aggcaccctcatccaccgccagcaagcatgtttgggagaaagcgtagcccctgcagagca
cttctggctggagcccacctactccacatccactggatcaagagcaggcaaggaaattct
caaacaggaatctggaactgaaacactacatagggtctgaaaagtatgaatgcacagcca
cgctagataaatcagagataaaggagatggttttttaaaattattttcagttgtcactca
ccttcggtggtgaagccattccagactcatctgaaaagaaatccccatttggagatgaaa
tctcagtctgtgttttatcattgtgattagctgtygaccatacgtttttataggagtttc
agttttagaagcccaccttggtgactccaccttggagaatcccagcctcagctcagaggt
gttgagaatgagagcagagccgccctctgcaatgctcagaaccaagggtcacctggcaca
gagaatgtttagtcagccatctgcgtttacaaaacacttacccaaaaggttcttttcagt
ggaaccctgggtgaattctctgttgtggtgcttccaaggaaataaagacagttaataatg
ccttttctctcttaagcactttttcaaaataacacagtacatctttaaatttggggaggc
atttctgataaaaagacttcctcagaacctgaggacaagggctgtccagagatgctcctg
ttcccccatggctgcagagcaatagtgaagcctcagttgggtggcttccaaatcagaatt
gcactttaattgaccaatcctcaatgctcgcggccttacagggtagtgggtctgggaacc
catctcttttttatctgccaaataattaccagaagcacatcaaatgccaactctccacct
gcccagtgggggtgagcaacttttgtatcccaaaacatagtccgtatagcatctgctgca
ccattgggaatgtcttatttttaatctcaggatttaaataaacactatgacattgcaaaa
aa
>CS2000690600001_923
gcggacgcgtgggatctgcgagcggcgccctattttttttttttattattcttttttggg
ggctggccaagctctctgaataactgttgctgtttagtacaagattagtaccagccgcct
tgctcaccactgccttgggagccactgatcgccctcacccaggaacacgaggcctctgtc
aggcaccctcatccaccgccagcaagcatgtttgggagaaagcgtagcccctgcagagca
cttctggctggagcccacctactccacatccactggatcaagagcaggcaaggaaattct
caaacaggaatctggaactgaaacactacatagggtctgaaaagtatgaatgcacagcca
cgctagataaatcagagataaaggagatggttttttaaaattattttcagttgtcactca
ccttcggtggtgaagccattccagactcatctgaaaagaaatccccatttggagatgaaa
tctcagtctgtgttttatcattgtgattagctgtcgaccatacgtttttataggagtttc
agttttagaagcccaccttggtgactccaccttggagaatcccagcctcagctcagaggt
gttgagaatgagagcagagccgccctctgcaatgctcagaaccaagggtcacctggcaca
gagaatgtttagtcagccatctgcgtttacaaaacacttacccaaaaggttcttttcagt
ggaaccctgggtgaattctctgttgtggtgcttccaaggaaataaagacagttaataatg
ccttttctctcttaagcactttttcaaaataacacagtacatctttaaatttggggaggc
atttctgataaaaagacttcctcagaacctgaggacaagggctgtccagagatgctcctg
ttcccccatggctgcagagcaayagtgaagcctcagttgggtggcttccaaatcagaatt
gcactttaattgaccaatcctcaatgctcgcggccttacagggtagtgggtctgggaacc
catctcttttttatctgccaaataattaccagaagcacatcaaatgccaactctccacct
gcccagtgggggtgagcaacttttgtatcccaaaacatagtccgtatagcatctgctgca
ccattgggaatgtcttatttttaatctcaggatttaaataaacactatgacattgcaaaa
aa
>CS2000690600001_1097
gcggacgcgtgggatctgcgagcggcgccctattttttttttttattattcttttttggg
ggctggccaagctctctgaataactgttgctgtttagtacaagattagtaccagccgcct
tgctcaccactgccttgggagccactgatcgccctcacccaggaacacgaggcctctgtc
aggcaccctcatccaccgccagcaagcatgtttgggagaaagcgtagcccctgcagagca
cttctggctggagcccacctactccacatccactggatcaagagcaggcaaggaaattct
caaacaggaatctggaactgaaacactacatagggtctgaaaagtatgaatgcacagcca
cgctagataaatcagagataaaggagatggttttttaaaattattttcagttgtcactca
ccttcggtggtgaagccattccagactcatctgaaaagaaatccccatttggagatgaaa
tctcagtctgtgttttatcattgtgattagctgtcgaccatacgtttttataggagtttc
agttttagaagcccaccttggtgactccaccttggagaatcccagcctcagctcagaggt
gttgagaatgagagcagagccgccctctgcaatgctcagaaccaagggtcacctggcaca
gagaatgtttagtcagccatctgcgtttacaaaacacttacccaaaaggttcttttcagt
ggaaccctgggtgaattctctgttgtggtgcttccaaggaaataaagacagttaataatg
ccttttctctcttaagcactttttcaaaataacacagtacatctttaaatttggggaggc
atttctgataaaaagacttcctcagaacctgaggacaagggctgtccagagatgctcctg
ttcccccatggctgcagagcaatagtgaagcctcagttgggtggcttccaaatcagaatt
gcactttaattgaccaatcctcaatgctcgcggccttacagggtagtgggtctgggaacc
catctcttttttatctgccaaataattaccagaagcacatcaaatgccaactctccacct
gcccagtgggggtgagsaacttttgtatcccaaaacatagtccgtatagcatctgctgca
ccattgggaatgtcttatttttaatctcaggatttaaataaacactatgacattgcaaaa
aa
>CS2001036000001_1526
gggggctccggtcatgtctcctcccaacatggatagcagatgggtcactgtggaggagtt
agttctagcctgggttattgttactgtctttactcaataagttaccaatttcagcccgtc
tttgcttttatgcagttttaaactttgatttctttctgtagcaccttcttcattttcagt
tgtaaaaagtgactttcgcctcatgaaagatttgagtacatctcccatgttgtcacacac
tacaggtgtgtcccagtcatttttgcaaattctaggggaaatttttttctcaataggaga
gtcacacaggacaaagttaacagcttaagaactcttaattctgtgagttgagaacttcga
catctgatattatagcatttgtttgaatctaggaaacatttatttcacttgaagaatttg
gtttctttattggacttcatgaactctctttttttgtattggttatcaattttttttttg
gtgttaaaggttatcatctgtaacttttccacattttgggggtgggtgggaggtgttatg
aaattgtctttctccaggccagaaataacctggggaaattctaatccaagaactgtgtgt
tgagctgttccttttgagccagcatcacctgtcagttagcacctggtataaaagcctcag
tgtccccagcagtgtgatgagggttatttttatagcattccactttcctaatgtcaggtg
tgaaatcagattttcatgatcttaaccaatgttttacccttgtagtcaaggatgaaggga
taagagatggtcttcatgtggaaggatatcttctttaatgaaaaattagaggtatttttc
tcagaactgaaaattgtgatgttgaggcttatttgcagaggactgaactaaattcagtgg
attcttgcttttaatgtgagagcatggaaagtgtggattacacattcctggggtgagagt
atttttctttagttggattttgcattgttagttttcagtactgacctgttgggaaagcat
actttttcacagctaggtaccaaatgcagaggctcaacgaagcataaagctgggaagagc
aagtttttcatttattagcaagcatagctggtttggaaagggattaaagccttaagtgaa
caaatctagctaatggtgaatgaactaggtagttaacttgcatacttttgatttcctttg
gctaaaggtaacccatacttctctgtccagagataggagaggtgtgattgcttcagtgtt
agttttctttttttttcttcctatttgtccctagtcaatttttagcaagctagaaaacta
tggattctacacagggcagctctttgtgaaagtggtttattttggccaccggagaaagag
ttgggattgaaaaatcaagtggcgcctgtctgttttttgccccacagaaaacacagttcc
tataataaaatagaggaaagaagccgctgtgaggagctcggctcctaacaggatcagagc
tttgtacaggaactcccatgaattgmgacttttcattctgttttatcagagtgcgtatat
gtcctatttcaggaaaaataaaacagtcatttacagaagagagtcaatctgtatcttaag
tgttttaataaaaagttaaaacaaaaaaaaaaaaaaag
>CS2000012800005_370
acttgctgttctaatggagatggctgtgaaccagctttggttctatgtaaagtcactcaa
ctctctgtgcatctggattcttattcatgacatggggataaaaaacatgtttgatcacca
cctgtgtgcacataagggagctcttcagcccagttttgtgtggacaagctgcgaactaaa
tctcccttcaaagtctacctctttgacgtttgcattcagtgcctgagtgccggagtccag
ctccagcaaccagggttccgacccgaaaagatggatgctgtcggcaagagaaatgagaca
gcctctcagttttctatggaccgcctgtttattccaagtttaagattctcttttatactt
ttacaaaaayattaggccagaggtttgacattttcagttccccctctcccagatttatta
tctccataaatcattgttgctcttcagagttcctgcttcagggattccctcggaatcagc
cttatcatctattatctacctcctctaacgtgtcctatagttaacttgtgattacattgt
aactcatgctacattcctcagtttaatacttatcttcctaaatcctgtttgcccctaaca
tcctgagctcactatctcttaaaaaggcttctagctatagcatctctaaaaattcctaac
ttctataagctatagtaaaatatgctaactttacaacattccttaaatctttaacttcta
actgttttaattatttctaagccctaaattcagtaaactcctttaccataaacattctcc
tcacaaataggcttcagatagcaatccctcccatggcctcaagctacggcctatgtgctc
atcctggaacactctttaataaaagtccttgaacaaatgtcaatgattaactttatgaat
tattttctgagcaaagctgcagaaggctttgtgccttctcatgctcctctcaagaacaat
aagcaccttaatattccttttcagtcaactcagccgaggagaggaaaagagaagtcagaa
ttacaaggcctaactccttcatcccgggatctgtgcctgcggaatgaggagggggctggg
ggccgtgcctccattttgtcagtaatgcctaacatggctcccgacacattatggtctaat
aggatagtatgtagtttataattgatggagataaaggctatttgcttgtacataatttta
aaatcataactaaaaaactattttttgacctgtttagcacatttatgactaactgtatgc
atacctttctccgcctccccttaaaaatcacatttatttattcagagcatatatgtgttt
ataacgctcacttttaagttgaaataaaacagcagagaatgttc
>CS2000233600001_845
ctcggggaagaggacccccatccgctagccagaaggcagacgcgccttgagcggtggagg
agtaagccaggcgggtgggttcttctcgccctgccaggctggggtctgtgaaatcagcat
gggaagtgggttgaaggacaccccacctggcctgcacggctgggagcaagcggggaccca
ctgtcctggcccccacctcatggtgacaaaagccacaggtttgaaaactagaaaaggcct
gtgtggtggagagcagccctgccaggtcaggtgtgtggcatgtccgccaggcacacagcc
acctcccccagcctcaggccacccagcagcccctcagcctccagggaaacccttgcccga
gggccttcgggggacacaggcagccctctgaggtggcctcaggaacggagctctcagctc
acccgtcttcaaggtcagggcgcacctcgtgtaaagccaagacgtttctagtctagcccc
tgggcagcccactcccctctctagcccaaggtcaaaacccacagtgtggcttcatgcttt
gggtgaggagatcaaagcacatcgcctggggtcccccaccccactgtctgcagtccctag
actgaggggagctgtggggggatagccccacactgcagtgccccgctcccacgggcagag
ggcatcccaggagtaggaaggccgtggctgaggacggtgctgcctgtgaccgagcagacc
acccagcctgcagctcagacaggaagggggtggaaatccagagatccacctgaccccggt
ctccctcctgaccctctgggctttgttagtggactgcccctggctccaagcccaccactt
ggacrtttatttgaggttacaccccattgcccccagaaccctgtgtataaagttcagtca
ggcctccgttggctagaacactgcagactatggccgtgcccacgagccatagtttggggc
catggtgtctcagcacagccaggatagggtacacagttctttcagattctcagctagagt
tggaagaaactctgggtggcttcattatgcccagatacacaaacccccatcccagcctct
ccccgcattttcctgcgcccttgcccacaccagctggtcaggcctgtccccacagccctg
ccgattggagaagccatgttcagtccattgcaaacacttgccccattcccatccctctga
tattcgagggggccaggccagcgtcacctctggaagtagccccatccatgtgagacctga
gatctggggagctgagtgtgagccccacacctgaggtggacaggctgctcttctgtccaa
cagaggactcatacgtgactcaaggaggtgagggccacgggccacagcagcctcctgggc
agatccccctgaggttctctgcctcaggctcccccagccaccccagctgccctactgtgg
agtgagagagtgggagcggggacccttccacagcactgggaaagttagggtattgtcaaa
tgaggtggctacccaggaggcagaatcgttatcgcttgtctggcacaggggcttcctatg
ccactggccacttcatcctgcagttcaagggcagagcagtcagcagacccccagagtgga
cgcatcatgctgaggagtgagcgccaggtgactgagtggctcttttgaagggatgtgaga
gtcagcgtggggatctgctgatacttatgtgaggtgggcgtgctccaggttcacaagcgc
cctgagggctcactcaagcatgtgcagtggcctcccactaggaggagagctcagccctgt
tctgcctgagcccctggcacccagccagtaacctggctgcatcaaccctcctcaaggcgg
gctcctgagtgtgagggcctgagtgcaggatctgtttgtacataatggaacgttgtagct
tatggcccgttgtcccaagtcacacggtctcctcggcttccccactgcatcgaggaggtg
gtcccggctccggccaacaccctgatgggtgccagtgagggtcacagctggcgtcaccct
cagctgctggggcctcccatcctgcactgcctgctcagaacacccgctctgaggcgaaag
cttctcatacctgcagcatctcctccgacaccacgggctggggcttcaggaaaggtggcc
tcccggcctcttcccagggccaagggacagaagcaaacgtgcggagagcggacagctccc
tccccatgccggcctgcagcgccctctctctcggaggaggagtcagggacagcagtactg
tccgagcaatgagtctgtgaacttttttgggaactggaagtctttaacttgaacccagga
gcgtttaaagctttatttatttatagcttcttattaaaaaaaaaaaaaaaaagtgttgag
aagaaaccttttggtgactcatacaaaaaaatgagttgatggaaacgcaagtcataatca
tctaattgtttttgtctaggtcaagatgaatgttagcagatgaaataaacccttaaaaa
>CS2000233600001_944
ctcggggaagaggacccccatccgctagccagaaggcagacgcgccttgagcggtggagg
agtaagccaggcgggtgggttcttctcgccctgccaggctggggtctgtgaaatcagcat
gggaagtgggttgaaggacaccccacctggcctgcacggctgggagcaagcggggaccca
ctgtcctggcccccacctcatggtgacaaaagccacaggtttgaaaactagaaaaggcct
gtgtggtggagagcagccctgccaggtcaggtgtgtggcatgtccgccaggcacacagcc
acctcccccagcctcaggccacccagcagcccctcagcctccagggaaacccttgcccga
gggccttcgggggacacaggcagccctctgaggtggcctcaggaacggagctctcagctc
acccgtcttcaaggtcagggcgcacctcgtgtaaagccaagacgtttctagtctagcccc
tgggcagcccactcccctctctagcccaaggtcaaaacccacagtgtggcttcatgcttt
gggtgaggagatcaaagcacatcgcctggggtcccccaccccactgtctgcagtccctag
actgaggggagctgtggggggatagccccacactgcagtgccccgctcccacgggcagag
ggcatcccaggagtaggaaggccgtggctgaggacggtgctgcctgtgaccgagcagacc
acccagcctgcagctcagacaggaagggggtggaaatccagagatccacctgaccccggt
ctccctcctgaccctctgggctttgttagtggactgcccctggctccaagcccaccactt
ggacatttatttgaggttacaccccattgcccccagaaccctgtgtataaagttcagtca
ggcctccgttggctagaacactgcagactatggccgtgcccacragccatagtttggggc
catggtgtctcagcacagccaggatagggtacacagttctttcagattctcagctagagt
tggaagaaactctgggtggcttcattatgcccagatacacaaacccccatcccagcctct
ccccgcattttcctgcgcccttgcccacaccagctggtcaggcctgtccccacagccctg
ccgattggagaagccatgttcagtccattgcaaacacttgccccattcccatccctctga
tattcgagggggccaggccagcgtcacctctggaagtagccccatccatgtgagacctga
gatctggggagctgagtgtgagccccacacctgaggtggacaggctgctcttctgtccaa
cagaggactcatacgtgactcaaggaggtgagggccacgggccacagcagcctcctgggc
agatccccctgaggttctctgcctcaggctcccccagccaccccagctgccctactgtgg
agtgagagagtgggagcggggacccttccacagcactgggaaagttagggtattgtcaaa
tgaggtggctacccaggaggcagaatcgttatcgcttgtctggcacaggggcttcctatg
ccactggccacttcatcctgcagttcaagggcagagcagtcagcagacccccagagtgga
cgcatcatgctgaggagtgagcgccaggtgactgagtggctcttttgaagggatgtgaga
gtcagcgtggggatctgctgatacttatgtgaggtgggcgtgctccaggttcacaagcgc
cctgagggctcactcaagcatgtgcagtggcctcccactaggaggagagctcagccctgt
tctgcctgagcccctggcacccagccagtaacctggctgcatcaaccctcctcaaggcgg
gctcctgagtgtgagggcctgagtgcaggatctgtttgtacataatggaacgttgtagct
tatggcccgttgtcccaagtcacacggtctcctcggcttccccactgcatcgaggaggtg
gtcccggctccggccaacaccctgatgggtgccagtgagggtcacagctggcgtcaccct
cagctgctggggcctcccatcctgcactgcctgctcagaacacccgctctgaggcgaaag
cttctcatacctgcagcatctcctccgacaccacgggctggggcttcaggaaaggtggcc
tcccggcctcttcccagggccaagggacagaagcaaacgtgcggagagcggacagctccc
tccccatgccggcctgcagcgccctctctctcggaggaggagtcagggacagcagtactg
tccgagcaatgagtctgtgaacttttttgggaactggaagtctttaacttgaacccagga
gcgtttaaagctttatttatttatagcttcttattaaaaaaaaaaaaaaaaagtgttgag
aagaaaccttttggtgactcatacaaaaaaatgagttgatggaaacgcaagtcataatca
tctaattgtttttgtctaggtcaagatgaatgttagcagatgaaataaacccttaaaaa
>CS2000233600001_1176
ctcggggaagaggacccccatccgctagccagaaggcagacgcgccttgagcggtggagg
agtaagccaggcgggtgggttcttctcgccctgccaggctggggtctgtgaaatcagcat
gggaagtgggttgaaggacaccccacctggcctgcacggctgggagcaagcggggaccca
ctgtcctggcccccacctcatggtgacaaaagccacaggtttgaaaactagaaaaggcct
gtgtggtggagagcagccctgccaggtcaggtgtgtggcatgtccgccaggcacacagcc
acctcccccagcctcaggccacccagcagcccctcagcctccagggaaacccttgcccga
gggccttcgggggacacaggcagccctctgaggtggcctcaggaacggagctctcagctc
acccgtcttcaaggtcagggcgcacctcgtgtaaagccaagacgtttctagtctagcccc
tgggcagcccactcccctctctagcccaaggtcaaaacccacagtgtggcttcatgcttt
gggtgaggagatcaaagcacatcgcctggggtcccccaccccactgtctgcagtccctag
actgaggggagctgtggggggatagccccacactgcagtgccccgctcccacgggcagag
ggcatcccaggagtaggaaggccgtggctgaggacggtgctgcctgtgaccgagcagacc
acccagcctgcagctcagacaggaagggggtggaaatccagagatccacctgaccccggt
ctccctcctgaccctctgggctttgttagtggactgcccctggctccaagcccaccactt
ggacatttatttgaggttacaccccattgcccccagaaccctgtgtataaagttcagtca
ggcctccgttggctagaacactgcagactatggccgtgcccacgagccatagtttggggc
catggtgtctcagcacagccaggatagggtacacagttctttcagattctcagctagagt
tggaagaaactctgggtggcttcattatgcccagatacacaaacccccatcccagcctct
ccccgcattttcctgcgcccttgcccacaccagctggtcaggcctgtccccacagccctg
ccgattggagaagccatgttcagtccattgcaaacrcttgccccattcccatccctctga
tattcgagggggccaggccagcgtcacctctggaagtagccccatccatgtgagacctga
gatctggggagctgagtgtgagccccacacctgaggtggacaggctgctcttctgtccaa
cagaggactcatacgtgactcaaggaggtgagggccacgggccacagcagcctcctgggc
agatccccctgaggttctctgcctcaggctcccccagccaccccagctgccctactgtgg
agtgagagagtgggagcggggacccttccacagcactgggaaagttagggtattgtcaaa
tgaggtggctacccaggaggcagaatcgttatcgcttgtctggcacaggggcttcctatg
ccactggccacttcatcctgcagttcaagggcagagcagtcagcagacccccagagtgga
cgcatcatgctgaggagtgagcgccaggtgactgagtggctcttttgaagggatgtgaga
gtcagcgtggggatctgctgatacttatgtgaggtgggcgtgctccaggttcacaagcgc
cctgagggctcactcaagcatgtgcagtggcctcccactaggaggagagctcagccctgt
tctgcctgagcccctggcacccagccagtaacctggctgcatcaaccctcctcaaggcgg
gctcctgagtgtgagggcctgagtgcaggatctgtttgtacataatggaacgttgtagct
tatggcccgttgtcccaagtcacacggtctcctcggcttccccactgcatcgaggaggtg
gtcccggctccggccaacaccctgatgggtgccagtgagggtcacagctggcgtcaccct
cagctgctggggcctcccatcctgcactgcctgctcagaacacccgctctgaggcgaaag
cttctcatacctgcagcatctcctccgacaccacgggctggggcttcaggaaaggtggcc
tcccggcctcttcccagggccaagggacagaagcaaacgtgcggagagcggacagctccc
tccccatgccggcctgcagcgccctctctctcggaggaggagtcagggacagcagtactg
tccgagcaatgagtctgtgaacttttttgggaactggaagtctttaacttgaacccagga
gcgtttaaagctttatttatttatagcttcttattaaaaaaaaaaaaaaaaagtgttgag
aagaaaccttttggtgactcatacaaaaaaatgagttgatggaaacgcaagtcataatca
tctaattgtttttgtctaggtcaagatgaatgttagcagatgaaataaacccttaaaaa
>CS2000233600001_1250
ctcggggaagaggacccccatccgctagccagaaggcagacgcgccttgagcggtggagg
agtaagccaggcgggtgggttcttctcgccctgccaggctggggtctgtgaaatcagcat
gggaagtgggttgaaggacaccccacctggcctgcacggctgggagcaagcggggaccca
ctgtcctggcccccacctcatggtgacaaaagccacaggtttgaaaactagaaaaggcct
gtgtggtggagagcagccctgccaggtcaggtgtgtggcatgtccgccaggcacacagcc
acctcccccagcctcaggccacccagcagcccctcagcctccagggaaacccttgcccga
gggccttcgggggacacaggcagccctctgaggtggcctcaggaacggagctctcagctc
acccgtcttcaaggtcagggcgcacctcgtgtaaagccaagacgtttctagtctagcccc
tgggcagcccactcccctctctagcccaaggtcaaaacccacagtgtggcttcatgcttt
gggtgaggagatcaaagcacatcgcctggggtcccccaccccactgtctgcagtccctag
actgaggggagctgtggggggatagccccacactgcagtgccccgctcccacgggcagag
ggcatcccaggagtaggaaggccgtggctgaggacggtgctgcctgtgaccgagcagacc
acccagcctgcagctcagacaggaagggggtggaaatccagagatccacctgaccccggt
ctccctcctgaccctctgggctttgttagtggactgcccctggctccaagcccaccactt
ggacatttatttgaggttacaccccattgcccccagaaccctgtgtataaagttcagtca
ggcctccgttggctagaacactgcagactatggccgtgcccacgagccatagtttggggc
catggtgtctcagcacagccaggatagggtacacagttctttcagattctcagctagagt
tggaagaaactctgggtggcttcattatgcccagatacacaaacccccatcccagcctct
ccccgcattttcctgcgcccttgcccacaccagctggtcaggcctgtccccacagccctg
ccgattggagaagccatgttcagtccattgcaaacacttgccccattcccatccctctga
tattcgagggggccaggccagcgtcacctctggaagtagccccatccatrtgagacctga
gatctggggagctgagtgtgagccccacacctgaggtggacaggctgctcttctgtccaa
cagaggactcatacgtgactcaaggaggtgagggccacgggccacagcagcctcctgggc
agatccccctgaggttctctgcctcaggctcccccagccaccccagctgccctactgtgg
agtgagagagtgggagcggggacccttccacagcactgggaaagttagggtattgtcaaa
tgaggtggctacccaggaggcagaatcgttatcgcttgtctggcacaggggcttcctatg
ccactggccacttcatcctgcagttcaagggcagagcagtcagcagacccccagagtgga
cgcatcatgctgaggagtgagcgccaggtgactgagtggctcttttgaagggatgtgaga
gtcagcgtggggatctgctgatacttatgtgaggtgggcgtgctccaggttcacaagcgc
cctgagggctcactcaagcatgtgcagtggcctcccactaggaggagagctcagccctgt
tctgcctgagcccctggcacccagccagtaacctggctgcatcaaccctcctcaaggcgg
gctcctgagtgtgagggcctgagtgcaggatctgtttgtacataatggaacgttgtagct
tatggcccgttgtcccaagtcacacggtctcctcggcttccccactgcatcgaggaggtg
gtcccggctccggccaacaccctgatgggtgccagtgagggtcacagctggcgtcaccct
cagctgctggggcctcccatcctgcactgcctgctcagaacacccgctctgaggcgaaag
cttctcatacctgcagcatctcctccgacaccacgggctggggcttcaggaaaggtggcc
tcccggcctcttcccagggccaagggacagaagcaaacgtgcggagagcggacagctccc
tccccatgccggcctgcagcgccctctctctcggaggaggagtcagggacagcagtactg
tccgagcaatgagtctgtgaacttttttgggaactggaagtctttaacttgaacccagga
gcgtttaaagctttatttatttatagcttcttattaaaaaaaaaaaaaaaaagtgttgag
aagaaaccttttggtgactcatacaaaaaaatgagttgatggaaacgcaagtcataatca
tctaattgtttttgtctaggtcaagatgaatgttagcagatgaaataaacccttaaaaa
>CS2000233600001_1359
ctcggggaagaggacccccatccgctagccagaaggcagacgcgccttgagcggtggagg
agtaagccaggcgggtgggttcttctcgccctgccaggctggggtctgtgaaatcagcat
gggaagtgggttgaaggacaccccacctggcctgcacggctgggagcaagcggggaccca
ctgtcctggcccccacctcatggtgacaaaagccacaggtttgaaaactagaaaaggcct
gtgtggtggagagcagccctgccaggtcaggtgtgtggcatgtccgccaggcacacagcc
acctcccccagcctcaggccacccagcagcccctcagcctccagggaaacccttgcccga
gggccttcgggggacacaggcagccctctgaggtggcctcaggaacggagctctcagctc
acccgtcttcaaggtcagggcgcacctcgtgtaaagccaagacgtttctagtctagcccc
tgggcagcccactcccctctctagcccaaggtcaaaacccacagtgtggcttcatgcttt
gggtgaggagatcaaagcacatcgcctggggtcccccaccccactgtctgcagtccctag
actgaggggagctgtggggggatagccccacactgcagtgccccgctcccacgggcagag
ggcatcccaggagtaggaaggccgtggctgaggacggtgctgcctgtgaccgagcagacc
acccagcctgcagctcagacaggaagggggtggaaatccagagatccacctgaccccggt
ctccctcctgaccctctgggctttgttagtggactgcccctggctccaagcccaccactt
ggacatttatttgaggttacaccccattgcccccagaaccctgtgtataaagttcagtca
ggcctccgttggctagaacactgcagactatggccgtgcccacgagccatagtttggggc
catggtgtctcagcacagccaggatagggtacacagttctttcagattctcagctagagt
tggaagaaactctgggtggcttcattatgcccagatacacaaacccccatcccagcctct
ccccgcattttcctgcgcccttgcccacaccagctggtcaggcctgtccccacagccctg
ccgattggagaagccatgttcagtccattgcaaacacttgccccattcccatccctctga
tattcgagggggccaggccagcgtcacctctggaagtagccccatccatgtgagacctga
gatctggggagctgagtgtgagccccacacctgaggtggacaggctgctcttctgtccaa
cagaggactcatacgtgactcaaggaggtgagggccacrggccacagcagcctcctgggc
agatccccctgaggttctctgcctcaggctcccccagccaccccagctgccctactgtgg
agtgagagagtgggagcggggacccttccacagcactgggaaagttagggtattgtcaaa
tgaggtggctacccaggaggcagaatcgttatcgcttgtctggcacaggggcttcctatg
ccactggccacttcatcctgcagttcaagggcagagcagtcagcagacccccagagtgga
cgcatcatgctgaggagtgagcgccaggtgactgagtggctcttttgaagggatgtgaga
gtcagcgtggggatctgctgatacttatgtgaggtgggcgtgctccaggttcacaagcgc
cctgagggctcactcaagcatgtgcagtggcctcccactaggaggagagctcagccctgt
tctgcctgagcccctggcacccagccagtaacctggctgcatcaaccctcctcaaggcgg
gctcctgagtgtgagggcctgagtgcaggatctgtttgtacataatggaacgttgtagct
tatggcccgttgtcccaagtcacacggtctcctcggcttccccactgcatcgaggaggtg
gtcccggctccggccaacaccctgatgggtgccagtgagggtcacagctggcgtcaccct
cagctgctggggcctcccatcctgcactgcctgctcagaacacccgctctgaggcgaaag
cttctcatacctgcagcatctcctccgacaccacgggctggggcttcaggaaaggtggcc
tcccggcctcttcccagggccaagggacagaagcaaacgtgcggagagcggacagctccc
tccccatgccggcctgcagcgccctctctctcggaggaggagtcagggacagcagtactg
tccgagcaatgagtctgtgaacttttttgggaactggaagtctttaacttgaacccagga
gcgtttaaagctttatttatttatagcttcttattaaaaaaaaaaaaaaaaagtgttgag
aagaaaccttttggtgactcatacaaaaaaatgagttgatggaaacgcaagtcataatca
tctaattgtttttgtctaggtcaagatgaatgttagcagatgaaataaacccttaaaaa
>CS2000233600001_1806
ctcggggaagaggacccccatccgctagccagaaggcagacgcgccttgagcggtggagg
agtaagccaggcgggtgggttcttctcgccctgccaggctggggtctgtgaaatcagcat
gggaagtgggttgaaggacaccccacctggcctgcacggctgggagcaagcggggaccca
ctgtcctggcccccacctcatggtgacaaaagccacaggtttgaaaactagaaaaggcct
gtgtggtggagagcagccctgccaggtcaggtgtgtggcatgtccgccaggcacacagcc
acctcccccagcctcaggccacccagcagcccctcagcctccagggaaacccttgcccga
gggccttcgggggacacaggcagccctctgaggtggcctcaggaacggagctctcagctc
acccgtcttcaaggtcagggcgcacctcgtgtaaagccaagacgtttctagtctagcccc
tgggcagcccactcccctctctagcccaaggtcaaaacccacagtgtggcttcatgcttt
gggtgaggagatcaaagcacatcgcctggggtcccccaccccactgtctgcagtccctag
actgaggggagctgtggggggatagccccacactgcagtgccccgctcccacgggcagag
ggcatcccaggagtaggaaggccgtggctgaggacggtgctgcctgtgaccgagcagacc
acccagcctgcagctcagacaggaagggggtggaaatccagagatccacctgaccccggt
ctccctcctgaccctctgggctttgttagtggactgcccctggctccaagcccaccactt
ggacatttatttgaggttacaccccattgcccccagaaccctgtgtataaagttcagtca
ggcctccgttggctagaacactgcagactatggccgtgcccacgagccatagtttggggc
catggtgtctcagcacagccaggatagggtacacagttctttcagattctcagctagagt
tggaagaaactctgggtggcttcattatgcccagatacacaaacccccatcccagcctct
ccccgcattttcctgcgcccttgcccacaccagctggtcaggcctgtccccacagccctg
ccgattggagaagccatgttcagtccattgcaaacacttgccccattcccatccctctga
tattcgagggggccaggccagcgtcacctctggaagtagccccatccatgtgagacctga
gatctggggagctgagtgtgagccccacacctgaggtggacaggctgctcttctgtccaa
cagaggactcatacgtgactcaaggaggtgagggccacgggccacagcagcctcctgggc
agatccccctgaggttctctgcctcaggctcccccagccaccccagctgccctactgtgg
agtgagagagtgggagcggggacccttccacagcactgggaaagttagggtattgtcaaa
tgaggtggctacccaggaggcagaatcgttatcgcttgtctggcacaggggcttcctatg
ccactggccacttcatcctgcagttcaagggcagagcagtcagcagacccccagagtgga
cgcatcatgctgaggagtgagcgccaggtgactgagtggctcttttgaagggatgtgaga
gtcagcgtggggatctgctgatacttatgtgaggtgggcgtgctccaggttcacaagcgc
cctgagggctcactcaagcatgtgcagtggcctcccactaggaggagagctcagccctgt
tctgcytgagcccctggcacccagccagtaacctggctgcatcaaccctcctcaaggcgg
gctcctgagtgtgagggcctgagtgcaggatctgtttgtacataatggaacgttgtagct
tatggcccgttgtcccaagtcacacggtctcctcggcttccccactgcatcgaggaggtg
gtcccggctccggccaacaccctgatgggtgccagtgagggtcacagctggcgtcaccct
cagctgctggggcctcccatcctgcactgcctgctcagaacacccgctctgaggcgaaag
cttctcatacctgcagcatctcctccgacaccacgggctggggcttcaggaaaggtggcc
tcccggcctcttcccagggccaagggacagaagcaaacgtgcggagagcggacagctccc
tccccatgccggcctgcagcgccctctctctcggaggaggagtcagggacagcagtactg
tccgagcaatgagtctgtgaacttttttgggaactggaagtctttaacttgaacccagga
gcgtttaaagctttatttatttatagcttcttattaaaaaaaaaaaaaaaaagtgttgag
aagaaaccttttggtgactcatacaaaaaaatgagttgatggaaacgcaagtcataatca
tctaattgtttttgtctaggtcaagatgaatgttagcagatgaaataaacccttaaaaa
>CS2000233600001_1969
ctcggggaagaggacccccatccgctagccagaaggcagacgcgccttgagcggtggagg
agtaagccaggcgggtgggttcttctcgccctgccaggctggggtctgtgaaatcagcat
gggaagtgggttgaaggacaccccacctggcctgcacggctgggagcaagcggggaccca
ctgtcctggcccccacctcatggtgacaaaagccacaggtttgaaaactagaaaaggcct
gtgtggtggagagcagccctgccaggtcaggtgtgtggcatgtccgccaggcacacagcc
acctcccccagcctcaggccacccagcagcccctcagcctccagggaaacccttgcccga
gggccttcgggggacacaggcagccctctgaggtggcctcaggaacggagctctcagctc
acccgtcttcaaggtcagggcgcacctcgtgtaaagccaagacgtttctagtctagcccc
tgggcagcccactcccctctctagcccaaggtcaaaacccacagtgtggcttcatgcttt
gggtgaggagatcaaagcacatcgcctggggtcccccaccccactgtctgcagtccctag
actgaggggagctgtggggggatagccccacactgcagtgccccgctcccacgggcagag
ggcatcccaggagtaggaaggccgtggctgaggacggtgctgcctgtgaccgagcagacc
acccagcctgcagctcagacaggaagggggtggaaatccagagatccacctgaccccggt
ctccctcctgaccctctgggctttgttagtggactgcccctggctccaagcccaccactt
ggacatttatttgaggttacaccccattgcccccagaaccctgtgtataaagttcagtca
ggcctccgttggctagaacactgcagactatggccgtgcccacgagccatagtttggggc
catggtgtctcagcacagccaggatagggtacacagttctttcagattctcagctagagt
tggaagaaactctgggtggcttcattatgcccagatacacaaacccccatcccagcctct
ccccgcattttcctgcgcccttgcccacaccagctggtcaggcctgtccccacagccctg
ccgattggagaagccatgttcagtccattgcaaacacttgccccattcccatccctctga
tattcgagggggccaggccagcgtcacctctggaagtagccccatccatgtgagacctga
gatctggggagctgagtgtgagccccacacctgaggtggacaggctgctcttctgtccaa
cagaggactcatacgtgactcaaggaggtgagggccacgggccacagcagcctcctgggc
agatccccctgaggttctctgcctcaggctcccccagccaccccagctgccctactgtgg
agtgagagagtgggagcggggacccttccacagcactgggaaagttagggtattgtcaaa
tgaggtggctacccaggaggcagaatcgttatcgcttgtctggcacaggggcttcctatg
ccactggccacttcatcctgcagttcaagggcagagcagtcagcagacccccagagtgga
cgcatcatgctgaggagtgagcgccaggtgactgagtggctcttttgaagggatgtgaga
gtcagcgtggggatctgctgatacttatgtgaggtgggcgtgctccaggttcacaagcgc
cctgagggctcactcaagcatgtgcagtggcctcccactaggaggagagctcagccctgt
tctgcctgagcccctggcacccagccagtaacctggctgcatcaaccctcctcaaggcgg
gctcctgagtgtgagggcctgagtgcaggatctgtttgtacataatggaacgttgtagct
tatggcccgttgtcccaagtcacacggtctcctcggcttccccactgcwtcgaggaggtg
gtcccggctccggccaacaccctgatgggtgccagtgagggtcacagctggcgtcaccct
cagctgctggggcctcccatcctgcactgcctgctcagaacacccgctctgaggcgaaag
cttctcatacctgcagcatctcctccgacaccacgggctggggcttcaggaaaggtggcc
tcccggcctcttcccagggccaagggacagaagcaaacgtgcggagagcggacagctccc
tccccatgccggcctgcagcgccctctctctcggaggaggagtcagggacagcagtactg
tccgagcaatgagtctgtgaacttttttgggaactggaagtctttaacttgaacccagga
gcgtttaaagctttatttatttatagcttcttattaaaaaaaaaaaaaaaaagtgttgag
aagaaaccttttggtgactcatacaaaaaaatgagttgatggaaacgcaagtcataatca
tctaattgtttttgtctaggtcaagatgaatgttagcagatgaaataaacccttaaaaa
>CS2000233600001_2182
ctcggggaagaggacccccatccgctagccagaaggcagacgcgccttgagcggtggagg
agtaagccaggcgggtgggttcttctcgccctgccaggctggggtctgtgaaatcagcat
gggaagtgggttgaaggacaccccacctggcctgcacggctgggagcaagcggggaccca
ctgtcctggcccccacctcatggtgacaaaagccacaggtttgaaaactagaaaaggcct
gtgtggtggagagcagccctgccaggtcaggtgtgtggcatgtccgccaggcacacagcc
acctcccccagcctcaggccacccagcagcccctcagcctccagggaaacccttgcccga
gggccttcgggggacacaggcagccctctgaggtggcctcaggaacggagctctcagctc
acccgtcttcaaggtcagggcgcacctcgtgtaaagccaagacgtttctagtctagcccc
tgggcagcccactcccctctctagcccaaggtcaaaacccacagtgtggcttcatgcttt
gggtgaggagatcaaagcacatcgcctggggtcccccaccccactgtctgcagtccctag
actgaggggagctgtggggggatagccccacactgcagtgccccgctcccacgggcagag
ggcatcccaggagtaggaaggccgtggctgaggacggtgctgcctgtgaccgagcagacc
acccagcctgcagctcagacaggaagggggtggaaatccagagatccacctgaccccggt
ctccctcctgaccctctgggctttgttagtggactgcccctggctccaagcccaccactt
ggacatttatttgaggttacaccccattgcccccagaaccctgtgtataaagttcagtca
ggcctccgttggctagaacactgcagactatggccgtgcccacgagccatagtttggggc
catggtgtctcagcacagccaggatagggtacacagttctttcagattctcagctagagt
tggaagaaactctgggtggcttcattatgcccagatacacaaacccccatcccagcctct
ccccgcattttcctgcgcccttgcccacaccagctggtcaggcctgtccccacagccctg
ccgattggagaagccatgttcagtccattgcaaacacttgccccattcccatccctctga
tattcgagggggccaggccagcgtcacctctggaagtagccccatccatgtgagacctga
gatctggggagctgagtgtgagccccacacctgaggtggacaggctgctcttctgtccaa
cagaggactcatacgtgactcaaggaggtgagggccacgggccacagcagcctcctgggc
agatccccctgaggttctctgcctcaggctcccccagccaccccagctgccctactgtgg
agtgagagagtgggagcggggacccttccacagcactgggaaagttagggtattgtcaaa
tgaggtggctacccaggaggcagaatcgttatcgcttgtctggcacaggggcttcctatg
ccactggccacttcatcctgcagttcaagggcagagcagtcagcagacccccagagtgga
cgcatcatgctgaggagtgagcgccaggtgactgagtggctcttttgaagggatgtgaga
gtcagcgtggggatctgctgatacttatgtgaggtgggcgtgctccaggttcacaagcgc
cctgagggctcactcaagcatgtgcagtggcctcccactaggaggagagctcagccctgt
tctgcctgagcccctggcacccagccagtaacctggctgcatcaaccctcctcaaggcgg
gctcctgagtgtgagggcctgagtgcaggatctgtttgtacataatggaacgttgtagct
tatggcccgttgtcccaagtcacacggtctcctcggcttccccactgcatcgaggaggtg
gtcccggctccggccaacaccctgatgggtgccagtgagggtcacagctggcgtcaccct
cagctgctggggcctcccatcctgcactgcctgctcagaacacccgctctgaggcgaaag
cttctcatacctgcagcatctcctccgacaccacgggctggggcttcaggaaaggtggcc
tcccggcctcttcccagggccragggacagaagcaaacgtgcggagagcggacagctccc
tccccatgccggcctgcagcgccctctctctcggaggaggagtcagggacagcagtactg
tccgagcaatgagtctgtgaacttttttgggaactggaagtctttaacttgaacccagga
gcgtttaaagctttatttatttatagcttcttattaaaaaaaaaaaaaaaaagtgttgag
aagaaaccttttggtgactcatacaaaaaaatgagttgatggaaacgcaagtcataatca
tctaattgtttttgtctaggtcaagatgaatgttagcagatgaaataaacccttaaaaa
>CS2000293400001_500
gtacaaatctgaggggctagagcgggccagggcatctttgggtggtggagtacggagaag
gtgacctagagtgggagcccaggttgacctgcaaaatgacgacggaccagcaggctgagg
cccggtcctacctcagcgaggagatgatcgctgagttcaaggccgcctttgacatgttcg
acgcggacggcggcggggacatcagcgtcaaggagctgggcaccgtgatgaggatgctgg
gccagacacccaccaaagaggagctggacgccatcatcgaggaggtggatgaggatggca
gcggcaccatcgacttcgaggagttcttggtcatgatggtgcgccagatgaaagaggacg
ccaagggcaagaccgaggaggagctggctgagtgtttccgcatcttcgacaggaacgcgg
acggctacatcgacgccgaggagctggcggagattttccgagcctccggggagcacgtga
cagacgaggagctcgaatcyctgatgaaggacggggacaagaacaacgacggccgcattg
acttcgacgagttcctgaagatgatggagggcgtgcagtaagaagtcggcccttgcagcc
atcgacaccgcgcggccctcgggcgtgggcggcgccgccccccgagccgctttcgttccc
ccgccccgggcgggaggcgcggccccttctggggatgtgtctggaaggaataaaaggaaa
cattgcaaaaaaaaaaaaaacatttaagttcaaattttcaaaaaaaaaagggcggccgc
>CS2000293400001_694
gtacaaatctgaggggctagagcgggccagggcatctttgggtggtggagtacggagaag
gtgacctagagtgggagcccaggttgacctgcaaaatgacgacggaccagcaggctgagg
cccggtcctacctcagcgaggagatgatcgctgagttcaaggccgcctttgacatgttcg
acgcggacggcggcggggacatcagcgtcaaggagctgggcaccgtgatgaggatgctgg
gccagacacccaccaaagaggagctggacgccatcatcgaggaggtggatgaggatggca
gcggcaccatcgacttcgaggagttcttggtcatgatggtgcgccagatgaaagaggacg
ccaagggcaagaccgaggaggagctggctgagtgtttccgcatcttcgacaggaacgcgg
acggctacatcgacgccgaggagctggcggagattttccgagcctccggggagcacgtga
cagacgaggagctcgaatccctgatgaaggacggggacaagaacaacgacggccgcattg
acttcgacgagttcctgaagatgatggagggcgtgcagtaagaagtcggcccttgcagcc
atcgacaccgcgcggccctcgggcgtgggcggcgccgccccccgagccgctttcgttccc
ccgccccgggcgggaggcgcggccccttctgggratgtgtctggaaggaataaaaggaaa
cattgcaaaaaaaaaaaaaacatttaagttcaaattttcaaaaaaaaaagggcggccgc
>CS2000105100001_730
ggggccgggccgggccgggctggcgggcggggggggcgcgctcgggggaccgggccgcgt
gggcgccgggatggagggcgccgaggggcggggagcaggcgtgcgtgtgtgtgcgagcgc
gagggaggccggcctttagtgtaaccggagctacaaagaaggggagagtccgggagaggg
agggaggagcnncggcggcgccgggggcctctgctcaccctccccgtgggcaggagcccc
ctggaagcggcctcggcccccgacgcggggccgcccctcggcgcccgcccggcagcccgg
aatgatgaagaagaacaattccaccaagagggggcctcaggatggaaaccatcagtgtgc
accgcctgagaaggtcggctgggtccggaaattctgcgggaaagggattttcagggagat
ttggaaaaaccgctacgtggtgctgaaaggggaccagctctacatctctgaaaaggaggt
aaaagatgagaaaaacattcaagaggtgtttgacctgagtgactatgagaagtgtgaaga
gctccggaaatccaagagcaggagcaagaagaatcatagcaagttcactcttgcccactc
caaacagcctgggaacacggcacctaacctgatcttcctggcagtgagtccggaagagaa
ggaatcatggatcaatgccctcaactccgccatcacccgagccaagaaccgcgtcttgga
tgaggtcacygttgaggaggacagctatctcgcccacccaactcgagacagggcaaaaat
ccagcactcccgccgccctccgactcggggacacctaatggctgtggcttcaacctctac
ctcggatgggatgctgactttggacctgatccaggaggaagacccttcccctgaggagcc
aacctcctgtgctgagagcttccgggtcgacctggataagtctgtggcccagctagcagg
cagccggcggagagcagactcagaccgtattcagccctcctcggaccgggcaagtggcct
tccccgactttgggaaaagccagacaaaggggccacctacaccccacaggcacccaagaa
gttgaccgccacagaaaaaagccgttgtgcctccctggaggagatcttgtctcagcggga
cgctgtgccagcccacaccctccaacgacgggccgaggaccccccaacccccatcccaca
cgccccggggcagctgtcccggatccaggacctggtagccaggaaactggagaagactca
ggagctgctggcagaggttcagggactgggagatgggaagcgaaaggccaaggagccccc
tcggtctcctcccgattctgagtcagagcagctgctgctggagacggagcggctgctggg
agaggcatcatcgaattggagccaagcgaagagggtgctgcaggaggtcagggagctgag
ggacctgtacagacagatggacctgcagacccctgactcccacctcagacagaccaccca
gcacagtcagtaccggaagagcctgatgtgaaggccggtgccagagtctggaactcgtgg
gggtggacagattcttatctcccaagtgttgcaggataaaagcttttttatttacctcag
tcaaaaaaaaaaaaaaaaaaaaaaaaagggggggggcctttttaaattttccttgggggg
gccaaattttcccccccccctttttttttgaaaaagggggcccttttggggg
>CS2000166100001_528
tgctggcgggggctcggcccgggggcccggggcttcatcgtggacacgcgctcgccccag
gccgccaaacaggcccgcatgactggcgggggcaccgaggccaaggctgcctaccctggc
tggaaacgactgcaccggcccctggagagggggcggcccctacaggagagcttcgtgcgc
ctggtggaggcctgcggggacctggagcagagcatggaccgctggcttaatcgactagag
agctgccgctggctgtcacatgtgaaggagactctgagcaccgcctgcctagcagcccag
agcatggaacaggaaggggcctgcatcctggtacatggcgctgaaggcacggacagcacc
ctgctcatcacttcactggcccaactcatcctagaccccttgagccgaaccatggctgga
ttccaggaactaatagagagagagtgggtccaggctggccaccccttccagctgcgctgt
gctcactcagccttctcccacgcccgccccaaacacgaggcccccacytttctcctattt
ctggactgcgtgtggcagctgggccgccagttcccgctgtcgctggagtttggggagggg
atgctattggcgctgtttgatcacgcctatgcctccccttttggcaccttcctgtgcaac
[truncated: 27,470,083 more chars]
