# Supplementary material for: Establishment of a pipeline to analyse non-synonymous SNPs in Bos taurus
Source: BMC Genomics. 2006 Nov 26;7:298. doi: 10.1186/1471-2164-7-298 (PMC1684264; doi:10.1186/1471-2164-7-298)
Supplement: Additional File 2 — Excel spreadsheet listing all putative SNPs and their properties. [file 1471-2164-7-298-S2.xls]

## Sheet: SNPs
Additional file 2: SNPs detected in bovine ESTs
SNP ID	Swissprot hit	RefSeq hit	RefSeq E value	RefSeq Description	SNP Consensus Position	SNP Contig Position	SNP	Allele Distribution	Depth	TrueDepth	Consensus Length	Contig Length	Number of SNPs in Contig
CS2000165200001_1280	Q96MW1	NM_144609	0	Homo sapiens coiled-coil domain containing 43 (CCDC43), mRNA	1282	1280	c/g	a 0.00:g 0.40:c 0.60:t 0.00	5	5	2419	2417	1
CS2000234700002_1151	CAE45795	NM_032889	0	Homo sapiens major facilitator superfamily domain containing 5 (MFSD5), mRNA	1153	1151	c/g	a 0.00:g 0.40:c 0.60:t 0.00	5	6	1796	1789	2
CS2000234700002_1528	CAE45795	NM_032889	0	Homo sapiens major facilitator superfamily domain containing 5 (MFSD5), mRNA	1533	1528	c/t	a 0.00:g 0.00:c 0.80:t 0.20	10	12	1796	1789	2
CS2000042000004_829	Q9Y6R6	NM_153363	9e-45	Homo sapiens zinc finger protein 679 (ZNF679), mRNA	829	829	c/g	a 0.00:g 0.60:c 0.40:t 0.00	5	6	1384	1383	6
CS2000042000004_896	Q9Y6R6	NM_153363	9e-45	Homo sapiens zinc finger protein 679 (ZNF679), mRNA	896	896	c/t	a 0.00:g 0.00:c 0.67:t 0.33	6	6	1384	1383	6
CS2000042000004_1009	Q9Y6R6	NM_153363	9e-45	Homo sapiens zinc finger protein 679 (ZNF679), mRNA	1009	1009	t/g	a 0.00:g 0.50:c 0.00:t 0.50	6	7	1384	1383	6
CS2000042000004_1035	Q9Y6R6	NM_153363	9e-45	Homo sapiens zinc finger protein 679 (ZNF679), mRNA	1035	1035	t/g	a 0.00:g 0.43:c 0.00:t 0.57	7	7	1384	1383	6
CS2000042000004_1085	Q9Y6R6	NM_153363	9e-45	Homo sapiens zinc finger protein 679 (ZNF679), mRNA	1085	1085	c/a	a 0.43:g 0.00:c 0.57:t 0.00	7	7	1384	1383	6
CS2000042000004_1205	Q9Y6R6	NM_153363	9e-45	Homo sapiens zinc finger protein 679 (ZNF679), mRNA	1206	1205	c/t	a 0.00:g 0.00:c 0.60:t 0.40	5	5	1384	1383	6
CS2000355900001_1420	AAD03619	NM_001018011	0	Homo sapiens zinc finger and BTB domain containing 16 (ZBTB16), transcript variant 2, mRNA	1423	1420	c/t	a 0.00:g 0.00:c 0.62:t 0.38	8	8	1873	1863	2
CS2000355900001_1603	AAD03619	NM_001018011	0	Homo sapiens zinc finger and BTB domain containing 16 (ZBTB16), transcript variant 2, mRNA	1606	1603	g/a	a 0.29:g 0.71:c 0.00:t 0.00	7	8	1873	1863	2
CS2000273500002_282	AAH09999	NM_025128	0	Homo sapiens MUS81 endonuclease homolog (yeast) (MUS81), mRNA	285	282	c/t	a 0.00:g 0.00:c 0.60:t 0.40	5	7	2269	2261	1
CS2001114900001_520	0				528	520	c/t	a 0.00:g 0.00:c 0.60:t 0.40	5	5	1021	1013	1
CS2001912000001_237	0				238	237	g/t	a 0.00:g 0.75:c 0.00:t 0.25	8	9	587	583	1
CS2000576000001_612	Q91WK7	NM_138797	0	Homo sapiens hypothetical protein BC014641 (LOC129138), mRNA	612	612	a/g	a 0.50:g 0.50:c 0.00:t 0.00	4	4	1147	1146	3
CS2000576000001_810	Q91WK7	NM_138797	0	Homo sapiens hypothetical protein BC014641 (LOC129138), mRNA	810	810	g/a	a 0.33:g 0.67:c 0.00:t 0.00	6	6	1147	1146	3
CS2000576000001_859	Q91WK7	NM_138797	0	Homo sapiens hypothetical protein BC014641 (LOC129138), mRNA	859	859	a/g	a 0.60:g 0.40:c 0.00:t 0.00	5	6	1147	1146	3
CS2000143800001_67	Q9NPJ4	XM_931214	0	PREDICTED: Homo sapiens similar to Proline-rich nuclear receptor coactivator 2, transcript variant 3 (LOC653105), mRNA	67	67	t/c	a 0.00:g 0.00:c 0.21:t 0.79	24	24	1276	1272	1
CS2000071100002_469	Q99628	NM_014281	0	Homo sapiens fuse-binding protein-interacting repressor (SIAHBP1), transcript variant 2, mRNA	476	469	g/a	a 0.25:g 0.75:c 0.00:t 0.00	8	8	1808	1769	2
CS2000071100002_528	Q99628	NM_014281	0	Homo sapiens fuse-binding protein-interacting repressor (SIAHBP1), transcript variant 2, mRNA	539	528	c/t	a 0.00:g 0.00:c 0.71:t 0.29	7	7	1808	1769	2
CS2001593700001_2619	NCA1_BOVIN	NM_181351	0	Homo sapiens neural cell adhesion molecule 1 (NCAM1), transcript variant 2, mRNA	2624	2619	c/t	a 0.00:g 0.00:c 0.50:t 0.50	4	4	3624	3617	6
CS2001593700001_3130	NCA1_BOVIN	NM_181351	0	Homo sapiens neural cell adhesion molecule 1 (NCAM1), transcript variant 2, mRNA	3136	3130	g/a	a 0.50:g 0.50:c 0.00:t 0.00	4	4	3624	3617	6
CS2001593700001_3152	NCA1_BOVIN	NM_181351	0	Homo sapiens neural cell adhesion molecule 1 (NCAM1), transcript variant 2, mRNA	3158	3152	g/a	a 0.50:g 0.50:c 0.00:t 0.00	4	4	3624	3617	6
CS2001593700001_3165	NCA1_BOVIN	NM_181351	0	Homo sapiens neural cell adhesion molecule 1 (NCAM1), transcript variant 2, mRNA	3171	3165	g/a	a 0.50:g 0.50:c 0.00:t 0.00	4	5	3624	3617	6
CS2001593700001_3348	NCA1_BOVIN	NM_181351	0	Homo sapiens neural cell adhesion molecule 1 (NCAM1), transcript variant 2, mRNA	3355	3348	c/t	a 0.00:g 0.00:c 0.75:t 0.25	8	8	3624	3617	6
CS2001593700001_3528	NCA1_BOVIN	NM_181351	0	Homo sapiens neural cell adhesion molecule 1 (NCAM1), transcript variant 2, mRNA	3535	3528	t/c	a 0.00:g 0.00:c 0.40:t 0.60	5	5	3624	3617	6
CS2001191600001_771	0	NM_001002926	8e-27	Homo sapiens TWIST neighbor (TWISTNB), mRNA	774	771	c/g	a 0.00:g 0.50:c 0.50:t 0.00	4	4	1544	1541	1
CS2000731100001_1691	Q8NB36	NM_080875	0	Homo sapiens mindbomb homolog 2 (Drosophila) (MIB2), mRNA	1696	1691	g/a	a 0.17:g 0.83:c 0.00:t 0.00	12	13	2067	2057	1
CS2001910600001_89	0				89	89	g/t	a 0.00:g 0.60:c 0.00:t 0.40	5	5	569	568	1
CS2001307900001_194	LYCT_BOVIN	NM_000239	0	Homo sapiens lysozyme (renal amyloidosis) (LYZ), mRNA	196	194	g/a	a 0.31:g 0.69:c 0.00:t 0.00	35	36	1411	1401	12
CS2001307900001_218	LYCT_BOVIN	NM_000239	0	Homo sapiens lysozyme (renal amyloidosis) (LYZ), mRNA	220	218	t/a	a 0.33:g 0.00:c 0.00:t 0.67	36	37	1411	1401	12
CS2001307900001_224	LYCT_BOVIN	NM_000239	0	Homo sapiens lysozyme (renal amyloidosis) (LYZ), mRNA	226	224	g/c	a 0.00:g 0.68:c 0.32:t 0.00	37	37	1411	1401	12
CS2001307900001_232	LYCT_BOVIN	NM_000239	0	Homo sapiens lysozyme (renal amyloidosis) (LYZ), mRNA	234	232	c/a	a 0.33:g 0.00:c 0.67:t 0.00	36	37	1411	1401	12
CS2001307900001_294	LYCT_BOVIN	NM_000239	0	Homo sapiens lysozyme (renal amyloidosis) (LYZ), mRNA	296	294	c/t	a 0.00:g 0.00:c 0.67:t 0.33	33	36	1411	1401	12
CS2001307900001_300	LYCT_BOVIN	NM_000239	0	Homo sapiens lysozyme (renal amyloidosis) (LYZ), mRNA	302	300	c/a	a 0.36:g 0.00:c 0.64:t 0.00	33	36	1411	1401	12
CS2001307900001_397	LYCT_BOVIN	NM_000239	0	Homo sapiens lysozyme (renal amyloidosis) (LYZ), mRNA	400	397	c/a	a 0.28:g 0.00:c 0.72:t 0.00	29	29	1411	1401	12
CS2001307900001_426	LYCT_BOVIN	NM_000239	0	Homo sapiens lysozyme (renal amyloidosis) (LYZ), mRNA	430	426	t/g	a 0.00:g 0.30:c 0.00:t 0.70	27	28	1411	1401	12
CS2001307900001_447	LYCT_BOVIN	NM_000239	0	Homo sapiens lysozyme (renal amyloidosis) (LYZ), mRNA	451	447	g/a	a 0.28:g 0.72:c 0.00:t 0.00	25	27	1411	1401	12
CS2001307900001_574	LYCT_BOVIN	NM_000239	0	Homo sapiens lysozyme (renal amyloidosis) (LYZ), mRNA	579	574	g/a	a 0.19:g 0.81:c 0.00:t 0.00	16	18	1411	1401	12
CS2001307900001_700	LYCT_BOVIN	NM_000239	0	Homo sapiens lysozyme (renal amyloidosis) (LYZ), mRNA	706	700	a/t	a 0.83:g 0.00:c 0.00:t 0.17	12	12	1411	1401	12
CS2001307900001_714	LYCT_BOVIN	NM_000239	0	Homo sapiens lysozyme (renal amyloidosis) (LYZ), mRNA	720	714	t/c	a 0.00:g 0.00:c 0.22:t 0.78	9	12	1411	1401	12
CS2000232500001_1075	Q9BTK6	NM_024516	0	Homo sapiens chromosome 16 open reading frame 53 (C16orf53), mRNA	1082	1075	c/a	a 0.50:g 0.00:c 0.50:t 0.00	4	5	1378	1370	3
CS2000232500001_1105	Q9BTK6	NM_024516	0	Homo sapiens chromosome 16 open reading frame 53 (C16orf53), mRNA	1112	1105	c/t	a 0.00:g 0.00:c 0.60:t 0.40	5	5	1378	1370	3
CS2000232500001_1143	Q9BTK6	NM_024516	0	Homo sapiens chromosome 16 open reading frame 53 (C16orf53), mRNA	1151	1143	c/t	a 0.00:g 0.00:c 0.60:t 0.40	5	5	1378	1370	3
CS2001233000001_353	Q9TU53	NM_001081	0	Homo sapiens cubilin (intrinsic factor-cobalamin receptor) (CUBN), mRNA	354	353	g/t	a 0.00:g 0.50:c 0.00:t 0.50	4	4	1028	1027	6
CS2001233000001_405	Q9TU53	NM_001081	0	Homo sapiens cubilin (intrinsic factor-cobalamin receptor) (CUBN), mRNA	406	405	g/a	a 0.40:g 0.60:c 0.00:t 0.00	5	5	1028	1027	6
CS2001233000001_425	Q9TU53	NM_001081	0	Homo sapiens cubilin (intrinsic factor-cobalamin receptor) (CUBN), mRNA	426	425	a/g	a 0.60:g 0.40:c 0.00:t 0.00	5	5	1028	1027	6
CS2001233000001_441	Q9TU53	NM_001081	0	Homo sapiens cubilin (intrinsic factor-cobalamin receptor) (CUBN), mRNA	442	441	a/g	a 0.60:g 0.40:c 0.00:t 0.00	5	5	1028	1027	6
CS2001233000001_464	Q9TU53	NM_001081	0	Homo sapiens cubilin (intrinsic factor-cobalamin receptor) (CUBN), mRNA	465	464	c/t	a 0.00:g 0.00:c 0.60:t 0.40	5	5	1028	1027	6
CS2001233000001_582	Q9TU53	NM_001081	0	Homo sapiens cubilin (intrinsic factor-cobalamin receptor) (CUBN), mRNA	583	582	a/c	a 0.50:g 0.00:c 0.50:t 0.00	6	6	1028	1027	6
CS2000322100002_666	P44_PANTR	NM_006417	1e-107	Homo sapiens interferon-induced protein 44 (IFI44), mRNA	666	666	c/t	a 0.00:g 0.00:c 0.60:t 0.40	5	6	941	941	1
CS2001080300001_244	IM8B_HUMAN	NM_012459	1e-125	Homo sapiens translocase of inner mitochondrial membrane 8 homolog B (yeast) (TIMM8B), mRNA	244	244	a/g	a 0.50:g 0.50:c 0.00:t 0.00	8	8	636	636	1
CS2002300300001_364	0	NM_001039716	9e-88	Homo sapiens deiodinase, iodothyronine, type I (DIO1), transcript variant 4, mRNA	379	364	c/a	a 0.40:g 0.00:c 0.60:t 0.00	5	5	632	609	2
CS2002300300001_443	0	NM_001039716	9e-88	Homo sapiens deiodinase, iodothyronine, type I (DIO1), transcript variant 4, mRNA	460	443	a/c	a 0.50:g 0.00:c 0.50:t 0.00	4	4	632	609	2
CS2000786300001_239	0	NM_018312	0	Homo sapiens SAPS domain family, member 3 (SAPS3), mRNA	240	239	g/a	a 0.50:g 0.50:c 0.00:t 0.00	4	5	1450	1445	1
CS2000491600002_336	Q8NFU3				336	336	a/g	a 0.50:g 0.50:c 0.00:t 0.00	4	6	713	713	2
CS2000491600002_397	Q8NFU3				397	397	a/g	a 0.50:g 0.50:c 0.00:t 0.00	6	6	713	713	2
CS2000064300005_805	Q91Z01	XM_942544	0	PREDICTED: Homo sapiens integrator complex subunit 1, transcript variant 11 (INT1), mRNA	806	805	g/a	a 0.50:g 0.50:c 0.00:t 0.00	4	5	1717	1716	2
CS2000064300005_1552	Q91Z01	XM_942544	0	PREDICTED: Homo sapiens integrator complex subunit 1, transcript variant 11 (INT1), mRNA	1553	1552	c/t	a 0.00:g 0.00:c 0.67:t 0.33	6	6	1717	1716	2
CS2001354300001_1349	0	NM_052932	1e-100	Homo sapiens transmembrane protein 123 (TMEM123), mRNA	1351	1349	t/g	a 0.00:g 0.67:c 0.00:t 0.33	6	10	1783	1780	1
CS2000061900001_520	Q9UER1	NM_014513	5e-69	Homo sapiens killer cell immunoglobulin-like receptor, two domains, short cytoplasmic tail, 5 (KIR2DS5), mRNA	521	520	a/g	a 0.57:g 0.43:c 0.00:t 0.00	7	7	2120	2118	15
CS2000061900001_563	Q9UER1	NM_014513	5e-69	Homo sapiens killer cell immunoglobulin-like receptor, two domains, short cytoplasmic tail, 5 (KIR2DS5), mRNA	564	563	c/t	a 0.00:g 0.00:c 0.75:t 0.25	8	9	2120	2118	15
CS2000061900001_578	Q9UER1	NM_014513	5e-69	Homo sapiens killer cell immunoglobulin-like receptor, two domains, short cytoplasmic tail, 5 (KIR2DS5), mRNA	579	578	c/t	a 0.00:g 0.00:c 0.67:t 0.33	9	9	2120	2118	15
CS2000061900001_599	Q9UER1	NM_014513	5e-69	Homo sapiens killer cell immunoglobulin-like receptor, two domains, short cytoplasmic tail, 5 (KIR2DS5), mRNA	600	599	t/c	a 0.00:g 0.00:c 0.33:t 0.67	9	9	2120	2118	15
CS2000061900001_633	Q9UER1	NM_014513	5e-69	Homo sapiens killer cell immunoglobulin-like receptor, two domains, short cytoplasmic tail, 5 (KIR2DS5), mRNA	634	633	a/c	a 0.75:g 0.00:c 0.25:t 0.00	8	8	2120	2118	15
CS2000061900001_643	Q9UER1	NM_014513	5e-69	Homo sapiens killer cell immunoglobulin-like receptor, two domains, short cytoplasmic tail, 5 (KIR2DS5), mRNA	644	643	c/g	a 0.00:g 0.38:c 0.62:t 0.00	8	8	2120	2118	15
CS2000061900001_655	Q9UER1	NM_014513	5e-69	Homo sapiens killer cell immunoglobulin-like receptor, two domains, short cytoplasmic tail, 5 (KIR2DS5), mRNA	656	655	c/t	a 0.00:g 0.00:c 0.75:t 0.25	8	8	2120	2118	15
CS2000061900001_686	Q9UER1	NM_014513	5e-69	Homo sapiens killer cell immunoglobulin-like receptor, two domains, short cytoplasmic tail, 5 (KIR2DS5), mRNA	687	686	g/a	a 0.38:g 0.62:c 0.00:t 0.00	8	8	2120	2118	15
CS2000061900001_726	Q9UER1	NM_014513	5e-69	Homo sapiens killer cell immunoglobulin-like receptor, two domains, short cytoplasmic tail, 5 (KIR2DS5), mRNA	727	726	a/g	a 0.62:g 0.38:c 0.00:t 0.00	8	8	2120	2118	15
CS2000061900001_782	Q9UER1	NM_014513	5e-69	Homo sapiens killer cell immunoglobulin-like receptor, two domains, short cytoplasmic tail, 5 (KIR2DS5), mRNA	784	782	c/a	a 0.29:g 0.00:c 0.71:t 0.00	7	8	2120	2118	15
CS2000061900001_876	Q9UER1	NM_014513	5e-69	Homo sapiens killer cell immunoglobulin-like receptor, two domains, short cytoplasmic tail, 5 (KIR2DS5), mRNA	878	876	c/t	a 0.00:g 0.00:c 0.57:t 0.43	7	7	2120	2118	15
CS2000061900001_949	Q9UER1	NM_014513	5e-69	Homo sapiens killer cell immunoglobulin-like receptor, two domains, short cytoplasmic tail, 5 (KIR2DS5), mRNA	951	949	g/a	a 0.29:g 0.71:c 0.00:t 0.00	7	7	2120	2118	15
CS2000061900001_955	Q9UER1	NM_014513	5e-69	Homo sapiens killer cell immunoglobulin-like receptor, two domains, short cytoplasmic tail, 5 (KIR2DS5), mRNA	957	955	a/g	a 0.57:g 0.43:c 0.00:t 0.00	7	7	2120	2118	15
CS2000061900001_1006	Q9UER1	NM_014513	5e-69	Homo sapiens killer cell immunoglobulin-like receptor, two domains, short cytoplasmic tail, 5 (KIR2DS5), mRNA	1008	1006	c/g	a 0.00:g 0.60:c 0.40:t 0.00	5	7	2120	2118	15
CS2000061900001_1618	Q9UER1	NM_014513	5e-69	Homo sapiens killer cell immunoglobulin-like receptor, two domains, short cytoplasmic tail, 5 (KIR2DS5), mRNA	1620	1618	c/t	a 0.00:g 0.00:c 0.50:t 0.50	4	5	2120	2118	15
CS2001732100001_107	C1TC_HUMAN	NM_005956	0	Homo sapiens methylenetetrahydrofolate dehydrogenase (NADP+ dependent) 1, methenyltetrahydrofolate cyclohydrolase, formyltetrahydrofolate synthetase (MTHFD1), mRNA	107	107	t/c	a 0.00:g 0.00:c 0.40:t 0.60	5	6	492	492	1
CS2001113000001_311	0	NM_004694	4e-61	Homo sapiens solute carrier family 16 (monocarboxylic acid transporters), member 6 (SLC16A6), mRNA	311	311	a/g	a 0.60:g 0.40:c 0.00:t 0.00	5	5	529	529	1
CS2000020900001_146	BAC86498	NM_000289	0	Homo sapiens phosphofructokinase, muscle (PFKM), mRNA	146	146	a/t	a 0.79:g 0.00:c 0.00:t 0.21	14	14	2896	2872	2
CS2000020900001_2128	BAC86498	NM_000289	0	Homo sapiens phosphofructokinase, muscle (PFKM), mRNA	2144	2128	t/c	a 0.00:g 0.00:c 0.40:t 0.60	5	6	2896	2872	2
CS2001048700001_607	0	NM_145728	1e-32	Homo sapiens desmuslin (DMN), transcript variant A, mRNA	610	607	t/g	a 0.00:g 0.43:c 0.00:t 0.57	7	7	1312	1309	1
CS2000035900004_113	0	NM_001833	3e-93	Homo sapiens clathrin, light polypeptide (Lca) (CLTA), transcript variant nonbrain, mRNA	113	113	c/t	a 0.00:g 0.00:c 0.50:t 0.50	6	6	407	407	10
CS2000035900004_163	0	NM_001833	3e-93	Homo sapiens clathrin, light polypeptide (Lca) (CLTA), transcript variant nonbrain, mRNA	163	163	a/c	a 0.50:g 0.00:c 0.50:t 0.00	6	6	407	407	10
CS2000035900004_171	0	NM_001833	3e-93	Homo sapiens clathrin, light polypeptide (Lca) (CLTA), transcript variant nonbrain, mRNA	171	171	a/g	a 0.67:g 0.33:c 0.00:t 0.00	6	6	407	407	10
CS2000035900004_214	0	NM_001833	3e-93	Homo sapiens clathrin, light polypeptide (Lca) (CLTA), transcript variant nonbrain, mRNA	214	214	a/g	a 0.67:g 0.33:c 0.00:t 0.00	6	6	407	407	10
CS2000035900004_250	0	NM_001833	3e-93	Homo sapiens clathrin, light polypeptide (Lca) (CLTA), transcript variant nonbrain, mRNA	250	250	t/a	a 0.33:g 0.00:c 0.00:t 0.67	6	6	407	407	10
CS2000035900004_280	0	NM_001833	3e-93	Homo sapiens clathrin, light polypeptide (Lca) (CLTA), transcript variant nonbrain, mRNA	280	280	a/t	a 0.67:g 0.00:c 0.00:t 0.33	6	6	407	407	10
CS2000035900004_286	0	NM_001833	3e-93	Homo sapiens clathrin, light polypeptide (Lca) (CLTA), transcript variant nonbrain, mRNA	286	286	t/a	a 0.33:g 0.00:c 0.00:t 0.67	6	6	407	407	10
CS2000035900004_303	0	NM_001833	3e-93	Homo sapiens clathrin, light polypeptide (Lca) (CLTA), transcript variant nonbrain, mRNA	303	303	t/c	a 0.00:g 0.00:c 0.33:t 0.67	6	6	407	407	10
CS2000035900004_312	0	NM_001833	3e-93	Homo sapiens clathrin, light polypeptide (Lca) (CLTA), transcript variant nonbrain, mRNA	312	312	g/c	a 0.00:g 0.67:c 0.33:t 0.00	6	6	407	407	10
CS2000035900004_352	0	NM_001833	3e-93	Homo sapiens clathrin, light polypeptide (Lca) (CLTA), transcript variant nonbrain, mRNA	352	352	a/g	a 0.60:g 0.40:c 0.00:t 0.00	5	5	407	407	10
CS2001372000001_191	AAP35870	NM_000434	0	Homo sapiens sialidase 1 (lysosomal sialidase) (NEU1), mRNA	193	191	c/g	a 0.00:g 0.33:c 0.67:t 0.00	6	6	2004	1992	9
CS2001372000001_245	AAP35870	NM_000434	0	Homo sapiens sialidase 1 (lysosomal sialidase) (NEU1), mRNA	248	245	c/t	a 0.00:g 0.00:c 0.67:t 0.33	6	6	2004	1992	9
CS2001372000001_890	AAP35870	NM_000434	0	Homo sapiens sialidase 1 (lysosomal sialidase) (NEU1), mRNA	897	890	t/c	a 0.00:g 0.00:c 0.38:t 0.62	8	10	2004	1992	9
CS2001372000001_923	AAP35870	NM_000434	0	Homo sapiens sialidase 1 (lysosomal sialidase) (NEU1), mRNA	930	923	t/c	a 0.00:g 0.00:c 0.38:t 0.62	8	9	2004	1992	9
CS2001372000001_1259	AAP35870	NM_000434	0	Homo sapiens sialidase 1 (lysosomal sialidase) (NEU1), mRNA	1267	1259	t/c	a 0.00:g 0.00:c 0.29:t 0.71	7	7	2004	1992	9
CS2001372000001_1280	AAP35870	NM_000434	0	Homo sapiens sialidase 1 (lysosomal sialidase) (NEU1), mRNA	1288	1280	g/a	a 0.29:g 0.71:c 0.00:t 0.00	7	7	2004	1992	9
CS2001372000001_1507	AAP35870	NM_000434	0	Homo sapiens sialidase 1 (lysosomal sialidase) (NEU1), mRNA	1517	1507	g/t	a 0.00:g 0.57:c 0.00:t 0.43	7	7	2004	1992	9
CS2001372000001_1548	AAP35870	NM_000434	0	Homo sapiens sialidase 1 (lysosomal sialidase) (NEU1), mRNA	1558	1548	c/g	a 0.00:g 0.33:c 0.67:t 0.00	6	7	2004	1992	9
CS2001372000001_1731	AAP35870	NM_000434	0	Homo sapiens sialidase 1 (lysosomal sialidase) (NEU1), mRNA	1742	1731	g/t	a 0.00:g 0.50:c 0.00:t 0.50	8	8	2004	1992	9
CS2000972500001_815	0				818	815	g/t	a 0.00:g 0.75:c 0.00:t 0.25	8	8	1546	1534	1
CS2002748600001_352	Q9NQZ1	NM_018687	0	Homo sapiens hepatocellular carcinoma-associated gene TD26 (LOC55908), mRNA	352	352	a/g	a 0.50:g 0.50:c 0.00:t 0.00	4	4	867	867	1
CS2000479000001_1016	Q9UBQ7	NM_012203	0	Homo sapiens glyoxylate reductase/hydroxypyruvate reductase (GRHPR), mRNA	1019	1016	a/g	a 0.60:g 0.40:c 0.00:t 0.00	10	10	1194	1191	1
CS2000065000001_1615	DAP1_HUMAN	NM_004394	1e-115	Homo sapiens death-associated protein (DAP), mRNA	1638	1615	g/a	a 0.48:g 0.52:c 0.00:t 0.00	21	26	2403	2335	3
CS2000065000001_1896	DAP1_HUMAN	NM_004394	1e-115	Homo sapiens death-associated protein (DAP), mRNA	1932	1896	a/g	a 0.57:g 0.43:c 0.00:t 0.00	30	32	2403	2335	3
CS2000065000001_2038	DAP1_HUMAN	NM_004394	1e-115	Homo sapiens death-associated protein (DAP), mRNA	2092	2038	a/g	a 0.75:g 0.25:c 0.00:t 0.00	28	30	2403	2335	3
CS2000457500001_274	0	NM_002868	0	Homo sapiens RAB5B, member RAS oncogene family (RAB5B), mRNA	274	274	g/a	a 0.33:g 0.67:c 0.00:t 0.00	6	6	1865	1861	1
CS2000283000001_385	Q86XI6	NM_024607	0	Homo sapiens protein phosphatase 1, regulatory (inhibitor) subunit 3B (PPP1R3B), mRNA	385	385	a/g	a 0.50:g 0.50:c 0.00:t 0.00	4	4	1561	1561	1
CS2002278800001_2423	O46685	NM_003485	0	Homo sapiens G protein-coupled receptor 68 (GPR68), mRNA	2423	2423	g/a	a 0.43:g 0.57:c 0.00:t 0.00	7	7	3202	3201	1
CS2000526300001_544	Q8N4B7	NM_006569	0	Homo sapiens cell growth regulator with EF-hand domain 1 (CGREF1), mRNA	547	544	g/t	a 0.00:g 0.82:c 0.00:t 0.18	11	11	1362	1355	3
CS2000526300001_1046	Q8N4B7	NM_006569	0	Homo sapiens cell growth regulator with EF-hand domain 1 (CGREF1), mRNA	1053	1046	c/t	a 0.00:g 0.00:c 0.67:t 0.33	6	6	1362	1355	3
CS2000526300001_1063	Q8N4B7	NM_006569	0	Homo sapiens cell growth regulator with EF-hand domain 1 (CGREF1), mRNA	1070	1063	t/c	a 0.00:g 0.00:c 0.40:t 0.60	5	6	1362	1355	3
CS2000730300001_486	Q8N4B1	NM_144671	1e-56	Homo sapiens family with sequence similarity 109, member A (FAM109A), mRNA	486	486	g/a	a 0.40:g 0.60:c 0.00:t 0.00	5	5	2093	2089	2
CS2000730300001_499	Q8N4B1	NM_144671	1e-56	Homo sapiens family with sequence similarity 109, member A (FAM109A), mRNA	499	499	g/a	a 0.40:g 0.60:c 0.00:t 0.00	5	5	2093	2089	2
CS2000171500001_518	Q9H6Y2	NM_017706	0	Homo sapiens WD repeat domain 55 (WDR55), mRNA	521	518	g/c	a 0.00:g 0.50:c 0.50:t 0.00	12	14	1232	1222	2
CS2000171500001_1110	Q9H6Y2	NM_017706	0	Homo sapiens WD repeat domain 55 (WDR55), mRNA	1120	1110	t/c	a 0.00:g 0.00:c 0.33:t 0.67	6	10	1232	1222	2
CS2000059600003_535	ETV1_HUMAN	NM_004956	0	Homo sapiens ets variant gene 1 (ETV1), mRNA	535	535	a/g	a 0.50:g 0.50:c 0.00:t 0.00	4	4	1202	1202	1
CS2001453300001_200	Q9UQN1	NM_016019	9e-48	Homo sapiens LUC7-like 2 (S. cerevisiae) (LUC7L2), mRNA	200	200	c/t	a 0.00:g 0.00:c 0.80:t 0.20	10	10	431	431	1
CS2000381000001_1171	0	NM_014757	0	Homo sapiens mastermind-like 1 (Drosophila) (MAML1), mRNA	1174	1171	c/t	a 0.00:g 0.00:c 0.50:t 0.50	10	10	1739	1735	8
CS2000381000001_1184	0	NM_014757	0	Homo sapiens mastermind-like 1 (Drosophila) (MAML1), mRNA	1187	1184	t/g	a 0.00:g 0.20:c 0.00:t 0.80	10	10	1739	1735	8
CS2000381000001_1315	0	NM_014757	0	Homo sapiens mastermind-like 1 (Drosophila) (MAML1), mRNA	1319	1315	g/a	a 0.57:g 0.43:c 0.00:t 0.00	7	9	1739	1735	8
CS2000381000001_1345	0	NM_014757	0	Homo sapiens mastermind-like 1 (Drosophila) (MAML1), mRNA	1349	1345	a/g	a 0.57:g 0.43:c 0.00:t 0.00	7	7	1739	1735	8
CS2000381000001_1372	0	NM_014757	0	Homo sapiens mastermind-like 1 (Drosophila) (MAML1), mRNA	1376	1372	a/t	a 0.71:g 0.00:c 0.00:t 0.29	7	7	1739	1735	8
CS2000381000001_1397	0	NM_014757	0	Homo sapiens mastermind-like 1 (Drosophila) (MAML1), mRNA	1401	1397	g/a	a 0.57:g 0.43:c 0.00:t 0.00	7	8	1739	1735	8
CS2000381000001_1405	0	NM_014757	0	Homo sapiens mastermind-like 1 (Drosophila) (MAML1), mRNA	1409	1405	t/g	a 0.00:g 0.29:c 0.00:t 0.71	7	9	1739	1735	8
CS2000381000001_1437	0	NM_014757	0	Homo sapiens mastermind-like 1 (Drosophila) (MAML1), mRNA	1441	1437	t/g	a 0.00:g 0.22:c 0.00:t 0.78	9	10	1739	1735	8
CS2000768400001_385	Q9NPC6	NM_016599	0	Homo sapiens myozenin 2 (MYOZ2), mRNA	385	385	c/t	a 0.00:g 0.00:c 0.60:t 0.40	5	7	1500	1492	1
CS2000056100001_977	Q9P0I2	NM_018447	0	Homo sapiens transmembrane protein 111 (TMEM111), mRNA	979	977	t/c	a 0.00:g 0.00:c 0.33:t 0.67	6	6	1556	1553	1
CS2000040800001_29	Q29397	NM_014849	0	Homo sapiens synaptic vesicle glycoprotein 2A (SV2A), mRNA	29	29	c/g	a 0.00:g 0.50:c 0.50:t 0.00	4	4	665	665	1
CS2001899200001_247	FEN1_HUMAN	NM_004111	0	Homo sapiens flap structure-specific endonuclease 1 (FEN1), mRNA	247	247	c/a	a 0.30:g 0.00:c 0.70:t 0.00	10	10	872	872	1
CS2000153600001_680	CH60_HUMAN	NM_002156	0	Homo sapiens heat shock 60kDa protein 1 (chaperonin) (HSPD1), nuclear gene encoding mitochondrial protein, transcript variant 1, mRNA	680	680	a/g	a 0.60:g 0.40:c 0.00:t 0.00	5	5	2396	2384	1
CS2000303600001_708	O95209	XM_945921	0	PREDICTED: Homo sapiens KIAA0515, transcript variant 17 (KIAA0515), mRNA	709	708	t/c	a 0.00:g 0.00:c 0.22:t 0.78	9	9	4560	4537	2
CS2000303600001_771	O95209	XM_945921	0	PREDICTED: Homo sapiens KIAA0515, transcript variant 17 (KIAA0515), mRNA	773	771	c/t	a 0.00:g 0.00:c 0.67:t 0.33	9	9	4560	4537	2
CS2001353800001_530	BAD08426	NM_013993	0	Homo sapiens discoidin domain receptor family, member 1 (DDR1), transcript variant 1, mRNA	532	530	c/t	a 0.00:g 0.00:c 0.47:t 0.53	15	15	2076	2058	1
CS2001060800001_178	BAC86566	NM_152586	2e-83	Homo sapiens ubiquitin specific peptidase 54 (USP54), mRNA	178	178	a/g	a 0.57:g 0.43:c 0.00:t 0.00	7	7	977	968	1
CS2001766500001_341	Q9Y6G8	NM_016142	0	Homo sapiens hydroxysteroid (17-beta) dehydrogenase 12 (HSD17B12), mRNA	342	341	a/c	a 0.50:g 0.00:c 0.50:t 0.00	4	4	706	703	1
CS2000528500001_869	0				869	869	t/c	a 0.00:g 0.00:c 0.38:t 0.62	8	9	1229	1228	1
CS2000493900001_472	Q86UD1	NM_178507	0	Homo sapiens OAF homolog (Drosophila) (OAF), mRNA	472	472	g/c	a 0.00:g 0.75:c 0.25:t 0.00	8	8	1448	1442	1
CS2000019200001_123	PDX2_BOVIN	NM_005809	0	Homo sapiens peroxiredoxin 2 (PRDX2), nuclear gene encoding mitochondrial protein, transcript variant 1, mRNA	126	123	c/g	a 0.00:g 0.21:c 0.79:t 0.00	63	66	1540	1521	1
CS2000128100001_429	AAQ89236	NM_004195	1e-39	Homo sapiens tumor necrosis factor receptor superfamily, member 18 (TNFRSF18), transcript variant 1, mRNA	429	429	a/g	a 0.50:g 0.50:c 0.00:t 0.00	4	4	660	660	1
CS2001320100001_1950	CO4_HUMAN	NM_001002029	0	Homo sapiens complement component 4B (Childo blood group) (C4B), mRNA	1951	1950	c/t	a 0.00:g 0.00:c 0.78:t 0.22	9	9	3834	3823	9
CS2001320100001_1967	CO4_HUMAN	NM_001002029	0	Homo sapiens complement component 4B (Childo blood group) (C4B), mRNA	1968	1967	c/t	a 0.00:g 0.00:c 0.67:t 0.33	9	9	3834	3823	9
CS2001320100001_1983	CO4_HUMAN	NM_001002029	0	Homo sapiens complement component 4B (Childo blood group) (C4B), mRNA	1984	1983	g/c	a 0.00:g 0.56:c 0.44:t 0.00	9	10	3834	3823	9
CS2001320100001_2066	CO4_HUMAN	NM_001002029	0	Homo sapiens complement component 4B (Childo blood group) (C4B), mRNA	2068	2066	t/c	a 0.00:g 0.00:c 0.50:t 0.50	12	14	3834	3823	9
CS2001320100001_2199	CO4_HUMAN	NM_001002029	0	Homo sapiens complement component 4B (Childo blood group) (C4B), mRNA	2202	2199	g/t	a 0.00:g 0.82:c 0.00:t 0.18	17	18	3834	3823	9
CS2001320100001_2296	CO4_HUMAN	NM_001002029	0	Homo sapiens complement component 4B (Childo blood group) (C4B), mRNA	2299	2296	g/a	a 0.23:g 0.77:c 0.00:t 0.00	13	14	3834	3823	9
CS2001320100001_2584	CO4_HUMAN	NM_001002029	0	Homo sapiens complement component 4B (Childo blood group) (C4B), mRNA	2587	2584	g/c	a 0.00:g 0.60:c 0.40:t 0.00	10	12	3834	3823	9
CS2001320100001_2633	CO4_HUMAN	NM_001002029	0	Homo sapiens complement component 4B (Childo blood group) (C4B), mRNA	2636	2633	a/g	a 0.82:g 0.18:c 0.00:t 0.00	11	12	3834	3823	9
CS2001320100001_2937	CO4_HUMAN	NM_001002029	0	Homo sapiens complement component 4B (Childo blood group) (C4B), mRNA	2941	2937	t/c	a 0.00:g 0.00:c 0.25:t 0.75	16	17	3834	3823	9
CS2000440600003_547	Q9NPJ9	NM_182804	9e-82	Homo sapiens apolipoprotein B48 receptor (APOB48R), mRNA	547	547	c/g	a 0.00:g 0.40:c 0.60:t 0.00	5	5	1881	1880	1
CS2000024400003_233	TSP1_BOVIN	NM_003246	0	Homo sapiens thrombospondin 1 (THBS1), mRNA	235	233	g/a	a 0.22:g 0.78:c 0.00:t 0.00	9	11	6127	6103	8
CS2000024400003_1306	TSP1_BOVIN	NM_003246	0	Homo sapiens thrombospondin 1 (THBS1), mRNA	1311	1306	c/t	a 0.00:g 0.00:c 0.67:t 0.33	6	6	6127	6103	8
CS2000024400003_1734	TSP1_BOVIN	NM_003246	0	Homo sapiens thrombospondin 1 (THBS1), mRNA	1739	1734	c/a	a 0.29:g 0.00:c 0.71:t 0.00	7	7	6127	6103	8
CS2000024400003_2579	TSP1_BOVIN	NM_003246	0	Homo sapiens thrombospondin 1 (THBS1), mRNA	2584	2579	g/a	a 0.29:g 0.71:c 0.00:t 0.00	7	7	6127	6103	8
CS2000024400003_3605	TSP1_BOVIN	NM_003246	0	Homo sapiens thrombospondin 1 (THBS1), mRNA	3614	3605	a/g	a 0.43:g 0.57:c 0.00:t 0.00	7	11	6127	6103	8
CS2000024400003_3671	TSP1_BOVIN	NM_003246	0	Homo sapiens thrombospondin 1 (THBS1), mRNA	3680	3671	g/c	a 0.00:g 0.73:c 0.27:t 0.00	11	13	6127	6103	8
CS2000024400003_4126	TSP1_BOVIN	NM_003246	0	Homo sapiens thrombospondin 1 (THBS1), mRNA	4137	4126	t/c	a 0.00:g 0.00:c 0.43:t 0.57	7	7	6127	6103	8
CS2000024400003_5339	TSP1_BOVIN	NM_003246	0	Homo sapiens thrombospondin 1 (THBS1), mRNA	5362	5339	c/t	a 0.00:g 0.00:c 0.75:t 0.25	8	9	6127	6103	8
CS2000482300001_226	Q8BV76	NM_005119	0	Homo sapiens thyroid hormone receptor associated protein 3 (THRAP3), mRNA	226	226	t/a	a 0.40:g 0.00:c 0.00:t 0.60	5	6	866	863	1
CS2000628500001_98	C5P1_HUMAN	NM_016408	0	Homo sapiens CDK5 regulatory subunit associated protein 1 (CDK5RAP1), transcript variant 1, mRNA	99	98	g/a	a 0.33:g 0.67:c 0.00:t 0.00	6	10	2243	2228	3
CS2000628500001_170	C5P1_HUMAN	NM_016408	0	Homo sapiens CDK5 regulatory subunit associated protein 1 (CDK5RAP1), transcript variant 1, mRNA	171	170	c/t	a 0.00:g 0.00:c 0.83:t 0.17	12	12	2243	2228	3
CS2000628500001_786	C5P1_HUMAN	NM_016408	0	Homo sapiens CDK5 regulatory subunit associated protein 1 (CDK5RAP1), transcript variant 1, mRNA	792	786	t/g	a 0.00:g 0.50:c 0.00:t 0.50	6	6	2243	2228	3
CS2000046100001_120	PDA3_BOVIN	NM_005313	0	Homo sapiens protein disulfide isomerase family A, member 3 (PDIA3), mRNA	121	120	c/a	a 0.17:g 0.00:c 0.78:t 0.04	23	27	2116	2088	1
CS2000096200001_529	Q9Y5L0	NM_012470	0	Homo sapiens transportin 3 (TNPO3), mRNA	531	529	a/g	a 0.50:g 0.50:c 0.00:t 0.00	4	5	2255	2247	5
CS2000096200001_1036	Q9Y5L0	NM_012470	0	Homo sapiens transportin 3 (TNPO3), mRNA	1041	1036	g/a	a 0.25:g 0.75:c 0.00:t 0.00	8	8	2255	2247	5
CS2000096200001_1730	Q9Y5L0	NM_012470	0	Homo sapiens transportin 3 (TNPO3), mRNA	1737	1730	c/t	a 0.00:g 0.00:c 0.75:t 0.25	8	8	2255	2247	5
CS2000096200001_1816	Q9Y5L0	NM_012470	0	Homo sapiens transportin 3 (TNPO3), mRNA	1823	1816	g/a	a 0.33:g 0.67:c 0.00:t 0.00	9	9	2255	2247	5
CS2000096200001_1983	Q9Y5L0	NM_012470	0	Homo sapiens transportin 3 (TNPO3), mRNA	1990	1983	a/t	a 0.75:g 0.00:c 0.00:t 0.25	8	8	2255	2247	5
CS2001327900001_1571	BAD06937	NM_005911	0	Homo sapiens methionine adenosyltransferase II, alpha (MAT2A), mRNA	1586	1571	c/t	a 0.00:g 0.00:c 0.83:t 0.17	12	12	1747	1732	1
CS2000076500001_956	SSF1_MOUSE	NM_020230	0	Homo sapiens peter pan homolog (Drosophila) (PPAN), mRNA	959	956	c/t	a 0.00:g 0.00:c 0.55:t 0.45	11	14	1632	1629	1
CS200001720000A_1344	FGF1_BOVIN	NM_000800	0	Homo sapiens fibroblast growth factor 1 (acidic) (FGF1), transcript variant 1, mRNA	1349	1344	g/c	a 0.00:g 0.60:c 0.40:t 0.00	5	6	5220	5208	1
CS2000227100001_328	AAH00401	NM_006842	0	Homo sapiens splicing factor 3b, subunit 2, 145kDa (SF3B2), mRNA	331	328	c/t	a 0.00:g 0.00:c 0.50:t 0.50	8	10	2927	2911	2
CS2000227100001_1530	AAH00401	NM_006842	0	Homo sapiens splicing factor 3b, subunit 2, 145kDa (SF3B2), mRNA	1539	1530	c/t	a 0.00:g 0.00:c 0.60:t 0.40	5	7	2927	2911	2
CS2001857000001_611	AAH63646	NM_078485	0	Homo sapiens collagen, type IX, alpha 1 (COL9A1), transcript variant 2, mRNA	611	611	c/t	a 0.00:g 0.00:c 0.50:t 0.50	4	4	928	927	1
CS2000522200001_399	Q8R0S7	NM_001033517	3e-57	Homo sapiens serine incorporator 4 (SERINC4), mRNA	401	399	a/g	a 0.55:g 0.45:c 0.00:t 0.00	11	13	2054	2048	1
CS2000034500002_400	0	NR_002830	4e-06	Homo sapiens FAM51A1 pseudogene (LOC492303) on chromosome 1	410	400	g/t	a 0.00:g 0.53:c 0.00:t 0.47	30	31	579	568	2
CS2000034500002_407	0	NR_002830	4e-06	Homo sapiens FAM51A1 pseudogene (LOC492303) on chromosome 1	417	407	a/g	a 0.50:g 0.50:c 0.00:t 0.00	30	31	579	568	2
CS2000244800001_1601	Q864W3	NM_000898	0	Homo sapiens monoamine oxidase B (MAOB), nuclear gene encoding mitochondrial protein, mRNA	1602	1601	a/t	a 0.60:g 0.00:c 0.00:t 0.40	5	5	2532	2516	1
CS2000749100001_1018	0	NM_001039771	2e-59	Homo sapiens cerebellin (LOC643866), mRNA	1018	1018	t/c	a 0.00:g 0.00:c 0.25:t 0.75	8	8	1304	1303	1
CS2001477700001_610	O88451	NM_003725	4e-91	Homo sapiens hydroxysteroid (17-beta) dehydrogenase 6 (HSD17B6), mRNA	625	610	t/g	a 0.00:g 0.29:c 0.00:t 0.71	7	7	932	917	1
CS2000190100001_396	Q96GE9	NM_033428	1e-116	Homo sapiens chromosome 9 open reading frame 123 (C9orf123), mRNA	396	396	a/g	a 0.60:g 0.40:c 0.00:t 0.00	10	10	654	653	1
CS2000506800001_627	AAH57865	NM_016022	0	Homo sapiens anterior pharynx defective 1 homolog A (C. elegans) (APH1A), mRNA	627	627	c/t	a 0.00:g 0.00:c 0.71:t 0.29	7	8	1146	1145	3
CS2000506800001_749	AAH57865	NM_016022	0	Homo sapiens anterior pharynx defective 1 homolog A (C. elegans) (APH1A), mRNA	749	749	g/a	a 0.25:g 0.75:c 0.00:t 0.00	8	8	1146	1145	3
CS2000506800001_791	AAH57865	NM_016022	0	Homo sapiens anterior pharynx defective 1 homolog A (C. elegans) (APH1A), mRNA	791	791	c/t	a 0.00:g 0.00:c 0.71:t 0.29	7	8	1146	1145	3
CS2000690600001_506	0	NM_024513	7e-62	Homo sapiens FYVE and coiled-coil domain containing 1 (FYCO1), mRNA	510	506	a/g	a 0.50:g 0.50:c 0.00:t 0.00	6	7	1214	1202	4
CS2000690600001_515	0	NM_024513	7e-62	Homo sapiens FYVE and coiled-coil domain containing 1 (FYCO1), mRNA	519	515	c/t	a 0.00:g 0.00:c 0.33:t 0.67	6	7	1214	1202	4
CS2000690600001_923	0	NM_024513	7e-62	Homo sapiens FYVE and coiled-coil domain containing 1 (FYCO1), mRNA	934	923	t/c	a 0.00:g 0.00:c 0.33:t 0.67	6	6	1214	1202	4
CS2000690600001_1097	0	NM_024513	7e-62	Homo sapiens FYVE and coiled-coil domain containing 1 (FYCO1), mRNA	1108	1097	c/g	a 0.00:g 0.43:c 0.57:t 0.00	7	7	1214	1202	4
CS2001036000001_1526	0	NM_020150	0	Homo sapiens SAR1 gene homolog A (S. cerevisiae) (SAR1A), mRNA	1537	1526	a/c	a 0.43:g 0.00:c 0.57:t 0.00	7	8	1669	1658	1
CS2000012800005_370	0				370	370	c/t	a 0.00:g 0.00:c 0.60:t 0.40	5	5	1368	1364	1
CS2000233600001_845	0				847	845	a/g	a 0.69:g 0.31:c 0.00:t 0.00	13	14	2525	2519	8
CS2000233600001_944	0				946	944	g/a	a 0.36:g 0.64:c 0.00:t 0.00	14	15	2525	2519	8
CS2000233600001_1176	0				1178	1176	a/g	a 0.50:g 0.50:c 0.00:t 0.00	8	9	2525	2519	8
CS2000233600001_1250	0				1252	1250	g/a	a 0.33:g 0.67:c 0.00:t 0.00	9	10	2525	2519	8
CS2000233600001_1359	0				1361	1359	g/a	a 0.27:g 0.73:c 0.00:t 0.00	11	13	2525	2519	8
CS2000233600001_1806	0				1810	1806	c/t	a 0.00:g 0.00:c 0.82:t 0.18	17	18	2525	2519	8
CS2000233600001_1969	0				1973	1969	a/t	a 0.53:g 0.00:c 0.00:t 0.47	15	19	2525	2519	8
CS2000233600001_2182	0				2187	2182	a/g	a 0.53:g 0.47:c 0.00:t 0.00	15	16	2525	2519	8
CS2000293400001_500	TPCS_RABIT	NM_003279	0	Homo sapiens troponin C type 2 (fast) (TNNC2), mRNA	518	500	c/t	a 0.00:g 0.00:c 0.81:t 0.19	32	34	824	779	2
CS2000293400001_694	TPCS_RABIT	NM_003279	0	Homo sapiens troponin C type 2 (fast) (TNNC2), mRNA	737	694	g/a	a 0.17:g 0.83:c 0.00:t 0.00	18	20	824	779	2
CS2000105100001_730	Q9NRV3	NM_016274	0	Homo sapiens pleckstrin homology domain containing, family O member 1 (PLEKHO1), mRNA	733	730	t/c	a 0.00:g 0.00:c 0.30:t 0.70	10	10	1744	1732	1
CS2000166100001_528	MTR9_HUMAN	NM_015458	2e-29	Homo sapiens myotubularin related protein 9 (MTMR9), mRNA	529	528	c/t	a 0.00:g 0.00:c 0.60:t 0.40	5	5	1128	1127	1
CS2000178400002_545	Q96MF2	NM_145064	0	Homo sapiens SH3 and cysteine rich domain 3 (STAC3), mRNA	552	545	t/g	a 0.00:g 0.40:c 0.00:t 0.60	5	5	1275	1265	1
CS2001364400001_64	CT43_HUMAN	NM_016407	0	Homo sapiens chromosome 20 open reading frame 43 (C20orf43), mRNA	64	64	c/g	a 0.00:g 0.18:c 0.73:t 0.09	11	15	815	810	1
CS2001329900002_617	Q96JN3	NM_021826	9e-70	Homo sapiens hypothetical protein FLJ13149 (FLJ13149), mRNA	617	617	g/a	a 0.29:g 0.71:c 0.00:t 0.00	7	7	789	789	1
CS2000278100002_1049	0	NM_004491	0	Homo sapiens glucocorticoid receptor DNA binding factor 1 (GRLF1), mRNA	1055	1049	g/a	a 0.20:g 0.80:c 0.00:t 0.00	10	10	2106	2085	2
CS2000278100002_1182	0	NM_004491	0	Homo sapiens glucocorticoid receptor DNA binding factor 1 (GRLF1), mRNA	1189	1182	g/a	a 0.25:g 0.62:c 0.00:t 0.12	8	9	2106	2085	2
CS2000054300001_202	ARLY_HUMAN	NM_001024943	0	Homo sapiens argininosuccinate lyase (ASL), transcript variant 1, mRNA	203	202	g/t	a 0.00:g 0.67:c 0.11:t 0.22	9	12	1795	1792	7
CS2000054300001_317	ARLY_HUMAN	NM_001024943	0	Homo sapiens argininosuccinate lyase (ASL), transcript variant 1, mRNA	318	317	g/a	a 0.25:g 0.75:c 0.00:t 0.00	12	13	1795	1792	7
CS2000054300001_761	ARLY_HUMAN	NM_001024943	0	Homo sapiens argininosuccinate lyase (ASL), transcript variant 1, mRNA	762	761	g/c	a 0.00:g 0.62:c 0.38:t 0.00	8	10	1795	1792	7
CS2000054300001_959	ARLY_HUMAN	NM_001024943	0	Homo sapiens argininosuccinate lyase (ASL), transcript variant 1, mRNA	960	959	g/a	a 0.20:g 0.80:c 0.00:t 0.00	10	11	1795	1792	7
CS2000054300001_1504	ARLY_HUMAN	NM_001024943	0	Homo sapiens argininosuccinate lyase (ASL), transcript variant 1, mRNA	1507	1504	g/t	a 0.00:g 0.83:c 0.00:t 0.17	12	12	1795	1792	7
CS2000054300001_1521	ARLY_HUMAN	NM_001024943	0	Homo sapiens argininosuccinate lyase (ASL), transcript variant 1, mRNA	1524	1521	g/c	a 0.00:g 0.83:c 0.17:t 0.00	12	12	1795	1792	7
CS2000054300001_1583	ARLY_HUMAN	NM_001024943	0	Homo sapiens argininosuccinate lyase (ASL), transcript variant 1, mRNA	1586	1583	g/a	a 0.25:g 0.75:c 0.00:t 0.00	12	12	1795	1792	7
CS2000165900001_106	Q8R1C6	NM_024109	6e-57	Homo sapiens LP8272 (MGC2654), mRNA	106	106	a/g	a 0.75:g 0.25:c 0.00:t 0.00	8	8	665	665	1
CS2000783700001_145	Q9EQL5	NM_004617	0	Homo sapiens transmembrane 4 L six family member 4 (TM4SF4), mRNA	145	145	c/t	a 0.00:g 0.00:c 0.75:t 0.25	8	8	1382	1379	1
CS2001191800001_931	0	NM_170706	2e-90	Homo sapiens nicotinamide nucleotide adenylyltransferase 2 (NMNAT2), transcript variant 2, mRNA	932	931	a/g	a 0.50:g 0.50:c 0.00:t 0.00	4	4	1195	1194	1
CS200000100000B_599	0	NM_152473	3e-08	Homo sapiens hypothetical protein FLJ32214 (FLJ32214), mRNA	600	599	g/a	a 0.20:g 0.80:c 0.00:t 0.00	10	11	953	951	1
CS2000510000001_1687	Q7Z4P4	NM_153613	0	Homo sapiens 1-acylglycerol-3-phosphate O-acyltransferase 7 (lysophosphatidic acid acyltransferase, eta) (AGPAT7), mRNA	1691	1687	c/t	a 0.00:g 0.00:c 0.71:t 0.29	21	23	2000	1994	1
CS2000623100001_67	Q9UHJ3	NM_016329	0	Homo sapiens Scm-like with four mbt domains 1 (SFMBT1), transcript variant 3, mRNA	67	67	c/g	a 0.00:g 0.50:c 0.50:t 0.00	4	4	1489	1489	1
CS2000252100001_1458	Q7Z2H4	NM_022344	0	Homo sapiens chromosome 17 open reading frame 75 (C17orf75), mRNA	1458	1458	g/a	a 0.40:g 0.60:c 0.00:t 0.00	5	6	3054	3052	1
CS2000099300002_287	AAP35534	NM_007274	0	Homo sapiens acyl-CoA thioesterase 7 (ACOT7), transcript variant hBACHa, mRNA	287	287	c/t	a 0.00:g 0.00:c 0.60:t 0.40	15	15	1477	1467	1
CS2000327600002_340	SUW2_HUMAN	NM_080764	0	Homo sapiens suppressor of hairy wing homolog 2 (Drosophila) (SUHW2), mRNA	340	340	g/c	a 0.00:g 0.60:c 0.40:t 0.00	5	5	694	694	4
CS2000327600002_431	SUW2_HUMAN	NM_080764	0	Homo sapiens suppressor of hairy wing homolog 2 (Drosophila) (SUHW2), mRNA	431	431	c/t	a 0.00:g 0.00:c 0.60:t 0.40	5	5	694	694	4
CS2000327600002_549	SUW2_HUMAN	NM_080764	0	Homo sapiens suppressor of hairy wing homolog 2 (Drosophila) (SUHW2), mRNA	549	549	t/c	a 0.00:g 0.00:c 0.50:t 0.50	4	4	694	694	4
CS2000327600002_567	SUW2_HUMAN	NM_080764	0	Homo sapiens suppressor of hairy wing homolog 2 (Drosophila) (SUHW2), mRNA	567	567	a/t	a 0.50:g 0.00:c 0.00:t 0.50	4	4	694	694	4
CS2000061200002_275	O75528	NM_006354	0	Homo sapiens transcriptional adaptor 3 (NGG1 homolog, yeast)-like (TADA3L), transcript variant 1, mRNA	279	275	c/t	a 0.00:g 0.00:c 0.65:t 0.35	23	23	1944	1873	3
CS2000061200002_509	O75528	NM_006354	0	Homo sapiens transcriptional adaptor 3 (NGG1 homolog, yeast)-like (TADA3L), transcript variant 1, mRNA	526	509	g/a	a 0.17:g 0.83:c 0.00:t 0.00	18	18	1944	1873	3
CS2000061200002_1496	O75528	NM_006354	0	Homo sapiens transcriptional adaptor 3 (NGG1 homolog, yeast)-like (TADA3L), transcript variant 1, mRNA	1533	1496	c/t	a 0.00:g 0.00:c 0.67:t 0.33	33	35	1944	1873	3
CS2000627900002_83	IL18_BOVIN	NM_001562	0	Homo sapiens interleukin 18 (interferon-gamma-inducing factor) (IL18), mRNA	83	83	g/c	a 0.00:g 0.58:c 0.42:t 0.00	12	15	1100	1100	2
CS2000627900002_144	IL18_BOVIN	NM_001562	0	Homo sapiens interleukin 18 (interferon-gamma-inducing factor) (IL18), mRNA	144	144	c/g	a 0.00:g 0.25:c 0.75:t 0.00	16	16	1100	1100	2
CS2000618000001_155	AAH65232	NM_213720	0	Homo sapiens chromosome 22 open reading frame 16 (C22orf16), mRNA	155	155	g/t	a 0.00:g 0.81:c 0.00:t 0.19	16	16	709	707	2
CS2000618000001_228	AAH65232	NM_213720	0	Homo sapiens chromosome 22 open reading frame 16 (C22orf16), mRNA	228	228	g/a	a 0.23:g 0.77:c 0.00:t 0.00	13	15	709	707	2
CS2000150600001_507	0	NM_020739	2e-48	Homo sapiens cell cycle progression 1 (CCPG1), transcript variant 2, mRNA	507	507	g/t	a 0.00:g 0.50:c 0.00:t 0.50	4	5	868	868	2
CS2000150600001_608	0	NM_020739	2e-48	Homo sapiens cell cycle progression 1 (CCPG1), transcript variant 2, mRNA	608	608	c/t	a 0.00:g 0.00:c 0.50:t 0.50	4	4	868	868	2
CS2000760300001_1311	AAH00338	NM_002811	0	Homo sapiens proteasome (prosome, macropain) 26S subunit, non-ATPase, 7 (Mov34 homolog) (PSMD7), mRNA	1317	1311	c/a	a 0.40:g 0.00:c 0.60:t 0.00	5	5	1623	1616	2
CS2000760300001_1379	AAH00338	NM_002811	0	Homo sapiens proteasome (prosome, macropain) 26S subunit, non-ATPase, 7 (Mov34 homolog) (PSMD7), mRNA	1386	1379	t/c	a 0.00:g 0.00:c 0.40:t 0.60	5	5	1623	1616	2
CS2000235000002_190	BAC36966	NM_032231	0	Homo sapiens family with sequence similarity 96, member A (FAM96A), transcript variant 1, mRNA	190	190	c/g	a 0.00:g 0.21:c 0.79:t 0.00	19	20	1014	1009	1
CS2000573300002_369	EL2_BOVIN	NM_033440	0	Homo sapiens elastase 2A (ELA2A), mRNA	369	369	c/t	a 0.00:g 0.00:c 0.50:t 0.50	10	11	917	917	1
CS2000502600001_97	AAH62407	NM_004078	0	Homo sapiens cysteine and glycine-rich protein 1 (CSRP1), mRNA	97	97	g/t	a 0.00:g 0.57:c 0.14:t 0.29	7	7	386	386	1
CS2000213700002_1054	0				1055	1054	c/t	a 0.00:g 0.00:c 0.60:t 0.40	5	5	2417	2415	2
CS2000213700002_1188	0				1189	1188	g/t	a 0.00:g 0.60:c 0.00:t 0.40	5	6	2417	2415	2
CS2000585600001_338	BAC85937	NM_206928	0	Homo sapiens synaptotagmin-like 2 (SYTL2), transcript variant d, mRNA	339	338	t/c	a 0.00:g 0.00:c 0.17:t 0.83	12	12	940	939	1
CS2000961200001_1099	0				1099	1099	g/a	a 0.50:g 0.50:c 0.00:t 0.00	4	5	2253	2253	1
CS2002731300001_211	Q9XSA0	XM_942492	2e-39	PREDICTED: Homo sapiens similar to MEGF10 protein (LOC652819), mRNA	211	211	t/g	a 0.00:g 0.50:c 0.00:t 0.50	4	4	856	824	3
CS2002731300001_648	Q9XSA0	XM_942492	2e-39	PREDICTED: Homo sapiens similar to MEGF10 protein (LOC652819), mRNA	680	648	t/c	a 0.00:g 0.00:c 0.40:t 0.60	5	5	856	824	3
CS2002731300001_681	Q9XSA0	XM_942492	2e-39	PREDICTED: Homo sapiens similar to MEGF10 protein (LOC652819), mRNA	713	681	c/a	a 0.40:g 0.00:c 0.60:t 0.00	5	5	856	824	3
CS2000476300001_1260	AAR25661	NM_013275	1e-107	Homo sapiens ankyrin repeat domain 11 (ANKRD11), mRNA	1261	1260	c/a	a 0.25:g 0.00:c 0.75:t 0.00	8	8	1619	1616	4
CS2000476300001_1384	AAR25661	NM_013275	1e-107	Homo sapiens ankyrin repeat domain 11 (ANKRD11), mRNA	1387	1384	t/g	a 0.00:g 0.33:c 0.00:t 0.67	6	6	1619	1616	4
CS2000476300001_1392	AAR25661	NM_013275	1e-107	Homo sapiens ankyrin repeat domain 11 (ANKRD11), mRNA	1395	1392	c/t	a 0.00:g 0.00:c 0.60:t 0.40	5	6	1619	1616	4
CS2000476300001_1503	AAR25661	NM_013275	1e-107	Homo sapiens ankyrin repeat domain 11 (ANKRD11), mRNA	1506	1503	c/g	a 0.00:g 0.50:c 0.50:t 0.00	4	4	1619	1616	4
CS2001148600001_600	AAH65831	NM_007374	0	Homo sapiens sine oculis homeobox homolog 6 (Drosophila) (SIX6), mRNA	600	600	c/t	a 0.00:g 0.00:c 0.75:t 0.25	12	12	943	943	2
CS2001148600001_788	AAH65831	NM_007374	0	Homo sapiens sine oculis homeobox homolog 6 (Drosophila) (SIX6), mRNA	788	788	g/t	a 0.00:g 0.82:c 0.00:t 0.18	11	11	943	943	2
CS2000632400002_525	0				529	525	c/g	a 0.00:g 0.50:c 0.50:t 0.00	10	10	738	734	2
CS2000632400002_604	0				608	604	c/a	a 0.18:g 0.00:c 0.82:t 0.00	11	11	738	734	2
CS2001315200002_236	Q8IUV5	NM_002741	0	Homo sapiens protein kinase N1 (PKN1), transcript variant 2, mRNA	236	236	g/t	a 0.00:g 0.50:c 0.00:t 0.50	6	6	2493	2487	1
CS2000091500002_198	Q9BWG6	NM_024041	0	Homo sapiens sodium channel modifier 1 (SCNM1), transcript variant 1, mRNA	200	198	c/g	a 0.00:g 0.25:c 0.75:t 0.00	8	8	1284	1280	2
CS2000091500002_428	Q9BWG6	NM_024041	0	Homo sapiens sodium channel modifier 1 (SCNM1), transcript variant 1, mRNA	431	428	t/c	a 0.00:g 0.00:c 0.33:t 0.67	6	7	1284	1280	2
CS2001310700004_848	0	NM_003250	0	Homo sapiens thyroid hormone receptor, alpha (erythroblastic leukemia viral (v-erb-a) oncogene homolog, avian) (THRA), transcript variant 2, mRNA	852	848	t/c	a 0.00:g 0.00:c 0.25:t 0.75	8	8	1463	1459	1
CS2000228400003_652	AAM98754	NM_173546	0	Homo sapiens kelch domain containing 8B (KLHDC8B), mRNA	653	652	c/t	a 0.00:g 0.00:c 0.75:t 0.25	8	8	1282	1281	1
CS2000229300001_987	Q9NWW6	NM_017881	0	Homo sapiens chromosome 9 open reading frame 95 (C9orf95), mRNA	988	987	c/a	a 0.29:g 0.00:c 0.71:t 0.00	7	9	1330	1329	1
CS2000003100002_155	URL1_HUMAN	NM_017859	0	Homo sapiens uridine-cytidine kinase 1-like 1 (UCKL1), mRNA	156	155	t/g	a 0.00:g 0.40:c 0.00:t 0.60	5	5	2213	2195	2
CS2000003100002_1561	URL1_HUMAN	NM_017859	0	Homo sapiens uridine-cytidine kinase 1-like 1 (UCKL1), mRNA	1573	1561	g/a	a 0.18:g 0.73:c 0.09:t 0.00	11	12	2213	2195	2
CS2001346700001_116	AAH58493	NM_001003796	0	Homo sapiens NHP2 non-histone chromosome protein 2-like 1 (S. cerevisiae) (NHP2L1), transcript variant 2, mRNA	121	116	t/a	a 0.20:g 0.00:c 0.00:t 0.80	56	58	1553	1530	5
CS2001346700001_871	AAH58493	NM_001003796	0	Homo sapiens NHP2 non-histone chromosome protein 2-like 1 (S. cerevisiae) (NHP2L1), transcript variant 2, mRNA	882	871	t/a	a 0.27:g 0.00:c 0.00:t 0.73	15	15	1553	1530	5
CS2001346700001_885	AAH58493	NM_001003796	0	Homo sapiens NHP2 non-histone chromosome protein 2-like 1 (S. cerevisiae) (NHP2L1), transcript variant 2, mRNA	896	885	a/g	a 0.73:g 0.27:c 0.00:t 0.00	15	16	1553	1530	5
CS2001346700001_1229	AAH58493	NM_001003796	0	Homo sapiens NHP2 non-histone chromosome protein 2-like 1 (S. cerevisiae) (NHP2L1), transcript variant 2, mRNA	1249	1229	t/c	a 0.00:g 0.05:c 0.27:t 0.68	22	23	1553	1530	5
CS2001346700001_1357	AAH58493	NM_001003796	0	Homo sapiens NHP2 non-histone chromosome protein 2-like 1 (S. cerevisiae) (NHP2L1), transcript variant 2, mRNA	1378	1357	t/g	a 0.00:g 0.37:c 0.00:t 0.63	19	19	1553	1530	5
CS2000849800001_59	TFF1_HUMAN	NM_003225	3e-11	Homo sapiens trefoil factor 1 (breast cancer, estrogen-inducible sequence expressed in) (TFF1), mRNA	59	59	g/a	a 0.54:g 0.46:c 0.00:t 0.00	13	17	603	597	5
CS2000849800001_124	TFF1_HUMAN	NM_003225	3e-11	Homo sapiens trefoil factor 1 (breast cancer, estrogen-inducible sequence expressed in) (TFF1), mRNA	124	124	g/t	a 0.00:g 0.55:c 0.00:t 0.45	22	23	603	597	5
CS2000849800001_138	TFF1_HUMAN	NM_003225	3e-11	Homo sapiens trefoil factor 1 (breast cancer, estrogen-inducible sequence expressed in) (TFF1), mRNA	139	138	g/a	a 0.41:g 0.59:c 0.00:t 0.00	22	22	603	597	5
CS2000849800001_168	TFF1_HUMAN	NM_003225	3e-11	Homo sapiens trefoil factor 1 (breast cancer, estrogen-inducible sequence expressed in) (TFF1), mRNA	169	168	g/a	a 0.45:g 0.55:c 0.00:t 0.00	22	23	603	597	5
CS2000849800001_356	TFF1_HUMAN	NM_003225	3e-11	Homo sapiens trefoil factor 1 (breast cancer, estrogen-inducible sequence expressed in) (TFF1), mRNA	359	356	a/g	a 0.60:g 0.40:c 0.00:t 0.00	20	20	603	597	5
CS2000003000004_67	Q8AVT0	NM_001428	1e-80	Homo sapiens enolase 1, (alpha) (ENO1), mRNA	67	67	c/g	a 0.00:g 0.50:c 0.50:t 0.00	4	4	608	605	1
CS2001341600001_1179	Q96P18	NM_002055	0	Homo sapiens glial fibrillary acidic protein (GFAP), mRNA	1181	1179	t/c	a 0.00:g 0.00:c 0.29:t 0.71	7	10	2039	2036	1
CS2000258300001_208	NUCM_HUMAN	NM_004550	0	Homo sapiens NADH dehydrogenase (ubiquinone) Fe-S protein 2, 49kDa (NADH-coenzyme Q reductase) (NDUFS2), mRNA	213	208	t/c	a 0.00:g 0.00:c 0.43:t 0.57	46	48	1641	1602	4
CS2000258300001_385	NUCM_HUMAN	NM_004550	0	Homo sapiens NADH dehydrogenase (ubiquinone) Fe-S protein 2, 49kDa (NADH-coenzyme Q reductase) (NDUFS2), mRNA	398	385	a/c	a 0.79:g 0.00:c 0.21:t 0.00	24	27	1641	1602	4
CS2000258300001_676	NUCM_HUMAN	NM_004550	0	Homo sapiens NADH dehydrogenase (ubiquinone) Fe-S protein 2, 49kDa (NADH-coenzyme Q reductase) (NDUFS2), mRNA	695	676	t/g	a 0.00:g 0.78:c 0.00:t 0.22	9	21	1641	1602	4
CS2000258300001_1086	NUCM_HUMAN	NM_004550	0	Homo sapiens NADH dehydrogenase (ubiquinone) Fe-S protein 2, 49kDa (NADH-coenzyme Q reductase) (NDUFS2), mRNA	1112	1086	a/g	a 0.81:g 0.19:c 0.00:t 0.00	21	29	1641	1602	4
CS2001448100001_1227	0	NM_018841	0	Homo sapiens guanine nucleotide binding protein (G protein), gamma 12 (GNG12), mRNA	1227	1227	c/t	a 0.00:g 0.00:c 0.50:t 0.50	4	4	1843	1836	2
CS2001448100001_1477	0	NM_018841	0	Homo sapiens guanine nucleotide binding protein (G protein), gamma 12 (GNG12), mRNA	1479	1477	c/t	a 0.00:g 0.00:c 0.43:t 0.57	7	7	1843	1836	2
CS2001301300002_30	PAG1_BOVIN	NM_002630	5e-09	Homo sapiens progastricsin (pepsinogen C) (PGC), mRNA	30	30	t/c	a 0.00:g 0.00:c 0.62:t 0.38	8	25	1385	1350	9
CS2001301300002_64	PAG1_BOVIN	NM_002630	5e-09	Homo sapiens progastricsin (pepsinogen C) (PGC), mRNA	65	64	c/g	a 0.00:g 0.19:c 0.81:t 0.00	26	26	1385	1350	9
CS2001301300002_189	PAG1_BOVIN	NM_002630	5e-09	Homo sapiens progastricsin (pepsinogen C) (PGC), mRNA	190	189	t/a	a 0.33:g 0.00:c 0.00:t 0.67	24	25	1385	1350	9
CS2001301300002_234	PAG1_BOVIN	NM_002630	5e-09	Homo sapiens progastricsin (pepsinogen C) (PGC), mRNA	236	234	g/a	a 0.21:g 0.79:c 0.00:t 0.00	24	26	1385	1350	9
CS2001301300002_248	PAG1_BOVIN	NM_002630	5e-09	Homo sapiens progastricsin (pepsinogen C) (PGC), mRNA	250	248	a/g	a 0.81:g 0.19:c 0.00:t 0.00	26	26	1385	1350	9
CS2001301300002_320	PAG1_BOVIN	NM_002630	5e-09	Homo sapiens progastricsin (pepsinogen C) (PGC), mRNA	324	320	c/g	a 0.05:g 0.32:c 0.64:t 0.00	22	24	1385	1350	9
CS2001301300002_643	PAG1_BOVIN	NM_002630	5e-09	Homo sapiens progastricsin (pepsinogen C) (PGC), mRNA	651	643	g/c	a 0.00:g 0.56:c 0.44:t 0.00	9	9	1385	1350	9
CS2001301300002_690	PAG1_BOVIN	NM_002630	5e-09	Homo sapiens progastricsin (pepsinogen C) (PGC), mRNA	698	690	g/a	a 0.22:g 0.78:c 0.00:t 0.00	9	9	1385	1350	9
CS2001301300002_763	PAG1_BOVIN	NM_002630	5e-09	Homo sapiens progastricsin (pepsinogen C) (PGC), mRNA	775	763	t/c	a 0.00:g 0.00:c 0.29:t 0.71	7	9	1385	1350	9
CS2001370800001_1328	AAP91686	NM_080598	0	Homo sapiens HLA-B associated transcript 1 (BAT1), transcript variant 2, mRNA	1328	1328	a/c	a 0.67:g 0.00:c 0.33:t 0.00	9	9	2531	2526	3
CS2001370800001_1471	AAP91686	NM_080598	0	Homo sapiens HLA-B associated transcript 1 (BAT1), transcript variant 2, mRNA	1472	1471	t/g	a 0.00:g 0.57:c 0.00:t 0.43	7	11	2531	2526	3
CS2001370800001_1982	AAP91686	NM_080598	0	Homo sapiens HLA-B associated transcript 1 (BAT1), transcript variant 2, mRNA	1986	1982	t/c	a 0.12:g 0.00:c 0.38:t 0.50	8	10	2531	2526	3
CS2000532800001_728	Q9GZU8	NM_024946	0	Homo sapiens NEFA-interacting nuclear protein NIP30 (NIP30), mRNA	731	728	g/t	a 0.00:g 0.50:c 0.00:t 0.50	4	4	1535	1532	5
CS2000532800001_767	Q9GZU8	NM_024946	0	Homo sapiens NEFA-interacting nuclear protein NIP30 (NIP30), mRNA	770	767	c/g	a 0.00:g 0.50:c 0.50:t 0.00	4	4	1535	1532	5
CS2000532800001_779	Q9GZU8	NM_024946	0	Homo sapiens NEFA-interacting nuclear protein NIP30 (NIP30), mRNA	782	779	g/t	a 0.00:g 0.50:c 0.00:t 0.50	4	4	1535	1532	5
CS2000532800001_798	Q9GZU8	NM_024946	0	Homo sapiens NEFA-interacting nuclear protein NIP30 (NIP30), mRNA	801	798	a/g	a 0.50:g 0.50:c 0.00:t 0.00	4	4	1535	1532	5
CS2000532800001_902	Q9GZU8	NM_024946	0	Homo sapiens NEFA-interacting nuclear protein NIP30 (NIP30), mRNA	905	902	a/g	a 0.50:g 0.50:c 0.00:t 0.00	4	4	1535	1532	5
CS2001363900002_1024	BAA20795	NM_014786	1e-121	Homo sapiens Rho guanine nucleotide exchange factor (GEF) 17 (ARHGEF17), mRNA	1025	1024	c/t	a 0.00:g 0.00:c 0.71:t 0.29	7	7	1576	1574	1
CS2001006100001_758	0				759	758	c/t	a 0.00:g 0.00:c 0.60:t 0.40	5	5	1077	1075	3
CS2001006100001_933	0				934	933	t/c	a 0.00:g 0.00:c 0.50:t 0.50	4	5	1077	1075	3
CS2001006100001_966	0				968	966	g/a	a 0.40:g 0.60:c 0.00:t 0.00	5	5	1077	1075	3
CS2000600700001_390	LCB1_HUMAN	NM_006415	0	Homo sapiens serine palmitoyltransferase, long chain base subunit 1 (SPTLC1), transcript variant 1, mRNA	399	390	t/g	a 0.00:g 0.22:c 0.00:t 0.78	9	11	2743	2726	3
CS2000600700001_563	LCB1_HUMAN	NM_006415	0	Homo sapiens serine palmitoyltransferase, long chain base subunit 1 (SPTLC1), transcript variant 1, mRNA	577	563	c/t	a 0.00:g 0.00:c 0.50:t 0.50	4	4	2743	2726	3
CS2000600700001_2312	LCB1_HUMAN	NM_006415	0	Homo sapiens serine palmitoyltransferase, long chain base subunit 1 (SPTLC1), transcript variant 1, mRNA	2328	2312	a/c	a 0.78:g 0.00:c 0.22:t 0.00	9	9	2743	2726	3
CS2000873100001_1012	0	NM_004350	4e-24	Homo sapiens runt-related transcription factor 3 (RUNX3), transcript variant 2, mRNA	1014	1012	a/g	a 0.43:g 0.57:c 0.00:t 0.00	7	7	1432	1430	1
CS2000161900002_1311	Q8C6A9	NM_080861	3e-80	Homo sapiens splA/ryanodine receptor domain and SOCS box containing 3 (SPSB3), mRNA	1312	1311	c/g	a 0.00:g 0.33:c 0.67:t 0.00	6	6	1648	1646	1
CS2002526600001_265	Q9H5X0	NM_024297	0	Homo sapiens PHD finger protein 23 (PHF23), mRNA	265	265	a/g	a 0.50:g 0.50:c 0.00:t 0.00	6	6	901	901	1
CS2000270700002_654	0	NM_019022	9e-84	Homo sapiens thioredoxin domain containing 10 (TXNDC10), mRNA	661	654	g/a	a 0.33:g 0.67:c 0.00:t 0.00	6	7	1553	1544	2
CS2000270700002_1150	0	NM_019022	9e-84	Homo sapiens thioredoxin domain containing 10 (TXNDC10), mRNA	1159	1150	a/g	a 0.71:g 0.29:c 0.00:t 0.00	7	7	1553	1544	2
CS2000036200008_726	Q9UGA4	NM_002069	0	Homo sapiens guanine nucleotide binding protein (G protein), alpha inhibiting activity polypeptide 1 (GNAI1), mRNA	733	726	a/t	a 0.50:g 0.00:c 0.00:t 0.50	6	6	3535	3514	3
CS2000036200008_2066	Q9UGA4	NM_002069	0	Homo sapiens guanine nucleotide binding protein (G protein), alpha inhibiting activity polypeptide 1 (GNAI1), mRNA	2078	2066	a/g	a 0.60:g 0.40:c 0.00:t 0.00	5	6	3535	3514	3
CS2000036200008_3186	Q9UGA4	NM_002069	0	Homo sapiens guanine nucleotide binding protein (G protein), alpha inhibiting activity polypeptide 1 (GNAI1), mRNA	3205	3186	t/c	a 0.00:g 0.00:c 0.22:t 0.78	9	9	3535	3514	3
CS2000517500003_438	Q9BXY8	NM_032621	0	Homo sapiens brain expressed X-linked 2 (BEX2), mRNA	439	438	a/g	a 0.40:g 0.60:c 0.00:t 0.00	5	6	814	813	2
CS2000517500003_532	Q9BXY8	NM_032621	0	Homo sapiens brain expressed X-linked 2 (BEX2), mRNA	533	532	c/t	a 0.00:g 0.00:c 0.60:t 0.40	5	5	814	813	2
CS2001752900001_189	0				189	189	c/g	a 0.00:g 0.50:c 0.50:t 0.00	4	4	697	696	1
CS2000019600002_667	0	NM_014899	0	Homo sapiens Rho-related BTB domain containing 3 (RHOBTB3), mRNA	668	667	a/g	a 0.50:g 0.50:c 0.00:t 0.00	4	5	2222	2218	1
CS2000474200002_1081	ZDHI_HUMAN	NM_032283	0	Homo sapiens zinc finger, DHHC-type containing 18 (ZDHHC18), mRNA	1081	1081	c/a	a 0.50:g 0.00:c 0.50:t 0.00	6	7	2053	2044	5
CS2000474200002_1194	ZDHI_HUMAN	NM_032283	0	Homo sapiens zinc finger, DHHC-type containing 18 (ZDHHC18), mRNA	1194	1194	g/c	a 0.00:g 0.56:c 0.44:t 0.00	9	9	2053	2044	5
CS2000474200002_1471	ZDHI_HUMAN	NM_032283	0	Homo sapiens zinc finger, DHHC-type containing 18 (ZDHHC18), mRNA	1472	1471	g/t	a 0.00:g 0.82:c 0.00:t 0.18	11	11	2053	2044	5
CS2000474200002_1646	ZDHI_HUMAN	NM_032283	0	Homo sapiens zinc finger, DHHC-type containing 18 (ZDHHC18), mRNA	1648	1646	c/t	a 0.00:g 0.00:c 0.75:t 0.25	8	8	2053	2044	5
CS2000474200002_1905	ZDHI_HUMAN	NM_032283	0	Homo sapiens zinc finger, DHHC-type containing 18 (ZDHHC18), mRNA	1912	1905	g/a	a 0.20:g 0.80:c 0.00:t 0.00	10	10	2053	2044	5
CS2000084500001_579	AAR06213	NM_152542	0	Homo sapiens protein phosphatase 1K (PP2C domain containing) (PPM1K), mRNA	579	579	g/a	a 0.40:g 0.60:c 0.00:t 0.00	5	5	1572	1542	1
CS2001125600001_361	O15042	XM_940802	0	PREDICTED: Homo sapiens U2-associated SR140 protein (SR140), mRNA	361	361	c/g	a 0.00:g 0.50:c 0.50:t 0.00	4	4	838	838	1
CS2001624800001_193	0				193	193	c/t	a 0.00:g 0.00:c 0.50:t 0.50	4	4	778	777	1
CS2001306400007_231	CASB_BOVIN	XM_942492	8e-35	PREDICTED: Homo sapiens similar to MEGF10 protein (LOC652819), mRNA	231	231	a/g	a 0.60:g 0.40:c 0.00:t 0.00	5	5	802	802	3
CS2001306400007_239	CASB_BOVIN	XM_942492	8e-35	PREDICTED: Homo sapiens similar to MEGF10 protein (LOC652819), mRNA	239	239	a/g	a 0.60:g 0.40:c 0.00:t 0.00	5	5	802	802	3
CS2001306400007_356	CASB_BOVIN	XM_942492	8e-35	PREDICTED: Homo sapiens similar to MEGF10 protein (LOC652819), mRNA	356	356	a/g	a 0.60:g 0.40:c 0.00:t 0.00	5	5	802	802	3
CS2000550300001_504	Q8WWY3	NM_015629	0	Homo sapiens PRP31 pre-mRNA processing factor 31 homolog (yeast) (PRPF31), mRNA	514	504	c/t	a 0.00:g 0.00:c 0.71:t 0.29	17	17	1155	1135	2
CS2000550300001_676	Q8WWY3	NM_015629	0	Homo sapiens PRP31 pre-mRNA processing factor 31 homolog (yeast) (PRPF31), mRNA	690	676	g/a	a 0.50:g 0.50:c 0.00:t 0.00	8	13	1155	1135	2
CS2000242400002_537	Q96PK1	NM_032646	0	Homo sapiens tweety homolog 2 (Drosophila) (TTYH2), transcript variant 1, mRNA	541	537	t/c	a 0.00:g 0.00:c 0.40:t 0.60	5	6	2146	2135	5
CS2000242400002_666	Q96PK1	NM_032646	0	Homo sapiens tweety homolog 2 (Drosophila) (TTYH2), transcript variant 1, mRNA	671	666	c/g	a 0.00:g 0.33:c 0.67:t 0.00	6	7	2146	2135	5
CS2000242400002_1009	Q96PK1	NM_032646	0	Homo sapiens tweety homolog 2 (Drosophila) (TTYH2), transcript variant 1, mRNA	1018	1009	a/g	a 0.60:g 0.40:c 0.00:t 0.00	5	5	2146	2135	5
CS2000242400002_1258	Q96PK1	NM_032646	0	Homo sapiens tweety homolog 2 (Drosophila) (TTYH2), transcript variant 1, mRNA	1268	1258	c/a	a 0.33:g 0.00:c 0.67:t 0.00	9	9	2146	2135	5
CS2000242400002_1905	Q96PK1	NM_032646	0	Homo sapiens tweety homolog 2 (Drosophila) (TTYH2), transcript variant 1, mRNA	1916	1905	c/t	a 0.00:g 0.00:c 0.67:t 0.33	6	6	2146	2135	5
CS2001043300001_624	0	NM_012089	1e-44	Homo sapiens ATP-binding cassette, sub-family B (MDR/TAP), member 10 (ABCB10), nuclear gene encoding mitochondrial protein, mRNA	625	624	t/c	a 0.00:g 0.00:c 0.40:t 0.60	5	5	1118	1116	3
CS2001043300001_652	0	NM_012089	1e-44	Homo sapiens ATP-binding cassette, sub-family B (MDR/TAP), member 10 (ABCB10), nuclear gene encoding mitochondrial protein, mRNA	653	652	c/t	a 0.00:g 0.00:c 0.60:t 0.40	5	5	1118	1116	3
CS2001043300001_812	0	NM_012089	1e-44	Homo sapiens ATP-binding cassette, sub-family B (MDR/TAP), member 10 (ABCB10), nuclear gene encoding mitochondrial protein, mRNA	813	812	a/c	a 0.60:g 0.00:c 0.40:t 0.00	5	5	1118	1116	3
CS2000000200028_546	Q96NG8				546	546	t/g	a 0.00:g 0.50:c 0.00:t 0.50	4	4	1080	1080	1
CS2000506000001_883	ATR2_HUMAN	NM_058172	0	Homo sapiens anthrax toxin receptor 2 (ANTXR2), mRNA	884	883	g/a	a 0.33:g 0.67:c 0.00:t 0.00	6	6	2205	2203	2
CS2000506000001_1082	ATR2_HUMAN	NM_058172	0	Homo sapiens anthrax toxin receptor 2 (ANTXR2), mRNA	1083	1082	g/a	a 0.33:g 0.67:c 0.00:t 0.00	6	6	2205	2203	2
CS2000268400001_454	Q9Z2P4	NM_014059	0	Homo sapiens response gene to complement 32 (RGC32), mRNA	454	454	g/a	a 0.33:g 0.67:c 0.00:t 0.00	6	6	887	880	1
CS2001890400001_644	0	XM_941078	5e-11	PREDICTED: Homo sapiens similar to ribosomal protein L35a (LOC651825), mRNA	644	644	c/t	a 0.00:g 0.00:c 0.50:t 0.50	4	4	1024	1024	1
CS2000266900001_910	O15180	NM_025195	0	Homo sapiens tribbles homolog 1 (Drosophila) (TRIB1), mRNA	911	910	g/a	a 0.25:g 0.75:c 0.00:t 0.00	12	12	2699	2694	3
CS2000266900001_1090	O15180	NM_025195	0	Homo sapiens tribbles homolog 1 (Drosophila) (TRIB1), mRNA	1091	1090	g/a	a 0.40:g 0.60:c 0.00:t 0.00	5	5	2699	2694	3
CS2000266900001_1922	O15180	NM_025195	0	Homo sapiens tribbles homolog 1 (Drosophila) (TRIB1), mRNA	1927	1922	g/a	a 0.33:g 0.67:c 0.00:t 0.00	6	6	2699	2694	3
CS2000104300001_2150	Q7YRV9	NM_022552	0	Homo sapiens DNA (cytosine-5-)-methyltransferase 3 alpha (DNMT3A), transcript variant 3, mRNA	2150	2150	a/g	a 0.50:g 0.50:c 0.00:t 0.00	4	4	3357	3357	3
CS2000104300001_2639	Q7YRV9	NM_022552	0	Homo sapiens DNA (cytosine-5-)-methyltransferase 3 alpha (DNMT3A), transcript variant 3, mRNA	2639	2639	c/t	a 0.00:g 0.00:c 0.60:t 0.40	5	5	3357	3357	3
CS2000104300001_3014	Q7YRV9	NM_022552	0	Homo sapiens DNA (cytosine-5-)-methyltransferase 3 alpha (DNMT3A), transcript variant 3, mRNA	3014	3014	c/t	a 0.00:g 0.00:c 0.67:t 0.33	6	6	3357	3357	3
CS2000428000001_797	MIME_BOVIN	NM_033014	0	Homo sapiens osteoglycin (osteoinductive factor, mimecan) (OGN), transcript variant 1, mRNA	808	797	a/g	a 0.78:g 0.22:c 0.00:t 0.00	9	9	2592	2570	1
CS2001477400001_346	Q9XSA0	NM_024086	3e-34	Homo sapiens methyltransferase 10 domain containing (METT10D), mRNA	347	346	c/t	a 0.00:g 0.00:c 0.50:t 0.50	4	4	848	843	2
CS2001477400001_488	Q9XSA0	NM_024086	3e-34	Homo sapiens methyltransferase 10 domain containing (METT10D), mRNA	491	488	c/t	a 0.00:g 0.00:c 0.50:t 0.50	4	4	848	843	2
CS2000335600001_907	BAD08437	NM_003897	0	Homo sapiens immediate early response 3 (IER3), transcript variant short, mRNA	911	907	g/a	a 0.35:g 0.65:c 0.00:t 0.00	17	17	1259	1243	1
CS2000230000002_70	NFAM_HUMAN	NM_145912	1e-124	Homo sapiens NFAT activating protein with ITAM motif 1 (NFAM1), mRNA	70	70	t/c	a 0.00:g 0.00:c 0.29:t 0.71	7	7	1218	1216	1
CS2001448300001_202	0	NM_080717	2e-06	Homo sapiens T-box 5 (TBX5), transcript variant 3, mRNA	203	202	g/a	a 0.33:g 0.67:c 0.00:t 0.00	6	6	1246	1244	1
CS2000209600001_1872	KPRA_HUMAN	NM_002766	0	Homo sapiens phosphoribosyl pyrophosphate synthetase-associated protein 1 (PRPSAP1), mRNA	1885	1872	g/a	a 0.50:g 0.50:c 0.00:t 0.00	4	5	2032	2019	1
CS2003043200001_160	0				160	160	a/c	a 0.50:g 0.00:c 0.50:t 0.00	4	4	897	897	1
CS2000358500001_189	0	NM_001039350	3e-46	Homo sapiens dipeptidyl-peptidase 6 (DPP6), transcript variant 3, mRNA	189	189	c/t	a 0.00:g 0.00:c 0.50:t 0.50	4	4	1019	1019	2
CS2000358500001_202	0	NM_001039350	3e-46	Homo sapiens dipeptidyl-peptidase 6 (DPP6), transcript variant 3, mRNA	202	202	a/g	a 0.50:g 0.50:c 0.00:t 0.00	4	4	1019	1019	2
CS2001388300002_461	EHD1_HUMAN	NM_006795	0	Homo sapiens EH-domain containing 1 (EHD1), mRNA	462	461	t/c	a 0.00:g 0.00:c 0.50:t 0.50	12	13	973	971	2
CS2001388300002_773	EHD1_HUMAN	NM_006795	0	Homo sapiens EH-domain containing 1 (EHD1), mRNA	774	773	g/a	a 0.23:g 0.77:c 0.00:t 0.00	13	15	973	971	2
CS2000722400002_822	Q9UNR6	NM_003129	0	Homo sapiens squalene epoxidase (SQLE), mRNA	823	822	t/c	a 0.00:g 0.00:c 0.33:t 0.67	6	6	1165	1164	1
CS2000251100002_1324	ITF2_MOUSE	NM_003199	0	Homo sapiens transcription factor 4 (TCF4), mRNA	1325	1324	g/c	a 0.00:g 0.71:c 0.29:t 0.00	7	7	1949	1945	1
CS2000497500003_291	0	XM_942492	4e-31	PREDICTED: Homo sapiens similar to MEGF10 protein (LOC652819), mRNA	291	291	t/g	a 0.00:g 0.40:c 0.00:t 0.60	5	6	514	514	2
CS2000497500003_420	0	XM_942492	4e-31	PREDICTED: Homo sapiens similar to MEGF10 protein (LOC652819), mRNA	420	420	t/g	a 0.00:g 0.29:c 0.00:t 0.71	7	7	514	514	2
CS2000419200001_175	TBCA_BOVIN	NM_004607	0	Homo sapiens tubulin-specific chaperone a (TBCA), mRNA	175	175	c/a	a 0.40:g 0.00:c 0.60:t 0.00	5	9	1187	1186	4
CS2000419200001_181	TBCA_BOVIN	NM_004607	0	Homo sapiens tubulin-specific chaperone a (TBCA), mRNA	181	181	t/a	a 0.40:g 0.00:c 0.00:t 0.60	5	9	1187	1186	4
CS2000419200001_187	TBCA_BOVIN	NM_004607	0	Homo sapiens tubulin-specific chaperone a (TBCA), mRNA	187	187	a/g	a 0.75:g 0.25:c 0.00:t 0.00	8	9	1187	1186	4
CS2000419200001_193	TBCA_BOVIN	NM_004607	0	Homo sapiens tubulin-specific chaperone a (TBCA), mRNA	193	193	a/g	a 0.67:g 0.33:c 0.00:t 0.00	9	9	1187	1186	4
CS2000240300001_50	O08547	NM_004892	0	Homo sapiens SEC22 vesicle trafficking protein-like 1 (S. cerevisiae) (SEC22L1), mRNA	50	50	c/g	a 0.00:g 0.57:c 0.43:t 0.00	7	17	2164	2152	2
CS2000240300001_377	O08547	NM_004892	0	Homo sapiens SEC22 vesicle trafficking protein-like 1 (S. cerevisiae) (SEC22L1), mRNA	388	377	g/a	a 0.18:g 0.82:c 0.00:t 0.00	11	12	2164	2152	2
CS2001345700002_996	Q8K209	NM_201525	0	Homo sapiens G protein-coupled receptor 56 (GPR56), transcript variant 3, mRNA	998	996	a/g	a 0.40:g 0.60:c 0.00:t 0.00	5	6	2057	2046	8
CS2001345700002_1011	Q8K209	NM_201525	0	Homo sapiens G protein-coupled receptor 56 (GPR56), transcript variant 3, mRNA	1013	1011	c/g	a 0.00:g 0.60:c 0.40:t 0.00	5	6	2057	2046	8
CS2001345700002_1057	Q8K209	NM_201525	0	Homo sapiens G protein-coupled receptor 56 (GPR56), transcript variant 3, mRNA	1059	1057	c/t	a 0.00:g 0.00:c 0.50:t 0.50	6	6	2057	2046	8
CS2001345700002_1223	Q8K209	NM_201525	0	Homo sapiens G protein-coupled receptor 56 (GPR56), transcript variant 3, mRNA	1227	1223	a/t	a 0.60:g 0.00:c 0.00:t 0.40	5	6	2057	2046	8
CS2001345700002_1334	Q8K209	NM_201525	0	Homo sapiens G protein-coupled receptor 56 (GPR56), transcript variant 3, mRNA	1338	1334	t/c	a 0.00:g 0.00:c 0.43:t 0.57	7	8	2057	2046	8
CS2001345700002_1671	Q8K209	NM_201525	0	Homo sapiens G protein-coupled receptor 56 (GPR56), transcript variant 3, mRNA	1678	1671	c/a	a 0.22:g 0.00:c 0.78:t 0.00	9	9	2057	2046	8
CS2001345700002_1793	Q8K209	NM_201525	0	Homo sapiens G protein-coupled receptor 56 (GPR56), transcript variant 3, mRNA	1801	1793	c/t	a 0.00:g 0.00:c 0.80:t 0.20	10	10	2057	2046	8
CS2001345700002_1886	Q8K209	NM_201525	0	Homo sapiens G protein-coupled receptor 56 (GPR56), transcript variant 3, mRNA	1894	1886	g/a	a 0.43:g 0.57:c 0.00:t 0.00	7	7	2057	2046	8
CS2000442000001_96	0	NM_006312	0	Homo sapiens nuclear receptor co-repressor 2 (NCOR2), mRNA	96	96	c/t	a 0.00:g 0.12:c 0.62:t 0.25	8	9	755	754	1
CS2000144600001_1829	TPA_BOVIN	NM_000930	0	Homo sapiens plasminogen activator, tissue (PLAT), transcript variant 1, mRNA	1835	1829	t/c	a 0.00:g 0.00:c 0.40:t 0.60	10	11	2613	2596	4
CS2000144600001_1871	TPA_BOVIN	NM_000930	0	Homo sapiens plasminogen activator, tissue (PLAT), transcript variant 1, mRNA	1877	1871	c/t	a 0.00:g 0.00:c 0.67:t 0.33	9	11	2613	2596	4
CS2000144600001_1960	TPA_BOVIN	NM_000930	0	Homo sapiens plasminogen activator, tissue (PLAT), transcript variant 1, mRNA	1967	1960	c/t	a 0.00:g 0.00:c 0.80:t 0.20	10	10	2613	2596	4
CS2000144600001_2116	TPA_BOVIN	NM_000930	0	Homo sapiens plasminogen activator, tissue (PLAT), transcript variant 1, mRNA	2128	2116	c/g	a 0.00:g 0.21:c 0.79:t 0.00	14	16	2613	2596	4
CS2000060100002_339	Q9DCT8	NM_001312	0	Homo sapiens cysteine-rich protein 2 (CRIP2), mRNA	350	339	c/g	a 0.00:g 0.18:c 0.83:t 0.00	40	40	761	741	1
CS2001340700001_112	Q7Z3C0	NM_006947	0	Homo sapiens signal recognition particle 72kDa (SRP72), mRNA	112	112	c/g	a 0.00:g 0.67:c 0.33:t 0.00	9	15	2439	2428	2
CS2001340700001_634	Q7Z3C0	NM_006947	0	Homo sapiens signal recognition particle 72kDa (SRP72), mRNA	635	634	a/c	a 0.75:g 0.00:c 0.25:t 0.00	8	8	2439	2428	2
CS2000924100001_607	ENP1_BOVIN	NM_001776	0	Homo sapiens ectonucleoside triphosphate diphosphohydrolase 1 (ENTPD1), mRNA	607	607	a/g	a 0.40:g 0.60:c 0.00:t 0.00	5	5	2272	2271	3
CS2000924100001_1317	ENP1_BOVIN	NM_001776	0	Homo sapiens ectonucleoside triphosphate diphosphohydrolase 1 (ENTPD1), mRNA	1317	1317	a/t	a 0.50:g 0.00:c 0.00:t 0.50	4	4	2272	2271	3
CS2000924100001_1758	ENP1_BOVIN	NM_001776	0	Homo sapiens ectonucleoside triphosphate diphosphohydrolase 1 (ENTPD1), mRNA	1758	1758	c/a	a 0.33:g 0.00:c 0.67:t 0.00	6	6	2272	2271	3
CS2000046200002_480	0	XM_945439	0	PREDICTED: Homo sapiens jumonji domain containing 3, transcript variant 4 (JMJD3), mRNA	480	480	t/g	a 0.00:g 0.50:c 0.00:t 0.50	10	23	1195	1191	1
CS2000600500002_240	Q96Q83	NM_139178	0	Homo sapiens alkB, alkylation repair homolog 3 (E. coli) (ALKBH3), mRNA	240	240	a/g	a 0.60:g 0.40:c 0.00:t 0.00	5	5	767	767	1
CS2000630600001_1494	ZFA1_HUMAN	NM_021188	0	Homo sapiens zinc finger protein 410 (ZNF410), mRNA	1495	1494	a/g	a 0.67:g 0.33:c 0.00:t 0.00	6	6	1778	1777	1
CS2000589100001_406	DHI1_SHEEP	NM_181755	0	Homo sapiens hydroxysteroid (11-beta) dehydrogenase 1 (HSD11B1), transcript variant 2, mRNA	406	406	t/a	a 0.40:g 0.00:c 0.00:t 0.60	5	5	1394	1391	3
CS2000589100001_758	DHI1_SHEEP	NM_181755	0	Homo sapiens hydroxysteroid (11-beta) dehydrogenase 1 (HSD11B1), transcript variant 2, mRNA	758	758	c/t	a 0.00:g 0.00:c 0.67:t 0.33	6	6	1394	1391	3
CS2000589100001_996	DHI1_SHEEP	NM_181755	0	Homo sapiens hydroxysteroid (11-beta) dehydrogenase 1 (HSD11B1), transcript variant 2, mRNA	997	996	c/t	a 0.00:g 0.00:c 0.75:t 0.25	12	12	1394	1391	3
CS2000552100001_273	Q9Y546	NM_052940	0	Homo sapiens leucine rich repeat containing 42 (LRRC42), mRNA	273	273	t/c	a 0.00:g 0.00:c 0.40:t 0.60	5	5	1251	1250	1
CS2000077000003_609	DTNB_MOUSE	NM_021907	0	Homo sapiens dystrobrevin, beta (DTNB), transcript variant 1, mRNA	610	609	a/g	a 0.60:g 0.40:c 0.00:t 0.00	5	5	1814	1811	3
CS2000077000003_741	DTNB_MOUSE	NM_021907	0	Homo sapiens dystrobrevin, beta (DTNB), transcript variant 1, mRNA	743	741	a/g	a 0.33:g 0.67:c 0.00:t 0.00	6	8	1814	1811	3
CS2000077000003_894	DTNB_MOUSE	NM_021907	0	Homo sapiens dystrobrevin, beta (DTNB), transcript variant 1, mRNA	896	894	c/t	a 0.00:g 0.00:c 0.78:t 0.22	9	9	1814	1811	3
CS2001373600001_880	Q7TQC9	NM_006598	1e-77	Homo sapiens solute carrier family 12 (potassium/chloride transporters), member 7 (SLC12A7), mRNA	889	880	g/c	a 0.00:g 0.78:c 0.22:t 0.00	9	10	1139	1130	1
CS2000354300001_881	AAH11832	NM_017952	0	Homo sapiens FLJ20758 protein (FLJ20758), mRNA	882	881	a/g	a 0.62:g 0.38:c 0.00:t 0.00	8	9	1401	1400	2
CS2000354300001_981	AAH11832	NM_017952	0	Homo sapiens FLJ20758 protein (FLJ20758), mRNA	982	981	a/g	a 0.57:g 0.43:c 0.00:t 0.00	7	7	1401	1400	2
CS2001001600001_994	Q9Y2M3	NM_014290	0	Homo sapiens tudor domain containing 7 (TDRD7), mRNA	994	994	g/t	a 0.00:g 0.60:c 0.00:t 0.40	5	5	1214	1214	1
CS2000286400001_1103	0	NM_020782	0	Homo sapiens kelch domain containing 5 (KLHDC5), mRNA	1104	1103	a/g	a 0.60:g 0.40:c 0.00:t 0.00	5	5	2068	2066	1
CS2001078400001_589	O35593	NM_005805	0	Homo sapiens proteasome (prosome, macropain) 26S subunit, non-ATPase, 14 (PSMD14), mRNA	591	589	g/a	a 0.40:g 0.60:c 0.00:t 0.00	5	5	1163	1156	1
CS2000167800001_353	Q91WN2	NM_153342	0	Homo sapiens fasting-inducible integral membrane protein TM6P1 (FLJ90024), transcript variant 2, mRNA	353	353	c/t	a 0.00:g 0.00:c 0.50:t 0.50	4	4	958	958	1
CS2000414500001_857	Q9WTS6	XM_371717	0	PREDICTED: Homo sapiens odz, odd Oz/ten-m homolog 3 (Drosophila), transcript variant 1 (ODZ3), mRNA	857	857	t/c	a 0.00:g 0.00:c 0.33:t 0.67	6	6	1743	1741	1
CS2000727900001_377	0				378	377	c/t	a 0.00:g 0.00:c 0.43:t 0.57	7	10	1363	1361	1
CS2000922300002_1196	O77836	NM_012214	0	Homo sapiens mannosyl (alpha-1,3-)-glycoprotein beta-1,4-N-acetylglucosaminyltransferase, isozyme A (MGAT4A), mRNA	1196	1196	t/c	a 0.00:g 0.00:c 0.33:t 0.67	6	6	2246	2246	1
CS2000064200003_151	PGHD_BOVIN	NM_000954	0	Homo sapiens prostaglandin D2 synthase 21kDa (brain) (PTGDS), mRNA	151	151	g/c	a 0.00:g 0.69:c 0.29:t 0.02	58	64	1031	1008	2
CS2000064200003_779	PGHD_BOVIN	NM_000954	0	Homo sapiens prostaglandin D2 synthase 21kDa (brain) (PTGDS), mRNA	799	779	t/c	a 0.00:g 0.00:c 0.49:t 0.51	41	43	1031	1008	2
CS2000862600001_3272	TIE2_BOVIN	NM_000459	0	Homo sapiens TEK tyrosine kinase, endothelial (venous malformations, multiple cutaneous and mucosal) (TEK), mRNA	3272	3272	c/t	a 0.00:g 0.00:c 0.67:t 0.33	6	6	4855	4854	2
CS2000862600001_4558	TIE2_BOVIN	NM_000459	0	Homo sapiens TEK tyrosine kinase, endothelial (venous malformations, multiple cutaneous and mucosal) (TEK), mRNA	4559	4558	a/c	a 0.67:g 0.00:c 0.33:t 0.00	6	6	4855	4854	2
CS2000933300001_965	0	NM_013390	4e-73	Homo sapiens transmembrane protein 2 (TMEM2), mRNA	968	965	t/c	a 0.00:g 0.00:c 0.50:t 0.50	4	4	1270	1267	1
CS2003485200001_454	Q8IXX5	NM_138391	0	Homo sapiens chromosome 1 open reading frame 37 (C1orf37), mRNA	454	454	g/a	a 0.40:g 0.60:c 0.00:t 0.00	5	6	992	992	2
CS2003485200001_666	Q8IXX5	NM_138391	0	Homo sapiens chromosome 1 open reading frame 37 (C1orf37), mRNA	666	666	t/c	a 0.00:g 0.00:c 0.40:t 0.60	5	5	992	992	2
CS2000516900001_442	Q80YN3	NM_003657	1e-104	Homo sapiens breast carcinoma amplified sequence 1 (BCAS1), mRNA	448	442	c/t	a 0.00:g 0.00:c 0.83:t 0.17	12	13	1089	1079	2
CS2000516900001_721	Q80YN3	NM_003657	1e-104	Homo sapiens breast carcinoma amplified sequence 1 (BCAS1), mRNA	730	721	g/a	a 0.60:g 0.40:c 0.00:t 0.00	5	7	1089	1079	2
CS2002290500001_296	FATE_BOVIN	NM_033085	1e-19	Homo sapiens fetal and adult testis expressed 1 (FATE1), mRNA	296	296	g/a	a 0.30:g 0.60:c 0.00:t 0.10	10	10	1074	1071	4
CS2002290500001_854	FATE_BOVIN	NM_033085	1e-19	Homo sapiens fetal and adult testis expressed 1 (FATE1), mRNA	857	854	c/t	a 0.00:g 0.00:c 0.50:t 0.50	4	5	1074	1071	4
CS2002290500001_968	FATE_BOVIN	NM_033085	1e-19	Homo sapiens fetal and adult testis expressed 1 (FATE1), mRNA	971	968	g/t	a 0.00:g 0.60:c 0.00:t 0.40	5	5	1074	1071	4
CS2002290500001_1006	FATE_BOVIN	NM_033085	1e-19	Homo sapiens fetal and adult testis expressed 1 (FATE1), mRNA	1009	1006	t/a	a 0.40:g 0.00:c 0.00:t 0.60	5	5	1074	1071	4
CS2000217900001_1107	NNP1_HUMAN	NM_003683	0	Homo sapiens DNA segment on chromosome 21 (unique) 2056 expressed sequence (D21S2056E), mRNA	1111	1107	g/a	a 0.43:g 0.57:c 0.00:t 0.00	7	7	1696	1682	2
CS2000217900001_1473	NNP1_HUMAN	NM_003683	0	Homo sapiens DNA segment on chromosome 21 (unique) 2056 expressed sequence (D21S2056E), mRNA	1487	1473	g/a	a 0.40:g 0.60:c 0.00:t 0.00	5	5	1696	1682	2
CS2001334000002_576	MDHC_PIG	NM_005917	0	Homo sapiens malate dehydrogenase 1, NAD (soluble) (MDH1), mRNA	590	576	t/c	a 0.00:g 0.00:c 0.41:t 0.59	34	34	1727	1687	1
CS2000697300001_839	0	NM_004093	0	Homo sapiens ephrin-B2 (EFNB2), mRNA	843	839	c/t	a 0.00:g 0.00:c 0.78:t 0.22	9	11	1198	1190	1
CS2000097100002_218	AAH58020	NM_198486	0	Homo sapiens ribosomal protein L7-like 1 (RPL7L1), mRNA	219	218	g/a	a 0.21:g 0.79:c 0.00:t 0.00	14	14	1223	1216	1
CS2000346300001_493	AAH46105	NM_012245	0	Homo sapiens SNW domain containing 1 (SNW1), mRNA	493	493	g/a	a 0.25:g 0.62:c 0.00:t 0.12	8	8	2227	2226	4
CS2000346300001_1138	AAH46105	NM_012245	0	Homo sapiens SNW domain containing 1 (SNW1), mRNA	1139	1138	a/g	a 0.50:g 0.50:c 0.00:t 0.00	4	4	2227	2226	4
CS2000346300001_1309	AAH46105	NM_012245	0	Homo sapiens SNW domain containing 1 (SNW1), mRNA	1310	1309	c/t	a 0.00:g 0.00:c 0.60:t 0.40	5	5	2227	2226	4
CS2000346300001_1348	AAH46105	NM_012245	0	Homo sapiens SNW domain containing 1 (SNW1), mRNA	1349	1348	c/t	a 0.00:g 0.00:c 0.60:t 0.40	5	5	2227	2226	4
CS2000004300003_3906	DSC1_BOVIN	NM_024421	0	Homo sapiens desmocollin 1 (DSC1), transcript variant Dsc1a, mRNA	3907	3906	g/t	a 0.00:g 0.78:c 0.00:t 0.22	9	9	5079	5077	2
CS2000004300003_4083	DSC1_BOVIN	NM_024421	0	Homo sapiens desmocollin 1 (DSC1), transcript variant Dsc1a, mRNA	4084	4083	t/c	a 0.00:g 0.00:c 0.18:t 0.82	11	11	5079	5077	2
CS2000363200001_243	AAH06337	NM_004069	0	Homo sapiens adaptor-related protein complex 2, sigma 1 subunit (AP2S1), transcript variant AP17, mRNA	244	243	t/g	a 0.00:g 0.21:c 0.00:t 0.79	24	24	865	851	4
CS2000363200001_649	AAH06337	NM_004069	0	Homo sapiens adaptor-related protein complex 2, sigma 1 subunit (AP2S1), transcript variant AP17, mRNA	661	649	c/a	a 0.18:g 0.00:c 0.82:t 0.00	11	13	865	851	4
CS2000363200001_680	AAH06337	NM_004069	0	Homo sapiens adaptor-related protein complex 2, sigma 1 subunit (AP2S1), transcript variant AP17, mRNA	692	680	g/a	a 0.36:g 0.64:c 0.00:t 0.00	11	11	865	851	4
CS2000363200001_720	AAH06337	NM_004069	0	Homo sapiens adaptor-related protein complex 2, sigma 1 subunit (AP2S1), transcript variant AP17, mRNA	732	720	g/c	a 0.00:g 0.79:c 0.21:t 0.00	14	14	865	851	4
CS2002070400001_322	0	NM_014498	6e-21	Homo sapiens golgi phosphoprotein 4 (GOLPH4), mRNA	323	322	a/g	a 0.60:g 0.40:c 0.00:t 0.00	5	6	962	954	1
CS2000440900001_781	Q9BVT1	NM_024075	0	Homo sapiens tRNA splicing endonuclease 34 homolog (S. cerevisiae) (TSEN34), mRNA	781	781	c/a	a 0.25:g 0.00:c 0.75:t 0.00	8	9	1647	1646	1
CS2001922600001_272	AAQ89303	NM_007056	0	Homo sapiens splicing factor, arginine/serine-rich 16 (suppressor-of-white-apricot homolog, Drosophila) (SFRS16), mRNA	272	272	g/a	a 0.40:g 0.60:c 0.00:t 0.00	5	6	1264	1264	2
CS2001922600001_473	AAQ89303	NM_007056	0	Homo sapiens splicing factor, arginine/serine-rich 16 (suppressor-of-white-apricot homolog, Drosophila) (SFRS16), mRNA	473	473	g/c	a 0.00:g 0.57:c 0.43:t 0.00	7	7	1264	1264	2
CS2003251000001_405	Q9NRA4	NM_006958	7e-26	Homo sapiens zinc finger protein 16 (KOX 9) (ZNF16), transcript variant 1, mRNA	405	405	a/g	a 0.50:g 0.50:c 0.00:t 0.00	4	4	601	601	1
CS2000020700003_67	OGP_SHEEP	NM_002557	6e-74	Homo sapiens oviductal glycoprotein 1, 120kDa (mucin 9, oviductin) (OVGP1), mRNA	67	67	t/c	a 0.00:g 0.05:c 0.19:t 0.76	21	21	2374	2372	2
CS2000020700003_477	OGP_SHEEP	NM_002557	6e-74	Homo sapiens oviductal glycoprotein 1, 120kDa (mucin 9, oviductin) (OVGP1), mRNA	477	477	t/c	a 0.00:g 0.00:c 0.18:t 0.82	11	11	2374	2372	2
CS2001130200001_523	0	NM_001033053	5e-45	Homo sapiens NACHT, leucine rich repeat and PYD (pyrin domain) containing 1 (NALP1), transcript variant 5, mRNA	525	523	c/g	a 0.00:g 0.50:c 0.50:t 0.00	6	6	709	704	2
CS2001130200001_536	0	NM_001033053	5e-45	Homo sapiens NACHT, leucine rich repeat and PYD (pyrin domain) containing 1 (NALP1), transcript variant 5, mRNA	538	536	a/g	a 0.67:g 0.33:c 0.00:t 0.00	6	6	709	704	2
CS2000108400002_375	AAH62637	NM_014949	0	Homo sapiens KIAA0907 (KIAA0907), mRNA	378	375	a/g	a 0.33:g 0.67:c 0.00:t 0.00	6	9	1742	1736	1
CS2001127300001_224	0	NM_021814	0	Homo sapiens ELOVL family member 5, elongation of long chain fatty acids (FEN1/Elo2, SUR4/Elo3-like, yeast) (ELOVL5), mRNA	224	224	a/g	a 0.77:g 0.23:c 0.00:t 0.00	13	13	638	633	2
CS2001127300001_473	0	NM_021814	0	Homo sapiens ELOVL family member 5, elongation of long chain fatty acids (FEN1/Elo2, SUR4/Elo3-like, yeast) (ELOVL5), mRNA	477	473	t/g	a 0.00:g 0.18:c 0.00:t 0.82	11	11	638	633	2
CS2000705600002_39	NQO1_HUMAN	NM_000903	0	Homo sapiens NAD(P)H dehydrogenase, quinone 1 (NQO1), transcript variant 1, mRNA	39	39	c/t	a 0.00:g 0.00:c 0.82:t 0.18	11	11	914	914	1
CS2000234400003_729	Q8K037	NM_001002762	1e-107	Homo sapiens DnaJ (Hsp40) homolog, subfamily B, member 12 (DNAJB12), transcript variant 1, mRNA	730	729	g/c	a 0.00:g 0.67:c 0.33:t 0.00	6	6	938	937	1
CS2000448800001_1504	TGM2_BOVIN	NM_004613	0	Homo sapiens transglutaminase 2 (C polypeptide, protein-glutamine-gamma-glutamyltransferase) (TGM2), transcript variant 1, mRNA	1504	1504	g/a	a 0.50:g 0.50:c 0.00:t 0.00	4	5	3886	3877	11
CS2000448800001_2311	TGM2_BOVIN	NM_004613	0	Homo sapiens transglutaminase 2 (C polypeptide, protein-glutamine-gamma-glutamyltransferase) (TGM2), transcript variant 1, mRNA	2311	2311	c/t	a 0.00:g 0.00:c 0.50:t 0.50	6	7	3886	3877	11
CS2000448800001_2335	TGM2_BOVIN	NM_004613	0	Homo sapiens transglutaminase 2 (C polypeptide, protein-glutamine-gamma-glutamyltransferase) (TGM2), transcript variant 1, mRNA	2335	2335	c/t	a 0.00:g 0.00:c 0.60:t 0.40	5	5	3886	3877	11
CS2000448800001_2454	TGM2_BOVIN	NM_004613	0	Homo sapiens transglutaminase 2 (C polypeptide, protein-glutamine-gamma-glutamyltransferase) (TGM2), transcript variant 1, mRNA	2454	2454	t/c	a 0.00:g 0.00:c 0.43:t 0.57	7	8	3886	3877	11
CS2000448800001_2473	TGM2_BOVIN	NM_004613	0	Homo sapiens transglutaminase 2 (C polypeptide, protein-glutamine-gamma-glutamyltransferase) (TGM2), transcript variant 1, mRNA	2473	2473	t/c	a 0.00:g 0.00:c 0.38:t 0.62	8	8	3886	3877	11
CS2000448800001_2726	TGM2_BOVIN	NM_004613	0	Homo sapiens transglutaminase 2 (C polypeptide, protein-glutamine-gamma-glutamyltransferase) (TGM2), transcript variant 1, mRNA	2726	2726	c/t	a 0.00:g 0.00:c 0.67:t 0.33	9	10	3886	3877	11
CS2000448800001_2733	TGM2_BOVIN	NM_004613	0	Homo sapiens transglutaminase 2 (C polypeptide, protein-glutamine-gamma-glutamyltransferase) (TGM2), transcript variant 1, mRNA	2733	2733	c/g	a 0.00:g 0.33:c 0.67:t 0.00	9	10	3886	3877	11
CS2000448800001_3479	TGM2_BOVIN	NM_004613	0	Homo sapiens transglutaminase 2 (C polypeptide, protein-glutamine-gamma-glutamyltransferase) (TGM2), transcript variant 1, mRNA	3486	3479	c/t	a 0.00:g 0.00:c 0.82:t 0.18	11	11	3886	3877	11
CS2000448800001_3523	TGM2_BOVIN	NM_004613	0	Homo sapiens transglutaminase 2 (C polypeptide, protein-glutamine-gamma-glutamyltransferase) (TGM2), transcript variant 1, mRNA	3530	3523	a/g	a 0.58:g 0.42:c 0.00:t 0.00	12	12	3886	3877	11
CS2000448800001_3737	TGM2_BOVIN	NM_004613	0	Homo sapiens transglutaminase 2 (C polypeptide, protein-glutamine-gamma-glutamyltransferase) (TGM2), transcript variant 1, mRNA	3746	3737	a/g	a 0.58:g 0.42:c 0.00:t 0.00	12	12	3886	3877	11
CS2000448800001_3748	TGM2_BOVIN	NM_004613	0	Homo sapiens transglutaminase 2 (C polypeptide, protein-glutamine-gamma-glutamyltransferase) (TGM2), transcript variant 1, mRNA	3757	3748	a/g	a 0.58:g 0.42:c 0.00:t 0.00	12	12	3886	3877	11
CS2000100400003_390	AAL77617				393	390	g/a	a 0.50:g 0.50:c 0.00:t 0.00	4	5	728	725	1
CS2000418900002_544	0	NM_004302	0	Homo sapiens activin A receptor, type IB (ACVR1B), transcript variant 1, mRNA	545	544	c/g	a 0.00:g 0.50:c 0.50:t 0.00	6	6	1121	1120	1
CS2000272400001_1014	Q9NX63	NM_017812	0	Homo sapiens coiled-coil-helix-coiled-coil-helix domain containing 3 (CHCHD3), mRNA	1020	1014	g/a	a 0.25:g 0.75:c 0.00:t 0.00	12	14	1531	1522	2
CS2000272400001_1367	Q9NX63	NM_017812	0	Homo sapiens coiled-coil-helix-coiled-coil-helix domain containing 3 (CHCHD3), mRNA	1373	1367	a/g	a 0.83:g 0.17:c 0.00:t 0.00	18	18	1531	1522	2
CS2001453700001_193	O94874	NM_015323	0	Homo sapiens KIAA0776 (KIAA0776), mRNA	193	193	g/a	a 0.33:g 0.67:c 0.00:t 0.00	6	6	1509	1509	1
CS2000651200001_1053	DER7_HUMAN	NM_018004	0	Homo sapiens transmembrane protein 45A (TMEM45A), mRNA	1053	1053	c/t	a 0.00:g 0.00:c 0.50:t 0.50	6	6	1468	1467	2
CS2000651200001_1281	DER7_HUMAN	NM_018004	0	Homo sapiens transmembrane protein 45A (TMEM45A), mRNA	1281	1281	c/t	a 0.00:g 0.00:c 0.67:t 0.33	6	6	1468	1467	2
CS2000723000001_1951	AAH17240	NM_005909	0	Homo sapiens microtubule-associated protein 1B (MAP1B), transcript variant 1, mRNA	1955	1951	a/g	a 0.80:g 0.20:c 0.00:t 0.00	10	10	2305	2299	1
CS2000872900001_638	CD22_MOUSE	NM_001771	1e-129	Homo sapiens CD22 antigen (CD22), mRNA	639	638	g/t	a 0.00:g 0.67:c 0.00:t 0.33	6	6	1096	1094	1
CS2000173700002_882	SR68_HUMAN	NM_014230	0	Homo sapiens signal recognition particle 68kDa (SRP68), mRNA	885	882	c/t	a 0.00:g 0.00:c 0.57:t 0.43	14	14	2066	2057	1
CS2000796800001_929	0	NM_017749	0	Homo sapiens hypothetical protein FLJ20294 (FLJ20294), mRNA	930	929	t/c	a 0.00:g 0.00:c 0.33:t 0.67	6	7	1208	1206	1
CS2000793200001_996	0	NM_002338	2e-24	Homo sapiens limbic system-associated membrane protein (LSAMP), mRNA	999	996	a/g	a 0.50:g 0.50:c 0.00:t 0.00	6	6	1360	1356	2
CS2000793200001_1056	0	NM_002338	2e-24	Homo sapiens limbic system-associated membrane protein (LSAMP), mRNA	1059	1056	t/a	a 0.50:g 0.00:c 0.00:t 0.50	6	7	1360	1356	2
CS2001347800002_386	Q8BTI8	NM_016333	0	Homo sapiens serine/arginine repetitive matrix 2 (SRRM2), mRNA	386	386	c/t	a 0.00:g 0.00:c 0.50:t 0.50	8	8	1752	1719	1
CS2000735100001_597	O97916	NM_015555	2e-15	Homo sapiens zinc finger protein 451 (ZNF451), transcript variant 2, mRNA	598	597	g/a	a 0.22:g 0.78:c 0.00:t 0.00	9	10	1149	1147	1
CS2000187900003_151	Q8K1X6				151	151	g/a	a 0.43:g 0.57:c 0.00:t 0.00	7	7	1099	1099	1
CS2000858900001_366	0	NM_198337	0	Homo sapiens insulin induced gene 1 (INSIG1), transcript variant 3, mRNA	367	366	t/g	a 0.00:g 0.50:c 0.00:t 0.50	4	5	1661	1657	2
CS2000858900001_1245	0	NM_198337	0	Homo sapiens insulin induced gene 1 (INSIG1), transcript variant 3, mRNA	1249	1245	g/a	a 0.25:g 0.75:c 0.00:t 0.00	8	8	1661	1657	2
CS2000417600001_616	Q9D8W7	NM_001014446	0	Homo sapiens OCIA domain containing 2 (OCIAD2), transcript variant 1, mRNA	621	616	c/t	a 0.00:g 0.00:c 0.50:t 0.50	4	6	1729	1715	4
CS2000417600001_638	Q9D8W7	NM_001014446	0	Homo sapiens OCIA domain containing 2 (OCIAD2), transcript variant 1, mRNA	643	638	a/g	a 0.50:g 0.50:c 0.00:t 0.00	4	5	1729	1715	4
CS2000417600001_717	Q9D8W7	NM_001014446	0	Homo sapiens OCIA domain containing 2 (OCIAD2), transcript variant 1, mRNA	722	717	a/g	a 0.43:g 0.57:c 0.00:t 0.00	7	8	1729	1715	4
CS2000417600001_1606	Q9D8W7	NM_001014446	0	Homo sapiens OCIA domain containing 2 (OCIAD2), transcript variant 1, mRNA	1617	1606	a/g	a 0.50:g 0.50:c 0.00:t 0.00	8	8	1729	1715	4
CS2000043400004_479	CATZ_RAT	NM_001336	0	Homo sapiens cathepsin Z (CTSZ), mRNA	494	479	a/c	a 0.75:g 0.00:c 0.25:t 0.00	16	18	1593	1522	4
CS2000043400004_625	CATZ_RAT	NM_001336	0	Homo sapiens cathepsin Z (CTSZ), mRNA	649	625	c/g	a 0.00:g 0.52:c 0.48:t 0.00	21	23	1593	1522	4
CS2000043400004_1121	CATZ_RAT	NM_001336	0	Homo sapiens cathepsin Z (CTSZ), mRNA	1168	1121	g/a	a 0.26:g 0.74:c 0.00:t 0.00	27	28	1593	1522	4
CS2000043400004_1336	CATZ_RAT	NM_001336	0	Homo sapiens cathepsin Z (CTSZ), mRNA	1403	1336	a/t	a 0.59:g 0.00:c 0.00:t 0.41	22	25	1593	1522	4
CS2000000200027_117	AAH58022				117	117	g/t	a 0.00:g 0.75:c 0.00:t 0.25	8	9	781	779	4
CS2000000200027_396	AAH58022				398	396	c/t	a 0.00:g 0.00:c 0.80:t 0.20	10	10	781	779	4
CS2000000200027_572	AAH58022				574	572	g/c	a 0.00:g 0.80:c 0.20:t 0.00	10	10	781	779	4
CS2000000200027_599	AAH58022				601	599	g/t	a 0.00:g 0.80:c 0.00:t 0.20	10	10	781	779	4
CS2000483700001_521	YPTH_BOVIN	XM_941078	6e-16	PREDICTED: Homo sapiens similar to ribosomal protein L35a (LOC651825), mRNA	521	521	a/c	a 0.50:g 0.00:c 0.50:t 0.00	4	4	1223	1223	2
CS2000483700001_630	YPTH_BOVIN	XM_941078	6e-16	PREDICTED: Homo sapiens similar to ribosomal protein L35a (LOC651825), mRNA	630	630	c/t	a 0.00:g 0.00:c 0.50:t 0.50	4	4	1223	1223	2
CS2002864500001_421	0	NM_001008739	1e-40	Homo sapiens similar to RIKEN cDNA 2310039H08 (LOC441150), mRNA	421	421	c/t	a 0.00:g 0.00:c 0.80:t 0.20	10	10	782	782	1
CS2001565600001_67	0	NM_018400	1e-66	Homo sapiens sodium channel, voltage-gated, type III, beta (SCN3B), mRNA	67	67	c/g	a 0.00:g 0.50:c 0.50:t 0.00	4	4	570	570	1
CS200000020000B_76	0				76	76	g/c	a 0.00:g 0.71:c 0.29:t 0.00	7	7	520	519	1
CS2000179100001_873	0	NM_001987	2e-84	Homo sapiens ets variant gene 6 (TEL oncogene) (ETV6), mRNA	874	873	a/g	a 0.50:g 0.50:c 0.00:t 0.00	6	6	2294	2282	1
CS2000870800001_136	Q9H5Z9	NM_024683	1e-46	Homo sapiens chromosome 17 open reading frame 42 (C17orf42), mRNA	136	136	g/a	a 0.40:g 0.60:c 0.00:t 0.00	5	5	966	962	2
CS2000870800001_785	Q9H5Z9	NM_024683	1e-46	Homo sapiens chromosome 17 open reading frame 42 (C17orf42), mRNA	789	785	t/c	a 0.00:g 0.00:c 0.40:t 0.60	5	5	966	962	2
CS2000015500002_783	AAH61770	NM_003186	0	Homo sapiens transgelin (TAGLN), transcript variant 2, mRNA	815	783	t/c	a 0.00:g 0.00:c 0.34:t 0.66	32	33	1464	1413	2
CS2000015500002_1073	AAH61770	NM_003186	0	Homo sapiens transgelin (TAGLN), transcript variant 2, mRNA	1124	1073	t/g	a 0.00:g 0.20:c 0.00:t 0.80	10	10	1464	1413	2
CS2000062100001_470	Q863Z5	NM_000418	8e-55	Homo sapiens interleukin 4 receptor (IL4R), transcript variant 1, mRNA	470	470	c/t	a 0.00:g 0.00:c 0.50:t 0.50	6	7	1736	1715	3
CS2000062100001_965	Q863Z5	NM_000418	8e-55	Homo sapiens interleukin 4 receptor (IL4R), transcript variant 1, mRNA	970	965	t/c	a 0.00:g 0.00:c 0.25:t 0.75	8	10	1736	1715	3
CS2000062100001_1264	Q863Z5	NM_000418	8e-55	Homo sapiens interleukin 4 receptor (IL4R), transcript variant 1, mRNA	1281	1264	g/a	a 0.33:g 0.67:c 0.00:t 0.00	6	7	1736	1715	3
CS2000232400001_959	0	NM_138626	1e-07	Homo sapiens BCL2-like 11 (apoptosis facilitator) (BCL2L11), transcript variant 7, mRNA	961	959	t/g	a 0.00:g 0.43:c 0.00:t 0.57	7	7	1533	1531	2
CS2000232400001_1492	0	NM_138626	1e-07	Homo sapiens BCL2-like 11 (apoptosis facilitator) (BCL2L11), transcript variant 7, mRNA	1494	1492	g/a	a 0.33:g 0.67:c 0.00:t 0.00	6	7	1533	1531	2
CS2000008700002_906	ELO1_HUMAN	NM_022821	0	Homo sapiens elongation of very long chain fatty acids (FEN1/Elo2, SUR4/Elo3, yeast)-like 1 (ELOVL1), mRNA	913	906	c/t	a 0.00:g 0.00:c 0.52:t 0.48	23	28	1530	1508	3
CS2000008700002_1125	ELO1_HUMAN	NM_022821	0	Homo sapiens elongation of very long chain fatty acids (FEN1/Elo2, SUR4/Elo3, yeast)-like 1 (ELOVL1), mRNA	1142	1125	c/t	a 0.00:g 0.00:c 0.48:t 0.52	21	22	1530	1508	3
CS2000008700002_1257	ELO1_HUMAN	NM_022821	0	Homo sapiens elongation of very long chain fatty acids (FEN1/Elo2, SUR4/Elo3, yeast)-like 1 (ELOVL1), mRNA	1276	1257	c/t	a 0.00:g 0.00:c 0.78:t 0.22	18	18	1530	1508	3
CS2000499800002_899	AAP35839	NM_006978	0	Homo sapiens ring finger protein 113A (RNF113A), mRNA	899	899	a/g	a 0.80:g 0.20:c 0.00:t 0.00	10	10	1302	1302	2
CS2000499800002_1055	AAP35839	NM_006978	0	Homo sapiens ring finger protein 113A (RNF113A), mRNA	1055	1055	g/a	a 0.25:g 0.75:c 0.00:t 0.00	8	9	1302	1302	2
CS2000422500001_210	0	NM_152437	0	Homo sapiens zinc finger protein 664 (ZNF664), mRNA	210	210	g/c	a 0.00:g 0.50:c 0.50:t 0.00	4	5	1079	1078	1
CS2000191600004_436	AAF97496	NM_145799	0	Homo sapiens septin 6 (SEPT6), transcript variant I, mRNA	438	436	a/g	a 0.50:g 0.50:c 0.00:t 0.00	4	6	2283	2277	1
CS2002778400001_172	Q99968	NM_003292	0	Homo sapiens translocated promoter region (to activated MET oncogene) (TPR), mRNA	172	172	c/t	a 0.00:g 0.00:c 0.50:t 0.50	4	4	793	793	2
CS2002778400001_403	Q99968	NM_003292	0	Homo sapiens translocated promoter region (to activated MET oncogene) (TPR), mRNA	403	403	t/c	a 0.00:g 0.00:c 0.33:t 0.67	6	6	793	793	2
CS2000404400001_2027	Q8NC77	NM_020895	0	Homo sapiens GRAM domain containing 1A (GRAMD1A), mRNA	2029	2027	t/c	a 0.00:g 0.00:c 0.20:t 0.80	10	10	2499	2497	1
CS2001438200001_564	ARF5_HUMAN	NM_001662	0	Homo sapiens ADP-ribosylation factor 5 (ARF5), mRNA	565	564	c/t	a 0.00:g 0.00:c 0.62:t 0.38	13	13	756	755	1
CS2001129600001_335	0	XM_928464	0	PREDICTED: Homo sapiens hypothetical protein LOC146517 (LOC146517), mRNA	335	335	t/g	a 0.00:g 0.22:c 0.00:t 0.78	9	9	1163	1159	1
CS2001332600002_491	CAE45921	XM_946340	0	PREDICTED: Homo sapiens hypothetical protein MGC27165, transcript variant 3 (MGC27165), mRNA	500	491	g/a	a 0.16:g 0.80:c 0.04:t 0.00	25	31	1303	1269	4
CS2001332600002_581	CAE45921	XM_946340	0	PREDICTED: Homo sapiens hypothetical protein MGC27165, transcript variant 3 (MGC27165), mRNA	591	581	a/g	a 0.75:g 0.25:c 0.00:t 0.00	32	47	1303	1269	4
CS2001332600002_592	CAE45921	XM_946340	0	PREDICTED: Homo sapiens hypothetical protein MGC27165, transcript variant 3 (MGC27165), mRNA	603	592	c/t	a 0.00:g 0.00:c 0.83:t 0.17	36	48	1303	1269	4
CS2001332600002_1199	CAE45921	XM_946340	0	PREDICTED: Homo sapiens hypothetical protein MGC27165, transcript variant 3 (MGC27165), mRNA	1233	1199	t/c	a 0.00:g 0.00:c 0.28:t 0.72	75	78	1303	1269	4
CS2000211800001_277	AAH06193	NM_025179	0	Homo sapiens plexin A2 (PLXNA2), mRNA	277	277	g/t	a 0.00:g 0.71:c 0.00:t 0.29	7	8	1092	1090	5
CS2000211800001_442	AAH06193	NM_025179	0	Homo sapiens plexin A2 (PLXNA2), mRNA	442	442	t/c	a 0.00:g 0.00:c 0.33:t 0.67	9	10	1092	1090	5
CS2000211800001_484	AAH06193	NM_025179	0	Homo sapiens plexin A2 (PLXNA2), mRNA	484	484	g/c	a 0.00:g 0.78:c 0.22:t 0.00	9	9	1092	1090	5
CS2000211800001_580	AAH06193	NM_025179	0	Homo sapiens plexin A2 (PLXNA2), mRNA	581	580	a/g	a 0.82:g 0.18:c 0.00:t 0.00	11	11	1092	1090	5
CS2000211800001_601	AAH06193	NM_025179	0	Homo sapiens plexin A2 (PLXNA2), mRNA	602	601	g/a	a 0.18:g 0.82:c 0.00:t 0.00	11	11	1092	1090	5
CS2001401000003_931	AAP69606	NM_145201	0	Homo sapiens nicotinate phosphoribosyltransferase domain containing 1 (NAPRT1), mRNA	931	931	c/a	a 0.33:g 0.00:c 0.67:t 0.00	6	6	1159	1159	1
CS2002141700001_204	WASL_BOVIN	NM_003941	0	Homo sapiens Wiskott-Aldrich syndrome-like (WASL), mRNA	205	204	t/c	a 0.00:g 0.00:c 0.40:t 0.60	5	5	1900	1893	1
CS2000960900001_680	0	NM_033505	0	Homo sapiens selenoprotein I (SELI), mRNA	680	680	c/g	a 0.00:g 0.40:c 0.60:t 0.00	5	5	1041	1040	1
CS2000464400001_987	Q96S06	NM_022773	0	Homo sapiens hypothetical protein FLJ12681 (FLJ12681), mRNA	989	987	c/g	a 0.00:g 0.33:c 0.67:t 0.00	6	6	1804	1793	2
CS2000464400001_1398	Q96S06	NM_022773	0	Homo sapiens hypothetical protein FLJ12681 (FLJ12681), mRNA	1409	1398	c/t	a 0.00:g 0.00:c 0.75:t 0.25	12	13	1804	1793	2
CS2000612000002_473	0				473	473	g/t	a 0.00:g 0.50:c 0.00:t 0.50	4	4	1005	1005	1
CS2001076200001_868	0	NM_024408	0	Homo sapiens Notch homolog 2 (Drosophila) (NOTCH2), mRNA	868	868	t/c	a 0.00:g 0.00:c 0.20:t 0.80	10	12	1300	1298	1
CS2000699500001_68	PR18_RAT	NM_003675	6e-96	Homo sapiens PRP18 pre-mRNA processing factor 18 homolog (yeast) (PRPF18), mRNA	71	68	g/c	a 0.00:g 0.70:c 0.30:t 0.00	10	10	1355	1348	1
CS2000058500009_331	O95891	NM_015702	0	Homo sapiens chromosome 2 open reading frame 25 (C2orf25), mRNA	331	331	g/a	a 0.18:g 0.82:c 0.00:t 0.00	11	11	1524	1521	2
CS2000058500009_1286	O95891	NM_015702	0	Homo sapiens chromosome 2 open reading frame 25 (C2orf25), mRNA	1289	1286	c/t	a 0.00:g 0.00:c 0.82:t 0.18	11	11	1524	1521	2
CS2001329700001_949	0	NM_002948	6e-31	Homo sapiens ribosomal protein L15 (RPL15), mRNA	967	949	t/g	a 0.00:g 0.43:c 0.00:t 0.57	30	33	1718	1661	2
CS2001329700001_1027	0	NM_002948	6e-31	Homo sapiens ribosomal protein L15 (RPL15), mRNA	1051	1027	a/g	a 0.83:g 0.17:c 0.00:t 0.00	35	39	1718	1661	2
CS2000297400001_1835	0				1836	1835	g/a	a 0.20:g 0.80:c 0.00:t 0.00	10	10	2070	2069	1
CS2000333600001_805	0	XM_941078	6e-17	PREDICTED: Homo sapiens similar to ribosomal protein L35a (LOC651825), mRNA	805	805	a/g	a 0.60:g 0.40:c 0.00:t 0.00	5	5	1520	1516	4
CS2000333600001_877	0	XM_941078	6e-17	PREDICTED: Homo sapiens similar to ribosomal protein L35a (LOC651825), mRNA	878	877	a/g	a 0.60:g 0.40:c 0.00:t 0.00	5	5	1520	1516	4
CS2000333600001_996	0	XM_941078	6e-17	PREDICTED: Homo sapiens similar to ribosomal protein L35a (LOC651825), mRNA	999	996	a/g	a 0.60:g 0.40:c 0.00:t 0.00	5	5	1520	1516	4
CS2000333600001_1015	0	XM_941078	6e-17	PREDICTED: Homo sapiens similar to ribosomal protein L35a (LOC651825), mRNA	1018	1015	a/g	a 0.60:g 0.40:c 0.00:t 0.00	5	5	1520	1516	4
CS2000668900001_441	0	NM_213651	1e-108	Homo sapiens solute carrier family 25 (mitochondrial carrier; phosphate carrier), member 24 (SLC25A24), transcript variant 2, mRNA	446	441	c/t	a 0.00:g 0.00:c 0.60:t 0.40	5	5	718	711	3
CS2000668900001_540	0	NM_213651	1e-108	Homo sapiens solute carrier family 25 (mitochondrial carrier; phosphate carrier), member 24 (SLC25A24), transcript variant 2, mRNA	547	540	c/t	a 0.00:g 0.00:c 0.50:t 0.50	6	6	718	711	3
CS2000668900001_619	0	NM_213651	1e-108	Homo sapiens solute carrier family 25 (mitochondrial carrier; phosphate carrier), member 24 (SLC25A24), transcript variant 2, mRNA	626	619	t/g	a 0.00:g 0.33:c 0.00:t 0.67	6	6	718	711	3
CS2001432000001_629	Q86YB0	NM_201591	0	Homo sapiens glycoprotein M6A (GPM6A), transcript variant 2, mRNA	635	629	t/c	a 0.00:g 0.00:c 0.23:t 0.77	22	25	1077	1062	1
CS2000398600001_314	Q8TBD3	NM_017900	0	Homo sapiens aurora kinase A interacting protein 1 (AURKAIP1), mRNA	317	314	a/g	a 0.71:g 0.29:c 0.00:t 0.00	24	25	799	796	2
CS2000398600001_589	Q8TBD3	NM_017900	0	Homo sapiens aurora kinase A interacting protein 1 (AURKAIP1), mRNA	592	589	a/g	a 0.78:g 0.22:c 0.00:t 0.00	9	10	799	796	2
CS2001394000002_1156	NHR1_MOUSE	NM_004252	0	Homo sapiens solute carrier family 9 (sodium/hydrogen exchanger), member 3 regulator 1 (SLC9A3R1), mRNA	1159	1156	a/g	a 0.80:g 0.20:c 0.00:t 0.00	10	10	1679	1672	2
CS2001394000002_1221	NHR1_MOUSE	NM_004252	0	Homo sapiens solute carrier family 9 (sodium/hydrogen exchanger), member 3 regulator 1 (SLC9A3R1), mRNA	1227	1221	t/c	a 0.00:g 0.00:c 0.33:t 0.67	6	10	1679	1672	2
CS2001304000008_260	0				261	260	g/a	a 0.27:g 0.73:c 0.00:t 0.00	11	11	823	815	1
CS2000886800001_76	Q8NHW0	NM_057178	1e-100	Homo sapiens ring finger and FYVE-like domain containing 1 (RFFL), transcript variant 1, mRNA	76	76	g/c	a 0.00:g 0.67:c 0.33:t 0.00	6	6	622	622	1
CS2000162200001_288	Q8N651	XM_940766	0	PREDICTED: Homo sapiens similar to TEA domain family member 1 (SV40 transcriptional enhancer factor) (LOC654195), mRNA	289	288	a/g	a 0.50:g 0.50:c 0.00:t 0.00	4	4	2228	2222	3
CS2000162200001_837	Q8N651	XM_940766	0	PREDICTED: Homo sapiens similar to TEA domain family member 1 (SV40 transcriptional enhancer factor) (LOC654195), mRNA	839	837	a/g	a 0.50:g 0.50:c 0.00:t 0.00	4	4	2228	2222	3
CS2000162200001_1975	Q8N651	XM_940766	0	PREDICTED: Homo sapiens similar to TEA domain family member 1 (SV40 transcriptional enhancer factor) (LOC654195), mRNA	1980	1975	a/g	a 0.50:g 0.50:c 0.00:t 0.00	4	8	2228	2222	3
CS2000527400003_1406	O19074	NR_002174	0	Homo sapiens cytidine monophosphate-N-acetylneuraminic acid hydroxylase (CMP-N-acetylneuraminate monooxygenase) (CMAH) on chromosome 6	1409	1406	g/t	a 0.00:g 0.50:c 0.00:t 0.50	4	4	2466	2462	1
CS2001340500001_330	ST13_HUMAN	NR_002198	0	Homo sapiens family with sequence similarity 10, member A7 (FAM10A7) on chromosome 7	352	330	g/a	a 0.27:g 0.73:c 0.00:t 0.00	11	13	3389	3342	4
CS2001340500001_705	ST13_HUMAN	NR_002198	0	Homo sapiens family with sequence similarity 10, member A7 (FAM10A7) on chromosome 7	731	705	g/a	a 0.50:g 0.50:c 0.00:t 0.00	6	8	3389	3342	4
CS2001340500001_1849	ST13_HUMAN	NR_002198	0	Homo sapiens family with sequence similarity 10, member A7 (FAM10A7) on chromosome 7	1895	1849	t/c	a 0.00:g 0.00:c 0.35:t 0.65	17	18	3389	3342	4
CS2001340500001_1973	ST13_HUMAN	NR_002198	0	Homo sapiens family with sequence similarity 10, member A7 (FAM10A7) on chromosome 7	2020	1973	t/c	a 0.00:g 0.00:c 0.71:t 0.29	7	13	3389	3342	4
CS2002245000001_472	0	NM_015359	1e-76	Homo sapiens solute carrier family 39 (zinc transporter), member 14 (SLC39A14), mRNA	481	472	g/a	a 0.43:g 0.57:c 0.00:t 0.00	7	7	793	775	1
CS2000572800001_1348	Q9GL30	NM_024829	0	Homo sapiens hypothetical protein FLJ22662 (FLJ22662), mRNA	1352	1348	g/a	a 0.38:g 0.62:c 0.00:t 0.00	8	11	1732	1721	1
CS2001417900003_602	MX1_BOVIN	NM_002462	0	Homo sapiens myxovirus (influenza virus) resistance 1, interferon-inducible protein p78 (mouse) (MX1), mRNA	606	602	t/c	a 0.00:g 0.00:c 0.29:t 0.71	7	7	2921	2897	3
CS2001417900003_683	MX1_BOVIN	NM_002462	0	Homo sapiens myxovirus (influenza virus) resistance 1, interferon-inducible protein p78 (mouse) (MX1), mRNA	687	683	a/g	a 0.78:g 0.22:c 0.00:t 0.00	9	9	2921	2897	3
CS2001417900003_1905	MX1_BOVIN	NM_002462	0	Homo sapiens myxovirus (influenza virus) resistance 1, interferon-inducible protein p78 (mouse) (MX1), mRNA	1910	1905	g/a	a 0.22:g 0.78:c 0.00:t 0.00	9	9	2921	2897	3
CS2001303600002_468	0				468	468	g/t	a 0.09:g 0.73:c 0.00:t 0.18	11	14	497	497	1
CS2000157700001_247	IPO4_HUMAN	NM_024658	0	Homo sapiens importin 4 (IPO4), mRNA	247	247	c/g	a 0.00:g 0.33:c 0.67:t 0.00	6	6	1321	1318	2
CS2000157700001_757	IPO4_HUMAN	NM_024658	0	Homo sapiens importin 4 (IPO4), mRNA	760	757	a/t	a 0.60:g 0.00:c 0.00:t 0.40	5	5	1321	1318	2
CS2000004200005_1113	BAA76847	NM_006676	0	Homo sapiens ubiquitin specific peptidase 20 (USP20), transcript variant 2, mRNA	1142	1113	t/c	a 0.00:g 0.00:c 0.18:t 0.82	247	255	3169	2903	2
CS2000004200005_1305	BAA76847	NM_006676	0	Homo sapiens ubiquitin specific peptidase 20 (USP20), transcript variant 2, mRNA	1375	1305	c/t	a 0.00:g 0.00:c 0.81:t 0.19	118	142	3169	2903	2
CS2000553700001_619	DOC5_HUMAN	NM_024940	0	Homo sapiens dedicator of cytokinesis 5 (DOCK5), mRNA	619	619	c/t	a 0.00:g 0.00:c 0.67:t 0.33	6	7	1912	1911	2
CS2000553700001_641	DOC5_HUMAN	NM_024940	0	Homo sapiens dedicator of cytokinesis 5 (DOCK5), mRNA	641	641	c/t	a 0.00:g 0.00:c 0.57:t 0.43	7	7	1912	1911	2
CS2000685700002_291	SVC1_MOUSE	NM_005847	4e-09	Homo sapiens solute carrier family 23 (nucleobase transporters), member 1 (SLC23A1), transcript variant 1, mRNA	291	291	g/a	a 0.18:g 0.82:c 0.00:t 0.00	11	11	905	904	5
CS2000685700002_313	SVC1_MOUSE	NM_005847	4e-09	Homo sapiens solute carrier family 23 (nucleobase transporters), member 1 (SLC23A1), transcript variant 1, mRNA	313	313	t/c	a 0.00:g 0.00:c 0.18:t 0.82	11	11	905	904	5
CS2000685700002_386	SVC1_MOUSE	NM_005847	4e-09	Homo sapiens solute carrier family 23 (nucleobase transporters), member 1 (SLC23A1), transcript variant 1, mRNA	386	386	a/g	a 0.80:g 0.20:c 0.00:t 0.00	10	11	905	904	5
CS2000685700002_412	SVC1_MOUSE	NM_005847	4e-09	Homo sapiens solute carrier family 23 (nucleobase transporters), member 1 (SLC23A1), transcript variant 1, mRNA	412	412	c/t	a 0.00:g 0.00:c 0.80:t 0.20	10	10	905	904	5
CS2000685700002_431	SVC1_MOUSE	NM_005847	4e-09	Homo sapiens solute carrier family 23 (nucleobase transporters), member 1 (SLC23A1), transcript variant 1, mRNA	431	431	g/a	a 0.20:g 0.80:c 0.00:t 0.00	10	10	905	904	5
CS2000017500002_252	AAH02613	NM_183241	1e-104	Homo sapiens chromosome 9 open reading frame 142 (C9orf142), mRNA	253	252	c/g	a 0.00:g 0.25:c 0.75:t 0.00	8	8	768	767	1
CS2000419700001_208	0				208	208	g/c	a 0.00:g 0.60:c 0.40:t 0.00	5	6	738	738	2
CS2000419700001_354	0				354	354	g/a	a 0.33:g 0.67:c 0.00:t 0.00	6	6	738	738	2
CS2000489200001_264	0				264	264	a/t	a 0.50:g 0.00:c 0.00:t 0.50	4	4	360	360	1
CS2001344900002_735	O62828	NM_000182	0	Homo sapiens hydroxyacyl-Coenzyme A dehydrogenase/3-ketoacyl-Coenzyme A thiolase/enoyl-Coenzyme A hydratase (trifunctional protein), alpha subunit (HADHA), mRNA	735	735	g/a	a 0.33:g 0.67:c 0.00:t 0.00	9	10	3048	3025	10
CS2001344900002_809	O62828	NM_000182	0	Homo sapiens hydroxyacyl-Coenzyme A dehydrogenase/3-ketoacyl-Coenzyme A thiolase/enoyl-Coenzyme A hydratase (trifunctional protein), alpha subunit (HADHA), mRNA	810	809	t/g	a 0.00:g 0.21:c 0.00:t 0.79	14	14	3048	3025	10
CS2001344900002_1296	O62828	NM_000182	0	Homo sapiens hydroxyacyl-Coenzyme A dehydrogenase/3-ketoacyl-Coenzyme A thiolase/enoyl-Coenzyme A hydratase (trifunctional protein), alpha subunit (HADHA), mRNA	1301	1296	t/g	a 0.00:g 0.20:c 0.00:t 0.80	15	15	3048	3025	10
CS2001344900002_1340	O62828	NM_000182	0	Homo sapiens hydroxyacyl-Coenzyme A dehydrogenase/3-ketoacyl-Coenzyme A thiolase/enoyl-Coenzyme A hydratase (trifunctional protein), alpha subunit (HADHA), mRNA	1345	1340	t/g	a 0.00:g 0.53:c 0.00:t 0.47	15	23	3048	3025	10
CS2001344900002_1926	O62828	NM_000182	0	Homo sapiens hydroxyacyl-Coenzyme A dehydrogenase/3-ketoacyl-Coenzyme A thiolase/enoyl-Coenzyme A hydratase (trifunctional protein), alpha subunit (HADHA), mRNA	1935	1926	c/t	a 0.00:g 0.00:c 0.70:t 0.30	10	10	3048	3025	10
CS2001344900002_1938	O62828	NM_000182	0	Homo sapiens hydroxyacyl-Coenzyme A dehydrogenase/3-ketoacyl-Coenzyme A thiolase/enoyl-Coenzyme A hydratase (trifunctional protein), alpha subunit (HADHA), mRNA	1947	1938	g/c	a 0.00:g 0.70:c 0.30:t 0.00	10	10	3048	3025	10
CS2001344900002_1956	O62828	NM_000182	0	Homo sapiens hydroxyacyl-Coenzyme A dehydrogenase/3-ketoacyl-Coenzyme A thiolase/enoyl-Coenzyme A hydratase (trifunctional protein), alpha subunit (HADHA), mRNA	1965	1956	c/a	a 0.33:g 0.00:c 0.67:t 0.00	9	10	3048	3025	10
CS2001344900002_2000	O62828	NM_000182	0	Homo sapiens hydroxyacyl-Coenzyme A dehydrogenase/3-ketoacyl-Coenzyme A thiolase/enoyl-Coenzyme A hydratase (trifunctional protein), alpha subunit (HADHA), mRNA	2009	2000	t/g	a 0.00:g 0.38:c 0.00:t 0.62	8	9	3048	3025	10
CS2001344900002_2025	O62828	NM_000182	0	Homo sapiens hydroxyacyl-Coenzyme A dehydrogenase/3-ketoacyl-Coenzyme A thiolase/enoyl-Coenzyme A hydratase (trifunctional protein), alpha subunit (HADHA), mRNA	2034	2025	g/a	a 0.33:g 0.67:c 0.00:t 0.00	9	10	3048	3025	10
CS2001344900002_2949	O62828	NM_000182	0	Homo sapiens hydroxyacyl-Coenzyme A dehydrogenase/3-ketoacyl-Coenzyme A thiolase/enoyl-Coenzyme A hydratase (trifunctional protein), alpha subunit (HADHA), mRNA	2972	2949	a/t	a 0.60:g 0.00:c 0.00:t 0.40	5	5	3048	3025	10
CS2001373900001_2027	CD97_BOVIN	NM_001025160	0	Homo sapiens CD97 antigen (CD97), transcript variant 3, mRNA	2029	2027	g/a	a 0.38:g 0.62:c 0.00:t 0.00	8	8	2941	2936	2
CS2001373900001_2626	CD97_BOVIN	NM_001025160	0	Homo sapiens CD97 antigen (CD97), transcript variant 3, mRNA	2631	2626	g/a	a 0.31:g 0.69:c 0.00:t 0.00	16	18	2941	2936	2
CS2000409200001_29	O75122	NM_015097	0	Homo sapiens cytoplasmic linker associated protein 2 (CLASP2), mRNA	29	29	a/c	a 0.71:g 0.00:c 0.29:t 0.00	7	7	352	352	1
CS2001418000001_707	0	NM_003343	2e-19	Homo sapiens ubiquitin-conjugating enzyme E2G 2 (UBC7 homolog, yeast) (UBE2G2), transcript variant 1, mRNA	708	707	a/g	a 0.33:g 0.67:c 0.00:t 0.00	6	8	1555	1553	2
CS2001418000001_753	0	NM_003343	2e-19	Homo sapiens ubiquitin-conjugating enzyme E2G 2 (UBC7 homolog, yeast) (UBE2G2), transcript variant 1, mRNA	754	753	c/t	a 0.00:g 0.00:c 0.62:t 0.38	8	8	1555	1553	2
CS2001821400001_67	0				68	67	a/c	a 0.50:g 0.00:c 0.50:t 0.00	4	4	150	149	1
CS2002766700001_389	0	NM_014342	2e-54	Homo sapiens mitochondrial carrier homolog 2 (C. elegans) (MTCH2), nuclear gene encoding mitochondrial protein, mRNA	390	389	c/t	a 0.00:g 0.00:c 0.50:t 0.50	4	4	741	737	1
CS2000962000001_612	Q86TK9	NM_198943	0	Homo sapiens CXYorf1-related protein (MGC52000), mRNA	612	612	g/a	a 0.40:g 0.60:c 0.00:t 0.00	5	5	1133	1133	1
CS2001392300001_1018	AAH21285	NM_002448	0	Homo sapiens msh homeobox homolog 1 (Drosophila) (MSX1), mRNA	1018	1018	g/c	a 0.00:g 0.78:c 0.22:t 0.00	9	9	1908	1895	7
CS2001392300001_1041	AAH21285	NM_002448	0	Homo sapiens msh homeobox homolog 1 (Drosophila) (MSX1), mRNA	1042	1041	g/c	a 0.00:g 0.80:c 0.20:t 0.00	10	10	1908	1895	7
CS2001392300001_1163	AAH21285	NM_002448	0	Homo sapiens msh homeobox homolog 1 (Drosophila) (MSX1), mRNA	1165	1163	c/a	a 0.27:g 0.00:c 0.73:t 0.00	11	11	1908	1895	7
CS2001392300001_1179	AAH21285	NM_002448	0	Homo sapiens msh homeobox homolog 1 (Drosophila) (MSX1), mRNA	1181	1179	c/a	a 0.27:g 0.00:c 0.73:t 0.00	11	12	1908	1895	7
CS2001392300001_1649	AAH21285	NM_002448	0	Homo sapiens msh homeobox homolog 1 (Drosophila) (MSX1), mRNA	1655	1649	g/t	a 0.00:g 0.54:c 0.00:t 0.46	13	14	1908	1895	7
CS2001392300001_1749	AAH21285	NM_002448	0	Homo sapiens msh homeobox homolog 1 (Drosophila) (MSX1), mRNA	1761	1749	a/t	a 0.80:g 0.00:c 0.00:t 0.20	10	11	1908	1895	7
CS2001392300001_1775	AAH21285	NM_002448	0	Homo sapiens msh homeobox homolog 1 (Drosophila) (MSX1), mRNA	1787	1775	t/g	a 0.00:g 0.20:c 0.00:t 0.80	10	10	1908	1895	7
CS2001787100001_136	Q8NF51	NM_025092	0	Homo sapiens ATH1, acid trehalase-like 1 (yeast) (ATHL1), mRNA	136	136	g/c	a 0.00:g 0.60:c 0.40:t 0.00	5	5	641	640	1
CS2001801500001_202	Q9BTH3	NM_139350	0	Homo sapiens bridging integrator 1 (BIN1), transcript variant 9, mRNA	204	202	g/a	a 0.18:g 0.82:c 0.00:t 0.00	11	11	674	671	2
CS2001801500001_217	Q9BTH3	NM_139350	0	Homo sapiens bridging integrator 1 (BIN1), transcript variant 9, mRNA	219	217	g/t	a 0.00:g 0.73:c 0.09:t 0.18	11	14	674	671	2
CS2001307200005_336	0				336	336	t/c	a 0.00:g 0.00:c 0.29:t 0.71	7	7	395	395	1
CS2000511800001_784	DERM_BOVIN	NM_001937	0	Homo sapiens dermatopontin (DPT), mRNA	793	784	t/c	a 0.00:g 0.00:c 0.33:t 0.67	6	7	1784	1766	1
CS2002418400001_213	AAM14670	NM_032303	7e-87	Homo sapiens hydroxysteroid dehydrogenase like 2 (HSDL2), mRNA	213	213	g/a	a 0.50:g 0.50:c 0.00:t 0.00	4	4	719	719	3
CS2002418400001_565	AAM14670	NM_032303	7e-87	Homo sapiens hydroxysteroid dehydrogenase like 2 (HSDL2), mRNA	565	565	a/t	a 0.40:g 0.00:c 0.00:t 0.60	5	5	719	719	3
CS2002418400001_571	AAM14670	NM_032303	7e-87	Homo sapiens hydroxysteroid dehydrogenase like 2 (HSDL2), mRNA	571	571	a/t	a 0.40:g 0.00:c 0.00:t 0.60	5	5	719	719	3
CS2000073200001_303	AAQ89327	NM_080592	0	Homo sapiens chromosome 2 open reading frame 28 (C2orf28), transcript variant 2, mRNA	305	303	c/t	a 0.00:g 0.00:c 0.80:t 0.20	20	21	973	956	1
CS2002733900001_307	0				307	307	a/g	a 0.50:g 0.50:c 0.00:t 0.00	4	4	670	670	1
CS2000588200001_1158	Q9UFU8	NM_015440	0	Homo sapiens methylenetetrahydrofolate dehydrogenase (NADP+ dependent) 1-like (MTHFD1L), mRNA	1162	1158	c/t	a 0.00:g 0.00:c 0.71:t 0.29	7	7	1398	1392	2
CS2000588200001_1272	Q9UFU8	NM_015440	0	Homo sapiens methylenetetrahydrofolate dehydrogenase (NADP+ dependent) 1-like (MTHFD1L), mRNA	1276	1272	t/c	a 0.00:g 0.00:c 0.29:t 0.71	7	7	1398	1392	2
CS2000073100001_1723	SYK_HUMAN	NM_005548	0	Homo sapiens lysyl-tRNA synthetase (KARS), mRNA	1755	1723	t/c	a 0.00:g 0.00:c 0.27:t 0.73	26	27	2165	2125	1
CS2000030500003_309	Q9UKY9	NM_017547	0	Homo sapiens FAD-dependent oxidoreductase domain containing 1 (FOXRED1), mRNA	311	309	g/t	a 0.00:g 0.62:c 0.00:t 0.38	8	9	1415	1407	1
CS2000785200001_869	Q9Y694	NM_153320	0	Homo sapiens solute carrier family 22 (organic anion transporter), member 7 (SLC22A7), transcript variant 2, mRNA	871	869	c/t	a 0.00:g 0.00:c 0.50:t 0.50	4	4	1298	1296	1
CS2000378900001_867	Q10466	NM_133437	0	Homo sapiens titin (TTN), transcript variant novex-2, mRNA	876	867	g/a	a 0.40:g 0.60:c 0.00:t 0.00	5	8	3000	2969	2
CS2000378900001_2502	Q10466	NM_133437	0	Homo sapiens titin (TTN), transcript variant novex-2, mRNA	2531	2502	a/g	a 0.83:g 0.17:c 0.00:t 0.00	12	17	3000	2969	2
CS2000235800001_498	0	NR_002819	2e-98	Homo sapiens metastasis associated lung adenocarcinoma transcript 1 (non-coding RNA) (MALAT1) on chromosome 11	506	498	a/g	a 0.78:g 0.22:c 0.00:t 0.00	9	9	2135	2123	3
CS2000235800001_562	0	NR_002819	2e-98	Homo sapiens metastasis associated lung adenocarcinoma transcript 1 (non-coding RNA) (MALAT1) on chromosome 11	570	562	a/t	a 0.62:g 0.00:c 0.00:t 0.38	8	10	2135	2123	3
CS2000235800001_1512	0	NR_002819	2e-98	Homo sapiens metastasis associated lung adenocarcinoma transcript 1 (non-coding RNA) (MALAT1) on chromosome 11	1523	1512	g/t	a 0.00:g 0.75:c 0.00:t 0.25	8	9	2135	2123	3
CS2000249800004_647	0	NM_004001	1e-16	Homo sapiens Fc fragment of IgG, low affinity IIb, receptor (CD32) (FCGR2B), transcript variant 1, mRNA	649	647	t/a	a 0.40:g 0.00:c 0.00:t 0.60	5	5	3227	3221	4
CS2000249800004_663	0	NM_004001	1e-16	Homo sapiens Fc fragment of IgG, low affinity IIb, receptor (CD32) (FCGR2B), transcript variant 1, mRNA	665	663	a/g	a 0.60:g 0.40:c 0.00:t 0.00	5	5	3227	3221	4
CS2000249800004_676	0	NM_004001	1e-16	Homo sapiens Fc fragment of IgG, low affinity IIb, receptor (CD32) (FCGR2B), transcript variant 1, mRNA	678	676	t/c	a 0.00:g 0.00:c 0.40:t 0.60	5	5	3227	3221	4
CS2000249800004_721	0	NM_004001	1e-16	Homo sapiens Fc fragment of IgG, low affinity IIb, receptor (CD32) (FCGR2B), transcript variant 1, mRNA	723	721	t/g	a 0.00:g 0.40:c 0.00:t 0.60	5	5	3227	3221	4
CS2000169000002_515	Q861Y6	NM_032316	5e-95	Homo sapiens nicolin 1 (NICN1), mRNA	515	515	c/t	a 0.00:g 0.00:c 0.78:t 0.22	9	10	1585	1580	3
CS2000169000002_533	Q861Y6	NM_032316	5e-95	Homo sapiens nicolin 1 (NICN1), mRNA	533	533	c/t	a 0.00:g 0.00:c 0.78:t 0.22	9	10	1585	1580	3
CS2000169000002_769	Q861Y6	NM_032316	5e-95	Homo sapiens nicolin 1 (NICN1), mRNA	770	769	c/a	a 0.44:g 0.00:c 0.56:t 0.00	9	13	1585	1580	3
CS2002195400001_402	CCT2_HUMAN	NM_058241	0	Homo sapiens cyclin T2 (CCNT2), transcript variant b, mRNA	403	402	c/t	a 0.00:g 0.00:c 0.60:t 0.40	5	5	1018	1010	1
CS2001220300001_2458	DPP4_BOVIN	NM_001935	0	Homo sapiens dipeptidyl-peptidase 4 (CD26, adenosine deaminase complexing protein 2) (DPP4), mRNA	2458	2458	t/g	a 0.00:g 0.43:c 0.00:t 0.57	7	7	3687	3686	2
CS2001220300001_3076	DPP4_BOVIN	NM_001935	0	Homo sapiens dipeptidyl-peptidase 4 (CD26, adenosine deaminase complexing protein 2) (DPP4), mRNA	3076	3076	a/g	a 0.50:g 0.50:c 0.00:t 0.00	4	4	3687	3686	2
CS2000185000001_78	AAP35496				79	78	a/c	a 0.68:g 0.00:c 0.32:t 0.00	34	34	673	661	1
CS2000105200004_1954	AAQ88884	NM_016234	0	Homo sapiens acyl-CoA synthetase long-chain family member 5 (ACSL5), transcript variant 1, mRNA	1962	1954	g/a	a 0.33:g 0.67:c 0.00:t 0.00	6	9	2688	2661	3
CS2000105200004_2252	AAQ88884	NM_016234	0	Homo sapiens acyl-CoA synthetase long-chain family member 5 (ACSL5), transcript variant 1, mRNA	2265	2252	a/g	a 0.47:g 0.53:c 0.00:t 0.00	17	18	2688	2661	3
CS2000105200004_2520	AAQ88884	NM_016234	0	Homo sapiens acyl-CoA synthetase long-chain family member 5 (ACSL5), transcript variant 1, mRNA	2547	2520	a/g	a 0.50:g 0.50:c 0.00:t 0.00	8	9	2688	2661	3
CS2000077800002_310	KC22_BOVIN	NM_001896	0	Homo sapiens casein kinase 2, alpha prime polypeptide (CSNK2A2), mRNA	310	310	a/c	a 0.75:g 0.00:c 0.25:t 0.00	8	9	1665	1659	1
CS2001433800001_114	Q8N5B2	NM_005480	0	Homo sapiens trophinin associated protein (tastin) (TROAP), mRNA	114	114	t/g	a 0.00:g 0.29:c 0.00:t 0.71	7	7	848	847	1
CS2000168100001_67	AAH63801	NM_032326	0	Homo sapiens hypothetical protein MGC4618 (MGC4618), mRNA	68	67	g/c	a 0.00:g 0.60:c 0.40:t 0.00	5	5	2878	2874	9
CS2000168100001_1010	AAH63801	NM_032326	0	Homo sapiens hypothetical protein MGC4618 (MGC4618), mRNA	1011	1010	c/g	a 0.00:g 0.33:c 0.67:t 0.00	6	7	2878	2874	9
CS2000168100001_1126	AAH63801	NM_032326	0	Homo sapiens hypothetical protein MGC4618 (MGC4618), mRNA	1127	1126	c/t	a 0.00:g 0.00:c 0.64:t 0.36	11	12	2878	2874	9
CS2000168100001_1163	AAH63801	NM_032326	0	Homo sapiens hypothetical protein MGC4618 (MGC4618), mRNA	1164	1163	c/t	a 0.00:g 0.00:c 0.80:t 0.20	10	10	2878	2874	9
CS2000168100001_1368	AAH63801	NM_032326	0	Homo sapiens hypothetical protein MGC4618 (MGC4618), mRNA	1369	1368	c/t	a 0.00:g 0.00:c 0.80:t 0.20	10	10	2878	2874	9
CS2000168100001_1481	AAH63801	NM_032326	0	Homo sapiens hypothetical protein MGC4618 (MGC4618), mRNA	1482	1481	c/t	a 0.00:g 0.00:c 0.75:t 0.25	8	10	2878	2874	9
CS2000168100001_1851	AAH63801	NM_032326	0	Homo sapiens hypothetical protein MGC4618 (MGC4618), mRNA	1852	1851	a/t	a 0.67:g 0.00:c 0.00:t 0.33	6	6	2878	2874	9
CS2000168100001_1953	AAH63801	NM_032326	0	Homo sapiens hypothetical protein MGC4618 (MGC4618), mRNA	1954	1953	c/t	a 0.00:g 0.00:c 0.57:t 0.43	7	8	2878	2874	9
CS2000168100001_2154	AAH63801	NM_032326	0	Homo sapiens hypothetical protein MGC4618 (MGC4618), mRNA	2158	2154	c/t	a 0.00:g 0.00:c 0.71:t 0.29	7	7	2878	2874	9
CS2001202800001_516	0	NM_005078	7e-22	Homo sapiens transducin-like enhancer of split 3 (E(sp1) homolog, Drosophila) (TLE3), mRNA	516	516	c/g	a 0.00:g 0.40:c 0.60:t 0.00	5	7	796	795	1
CS2000061600001_362	0				369	362	c/t	a 0.00:g 0.00:c 0.71:t 0.29	7	8	885	869	3
CS2000061600001_460	0				467	460	a/t	a 0.71:g 0.00:c 0.00:t 0.29	7	7	885	869	3
CS2000061600001_645	0				658	645	t/a	a 0.25:g 0.00:c 0.00:t 0.75	8	8	885	869	3
CS2000705500001_132	PYR5_BOVIN	NM_000373	3e-79	Homo sapiens uridine monophosphate synthetase (orotate phosphoribosyl transferase and orotidine-5'-decarboxylase) (UMPS), mRNA	132	132	a/g	a 0.60:g 0.40:c 0.00:t 0.00	5	5	635	634	2
CS2000705500001_268	PYR5_BOVIN	NM_000373	3e-79	Homo sapiens uridine monophosphate synthetase (orotate phosphoribosyl transferase and orotidine-5'-decarboxylase) (UMPS), mRNA	268	268	g/a	a 0.40:g 0.60:c 0.00:t 0.00	5	6	635	634	2
CS2001369600001_530	BAC86730	NM_182533	3e-21	Homo sapiens chromosome 1 open reading frame 86 (C1orf86), mRNA	530	530	t/g	a 0.00:g 0.40:c 0.00:t 0.60	5	5	1835	1835	1
CS2000052700003_1340	Q9BVL0	NM_017916	0	Homo sapiens hypothetical protein FLJ20643 (FLJ20643), mRNA	1354	1340	c/t	a 0.00:g 0.00:c 0.60:t 0.40	5	5	1723	1706	1
CS2001214300001_213	Q810P6	NM_021034	4e-07	Homo sapiens interferon induced transmembrane protein 3 (1-8U) (IFITM3), mRNA	213	213	g/a	a 0.40:g 0.60:c 0.00:t 0.00	5	5	663	663	1
CS2000780100001_1223	BAC87888	NM_152284	0	Homo sapiens chromatin modifying protein 4C (CHMP4C), mRNA	1229	1223	t/c	a 0.00:g 0.00:c 0.40:t 0.60	5	5	1985	1979	2
CS2000780100001_1373	BAC87888	NM_152284	0	Homo sapiens chromatin modifying protein 4C (CHMP4C), mRNA	1379	1373	c/t	a 0.00:g 0.00:c 0.60:t 0.40	5	5	1985	1979	2
CS2001187500001_1025	0				1028	1025	t/g	a 0.00:g 0.25:c 0.00:t 0.75	8	9	1143	1140	1
CS2000729900001_1083	Q8CHI9	NM_015892	8e-78	Homo sapiens B cell RAG associated protein (GALNAC4S-6ST), mRNA	1084	1083	c/t	a 0.00:g 0.00:c 0.50:t 0.50	4	4	2488	2487	7
CS2000729900001_1106	Q8CHI9	NM_015892	8e-78	Homo sapiens B cell RAG associated protein (GALNAC4S-6ST), mRNA	1107	1106	a/g	a 0.50:g 0.50:c 0.00:t 0.00	4	4	2488	2487	7
CS2000729900001_1116	Q8CHI9	NM_015892	8e-78	Homo sapiens B cell RAG associated protein (GALNAC4S-6ST), mRNA	1117	1116	c/t	a 0.00:g 0.00:c 0.50:t 0.50	4	4	2488	2487	7
CS2000729900001_1144	Q8CHI9	NM_015892	8e-78	Homo sapiens B cell RAG associated protein (GALNAC4S-6ST), mRNA	1145	1144	a/g	a 0.50:g 0.50:c 0.00:t 0.00	4	4	2488	2487	7
CS2000729900001_1232	Q8CHI9	NM_015892	8e-78	Homo sapiens B cell RAG associated protein (GALNAC4S-6ST), mRNA	1233	1232	a/g	a 0.50:g 0.50:c 0.00:t 0.00	4	4	2488	2487	7
CS2000729900001_1247	Q8CHI9	NM_015892	8e-78	Homo sapiens B cell RAG associated protein (GALNAC4S-6ST), mRNA	1248	1247	c/t	a 0.00:g 0.00:c 0.50:t 0.50	4	4	2488	2487	7
CS2000729900001_1324	Q8CHI9	NM_015892	8e-78	Homo sapiens B cell RAG associated protein (GALNAC4S-6ST), mRNA	1325	1324	a/g	a 0.50:g 0.50:c 0.00:t 0.00	4	4	2488	2487	7
CS2000146900001_435	ZDH1_MOUSE	NM_013304	1e-125	Homo sapiens zinc finger, DHHC-type containing 1 (ZDHHC1), mRNA	435	435	g/t	a 0.00:g 0.50:c 0.00:t 0.50	4	4	845	845	2
CS2000146900001_475	ZDH1_MOUSE	NM_013304	1e-125	Homo sapiens zinc finger, DHHC-type containing 1 (ZDHHC1), mRNA	475	475	g/a	a 0.50:g 0.50:c 0.00:t 0.00	4	4	845	845	2
CS2001071700001_941	Q8N1N0	NM_173535	0	Homo sapiens C-type lectin domain family 4, member F (CLEC4F), mRNA	941	941	g/c	a 0.00:g 0.67:c 0.33:t 0.00	6	6	1893	1893	2
CS2001071700001_991	Q8N1N0	NM_173535	0	Homo sapiens C-type lectin domain family 4, member F (CLEC4F), mRNA	991	991	c/t	a 0.00:g 0.00:c 0.67:t 0.33	6	6	1893	1893	2
CS2001190400001_1302	0	NM_174916	0	Homo sapiens ubiquitin protein ligase E3 component n-recognin 1 (UBR1), mRNA	1305	1302	c/a	a 0.50:g 0.00:c 0.50:t 0.00	4	5	1744	1718	1
CS2000022100001_960	TAC3_HUMAN	NM_006342	0	Homo sapiens transforming, acidic coiled-coil containing protein 3 (TACC3), mRNA	969	960	t/c	a 0.00:g 0.00:c 0.18:t 0.82	11	12	1132	1122	1
CS200130000001B_423	BAC86532	XM_946340	2e-51	PREDICTED: Homo sapiens hypothetical protein MGC27165, transcript variant 3 (MGC27165), mRNA	436	423	a/g	a 0.50:g 0.50:c 0.00:t 0.00	6	6	770	757	1
CS2000725100001_1830	Q9HAP2	NM_014938	0	Homo sapiens MLX interacting protein (MLXIP), mRNA	1833	1830	c/t	a 0.00:g 0.00:c 0.50:t 0.50	4	5	2543	2540	1
CS2001398200002_370	CDN7_HUMAN	NM_079421	0	Homo sapiens cyclin-dependent kinase inhibitor 2D (p19, inhibits CDK4) (CDKN2D), transcript variant 2, mRNA	370	370	g/a	a 0.40:g 0.60:c 0.00:t 0.00	5	5	1157	1153	1
CS2000146300001_734	AAH64516	NM_005153	0	Homo sapiens ubiquitin specific peptidase 10 (USP10), mRNA	734	734	a/g	a 0.50:g 0.50:c 0.00:t 0.00	6	6	1142	1142	1
CS2003617000001_541	0	XM_380018	0	PREDICTED: Homo sapiens ankyrin repeat and IBR domain containing 1 (ANKIB1), mRNA	542	541	g/a	a 0.40:g 0.60:c 0.00:t 0.00	5	5	949	948	2
CS2003617000001_623	0	XM_380018	0	PREDICTED: Homo sapiens ankyrin repeat and IBR domain containing 1 (ANKIB1), mRNA	624	623	g/c	a 0.00:g 0.67:c 0.33:t 0.00	6	6	949	948	2
CS2000221900002_1017	0	NM_053056	1e-124	Homo sapiens cyclin D1 (CCND1), mRNA	1017	1017	g/a	a 0.50:g 0.50:c 0.00:t 0.00	6	6	2649	2648	4
CS2000221900002_2176	0	NM_053056	1e-124	Homo sapiens cyclin D1 (CCND1), mRNA	2177	2176	c/a	a 0.50:g 0.00:c 0.50:t 0.00	4	4	2649	2648	4
CS2000221900002_2323	0	NM_053056	1e-124	Homo sapiens cyclin D1 (CCND1), mRNA	2324	2323	g/a	a 0.20:g 0.80:c 0.00:t 0.00	10	10	2649	2648	4
CS2000221900002_2376	0	NM_053056	1e-124	Homo sapiens cyclin D1 (CCND1), mRNA	2377	2376	g/c	a 0.00:g 0.82:c 0.18:t 0.00	11	11	2649	2648	4
CS2000490300001_107	AAQ89418	NM_032333	0	Homo sapiens chromosome 10 open reading frame 58 (C10orf58), mRNA	107	107	g/c	a 0.00:g 0.67:c 0.33:t 0.00	6	6	1916	1895	5
CS2000490300001_184	AAQ89418	NM_032333	0	Homo sapiens chromosome 10 open reading frame 58 (C10orf58), mRNA	184	184	c/t	a 0.00:g 0.00:c 0.43:t 0.57	7	8	1916	1895	5
CS2000490300001_404	AAQ89418	NM_032333	0	Homo sapiens chromosome 10 open reading frame 58 (C10orf58), mRNA	406	404	g/a	a 0.40:g 0.60:c 0.00:t 0.00	5	5	1916	1895	5
CS2000490300001_1011	AAQ89418	NM_032333	0	Homo sapiens chromosome 10 open reading frame 58 (C10orf58), mRNA	1021	1011	a/g	a 0.58:g 0.42:c 0.00:t 0.00	12	12	1916	1895	5
CS2000490300001_1110	AAQ89418	NM_032333	0	Homo sapiens chromosome 10 open reading frame 58 (C10orf58), mRNA	1124	1110	a/g	a 0.71:g 0.29:c 0.00:t 0.00	14	16	1916	1895	5
CS2001392100002_599	Q8N4N3	NM_024731	0	Homo sapiens chromosome 16 open reading frame 44 (C16orf44), mRNA	599	599	a/g	a 0.50:g 0.50:c 0.00:t 0.00	4	4	854	854	1
CS2001090300001_726	ASML_HUMAN	NM_004192	0	Homo sapiens acetylserotonin O-methyltransferase-like (ASMTL), mRNA	728	726	c/a	a 0.40:g 0.00:c 0.60:t 0.00	5	5	993	991	2
CS2001090300001_736	ASML_HUMAN	NM_004192	0	Homo sapiens acetylserotonin O-methyltransferase-like (ASMTL), mRNA	738	736	g/a	a 0.40:g 0.60:c 0.00:t 0.00	5	5	993	991	2
CS2000777800001_438	0	NM_148174	0	Homo sapiens antizyme inhibitor 1 (AZIN1), transcript variant 2, mRNA	438	438	a/g	a 0.50:g 0.50:c 0.00:t 0.00	4	4	1582	1579	2
CS2000777800001_1030	0	NM_148174	0	Homo sapiens antizyme inhibitor 1 (AZIN1), transcript variant 2, mRNA	1033	1030	c/g	a 0.00:g 0.40:c 0.60:t 0.00	5	6	1582	1579	2
CS2000294700002_538	Q9BQC6	NM_024026	6e-73	Homo sapiens mitochondrial ribosomal protein 63 (MRP63), nuclear gene encoding mitochondrial protein, mRNA	542	538	c/t	a 0.00:g 0.00:c 0.78:t 0.22	9	9	1093	1088	2
CS2000294700002_614	Q9BQC6	NM_024026	6e-73	Homo sapiens mitochondrial ribosomal protein 63 (MRP63), nuclear gene encoding mitochondrial protein, mRNA	619	614	g/t	a 0.00:g 0.57:c 0.00:t 0.43	7	7	1093	1088	2
CS2001344400001_127	Q8MJN0	NM_023934	0	Homo sapiens FUN14 domain containing 2 (FUNDC2), mRNA	127	127	g/a	a 0.18:g 0.82:c 0.00:t 0.00	11	12	1137	1129	2
CS2001344400001_797	Q8MJN0	NM_023934	0	Homo sapiens FUN14 domain containing 2 (FUNDC2), mRNA	803	797	g/a	a 0.29:g 0.71:c 0.00:t 0.00	7	9	1137	1129	2
CS2001319100001_368	Q7TP33				368	368	g/a	a 0.40:g 0.60:c 0.00:t 0.00	5	5	579	578	2
CS2001319100001_488	Q7TP33				488	488	g/a	a 0.50:g 0.50:c 0.00:t 0.00	4	5	579	578	2
CS2000459900002_516	0	NM_001649	1e-55	Homo sapiens apical protein-like (Xenopus laevis) (APXL), mRNA	516	516	a/t	a 0.50:g 0.00:c 0.00:t 0.50	6	7	1174	1169	5
CS2000459900002_571	0	NM_001649	1e-55	Homo sapiens apical protein-like (Xenopus laevis) (APXL), mRNA	572	571	a/c	a 0.67:g 0.00:c 0.33:t 0.00	6	6	1174	1169	5
CS2000459900002_594	0	NM_001649	1e-55	Homo sapiens apical protein-like (Xenopus laevis) (APXL), mRNA	597	594	t/c	a 0.00:g 0.00:c 0.33:t 0.67	6	6	1174	1169	5
CS2000459900002_603	0	NM_001649	1e-55	Homo sapiens apical protein-like (Xenopus laevis) (APXL), mRNA	606	603	t/a	a 0.33:g 0.00:c 0.00:t 0.67	6	6	1174	1169	5
CS2000459900002_621	0	NM_001649	1e-55	Homo sapiens apical protein-like (Xenopus laevis) (APXL), mRNA	624	621	g/a	a 0.33:g 0.67:c 0.00:t 0.00	6	6	1174	1169	5
CS2000158900001_636	AAP50497	NM_022365	0	Homo sapiens DnaJ (Hsp40) homolog, subfamily C, member 1 (DNAJC1), mRNA	636	636	c/t	a 0.00:g 0.00:c 0.50:t 0.50	6	6	2018	2015	1
CS2002680200001_409	0	NM_016090	6e-50	Homo sapiens RNA binding motif protein 7 (RBM7), mRNA	409	409	g/t	a 0.00:g 0.50:c 0.00:t 0.50	4	4	763	763	1
CS2001994200001_201	Q8N4Q8	NM_177538	0	Homo sapiens cytochrome P450, family 20, subfamily A, polypeptide 1 (CYP20A1), transcript variant 1, mRNA	201	201	t/a	a 0.38:g 0.00:c 0.00:t 0.62	13	13	1630	1625	1
CS2001926100001_29	0				29	29	g/t	a 0.00:g 0.50:c 0.00:t 0.50	4	4	651	650	1
CS2001387300001_936	AAH04597	NM_004637	0	Homo sapiens RAB7, member RAS oncogene family (RAB7), mRNA	964	936	g/a	a 0.26:g 0.74:c 0.00:t 0.00	19	23	1435	1407	1
CS2001300000026_89	BAC85434	XM_939003	6e-61	PREDICTED: Homo sapiens similar to Ig gamma-2 chain C region (LOC649923), mRNA	89	89	g/t	a 0.00:g 0.71:c 0.00:t 0.29	7	7	785	785	3
CS2001300000026_174	BAC85434	XM_939003	6e-61	PREDICTED: Homo sapiens similar to Ig gamma-2 chain C region (LOC649923), mRNA	174	174	c/g	a 0.00:g 0.50:c 0.50:t 0.00	6	6	785	785	3
CS2001300000026_316	BAC85434	XM_939003	6e-61	PREDICTED: Homo sapiens similar to Ig gamma-2 chain C region (LOC649923), mRNA	316	316	t/c	a 0.00:g 0.00:c 0.40:t 0.60	5	5	785	785	3
CS2000114800002_1112	Q96NW9	NM_001025077	8e-50	Homo sapiens CUG triplet repeat, RNA binding protein 2 (CUGBP2), transcript variant 3, mRNA	1113	1112	g/c	a 0.03:g 0.78:c 0.19:t 0.00	32	33	2101	2099	1
CS2001596000001_22	0	NM_006226	2e-77	Homo sapiens phospholipase C-like 1 (PLCL1), mRNA	22	22	c/t	a 0.00:g 0.00:c 0.60:t 0.40	5	5	418	416	1
CS2001830600001_68	0	XM_941078	2e-12	PREDICTED: Homo sapiens similar to ribosomal protein L35a (LOC651825), mRNA	69	68	t/c	a 0.00:g 0.00:c 0.43:t 0.57	7	7	674	673	1
CS2000068400001_243	AAH38831	NM_016498	1e-126	Homo sapiens mitochondrial protein 18 kDa (MTP18), nuclear gene encoding mitochondrial protein, transcript variant 1, mRNA	243	243	g/t	a 0.00:g 0.50:c 0.00:t 0.50	4	4	695	695	1
CS2000017700004_318	PAB4_HUMAN	NM_003819	0	Homo sapiens poly(A) binding protein, cytoplasmic 4 (inducible form) (PABPC4), mRNA	318	318	c/t	a 0.00:g 0.00:c 0.43:t 0.57	7	8	1570	1552	1
CS2000126300003_466	Q9NX07	NM_017846	0	Homo sapiens tRNA selenocysteine associated protein 1 (TRSPAP1), mRNA	466	466	g/c	a 0.00:g 0.50:c 0.50:t 0.00	4	5	1552	1551	1
CS2001477600001_894	Q8CCL1	NM_005926	0	Homo sapiens microfibrillar-associated protein 1 (MFAP1), mRNA	896	894	c/a	a 0.33:g 0.00:c 0.67:t 0.00	6	6	1112	1110	1
CS2003435200001_531	0	NM_002264	6e-75	Homo sapiens karyopherin alpha 1 (importin alpha 5) (KPNA1), mRNA	533	531	a/c	a 0.50:g 0.00:c 0.50:t 0.00	4	4	836	834	1
CS2003484900001_579	THO3_MOUSE	NM_032361	0	Homo sapiens THO complex 3 (THOC3), mRNA	579	579	a/g	a 0.60:g 0.40:c 0.00:t 0.00	5	5	820	820	1
CS2000419600001_93	PRP3_MOUSE	NM_004698	1e-107	Homo sapiens PRP3 pre-mRNA processing factor 3 homolog (yeast) (PRPF3), mRNA	93	93	c/g	a 0.00:g 0.40:c 0.60:t 0.00	5	5	407	406	1
CS2001380300001_1706	PSN2_BOVIN	NM_000447	0	Homo sapiens presenilin 2 (Alzheimer disease 4) (PSEN2), transcript variant 1, mRNA	1708	1706	t/c	a 0.00:g 0.00:c 0.40:t 0.60	5	5	2223	2220	5
CS2001380300001_1870	PSN2_BOVIN	NM_000447	0	Homo sapiens presenilin 2 (Alzheimer disease 4) (PSEN2), transcript variant 1, mRNA	1872	1870	a/g	a 0.40:g 0.60:c 0.00:t 0.00	5	7	2223	2220	5
CS2001380300001_2029	PSN2_BOVIN	NM_000447	0	Homo sapiens presenilin 2 (Alzheimer disease 4) (PSEN2), transcript variant 1, mRNA	2032	2029	c/t	a 0.00:g 0.00:c 0.75:t 0.25	8	8	2223	2220	5
CS2001380300001_2039	PSN2_BOVIN	NM_000447	0	Homo sapiens presenilin 2 (Alzheimer disease 4) (PSEN2), transcript variant 1, mRNA	2042	2039	c/t	a 0.00:g 0.00:c 0.75:t 0.25	8	8	2223	2220	5
CS2001380300001_2067	PSN2_BOVIN	NM_000447	0	Homo sapiens presenilin 2 (Alzheimer disease 4) (PSEN2), transcript variant 1, mRNA	2070	2067	g/a	a 0.43:g 0.57:c 0.00:t 0.00	7	8	2223	2220	5
CS2000276600001_107	CFAI_RAT	NM_000204	0	Homo sapiens complement factor I (CFI), mRNA	107	107	g/t	a 0.00:g 0.75:c 0.00:t 0.25	8	13	2242	2210	5
CS2000276600001_2065	CFAI_RAT	NM_000204	0	Homo sapiens complement factor I (CFI), mRNA	2097	2065	g/t	a 0.00:g 0.78:c 0.00:t 0.22	9	9	2242	2210	5
CS2000276600001_2090	CFAI_RAT	NM_000204	0	Homo sapiens complement factor I (CFI), mRNA	2122	2090	a/g	a 0.62:g 0.38:c 0.00:t 0.00	8	9	2242	2210	5
CS2000276600001_2111	CFAI_RAT	NM_000204	0	Homo sapiens complement factor I (CFI), mRNA	2143	2111	t/g	a 0.00:g 0.25:c 0.00:t 0.75	8	8	2242	2210	5
CS2000276600001_2125	CFAI_RAT	NM_000204	0	Homo sapiens complement factor I (CFI), mRNA	2157	2125	g/t	a 0.00:g 0.75:c 0.00:t 0.25	8	8	2242	2210	5
CS2000291000002_301	Q8TBM7	NM_025125	4e-91	Homo sapiens chromosome 10 open reading frame 57 (C10orf57), mRNA	301	301	a/g	a 0.75:g 0.25:c 0.00:t 0.00	8	10	2022	2018	3
CS2000291000002_793	Q8TBM7	NM_025125	4e-91	Homo sapiens chromosome 10 open reading frame 57 (C10orf57), mRNA	794	793	g/a	a 0.33:g 0.67:c 0.00:t 0.00	6	6	2022	2018	3
CS2000291000002_1692	Q8TBM7	NM_025125	4e-91	Homo sapiens chromosome 10 open reading frame 57 (C10orf57), mRNA	1695	1692	t/c	a 0.00:g 0.00:c 0.40:t 0.60	5	5	2022	2018	3
CS2000223600001_3919	Q865S1	NM_003938	0	Homo sapiens adaptor-related protein complex 3, delta 1 subunit (AP3D1), mRNA	3924	3919	c/t	a 0.00:g 0.00:c 0.67:t 0.33	6	7	4741	4721	3
CS2000223600001_3928	Q865S1	NM_003938	0	Homo sapiens adaptor-related protein complex 3, delta 1 subunit (AP3D1), mRNA	3935	3928	g/c	a 0.00:g 0.71:c 0.29:t 0.00	7	7	4741	4721	3
CS2000223600001_4416	Q865S1	NM_003938	0	Homo sapiens adaptor-related protein complex 3, delta 1 subunit (AP3D1), mRNA	4435	4416	a/c	a 0.80:g 0.00:c 0.20:t 0.00	10	10	4741	4721	3
CS2000494900001_1434	PDXK_SHEEP	NM_003681	0	Homo sapiens pyridoxal (pyridoxine, vitamin B6) kinase (PDXK), mRNA	1436	1434	c/t	a 0.00:g 0.00:c 0.50:t 0.50	4	4	2781	2777	6
CS2000494900001_2226	PDXK_SHEEP	NM_003681	0	Homo sapiens pyridoxal (pyridoxine, vitamin B6) kinase (PDXK), mRNA	2230	2226	a/g	a 0.43:g 0.43:c 0.00:t 0.14	7	8	2781	2777	6
CS2000494900001_2492	PDXK_SHEEP	NM_003681	0	Homo sapiens pyridoxal (pyridoxine, vitamin B6) kinase (PDXK), mRNA	2496	2492	a/c	a 0.43:g 0.00:c 0.57:t 0.00	7	8	2781	2777	6
CS2000494900001_2629	PDXK_SHEEP	NM_003681	0	Homo sapiens pyridoxal (pyridoxine, vitamin B6) kinase (PDXK), mRNA	2633	2629	g/c	a 0.00:g 0.50:c 0.50:t 0.00	6	6	2781	2777	6
CS2000494900001_2661	PDXK_SHEEP	NM_003681	0	Homo sapiens pyridoxal (pyridoxine, vitamin B6) kinase (PDXK), mRNA	2665	2661	g/a	a 0.40:g 0.60:c 0.00:t 0.00	5	5	2781	2777	6
CS2000494900001_2722	PDXK_SHEEP	NM_003681	0	Homo sapiens pyridoxal (pyridoxine, vitamin B6) kinase (PDXK), mRNA	2726	2722	c/t	a 0.00:g 0.00:c 0.50:t 0.50	4	4	2781	2777	6
CS2000189100001_259	0	XM_936473	0	PREDICTED: Homo sapiens hypothetical protein LOC286334 (LOC286334), mRNA	259	259	g/a	a 0.40:g 0.60:c 0.00:t 0.00	5	5	874	872	4
CS2000189100001_366	0	XM_936473	0	PREDICTED: Homo sapiens hypothetical protein LOC286334 (LOC286334), mRNA	367	366	g/a	a 0.33:g 0.67:c 0.00:t 0.00	6	6	874	872	4
CS2000189100001_514	0	XM_936473	0	PREDICTED: Homo sapiens hypothetical protein LOC286334 (LOC286334), mRNA	515	514	g/a	a 0.29:g 0.71:c 0.00:t 0.00	7	7	874	872	4
CS2000189100001_623	0	XM_936473	0	PREDICTED: Homo sapiens hypothetical protein LOC286334 (LOC286334), mRNA	625	623	g/a	a 0.29:g 0.71:c 0.00:t 0.00	7	7	874	872	4
CS2001314800001_649	BAB26597	NM_079422	0	Homo sapiens myosin, light polypeptide 1, alkali; skeletal, fast (MYL1), transcript variant 3f, mRNA	669	649	g/a	a 0.50:g 0.50:c 0.00:t 0.00	6	10	744	724	1
CS2000813000001_725	HOK1_HUMAN	NM_015888	1e-29	Homo sapiens hook homolog 1 (Drosophila) (HOOK1), mRNA	726	725	a/g	a 0.71:g 0.29:c 0.00:t 0.00	7	8	1381	1379	1
CS2000271200001_384	0	NM_001039709	0	Homo sapiens core-binding factor, runt domain, alpha subunit 2; translocated to, 2 (CBFA2T2), transcript variant 4, mRNA	384	384	t/g	a 0.00:g 0.29:c 0.00:t 0.71	7	8	1228	1226	7
CS2000271200001_396	0	NM_001039709	0	Homo sapiens core-binding factor, runt domain, alpha subunit 2; translocated to, 2 (CBFA2T2), transcript variant 4, mRNA	396	396	g/a	a 0.29:g 0.71:c 0.00:t 0.00	7	8	1228	1226	7
CS2000271200001_406	0	NM_001039709	0	Homo sapiens core-binding factor, runt domain, alpha subunit 2; translocated to, 2 (CBFA2T2), transcript variant 4, mRNA	406	406	a/t	a 0.71:g 0.00:c 0.00:t 0.29	7	7	1228	1226	7
CS2000271200001_412	0	NM_001039709	0	Homo sapiens core-binding factor, runt domain, alpha subunit 2; translocated to, 2 (CBFA2T2), transcript variant 4, mRNA	412	412	g/a	a 0.29:g 0.71:c 0.00:t 0.00	7	7	1228	1226	7
CS2000271200001_530	0	NM_001039709	0	Homo sapiens core-binding factor, runt domain, alpha subunit 2; translocated to, 2 (CBFA2T2), transcript variant 4, mRNA	531	530	c/t	a 0.00:g 0.00:c 0.60:t 0.40	5	6	1228	1226	7
CS2000271200001_639	0	NM_001039709	0	Homo sapiens core-binding factor, runt domain, alpha subunit 2; translocated to, 2 (CBFA2T2), transcript variant 4, mRNA	640	639	c/t	a 0.00:g 0.00:c 0.75:t 0.25	8	8	1228	1226	7
CS2000271200001_816	0	NM_001039709	0	Homo sapiens core-binding factor, runt domain, alpha subunit 2; translocated to, 2 (CBFA2T2), transcript variant 4, mRNA	817	816	a/g	a 0.82:g 0.18:c 0.00:t 0.00	11	11	1228	1226	7
CS2000642300002_1986	CN1A_BOVIN	NM_001003683	0	Homo sapiens phosphodiesterase 1A, calmodulin-dependent (PDE1A), transcript variant 2, mRNA	1986	1986	c/t	a 0.00:g 0.00:c 0.60:t 0.40	5	5	2657	2656	1
CS2000528900001_1385	AAQ89143	NM_144582	0	Homo sapiens testis expressed sequence 261 (TEX261), mRNA	1386	1385	a/g	a 0.40:g 0.60:c 0.00:t 0.00	5	6	3687	3673	2
CS2000528900001_2983	AAQ89143	NM_144582	0	Homo sapiens testis expressed sequence 261 (TEX261), mRNA	2986	2983	a/g	a 0.57:g 0.43:c 0.00:t 0.00	7	9	3687	3673	2
CS2002410700001_222	0				226	222	t/g	a 0.00:g 0.50:c 0.00:t 0.50	4	5	382	378	4
CS2002410700001_268	0				272	268	g/a	a 0.40:g 0.60:c 0.00:t 0.00	5	5	382	378	4
CS2002410700001_322	0				326	322	t/c	a 0.00:g 0.00:c 0.40:t 0.60	5	5	382	378	4
CS2002410700001_347	0				351	347	t/g	a 0.00:g 0.50:c 0.00:t 0.50	4	5	382	378	4
CS2000309500002_557	Q9BG99	NM_016381	0	Homo sapiens three prime repair exonuclease 1 (TREX1), transcript variant 1, mRNA	558	557	c/g	a 0.00:g 0.40:c 0.60:t 0.00	5	5	1903	1893	3
CS2000309500002_1137	Q9BG99	NM_016381	0	Homo sapiens three prime repair exonuclease 1 (TREX1), transcript variant 1, mRNA	1144	1137	a/g	a 0.71:g 0.29:c 0.00:t 0.00	7	7	1903	1893	3
CS2000309500002_1351	Q9BG99	NM_016381	0	Homo sapiens three prime repair exonuclease 1 (TREX1), transcript variant 1, mRNA	1359	1351	g/a	a 0.36:g 0.64:c 0.00:t 0.00	11	12	1903	1893	3
CS2000753900001_1569	Q8N632	NM_182965	0	Homo sapiens sphingosine kinase 1 (SPHK1), transcript variant 2, mRNA	1569	1569	t/c	a 0.00:g 0.00:c 0.33:t 0.67	6	6	1933	1933	1
CS2002575800001_531	0				531	531	c/t	a 0.00:g 0.00:c 0.50:t 0.50	4	4	703	703	1
CS2000453800001_282	AAQ89294				286	282	t/c	a 0.00:g 0.00:c 0.39:t 0.61	18	18	955	946	3
CS2000453800001_360	AAQ89294				367	360	a/c	a 0.56:g 0.00:c 0.44:t 0.00	16	18	955	946	3
CS2000453800001_439	AAQ89294				448	439	c/a	a 0.50:g 0.00:c 0.50:t 0.00	14	16	955	946	3
CS2000401600002_462	Q7Z3X2	NM_004433	0	Homo sapiens E74-like factor 3 (ets domain transcription factor, epithelial-specific ) (ELF3), mRNA	462	462	c/t	a 0.00:g 0.00:c 0.83:t 0.17	12	13	1361	1354	2
CS2000401600002_802	Q7Z3X2	NM_004433	0	Homo sapiens E74-like factor 3 (ets domain transcription factor, epithelial-specific ) (ELF3), mRNA	802	802	g/a	a 0.44:g 0.56:c 0.00:t 0.00	9	10	1361	1354	2
CS2001334700001_184	ICSB_HUMAN	NM_002163	0	Homo sapiens interferon regulatory factor 8 (IRF8), mRNA	184	184	g/t	a 0.00:g 0.62:c 0.12:t 0.25	8	9	2220	2207	3
CS2001334700001_1204	ICSB_HUMAN	NM_002163	0	Homo sapiens interferon regulatory factor 8 (IRF8), mRNA	1213	1204	a/g	a 0.71:g 0.29:c 0.00:t 0.00	7	7	2220	2207	3
CS2001334700001_1219	ICSB_HUMAN	NM_002163	0	Homo sapiens interferon regulatory factor 8 (IRF8), mRNA	1228	1219	c/t	a 0.00:g 0.00:c 0.67:t 0.33	6	7	2220	2207	3
CS2000234200002_559	C79A_BOVIN	NM_001783	1e-117	Homo sapiens CD79A antigen (immunoglobulin-associated alpha) (CD79A), transcript variant 1, mRNA	563	559	t/c	a 0.00:g 0.00:c 0.22:t 0.78	18	19	1276	1267	1
CS2000039000002_737	AAH65160	NM_004305	0	Homo sapiens bridging integrator 1 (BIN1), transcript variant 8, mRNA	739	737	c/g	a 0.00:g 0.56:c 0.44:t 0.00	9	14	1684	1668	2
CS2000039000002_1363	AAH65160	NM_004305	0	Homo sapiens bridging integrator 1 (BIN1), transcript variant 8, mRNA	1378	1363	g/t	a 0.00:g 0.71:c 0.00:t 0.29	21	21	1684	1668	2
CS2000945800001_1031	Q8BP07	NM_001004313	2e-94	Homo sapiens similar to RIKEN cDNA A730055C05 gene (LOC388335), mRNA	1032	1031	c/a	a 0.29:g 0.00:c 0.71:t 0.00	7	7	1791	1786	1
CS2000033400001_73	ARK1_BOVIN	NM_001619	0	Homo sapiens adrenergic, beta, receptor kinase 1 (ADRBK1), mRNA	73	73	c/g	a 0.00:g 0.50:c 0.50:t 0.00	4	4	2548	2545	3
CS2000033400001_1486	ARK1_BOVIN	NM_001619	0	Homo sapiens adrenergic, beta, receptor kinase 1 (ADRBK1), mRNA	1489	1486	g/a	a 0.18:g 0.82:c 0.00:t 0.00	11	11	2548	2545	3
CS2000033400001_1511	ARK1_BOVIN	NM_001619	0	Homo sapiens adrenergic, beta, receptor kinase 1 (ADRBK1), mRNA	1514	1511	c/g	a 0.00:g 0.18:c 0.82:t 0.00	11	11	2548	2545	3
CS2000612800001_159	NCF1_BOVIN	NM_000265	0	Homo sapiens neutrophil cytosolic factor 1, (chronic granulomatous disease, autosomal 1) (NCF1), mRNA	159	159	g/a	a 0.45:g 0.55:c 0.00:t 0.00	11	12	1431	1430	4
CS2000612800001_609	NCF1_BOVIN	NM_000265	0	Homo sapiens neutrophil cytosolic factor 1, (chronic granulomatous disease, autosomal 1) (NCF1), mRNA	609	609	g/a	a 0.40:g 0.60:c 0.00:t 0.00	5	5	1431	1430	4
CS2000612800001_909	NCF1_BOVIN	NM_000265	0	Homo sapiens neutrophil cytosolic factor 1, (chronic granulomatous disease, autosomal 1) (NCF1), mRNA	910	909	c/t	a 0.00:g 0.00:c 0.71:t 0.29	7	7	1431	1430	4
CS2000612800001_1221	NCF1_BOVIN	NM_000265	0	Homo sapiens neutrophil cytosolic factor 1, (chronic granulomatous disease, autosomal 1) (NCF1), mRNA	1222	1221	c/t	a 0.00:g 0.00:c 0.71:t 0.29	7	9	1431	1430	4
CS2000502500001_1180	Q9HCM1	NM_018169	0	Homo sapiens chromosome 12 open reading frame 35 (C12orf35), mRNA	1184	1180	a/g	a 0.60:g 0.40:c 0.00:t 0.00	5	6	2938	2934	1
CS2001225200001_49	Q8SPX7	NM_015974	0	Homo sapiens crystallin, lambda 1 (CRYL1), mRNA	49	49	a/g	a 0.67:g 0.33:c 0.00:t 0.00	6	6	1528	1518	2
CS2001225200001_1112	Q8SPX7	NM_015974	0	Homo sapiens crystallin, lambda 1 (CRYL1), mRNA	1121	1112	g/a	a 0.43:g 0.57:c 0.00:t 0.00	7	8	1528	1518	2
CS2000382700002_336	Q9UQF4	NM_014044	0	Homo sapiens unc-50 homolog (C. elegans) (UNC50), mRNA	338	336	g/a	a 0.36:g 0.64:c 0.00:t 0.00	14	14	1735	1730	5
CS2000382700002_531	Q9UQF4	NM_014044	0	Homo sapiens unc-50 homolog (C. elegans) (UNC50), mRNA	533	531	t/c	a 0.00:g 0.00:c 0.33:t 0.67	15	17	1735	1730	5
CS2000382700002_561	Q9UQF4	NM_014044	0	Homo sapiens unc-50 homolog (C. elegans) (UNC50), mRNA	563	561	c/t	a 0.00:g 0.00:c 0.71:t 0.29	17	17	1735	1730	5
CS2000382700002_813	Q9UQF4	NM_014044	0	Homo sapiens unc-50 homolog (C. elegans) (UNC50), mRNA	816	813	a/g	a 0.50:g 0.50:c 0.00:t 0.00	8	10	1735	1730	5
CS2000382700002_939	Q9UQF4	NM_014044	0	Homo sapiens unc-50 homolog (C. elegans) (UNC50), mRNA	943	939	g/a	a 0.30:g 0.70:c 0.00:t 0.00	10	10	1735	1730	5
CS2001605900001_89	0	NM_017751	2e-38	Homo sapiens hypothetical protein FLJ20297 (FLJ20297), transcript variant 1, mRNA	89	89	t/c	a 0.00:g 0.00:c 0.33:t 0.67	6	6	824	824	1
CS2000055200001_1670	ANX4_BOVIN	NM_001153	0	Homo sapiens annexin A4 (ANXA4), mRNA	1700	1670	a/g	a 0.73:g 0.27:c 0.00:t 0.00	22	24	2135	2099	1
CS2001309000005_590	Q8TCD0	XM_940969	1e-102	PREDICTED: Homo sapiens similar to Ig kappa chain V-II region RPMI 6410 precursor (LOC651751), mRNA	591	590	t/a	a 0.18:g 0.00:c 0.02:t 0.80	50	52	1065	1056	2
CS2001309000005_795	Q8TCD0	XM_940969	1e-102	PREDICTED: Homo sapiens similar to Ig kappa chain V-II region RPMI 6410 precursor (LOC651751), mRNA	801	795	t/c	a 0.00:g 0.00:c 0.45:t 0.55	38	41	1065	1056	2
CS2000574200001_646	Q9BDK2	NM_001623	0	Homo sapiens allograft inflammatory factor 1 (AIF1), transcript variant 3, mRNA	666	646	a/g	a 0.75:g 0.25:c 0.00:t 0.00	8	8	843	822	1
CS200130260000A_789	0	XM_942276	6e-06	PREDICTED: Homo sapiens DEAH (Asp-Glu-Ala-His) box polypeptide 40, transcript variant 2 (DHX40), mRNA	791	789	c/a	a 0.40:g 0.00:c 0.60:t 0.00	5	5	1383	1381	1
CS2000020100002_3191	Q8C2M3	NM_014972	0	Homo sapiens NULP1 (NULP1), mRNA	3204	3191	c/t	a 0.00:g 0.00:c 0.83:t 0.17	12	12	3642	3629	1
CS2000004000003_297	0	XM_927825	8e-07	PREDICTED: Homo sapiens chromosome 6 open reading frame 160, transcript variant 1 (C6orf160), mRNA	297	297	c/t	a 0.00:g 0.00:c 0.50:t 0.50	4	4	639	638	1
CS2000738200001_1213	Q8WYV0	NM_001005862	0	Homo sapiens v-erb-b2 erythroblastic leukemia viral oncogene homolog 2, neuro/glioblastoma derived oncogene homolog (avian) (ERBB2), transcript variant 2, mRNA	1215	1213	g/a	a 0.25:g 0.75:c 0.00:t 0.00	8	8	1450	1448	2
CS2000738200001_1231	Q8WYV0	NM_001005862	0	Homo sapiens v-erb-b2 erythroblastic leukemia viral oncogene homolog 2, neuro/glioblastoma derived oncogene homolog (avian) (ERBB2), transcript variant 2, mRNA	1233	1231	c/t	a 0.00:g 0.00:c 0.75:t 0.25	8	8	1450	1448	2
CS2000074500005_558	M48A_MOUSE	NM_031457	2e-68	Homo sapiens membrane-spanning 4-domains, subfamily A, member 8B (MS4A8B), mRNA	569	558	t/c	a 0.00:g 0.00:c 0.17:t 0.83	12	12	1373	1362	2
CS2000074500005_783	M48A_MOUSE	NM_031457	2e-68	Homo sapiens membrane-spanning 4-domains, subfamily A, member 8B (MS4A8B), mRNA	794	783	g/t	a 0.00:g 0.67:c 0.00:t 0.33	9	9	1373	1362	2
CS2000181000001_1360	HEM3_HUMAN	NM_000190	0	Homo sapiens hydroxymethylbilane synthase (HMBS), transcript variant 1, mRNA	1363	1360	c/a	a 0.29:g 0.00:c 0.71:t 0.00	7	8	1500	1496	1
CS2001231300001_70	0				70	70	t/c	a 0.00:g 0.00:c 0.33:t 0.67	6	6	655	655	1
CS2002746300001_98	YPTH_BOVIN				98	98	t/c	a 0.00:g 0.00:c 0.40:t 0.60	5	5	751	751	1
CS2000006000004_2938	Q8MJX2	NM_002375	0	Homo sapiens microtubule-associated protein 4 (MAP4), transcript variant 1, mRNA	2941	2938	g/a	a 0.25:g 0.75:c 0.00:t 0.00	8	11	3796	3782	2
CS2000006000004_3326	Q8MJX2	NM_002375	0	Homo sapiens microtubule-associated protein 4 (MAP4), transcript variant 1, mRNA	3335	3326	g/a	a 0.17:g 0.83:c 0.00:t 0.00	23	23	3796	3782	2
CS2000067500001_138	Q9CQU3	NM_007033	0	Homo sapiens RER1 retention in endoplasmic reticulum 1 homolog (S. cerevisiae) (RER1), mRNA	140	138	g/c	a 0.00:g 0.77:c 0.21:t 0.02	66	67	1323	1313	1
CS2000043000002_148	0				151	148	a/g	a 0.50:g 0.50:c 0.00:t 0.00	4	4	1550	1535	4
CS2000043000002_176	0				181	176	t/c	a 0.00:g 0.00:c 0.40:t 0.60	5	5	1550	1535	4
CS2000043000002_361	0				367	361	c/t	a 0.00:g 0.00:c 0.75:t 0.25	12	12	1550	1535	4
CS2000043000002_878	0				892	878	t/c	a 0.00:g 0.00:c 0.40:t 0.60	5	5	1550	1535	4
CS2001323800002_441	0	NM_005437	8e-55	Homo sapiens nuclear receptor coactivator 4 (NCOA4), mRNA	442	441	a/c	a 0.80:g 0.00:c 0.20:t 0.00	10	11	1760	1744	1
CS2000299700001_880	CYRG_BOVIN	NM_000206	0	Homo sapiens interleukin 2 receptor, gamma (severe combined immunodeficiency) (IL2RG), mRNA	889	880	c/t	a 0.00:g 0.00:c 0.83:t 0.17	18	18	1530	1519	2
CS2000299700001_1088	CYRG_BOVIN	NM_000206	0	Homo sapiens interleukin 2 receptor, gamma (severe combined immunodeficiency) (IL2RG), mRNA	1098	1088	c/t	a 0.00:g 0.00:c 0.77:t 0.23	22	23	1530	1519	2
CS2000033900006_3022	ACK2_BOVIN	NM_001010938	0	Homo sapiens tyrosine kinase, non-receptor, 2 (TNK2), transcript variant 2, mRNA	3023	3022	a/g	a 0.67:g 0.33:c 0.00:t 0.00	6	6	3878	3875	1
CS2002306000001_539	0	NM_001017923	9e-98	Homo sapiens chromosome 14 open reading frame 28 (C14orf28), mRNA	539	539	g/a	a 0.50:g 0.50:c 0.00:t 0.00	4	4	904	904	1
CS2000239500001_656	BAA19664	NM_002911	0	Homo sapiens UPF1 regulator of nonsense transcripts homolog (yeast) (UPF1), mRNA	658	656	g/a	a 0.40:g 0.60:c 0.00:t 0.00	5	5	2785	2777	2
CS2000239500001_2291	BAA19664	NM_002911	0	Homo sapiens UPF1 regulator of nonsense transcripts homolog (yeast) (UPF1), mRNA	2295	2291	t/g	a 0.00:g 0.58:c 0.00:t 0.42	12	21	2785	2777	2
CS2000075700001_477	BAB27725	NM_004805	0	Homo sapiens polymerase (RNA) II (DNA directed) polypeptide D (POLR2D), mRNA	485	477	c/t	a 0.00:g 0.00:c 0.73:t 0.27	11	11	1687	1677	6
CS2000075700001_500	BAB27725	NM_004805	0	Homo sapiens polymerase (RNA) II (DNA directed) polypeptide D (POLR2D), mRNA	508	500	c/g	a 0.00:g 0.27:c 0.73:t 0.00	11	12	1687	1677	6
CS2000075700001_511	BAB27725	NM_004805	0	Homo sapiens polymerase (RNA) II (DNA directed) polypeptide D (POLR2D), mRNA	519	511	c/a	a 0.25:g 0.00:c 0.75:t 0.00	12	12	1687	1677	6
CS2000075700001_524	BAB27725	NM_004805	0	Homo sapiens polymerase (RNA) II (DNA directed) polypeptide D (POLR2D), mRNA	532	524	g/a	a 0.25:g 0.75:c 0.00:t 0.00	12	12	1687	1677	6
CS2000075700001_540	BAB27725	NM_004805	0	Homo sapiens polymerase (RNA) II (DNA directed) polypeptide D (POLR2D), mRNA	548	540	a/g	a 0.75:g 0.25:c 0.00:t 0.00	12	12	1687	1677	6
CS2000075700001_627	BAB27725	NM_004805	0	Homo sapiens polymerase (RNA) II (DNA directed) polypeptide D (POLR2D), mRNA	635	627	a/g	a 0.73:g 0.27:c 0.00:t 0.00	11	11	1687	1677	6
CS2000935400001_443	0				443	443	c/a	a 0.40:g 0.00:c 0.60:t 0.00	5	5	694	692	2
CS2000935400001_459	0				459	459	c/a	a 0.40:g 0.00:c 0.60:t 0.00	5	5	694	692	2
CS2000083400002_490	BAC40155	NM_001012300	6e-82	Homo sapiens microspherule protein 1 (MCRS1), transcript variant 2, mRNA	490	490	g/a	a 0.50:g 0.50:c 0.00:t 0.00	4	5	718	718	1
CS2001402700001_6774	Q8WN95	NM_002224	0	Homo sapiens inositol 1,4,5-triphosphate receptor, type 3 (ITPR3), mRNA	6774	6774	a/g	a 0.60:g 0.40:c 0.00:t 0.00	5	5	8593	8592	4
CS2001402700001_7643	Q8WN95	NM_002224	0	Homo sapiens inositol 1,4,5-triphosphate receptor, type 3 (ITPR3), mRNA	7644	7643	c/t	a 0.00:g 0.00:c 0.75:t 0.25	8	8	8593	8592	4
CS2001402700001_7881	Q8WN95	NM_002224	0	Homo sapiens inositol 1,4,5-triphosphate receptor, type 3 (ITPR3), mRNA	7882	7881	a/t	a 0.82:g 0.00:c 0.00:t 0.18	11	12	8593	8592	4
CS2001402700001_8150	Q8WN95	NM_002224	0	Homo sapiens inositol 1,4,5-triphosphate receptor, type 3 (ITPR3), mRNA	8151	8150	a/g	a 0.78:g 0.22:c 0.00:t 0.00	9	9	8593	8592	4
CS2000392300001_1998	Q8N4W4	NM_015844	0	Homo sapiens methyl-CpG binding domain protein 1 (MBD1), transcript variant 3, mRNA	2001	1998	c/t	a 0.00:g 0.00:c 0.33:t 0.67	6	7	2395	2392	1
CS2000370000001_1813	0				1820	1813	g/a	a 0.50:g 0.50:c 0.00:t 0.00	4	5	2258	2243	1
CS2000786000002_442	UDP2_BOVIN	NM_006759	0	Homo sapiens UDP-glucose pyrophosphorylase 2 (UGP2), transcript variant 1, mRNA	446	442	c/a	a 0.24:g 0.00:c 0.76:t 0.00	17	18	2865	2855	1
CS2000756200001_765	SPRE_HUMAN	NM_003124	0	Homo sapiens sepiapterin reductase (7,8-dihydrobiopterin:NADP+ oxidoreductase) (SPR), mRNA	768	765	c/g	a 0.00:g 0.43:c 0.57:t 0.00	7	8	1517	1514	1
CS2000099800002_2125	AAH56898	NM_005032	0	Homo sapiens plastin 3 (T isoform) (PLS3), mRNA	2131	2125	g/a	a 0.25:g 0.67:c 0.08:t 0.00	12	13	3180	3164	2
CS2000099800002_2217	AAH56898	NM_005032	0	Homo sapiens plastin 3 (T isoform) (PLS3), mRNA	2223	2217	c/g	a 0.00:g 0.25:c 0.75:t 0.00	8	11	3180	3164	2
CS2000661300001_262	Q8WYX9	XM_939086	7e-18	PREDICTED: Homo sapiens hypothetical protein LOC649999 (LOC649999), mRNA	262	262	a/g	a 0.50:g 0.50:c 0.00:t 0.00	4	4	2036	2029	9
CS2000661300001_369	Q8WYX9	XM_939086	7e-18	PREDICTED: Homo sapiens hypothetical protein LOC649999 (LOC649999), mRNA	369	369	a/c	a 0.50:g 0.00:c 0.50:t 0.00	4	4	2036	2029	9
CS2000661300001_986	Q8WYX9	XM_939086	7e-18	PREDICTED: Homo sapiens hypothetical protein LOC649999 (LOC649999), mRNA	987	986	g/c	a 0.00:g 0.50:c 0.50:t 0.00	4	6	2036	2029	9
CS2000661300001_1004	Q8WYX9	XM_939086	7e-18	PREDICTED: Homo sapiens hypothetical protein LOC649999 (LOC649999), mRNA	1006	1004	g/a	a 0.60:g 0.40:c 0.00:t 0.00	5	7	2036	2029	9
CS2000661300001_1016	Q8WYX9	XM_939086	7e-18	PREDICTED: Homo sapiens hypothetical protein LOC649999 (LOC649999), mRNA	1018	1016	g/a	a 0.33:g 0.67:c 0.00:t 0.00	6	6	2036	2029	9
CS2000661300001_1034	Q8WYX9	XM_939086	7e-18	PREDICTED: Homo sapiens hypothetical protein LOC649999 (LOC649999), mRNA	1036	1034	c/t	a 0.00:g 0.00:c 0.67:t 0.33	6	7	2036	2029	9
CS2000661300001_1259	Q8WYX9	XM_939086	7e-18	PREDICTED: Homo sapiens hypothetical protein LOC649999 (LOC649999), mRNA	1265	1259	g/c	a 0.00:g 0.57:c 0.43:t 0.00	7	7	2036	2029	9
CS2000661300001_1334	Q8WYX9	XM_939086	7e-18	PREDICTED: Homo sapiens hypothetical protein LOC649999 (LOC649999), mRNA	1340	1334	c/t	a 0.00:g 0.00:c 0.33:t 0.67	6	8	2036	2029	9
CS2000661300001_1663	Q8WYX9	XM_939086	7e-18	PREDICTED: Homo sapiens hypothetical protein LOC649999 (LOC649999), mRNA	1670	1663	c/t	a 0.00:g 0.00:c 0.50:t 0.50	4	4	2036	2029	9
CS2000141300001_609	Q9BEA2	NM_052956	0	Homo sapiens acyl-CoA synthetase medium-chain family member 1 (ACSM1), mRNA	611	609	g/a	a 0.40:g 0.60:c 0.00:t 0.00	5	5	2200	2169	3
CS2000141300001_1255	Q9BEA2	NM_052956	0	Homo sapiens acyl-CoA synthetase medium-chain family member 1 (ACSM1), mRNA	1258	1255	g/a	a 0.27:g 0.73:c 0.00:t 0.00	11	11	2200	2169	3
CS2000141300001_1665	Q9BEA2	NM_052956	0	Homo sapiens acyl-CoA synthetase medium-chain family member 1 (ACSM1), mRNA	1671	1665	c/g	a 0.00:g 0.18:c 0.82:t 0.00	11	12	2200	2169	3
CS2001394900001_1068	HUTU_MOUSE	NM_144639	1e-25	Homo sapiens urocanase domain containing 1 (UROC1), mRNA	1074	1068	a/c	a 0.50:g 0.00:c 0.50:t 0.00	4	8	1213	1207	1
CS2000400500001_831	0				837	831	c/t	a 0.00:g 0.00:c 0.50:t 0.50	4	4	1151	1145	1
CS2000824300001_974	0	NM_020825	4e-89	Homo sapiens Crm, cramped-like (Drosophila) (CRAMP1L), mRNA	974	974	a/t	a 0.60:g 0.00:c 0.00:t 0.40	5	5	1357	1356	1
CS2000132000001_290	0	NM_000382	2e-17	Homo sapiens aldehyde dehydrogenase 3 family, member A2 (ALDH3A2), transcript variant 2, mRNA	290	290	c/g	a 0.00:g 0.25:c 0.75:t 0.00	8	8	1672	1661	3
CS2000132000001_349	0	NM_000382	2e-17	Homo sapiens aldehyde dehydrogenase 3 family, member A2 (ALDH3A2), transcript variant 2, mRNA	349	349	g/a	a 0.25:g 0.75:c 0.00:t 0.00	8	9	1672	1661	3
CS2000132000001_1269	0	NM_000382	2e-17	Homo sapiens aldehyde dehydrogenase 3 family, member A2 (ALDH3A2), transcript variant 2, mRNA	1279	1269	a/g	a 0.71:g 0.29:c 0.00:t 0.00	14	14	1672	1661	3
CS2000767000001_364	BAC85657	NM_007349	0	Homo sapiens PAX interacting (with transcription-activation domain) protein 1 (PAXIP1), mRNA	364	364	a/g	a 0.50:g 0.50:c 0.00:t 0.00	4	4	1673	1673	2
CS2000767000001_1273	BAC85657	NM_007349	0	Homo sapiens PAX interacting (with transcription-activation domain) protein 1 (PAXIP1), mRNA	1273	1273	c/t	a 0.00:g 0.00:c 0.60:t 0.40	5	5	1673	1673	2
CS2000090700002_397	7B2_HUMAN	NM_003020	0	Homo sapiens secretory granule, neuroendocrine protein 1 (7B2 protein) (SGNE1), mRNA	398	397	a/t	a 0.82:g 0.00:c 0.00:t 0.18	11	11	1079	1072	3
CS2000090700002_848	7B2_HUMAN	NM_003020	0	Homo sapiens secretory granule, neuroendocrine protein 1 (7B2 protein) (SGNE1), mRNA	853	848	c/t	a 0.00:g 0.00:c 0.77:t 0.23	13	14	1079	1072	3
CS2000090700002_886	7B2_HUMAN	NM_003020	0	Homo sapiens secretory granule, neuroendocrine protein 1 (7B2 protein) (SGNE1), mRNA	891	886	a/c	a 0.54:g 0.00:c 0.46:t 0.00	13	14	1079	1072	3
CS2001300000073_207	BAC85434	XM_941465	8e-51	PREDICTED: Homo sapiens similar to Ig heavy chain V-II region ARH-77 precursor (LOC652128), mRNA	207	207	g/a	a 0.45:g 0.55:c 0.00:t 0.00	22	22	697	691	1
CS2000216400001_1922	Q9ULN5	NM_020710	1e-37	Homo sapiens leucine rich repeat containing 47 (LRRC47), mRNA	1935	1922	c/a	a 0.40:g 0.00:c 0.60:t 0.00	5	5	2114	2101	2
CS2000216400001_2025	Q9ULN5	NM_020710	1e-37	Homo sapiens leucine rich repeat containing 47 (LRRC47), mRNA	2038	2025	t/c	a 0.00:g 0.00:c 0.40:t 0.60	5	5	2114	2101	2
CS2000524500001_267	PH4H_HUMAN	NM_000277	0	Homo sapiens phenylalanine hydroxylase (PAH), mRNA	296	267	g/a	a 0.50:g 0.50:c 0.00:t 0.00	40	42	2095	2010	1
CS2001347600001_1748	NRM1_BOVIN	NM_000578	0	Homo sapiens solute carrier family 11 (proton-coupled divalent metal ion transporters), member 1 (SLC11A1), transcript variant 1, mRNA	1749	1748	a/g	a 0.80:g 0.20:c 0.00:t 0.00	10	10	2279	2275	2
CS2001347600001_1781	NRM1_BOVIN	NM_000578	0	Homo sapiens solute carrier family 11 (proton-coupled divalent metal ion transporters), member 1 (SLC11A1), transcript variant 1, mRNA	1782	1781	t/g	a 0.00:g 0.20:c 0.00:t 0.80	10	10	2279	2275	2
CS2001958900001_115	Q9NT81	NM_015308	0	Homo sapiens formin binding protein 4 (FNBP4), mRNA	118	115	g/c	a 0.00:g 0.60:c 0.40:t 0.00	5	6	697	693	3
CS2001958900001_145	Q9NT81	NM_015308	0	Homo sapiens formin binding protein 4 (FNBP4), mRNA	148	145	g/t	a 0.00:g 0.67:c 0.00:t 0.33	6	6	697	693	3
CS2001958900001_168	Q9NT81	NM_015308	0	Homo sapiens formin binding protein 4 (FNBP4), mRNA	171	168	g/t	a 0.17:g 0.50:c 0.00:t 0.33	6	6	697	693	3
CS2000507100001_304	0	NM_001008493	7e-29	Homo sapiens enabled homolog (Drosophila) (ENAH), transcript variant 1, mRNA	305	304	a/g	a 0.60:g 0.40:c 0.00:t 0.00	5	5	1157	1155	2
CS2000507100001_461	0	NM_001008493	7e-29	Homo sapiens enabled homolog (Drosophila) (ENAH), transcript variant 1, mRNA	462	461	c/t	a 0.00:g 0.00:c 0.71:t 0.29	7	8	1157	1155	2
CS2000007100003_292	CAE45652	NM_001009937	0	Homo sapiens solute carrier family 25, member 26 (SLC25A26), transcript variant 1, mRNA	292	292	c/a	a 0.17:g 0.00:c 0.83:t 0.00	12	13	872	870	1
CS2000613000001_663	Q83375				663	663	t/g	a 0.00:g 0.33:c 0.00:t 0.67	6	6	972	972	1
CS2000550500001_474	BAD08656	NM_000579	5e-60	Homo sapiens chemokine (C-C motif) receptor 5 (CCR5), mRNA	474	474	g/a	a 0.33:g 0.67:c 0.00:t 0.00	6	6	1100	1099	1
CS2000636700001_1112	ODCI_HUMAN	NM_148174	0	Homo sapiens antizyme inhibitor 1 (AZIN1), transcript variant 2, mRNA	1119	1112	g/c	a 0.00:g 0.67:c 0.33:t 0.00	6	7	1357	1350	1
CS2001376200001_887	0	NM_031412	4e-48	Homo sapiens GABA(A) receptor-associated protein like 1 (GABARAPL1), mRNA	892	887	g/a	a 0.17:g 0.83:c 0.00:t 0.00	23	26	1277	1254	1
CS2000260000002_473	Q9Y484	NM_001029896	0	Homo sapiens WD repeat domain 45 (WDR45), transcript variant 2, mRNA	490	473	g/c	a 0.00:g 0.54:c 0.46:t 0.00	13	14	1617	1594	1
CS2000878300001_561	TP3B_HUMAN	NM_003935	0	Homo sapiens topoisomerase (DNA) III beta (TOP3B), mRNA	564	561	g/c	a 0.00:g 0.83:c 0.17:t 0.00	12	12	1081	1077	1
CS2002781900001_351	0	NM_004098	1e-116	Homo sapiens empty spiracles homolog 2 (Drosophila) (EMX2), mRNA	357	351	g/a	a 0.50:g 0.50:c 0.00:t 0.00	4	4	599	591	1
CS2001438500001_508	Q9NWY4	NM_017867	0	Homo sapiens hypothetical protein FLJ20534 (FLJ20534), mRNA	508	508	a/g	a 0.50:g 0.50:c 0.00:t 0.00	4	4	1417	1415	2
CS2001438500001_863	Q9NWY4	NM_017867	0	Homo sapiens hypothetical protein FLJ20534 (FLJ20534), mRNA	864	863	c/a	a 0.18:g 0.00:c 0.82:t 0.00	11	11	1417	1415	2
CS200001170000C_1300	SEP5_HUMAN	NM_002688	0	Homo sapiens septin 5 (SEPT5), transcript variant 1, mRNA	1302	1300	g/t	a 0.00:g 0.73:c 0.00:t 0.27	11	12	2130	2121	5
CS200001170000C_1667	SEP5_HUMAN	NM_002688	0	Homo sapiens septin 5 (SEPT5), transcript variant 1, mRNA	1670	1667	t/g	a 0.00:g 0.40:c 0.00:t 0.60	10	10	2130	2121	5
CS200001170000C_1783	SEP5_HUMAN	NM_002688	0	Homo sapiens septin 5 (SEPT5), transcript variant 1, mRNA	1787	1783	c/a	a 0.44:g 0.00:c 0.56:t 0.00	9	10	2130	2121	5
CS200001170000C_1824	SEP5_HUMAN	NM_002688	0	Homo sapiens septin 5 (SEPT5), transcript variant 1, mRNA	1829	1824	g/a	a 0.44:g 0.56:c 0.00:t 0.00	9	11	2130	2121	5
CS200001170000C_1840	SEP5_HUMAN	NM_002688	0	Homo sapiens septin 5 (SEPT5), transcript variant 1, mRNA	1845	1840	c/t	a 0.00:g 0.00:c 0.80:t 0.20	10	10	2130	2121	5
CS2000619400001_526	Q96AG9	NM_015425	0	Homo sapiens polymerase (RNA) I polypeptide A, 194kDa (POLR1A), mRNA	526	526	t/c	a 0.00:g 0.00:c 0.22:t 0.78	9	10	1591	1591	1
CS2001414400001_413	0	NM_003851	2e-37	Homo sapiens cellular repressor of E1A-stimulated genes 1 (CREG1), mRNA	419	413	c/a	a 0.18:g 0.00:c 0.82:t 0.00	11	16	872	864	2
CS2001414400001_422	0	NM_003851	2e-37	Homo sapiens cellular repressor of E1A-stimulated genes 1 (CREG1), mRNA	428	422	c/a	a 0.18:g 0.00:c 0.82:t 0.00	11	16	872	864	2
CS2000036900002_742	AAH17297	NM_016623	0	Homo sapiens family with sequence similarity 49, member B (FAM49B), mRNA	742	742	g/a	a 0.27:g 0.73:c 0.00:t 0.00	11	11	1983	1978	3
CS2000036900002_1430	AAH17297	NM_016623	0	Homo sapiens family with sequence similarity 49, member B (FAM49B), mRNA	1434	1430	t/c	a 0.00:g 0.00:c 0.20:t 0.80	10	11	1983	1978	3
CS2000036900002_1736	AAH17297	NM_016623	0	Homo sapiens family with sequence similarity 49, member B (FAM49B), mRNA	1741	1736	a/g	a 0.70:g 0.30:c 0.00:t 0.00	10	11	1983	1978	3
CS2000149800001_568	0	NM_005219	9e-49	Homo sapiens diaphanous homolog 1 (Drosophila) (DIAPH1), mRNA	570	568	c/g	a 0.00:g 0.50:c 0.50:t 0.00	4	4	1752	1747	2
CS2000149800001_1312	0	NM_005219	9e-49	Homo sapiens diaphanous homolog 1 (Drosophila) (DIAPH1), mRNA	1315	1312	a/g	a 0.79:g 0.21:c 0.00:t 0.00	14	14	1752	1747	2
CS2002292700001_133	RPE_HUMAN	NM_199229	0	Homo sapiens ribulose-5-phosphate-3-epimerase (RPE), transcript variant 1, mRNA	133	133	a/g	a 0.50:g 0.50:c 0.00:t 0.00	4	4	678	678	1
CS2000156300002_502	Q9BV68	NM_194460	0	Homo sapiens ring finger protein 126 (RNF126), transcript variant 2, mRNA	502	502	c/a	a 0.25:g 0.00:c 0.75:t 0.00	8	8	1215	1213	4
CS2000156300002_684	Q9BV68	NM_194460	0	Homo sapiens ring finger protein 126 (RNF126), transcript variant 2, mRNA	685	684	c/t	a 0.00:g 0.00:c 0.43:t 0.57	7	7	1215	1213	4
CS2000156300002_750	Q9BV68	NM_194460	0	Homo sapiens ring finger protein 126 (RNF126), transcript variant 2, mRNA	751	750	g/a	a 0.29:g 0.71:c 0.00:t 0.00	7	7	1215	1213	4
CS2000156300002_869	Q9BV68	NM_194460	0	Homo sapiens ring finger protein 126 (RNF126), transcript variant 2, mRNA	870	869	c/g	a 0.11:g 0.22:c 0.67:t 0.00	9	9	1215	1213	4
CS2002174200001_362	0	NM_018243	1e-115	Homo sapiens septin 11 (SEPT11), mRNA	362	362	c/t	a 0.00:g 0.00:c 0.60:t 0.40	5	5	878	876	2
CS2002174200001_417	0	NM_018243	1e-115	Homo sapiens septin 11 (SEPT11), mRNA	417	417	c/t	a 0.00:g 0.00:c 0.67:t 0.33	6	6	878	876	2
CS2001155700001_328	Q8WXQ7	NM_000282	0	Homo sapiens propionyl Coenzyme A carboxylase, alpha polypeptide (PCCA), mRNA	330	328	a/g	a 0.43:g 0.57:c 0.00:t 0.00	7	10	950	947	2
CS2001155700001_573	Q8WXQ7	NM_000282	0	Homo sapiens propionyl Coenzyme A carboxylase, alpha polypeptide (PCCA), mRNA	575	573	t/g	a 0.00:g 0.22:c 0.00:t 0.78	9	9	950	947	2
CS2001409100001_79	LAT_HUMAN	NM_014387	6e-64	Homo sapiens linker for activation of T cells (LAT), transcript variant 1, mRNA	79	79	g/a	a 0.25:g 0.67:c 0.00:t 0.08	12	13	894	891	2
CS2001409100001_418	LAT_HUMAN	NM_014387	6e-64	Homo sapiens linker for activation of T cells (LAT), transcript variant 1, mRNA	420	418	g/a	a 0.21:g 0.79:c 0.00:t 0.00	14	16	894	891	2
CS2000189300001_738	0	NM_000455	9e-27	Homo sapiens serine/threonine kinase 11 (STK11), mRNA	738	738	g/t	a 0.00:g 0.80:c 0.00:t 0.20	10	11	1659	1653	1
CS2000171900002_717	4ET_HUMAN	NM_019843	0	Homo sapiens eukaryotic translation initiation factor 4E nuclear import factor 1 (EIF4ENIF1), mRNA	717	717	t/c	a 0.00:g 0.00:c 0.50:t 0.50	4	5	1932	1931	4
CS2000171900002_1409	4ET_HUMAN	NM_019843	0	Homo sapiens eukaryotic translation initiation factor 4E nuclear import factor 1 (EIF4ENIF1), mRNA	1410	1409	c/t	a 0.00:g 0.00:c 0.50:t 0.50	4	4	1932	1931	4
CS2000171900002_1455	4ET_HUMAN	NM_019843	0	Homo sapiens eukaryotic translation initiation factor 4E nuclear import factor 1 (EIF4ENIF1), mRNA	1456	1455	c/t	a 0.00:g 0.00:c 0.50:t 0.50	4	4	1932	1931	4
CS2000171900002_1746	4ET_HUMAN	NM_019843	0	Homo sapiens eukaryotic translation initiation factor 4E nuclear import factor 1 (EIF4ENIF1), mRNA	1747	1746	a/c	a 0.50:g 0.00:c 0.50:t 0.00	4	4	1932	1931	4
CS2001343400001_326	Q8WYK5	NM_001417	0	Homo sapiens eukaryotic translation initiation factor 4B (EIF4B), mRNA	326	326	a/g	a 0.83:g 0.17:c 0.00:t 0.00	12	13	1853	1829	1
CS2000060400001_538	NADE_HUMAN	NM_206917	0	Homo sapiens nerve growth factor receptor (TNFRSF16) associated protein 1 (NGFRAP1), transcript variant 1, mRNA	543	538	c/g	a 0.00:g 0.19:c 0.81:t 0.00	16	16	760	754	1
CS2000590400001_3740	RBP2_BOVIN	NM_006267	0	Homo sapiens RAN binding protein 2 (RANBP2), mRNA	3751	3740	a/g	a 0.50:g 0.50:c 0.00:t 0.00	4	5	4156	4144	1
CS2000260700001_1101	CLP2_HUMAN	NM_004368	0	Homo sapiens calponin 2 (CNN2), transcript variant 1, mRNA	1116	1101	g/a	a 0.20:g 0.80:c 0.00:t 0.00	10	13	1902	1877	5
CS2000260700001_1148	CLP2_HUMAN	NM_004368	0	Homo sapiens calponin 2 (CNN2), transcript variant 1, mRNA	1165	1148	g/a	a 0.18:g 0.82:c 0.00:t 0.00	11	12	1902	1877	5
CS2000260700001_1167	CLP2_HUMAN	NM_004368	0	Homo sapiens calponin 2 (CNN2), transcript variant 1, mRNA	1184	1167	g/a	a 0.18:g 0.73:c 0.00:t 0.09	11	12	1902	1877	5
CS2000260700001_1402	CLP2_HUMAN	NM_004368	0	Homo sapiens calponin 2 (CNN2), transcript variant 1, mRNA	1424	1402	g/a	a 0.20:g 0.80:c 0.00:t 0.00	10	11	1902	1877	5
CS2000260700001_1411	CLP2_HUMAN	NM_004368	0	Homo sapiens calponin 2 (CNN2), transcript variant 1, mRNA	1433	1411	g/t	a 0.00:g 0.80:c 0.00:t 0.20	10	11	1902	1877	5
CS2000086300006_234	Q9UEN6	NM_005863	0	Homo sapiens neuroepithelial cell transforming gene 1 (NET1), mRNA	234	234	c/a	a 0.25:g 0.00:c 0.62:t 0.12	8	9	851	850	1
CS2000564200002_413	TENA_PIG	NM_002160	0	Homo sapiens tenascin C (hexabrachion) (TNC), mRNA	413	413	a/g	a 0.60:g 0.40:c 0.00:t 0.00	5	6	1663	1651	4
CS2000564200002_1071	TENA_PIG	NM_002160	0	Homo sapiens tenascin C (hexabrachion) (TNC), mRNA	1071	1071	a/g	a 0.75:g 0.25:c 0.00:t 0.00	8	8	1663	1651	4
CS2000564200002_1083	TENA_PIG	NM_002160	0	Homo sapiens tenascin C (hexabrachion) (TNC), mRNA	1083	1083	c/t	a 0.00:g 0.00:c 0.75:t 0.25	8	9	1663	1651	4
CS2000564200002_1143	TENA_PIG	NM_002160	0	Homo sapiens tenascin C (hexabrachion) (TNC), mRNA	1144	1143	g/a	a 0.22:g 0.78:c 0.00:t 0.00	9	10	1663	1651	4
CS2001355600001_855	Q7Z2I2	NM_002836	0	Homo sapiens protein tyrosine phosphatase, receptor type, A (PTPRA), transcript variant 1, mRNA	855	855	g/t	a 0.00:g 0.67:c 0.00:t 0.33	6	6	1232	1232	1
CS2000981000001_365	0				365	365	g/a	a 0.40:g 0.60:c 0.00:t 0.00	5	5	1064	1064	2
CS2000981000001_470	0				470	470	g/a	a 0.40:g 0.60:c 0.00:t 0.00	5	5	1064	1064	2
CS2000228500001_806	K406_HUMAN	NM_014657	0	Homo sapiens KIAA0406 gene product (KIAA0406), mRNA	806	806	c/t	a 0.00:g 0.00:c 0.60:t 0.40	5	5	2052	2044	2
CS2000228500001_1511	K406_HUMAN	NM_014657	0	Homo sapiens KIAA0406 gene product (KIAA0406), mRNA	1515	1511	g/a	a 0.20:g 0.80:c 0.00:t 0.00	10	10	2052	2044	2
CS2000056600001_92	O18737	NM_005831	0	Homo sapiens calcium binding and coiled-coil domain 2 (CALCOCO2), mRNA	92	92	a/g	a 0.78:g 0.22:c 0.00:t 0.00	9	18	2391	2374	1
CS2001423200001_847	EPN4_HUMAN	NM_014666	0	Homo sapiens enthoprotin (ENTH), mRNA	851	847	g/c	a 0.00:g 0.67:c 0.33:t 0.00	6	6	1142	1137	1
CS2000115400001_228	Q08380	NM_005567	0	Homo sapiens lectin, galactoside-binding, soluble, 3 binding protein (LGALS3BP), mRNA	231	228	c/t	a 0.00:g 0.00:c 0.79:t 0.21	19	21	1759	1752	2
CS2000115400001_255	Q08380	NM_005567	0	Homo sapiens lectin, galactoside-binding, soluble, 3 binding protein (LGALS3BP), mRNA	259	255	c/g	a 0.00:g 0.47:c 0.53:t 0.00	19	19	1759	1752	2
CS2000395300002_1035	Q7YQJ9	NM_173469	0	Homo sapiens ubiquitin-conjugating enzyme E2Q (putative) 2 (UBE2Q2), mRNA	1036	1035	g/a	a 0.33:g 0.67:c 0.00:t 0.00	6	6	1702	1701	1
CS2001305400005_55	0	NM_184043	5e-50	Homo sapiens aldolase A, fructose-bisphosphate (ALDOA), transcript variant 3, mRNA	55	55	t/a	a 0.17:g 0.00:c 0.00:t 0.83	12	13	362	362	1
CS2001467900001_521	Q969Z2	NM_025264	3e-68	Homo sapiens THUMP domain containing 2 (THUMPD2), mRNA	521	521	c/g	a 0.00:g 0.40:c 0.60:t 0.00	5	5	1226	1226	2
CS2001467900001_576	Q969Z2	NM_025264	3e-68	Homo sapiens THUMP domain containing 2 (THUMPD2), mRNA	576	576	c/t	a 0.00:g 0.00:c 0.60:t 0.40	5	5	1226	1226	2
CS2000493600001_53	Q86TS5	NM_006827	0	Homo sapiens transmembrane emp24-like trafficking protein 10 (yeast) (TMED10), mRNA	53	53	c/t	a 0.00:g 0.00:c 0.75:t 0.25	8	15	1506	1499	3
CS2000493600001_870	Q86TS5	NM_006827	0	Homo sapiens transmembrane emp24-like trafficking protein 10 (yeast) (TMED10), mRNA	874	870	g/c	a 0.00:g 0.50:c 0.50:t 0.00	8	9	1506	1499	3
CS2000493600001_1082	Q86TS5	NM_006827	0	Homo sapiens transmembrane emp24-like trafficking protein 10 (yeast) (TMED10), mRNA	1088	1082	g/c	a 0.00:g 0.83:c 0.17:t 0.00	12	12	1506	1499	3
CS2000660600001_889	AAQ54327	NM_021734	1e-116	Homo sapiens solute carrier family 25 (mitochondrial deoxynucleotide carrier), member 19 (SLC25A19), mRNA	891	889	c/t	a 0.00:g 0.00:c 0.60:t 0.40	5	6	1704	1702	1
CS2000305600002_204	Q9NVL6	NM_018169	0	Homo sapiens chromosome 12 open reading frame 35 (C12orf35), mRNA	204	204	a/g	a 0.50:g 0.50:c 0.00:t 0.00	4	22	930	922	2
CS2000305600002_351	Q9NVL6	NM_018169	0	Homo sapiens chromosome 12 open reading frame 35 (C12orf35), mRNA	352	351	a/g	a 0.65:g 0.35:c 0.00:t 0.00	23	31	930	922	2
CS2000252400001_1088	Q8N606	NM_005870	0	Homo sapiens Sin3A-associated protein, 18kDa (SAP18), mRNA	1095	1088	g/c	a 0.00:g 0.50:c 0.50:t 0.00	4	6	1790	1778	1
CS2000127600001_1402	BAC29144	NM_001071	0	Homo sapiens thymidylate synthetase (TYMS), mRNA	1414	1402	g/a	a 0.20:g 0.80:c 0.00:t 0.00	10	10	2079	2066	4
CS2000127600001_1412	BAC29144	NM_001071	0	Homo sapiens thymidylate synthetase (TYMS), mRNA	1424	1412	c/t	a 0.00:g 0.00:c 0.70:t 0.30	10	10	2079	2066	4
CS2000127600001_1572	BAC29144	NM_001071	0	Homo sapiens thymidylate synthetase (TYMS), mRNA	1584	1572	c/a	a 0.17:g 0.00:c 0.83:t 0.00	12	12	2079	2066	4
CS2000127600001_1653	BAC29144	NM_001071	0	Homo sapiens thymidylate synthetase (TYMS), mRNA	1666	1653	g/a	a 0.33:g 0.50:c 0.00:t 0.17	6	12	2079	2066	4
CS2000581300001_840	Q8NEZ0	NM_014494	0	Homo sapiens trinucleotide repeat containing 6A (TNRC6A), transcript variant 1, mRNA	841	840	g/a	a 0.20:g 0.80:c 0.00:t 0.00	10	10	1891	1886	1
CS2000643100001_414	0	NM_013438	0	Homo sapiens ubiquilin 1 (UBQLN1), transcript variant 1, mRNA	416	414	g/t	a 0.00:g 0.80:c 0.00:t 0.20	10	10	810	804	1
CS2000657600001_114	BAA34495	NM_014726	0	Homo sapiens TBK1 binding protein 1 (TBKBP1), mRNA	114	114	g/t	a 0.00:g 0.60:c 0.00:t 0.40	5	14	1547	1538	1
CS2001366300001_842	APOH_BOVIN	NM_000042	0	Homo sapiens apolipoprotein H (beta-2-glycoprotein I) (APOH), mRNA	958	842	t/c	a 0.00:g 0.00:c 0.17:t 0.83	12	14	1332	1216	2
CS2001366300001_978	APOH_BOVIN	NM_000042	0	Homo sapiens apolipoprotein H (beta-2-glycoprotein I) (APOH), mRNA	1094	978	c/t	a 0.00:g 0.00:c 0.73:t 0.27	11	11	1332	1216	2
CS2000331100001_843	IM9A_HUMAN	NM_012460	0	Homo sapiens translocase of inner mitochondrial membrane 9 homolog (yeast) (TIMM9), mRNA	844	843	a/g	a 0.60:g 0.40:c 0.00:t 0.00	5	5	1023	1022	1
CS2000134300002_1196	BM2K_HUMAN	NM_017593	0	Homo sapiens BMP2 inducible kinase (BMP2K), transcript variant 2, mRNA	1197	1196	a/g	a 0.71:g 0.29:c 0.00:t 0.00	7	7	1894	1891	1
CS2000284100001_170	AAQ09596	NM_152740	1e-114	Homo sapiens 3-hydroxyisobutyrate dehydrogenase (HIBADH), mRNA	171	170	a/c	a 0.83:g 0.00:c 0.17:t 0.00	12	13	1951	1914	1
CS2000337200001_1421	Q9BYG3	NM_032390	0	Homo sapiens MKI67 (FHA domain) interacting nucleolar phosphoprotein (MKI67IP), mRNA	1425	1421	a/c	a 0.80:g 0.00:c 0.20:t 0.00	10	10	1801	1795	2
CS2000337200001_1443	Q9BYG3	NM_032390	0	Homo sapiens MKI67 (FHA domain) interacting nucleolar phosphoprotein (MKI67IP), mRNA	1447	1443	a/g	a 0.80:g 0.20:c 0.00:t 0.00	10	10	1801	1795	2
CS2001344000001_205	BAC54823	NM_006585	1e-36	Homo sapiens chaperonin containing TCP1, subunit 8 (theta) (CCT8), mRNA	205	205	c/t	a 0.00:g 0.00:c 0.67:t 0.33	6	9	1540	1503	2
CS2001344000001_1071	BAC54823	NM_006585	1e-36	Homo sapiens chaperonin containing TCP1, subunit 8 (theta) (CCT8), mRNA	1108	1071	a/g	a 0.75:g 0.25:c 0.00:t 0.00	8	9	1540	1503	2
CS2000017200007_374	AAP35932	NM_001031677	0	Homo sapiens RAB24, member RAS oncogene family (RAB24), transcript variant 1, mRNA	375	374	g/a	a 0.25:g 0.75:c 0.00:t 0.00	8	8	1315	1312	1
CS2000087400001_487	Q7YRR5	NM_133635	5e-78	Homo sapiens protein O-fucosyltransferase 2 (POFUT2), transcript variant 3, mRNA	488	487	g/a	a 0.29:g 0.71:c 0.00:t 0.00	7	10	1493	1481	1
CS2003756700001_379	O45069	NM_032307	1e-110	Homo sapiens chromosome 9 open reading frame 64 (C9orf64), mRNA	379	379	a/g	a 0.50:g 0.50:c 0.00:t 0.00	4	4	808	808	1
CS2000856500001_325	Q9BZX0	NM_031916	0	Homo sapiens ropporin 1-like (ROPN1L), mRNA	325	325	g/a	a 0.29:g 0.71:c 0.00:t 0.00	7	7	835	830	2
CS2000856500001_436	Q9BZX0	NM_031916	0	Homo sapiens ropporin 1-like (ROPN1L), mRNA	437	436	g/a	a 0.29:g 0.71:c 0.00:t 0.00	7	7	835	830	2
CS2000281200002_250	Q9CPU9	NM_001860	0	Homo sapiens solute carrier family 31 (copper transporters), member 2 (SLC31A2), mRNA	250	250	a/g	a 0.64:g 0.36:c 0.00:t 0.00	11	11	1366	1364	3
CS2000281200002_838	Q9CPU9	NM_001860	0	Homo sapiens solute carrier family 31 (copper transporters), member 2 (SLC31A2), mRNA	839	838	t/c	a 0.00:g 0.00:c 0.33:t 0.67	12	13	1366	1364	3
CS2000281200002_845	Q9CPU9	NM_001860	0	Homo sapiens solute carrier family 31 (copper transporters), member 2 (SLC31A2), mRNA	846	845	c/g	a 0.00:g 0.33:c 0.67:t 0.00	12	13	1366	1364	3
CS2000458500001_272	Q9GKE2	NM_022059	1e-53	Homo sapiens chemokine (C-X-C motif) ligand 16 (CXCL16), mRNA	272	272	a/g	a 0.55:g 0.45:c 0.00:t 0.00	11	16	1727	1718	3
CS2000458500001_317	Q9GKE2	NM_022059	1e-53	Homo sapiens chemokine (C-X-C motif) ligand 16 (CXCL16), mRNA	317	317	a/g	a 0.71:g 0.29:c 0.00:t 0.00	17	18	1727	1718	3
CS2000458500001_586	Q9GKE2	NM_022059	1e-53	Homo sapiens chemokine (C-X-C motif) ligand 16 (CXCL16), mRNA	588	586	c/t	a 0.00:g 0.00:c 0.50:t 0.50	4	6	1727	1718	3
CS2000774900001_194	KIME_HUMAN	NM_000431	0	Homo sapiens mevalonate kinase (mevalonic aciduria) (MVK), mRNA	195	194	g/a	a 0.20:g 0.80:c 0.00:t 0.00	10	10	1890	1881	5
CS2000774900001_355	KIME_HUMAN	NM_000431	0	Homo sapiens mevalonate kinase (mevalonic aciduria) (MVK), mRNA	357	355	t/c	a 0.00:g 0.00:c 0.22:t 0.78	9	10	1890	1881	5
CS2000774900001_477	KIME_HUMAN	NM_000431	0	Homo sapiens mevalonate kinase (mevalonic aciduria) (MVK), mRNA	480	477	t/c	a 0.00:g 0.00:c 0.29:t 0.71	7	8	1890	1881	5
CS2000774900001_1659	KIME_HUMAN	NM_000431	0	Homo sapiens mevalonate kinase (mevalonic aciduria) (MVK), mRNA	1668	1659	a/g	a 0.60:g 0.40:c 0.00:t 0.00	5	5	1890	1881	5
CS2000774900001_1686	KIME_HUMAN	NM_000431	0	Homo sapiens mevalonate kinase (mevalonic aciduria) (MVK), mRNA	1695	1686	g/t	a 0.00:g 0.60:c 0.00:t 0.40	5	5	1890	1881	5
CS2000452700001_712	AAP35678	NM_005644	0	Homo sapiens TAF12 RNA polymerase II, TATA box binding protein (TBP)-associated factor, 20kDa (TAF12), mRNA	713	712	a/c	a 0.50:g 0.00:c 0.50:t 0.00	4	4	1355	1351	2
CS2000452700001_719	AAP35678	NM_005644	0	Homo sapiens TAF12 RNA polymerase II, TATA box binding protein (TBP)-associated factor, 20kDa (TAF12), mRNA	721	719	a/t	a 0.50:g 0.00:c 0.00:t 0.50	4	4	1355	1351	2
CS2002511200001_465	0				465	465	a/g	a 0.50:g 0.50:c 0.00:t 0.00	4	4	868	867	1
CS2000432000001_422	Q9Y6Y1	NM_015215	0	Homo sapiens calmodulin binding transcription activator 1 (CAMTA1), mRNA	422	422	g/a	a 0.33:g 0.67:c 0.00:t 0.00	6	6	568	568	1
CS2000086200001_1755	Q9JHU3	NM_001039803	0	Homo sapiens cell cycle related kinase (CCRK), transcript variant 3, mRNA	1759	1755	t/c	a 0.00:g 0.00:c 0.40:t 0.60	5	5	2101	2097	1
CS2001212700001_743	BA1A_HUMAN	NM_013448	0	Homo sapiens bromodomain adjacent to zinc finger domain, 1A (BAZ1A), transcript variant 1, mRNA	743	743	g/a	a 0.40:g 0.60:c 0.00:t 0.00	5	6	1439	1439	2
CS2001212700001_842	BA1A_HUMAN	NM_013448	0	Homo sapiens bromodomain adjacent to zinc finger domain, 1A (BAZ1A), transcript variant 1, mRNA	842	842	t/g	a 0.00:g 0.40:c 0.00:t 0.60	5	6	1439	1439	2
CS2000138200001_87	Z13_BOVIN	XM_940475	2e-06	PREDICTED: Homo sapiens hypothetical protein LOC651339 (LOC651339), mRNA	87	87	g/a	a 0.40:g 0.60:c 0.00:t 0.00	5	6	573	571	3
CS2000138200001_96	Z13_BOVIN	XM_940475	2e-06	PREDICTED: Homo sapiens hypothetical protein LOC651339 (LOC651339), mRNA	96	96	g/a	a 0.33:g 0.67:c 0.00:t 0.00	6	6	573	571	3
CS2000138200001_173	Z13_BOVIN	XM_940475	2e-06	PREDICTED: Homo sapiens hypothetical protein LOC651339 (LOC651339), mRNA	174	173	g/a	a 0.29:g 0.71:c 0.00:t 0.00	7	7	573	571	3
CS2001959000001_65	Q9HCE6	NM_018125	0	Homo sapiens Rho guanine nucleotide exchange factor (GEF) 10-like (ARHGEF10L), transcript variant 1, mRNA	65	65	g/c	a 0.00:g 0.70:c 0.30:t 0.00	10	10	613	613	2
CS2001959000001_181	Q9HCE6	NM_018125	0	Homo sapiens Rho guanine nucleotide exchange factor (GEF) 10-like (ARHGEF10L), transcript variant 1, mRNA	181	181	t/c	a 0.00:g 0.00:c 0.27:t 0.73	11	11	613	613	2
CS2000821700001_1225	0				1225	1225	c/t	a 0.00:g 0.00:c 0.67:t 0.33	6	6	1387	1387	1
CS2001338300001_425	Q8HYY3	NM_004342	0	Homo sapiens caldesmon 1 (CALD1), transcript variant 2, mRNA	426	425	a/g	a 0.71:g 0.29:c 0.00:t 0.00	7	10	2328	2317	7
CS2001338300001_542	Q8HYY3	NM_004342	0	Homo sapiens caldesmon 1 (CALD1), transcript variant 2, mRNA	543	542	c/a	a 0.20:g 0.00:c 0.80:t 0.00	10	14	2328	2317	7
CS2001338300001_794	Q8HYY3	NM_004342	0	Homo sapiens caldesmon 1 (CALD1), transcript variant 2, mRNA	796	794	g/t	a 0.00:g 0.78:c 0.00:t 0.22	9	9	2328	2317	7
CS2001338300001_970	Q8HYY3	NM_004342	0	Homo sapiens caldesmon 1 (CALD1), transcript variant 2, mRNA	972	970	a/c	a 0.75:g 0.00:c 0.25:t 0.00	8	10	2328	2317	7
CS2001338300001_1099	Q8HYY3	NM_004342	0	Homo sapiens caldesmon 1 (CALD1), transcript variant 2, mRNA	1101	1099	a/g	a 0.67:g 0.33:c 0.00:t 0.00	6	7	2328	2317	7
CS2001338300001_1219	Q8HYY3	NM_004342	0	Homo sapiens caldesmon 1 (CALD1), transcript variant 2, mRNA	1221	1219	c/g	a 0.00:g 0.25:c 0.75:t 0.00	8	8	2328	2317	7
CS2001338300001_1676	Q8HYY3	NM_004342	0	Homo sapiens caldesmon 1 (CALD1), transcript variant 2, mRNA	1679	1676	t/c	a 0.00:g 0.00:c 0.18:t 0.82	11	13	2328	2317	7
CS2000058700002_33	CD1D_SHEEP	NM_001766	0	Homo sapiens CD1d antigen (CD1D), mRNA	33	33	g/t	a 0.00:g 0.83:c 0.00:t 0.17	12	18	1946	1937	13
CS2000058700002_75	CD1D_SHEEP	NM_001766	0	Homo sapiens CD1d antigen (CD1D), mRNA	75	75	g/c	a 0.00:g 0.78:c 0.22:t 0.00	18	19	1946	1937	13
CS2000058700002_256	CD1D_SHEEP	NM_001766	0	Homo sapiens CD1d antigen (CD1D), mRNA	256	256	g/a	a 0.19:g 0.81:c 0.00:t 0.00	16	17	1946	1937	13
CS2000058700002_402	CD1D_SHEEP	NM_001766	0	Homo sapiens CD1d antigen (CD1D), mRNA	402	402	c/t	a 0.00:g 0.00:c 0.70:t 0.30	10	11	1946	1937	13
CS2000058700002_432	CD1D_SHEEP	NM_001766	0	Homo sapiens CD1d antigen (CD1D), mRNA	432	432	t/g	a 0.00:g 0.56:c 0.00:t 0.44	9	11	1946	1937	13
CS2000058700002_449	CD1D_SHEEP	NM_001766	0	Homo sapiens CD1d antigen (CD1D), mRNA	449	449	g/a	a 0.22:g 0.78:c 0.00:t 0.00	9	9	1946	1937	13
CS2000058700002_496	CD1D_SHEEP	NM_001766	0	Homo sapiens CD1d antigen (CD1D), mRNA	496	496	g/t	a 0.00:g 0.71:c 0.00:t 0.29	7	9	1946	1937	13
CS2000058700002_510	CD1D_SHEEP	NM_001766	0	Homo sapiens CD1d antigen (CD1D), mRNA	510	510	a/g	a 0.71:g 0.29:c 0.00:t 0.00	7	7	1946	1937	13
CS2000058700002_736	CD1D_SHEEP	NM_001766	0	Homo sapiens CD1d antigen (CD1D), mRNA	740	736	g/a	a 0.21:g 0.79:c 0.00:t 0.00	19	19	1946	1937	13
CS2000058700002_872	CD1D_SHEEP	NM_001766	0	Homo sapiens CD1d antigen (CD1D), mRNA	877	872	g/c	a 0.00:g 0.67:c 0.33:t 0.00	12	15	1946	1937	13
CS2000058700002_891	CD1D_SHEEP	NM_001766	0	Homo sapiens CD1d antigen (CD1D), mRNA	896	891	g/c	a 0.00:g 0.58:c 0.42:t 0.00	12	13	1946	1937	13
CS2000058700002_976	CD1D_SHEEP	NM_001766	0	Homo sapiens CD1d antigen (CD1D), mRNA	982	976	g/a	a 0.33:g 0.67:c 0.00:t 0.00	9	9	1946	1937	13
CS2000058700002_1206	CD1D_SHEEP	NM_001766	0	Homo sapiens CD1d antigen (CD1D), mRNA	1212	1206	g/a	a 0.40:g 0.60:c 0.00:t 0.00	5	5	1946	1937	13
CS2001190100001_1089	Q7Z6K6	NM_181719	0	Homo sapiens transmembrane and coiled-coil domains 4 (TMCO4), mRNA	1089	1089	c/t	a 0.00:g 0.00:c 0.50:t 0.50	4	5	1478	1476	1
CS2002974400001_375	0				375	375	a/g	a 0.38:g 0.62:c 0.00:t 0.00	8	10	711	711	1
CS2000054000001_58	BAC56286	NM_001863	0	Homo sapiens cytochrome c oxidase subunit Vib polypeptide 1 (ubiquitous) (COX6B1), mRNA	58	58	c/t	a 0.00:g 0.00:c 0.70:t 0.30	20	26	606	587	2
CS2000054000001_229	BAC56286	NM_001863	0	Homo sapiens cytochrome c oxidase subunit Vib polypeptide 1 (ubiquitous) (COX6B1), mRNA	233	229	c/t	a 0.00:g 0.00:c 0.83:t 0.17	36	37	606	587	2
CS2000154200002_893	CAD97894	NM_030794	0	Homo sapiens tudor domain containing 3 (TDRD3), mRNA	893	893	c/t	a 0.00:g 0.00:c 0.50:t 0.50	4	4	1962	1962	1
CS2003573700001_90	LKHA_HUMAN	NM_000895	0	Homo sapiens leukotriene A4 hydrolase (LTA4H), mRNA	90	90	g/t	a 0.00:g 0.67:c 0.00:t 0.33	6	6	2091	2078	3
CS2003573700001_196	LKHA_HUMAN	NM_000895	0	Homo sapiens leukotriene A4 hydrolase (LTA4H), mRNA	196	196	c/t	a 0.00:g 0.00:c 0.71:t 0.29	7	11	2091	2078	3
CS2003573700001_507	LKHA_HUMAN	NM_000895	0	Homo sapiens leukotriene A4 hydrolase (LTA4H), mRNA	510	507	a/g	a 0.67:g 0.33:c 0.00:t 0.00	9	9	2091	2078	3
CS2001324500001_591	CATA_BOVIN	NM_001752	0	Homo sapiens catalase (CAT), mRNA	648	591	t/c	a 0.00:g 0.00:c 0.50:t 0.50	68	69	1913	1810	2
CS2001324500001_1463	CATA_BOVIN	NM_001752	0	Homo sapiens catalase (CAT), mRNA	1565	1463	a/g	a 0.79:g 0.21:c 0.00:t 0.00	14	16	1913	1810	2
CS200002880000A_865	RBMA_HUMAN	NM_005676	0	Homo sapiens RNA binding motif protein 10 (RBM10), transcript variant 1, mRNA	871	865	g/t	a 0.00:g 0.75:c 0.00:t 0.25	8	8	2704	2682	1
CS2000024800003_2410	Q9Y4I0	NM_001005271	0	Homo sapiens chromodomain helicase DNA binding protein 3 (CHD3), transcript variant 3, mRNA	2427	2410	g/t	a 0.00:g 0.83:c 0.00:t 0.17	12	15	2584	2567	1
CS2000003400003_659	BAB21978	NM_001018005	0	Homo sapiens tropomyosin 1 (alpha) (TPM1), transcript variant 1, mRNA	727	659	a/g	a 0.78:g 0.22:c 0.00:t 0.00	87	93	1462	1358	1
CS2000501400001_1265	AAQ19120	NM_152722	5e-51	Homo sapiens hepatocyte cell adhesion molecule (FLJ25530), mRNA	1267	1265	a/g	a 0.57:g 0.43:c 0.00:t 0.00	7	7	1668	1664	1
CS2000076400001_1181	Q8TE96	NM_133637	0	Homo sapiens DEAQ box polypeptide 1 (RNA-dependent ATPase) (DQX1), mRNA	1188	1181	c/t	a 0.00:g 0.00:c 0.50:t 0.50	4	5	1665	1658	2
CS2000076400001_1381	Q8TE96	NM_133637	0	Homo sapiens DEAQ box polypeptide 1 (RNA-dependent ATPase) (DQX1), mRNA	1388	1381	c/t	a 0.00:g 0.00:c 0.67:t 0.33	6	6	1665	1658	2
CS2000471000002_721	UXD1_HUMAN	NM_025241	0	Homo sapiens UBX domain containing 1 (UBXD1), mRNA	724	721	g/a	a 0.18:g 0.82:c 0.00:t 0.00	11	12	1828	1819	3
CS2000471000002_1718	UXD1_HUMAN	NM_025241	0	Homo sapiens UBX domain containing 1 (UBXD1), mRNA	1725	1718	c/g	a 0.00:g 0.33:c 0.67:t 0.00	6	6	1828	1819	3
CS2000471000002_1730	UXD1_HUMAN	NM_025241	0	Homo sapiens UBX domain containing 1 (UBXD1), mRNA	1737	1730	g/a	a 0.33:g 0.67:c 0.00:t 0.00	6	6	1828	1819	3
CS2000220000001_799	Q80Y35	NM_006185	0	Homo sapiens nuclear mitotic apparatus protein 1 (NUMA1), mRNA	803	799	t/c	a 0.00:g 0.00:c 0.40:t 0.60	5	6	1014	1009	1
CS2000902100001_345	CU62_HUMAN	NM_019596	0	Homo sapiens chromosome 21 open reading frame 62 (C21orf62), mRNA	345	345	g/a	a 0.40:g 0.60:c 0.00:t 0.00	5	5	982	981	3
CS2000902100001_593	CU62_HUMAN	NM_019596	0	Homo sapiens chromosome 21 open reading frame 62 (C21orf62), mRNA	594	593	a/g	a 0.50:g 0.50:c 0.00:t 0.00	4	5	982	981	3
CS2000902100001_668	CU62_HUMAN	NM_019596	0	Homo sapiens chromosome 21 open reading frame 62 (C21orf62), mRNA	669	668	t/c	a 0.00:g 0.00:c 0.50:t 0.50	4	4	982	981	3
CS2000366400001_1009	Q9UBR9	XM_927282	0	PREDICTED: Homo sapiens similar to matrix metalloproteinase 23B precursor (LOC653409), mRNA	1010	1009	g/a	a 0.40:g 0.60:c 0.00:t 0.00	5	5	1272	1271	1
CS2000065400001_1705	SYD_MOUSE	NM_001349	0	Homo sapiens aspartyl-tRNA synthetase (DARS), mRNA	1707	1705	g/a	a 0.50:g 0.50:c 0.00:t 0.00	4	4	1946	1944	1
CS2001353600001_559	M1B1_HUMAN	NM_016219	0	Homo sapiens mannosidase, alpha, class 1B, member 1 (MAN1B1), mRNA	559	559	c/a	a 0.30:g 0.00:c 0.70:t 0.00	10	11	1569	1568	2
CS2001353600001_817	M1B1_HUMAN	NM_016219	0	Homo sapiens mannosidase, alpha, class 1B, member 1 (MAN1B1), mRNA	817	817	g/t	a 0.00:g 0.78:c 0.00:t 0.22	9	12	1569	1568	2
CS2001307900009_1342	LYCN_BOVIN	NM_000239	0	Homo sapiens lysozyme (renal amyloidosis) (LYZ), mRNA	1348	1342	t/c	a 0.00:g 0.00:c 0.22:t 0.78	9	9	1590	1583	1
CS2001176400001_379	0	NM_033430	0	Homo sapiens phosphodiesterase 5A, cGMP-specific (PDE5A), transcript variant 2, mRNA	380	379	a/g	a 0.62:g 0.38:c 0.00:t 0.00	8	8	965	964	2
CS2001176400001_400	0	NM_033430	0	Homo sapiens phosphodiesterase 5A, cGMP-specific (PDE5A), transcript variant 2, mRNA	401	400	t/c	a 0.00:g 0.00:c 0.38:t 0.62	8	8	965	964	2
CS2000002800003_222	GRO_SHEEP	NM_002089	1e-105	Homo sapiens chemokine (C-X-C motif) ligand 2 (CXCL2), mRNA	222	222	a/c	a 0.60:g 0.00:c 0.40:t 0.00	5	5	699	699	1
CS2000027000001_487	PAI2_HUMAN	NM_002575	2e-90	Homo sapiens serpin peptidase inhibitor, clade B (ovalbumin), member 2 (SERPINB2), mRNA	487	487	t/a	a 0.40:g 0.00:c 0.00:t 0.60	5	5	934	934	3
CS2000027000001_705	PAI2_HUMAN	NM_002575	2e-90	Homo sapiens serpin peptidase inhibitor, clade B (ovalbumin), member 2 (SERPINB2), mRNA	705	705	c/t	a 0.00:g 0.00:c 0.50:t 0.50	4	4	934	934	3
CS2000027000001_835	PAI2_HUMAN	NM_002575	2e-90	Homo sapiens serpin peptidase inhibitor, clade B (ovalbumin), member 2 (SERPINB2), mRNA	835	835	c/t	a 0.00:g 0.00:c 0.50:t 0.50	4	4	934	934	3
CS2000045700001_953	0	NM_015149	0	Homo sapiens ral guanine nucleotide dissociation stimulator-like 1 (RGL1), mRNA	953	953	c/t	a 0.00:g 0.00:c 0.50:t 0.50	6	8	1965	1963	4
CS2000045700001_1033	0	NM_015149	0	Homo sapiens ral guanine nucleotide dissociation stimulator-like 1 (RGL1), mRNA	1033	1033	c/a	a 0.38:g 0.00:c 0.62:t 0.00	8	8	1965	1963	4
CS2000045700001_1409	0	NM_015149	0	Homo sapiens ral guanine nucleotide dissociation stimulator-like 1 (RGL1), mRNA	1409	1409	g/a	a 0.33:g 0.67:c 0.00:t 0.00	6	6	1965	1963	4
CS2000045700001_1662	0	NM_015149	0	Homo sapiens ral guanine nucleotide dissociation stimulator-like 1 (RGL1), mRNA	1662	1662	g/a	a 0.33:g 0.67:c 0.00:t 0.00	6	6	1965	1963	4
CS2000101800001_585	AAP35639				588	585	g/a	a 0.22:g 0.78:c 0.00:t 0.00	9	10	1229	1219	1
CS2001096700001_902	O43851	NM_000923	1e-53	Homo sapiens phosphodiesterase 4C, cAMP-specific (phosphodiesterase E1 dunce homolog, Drosophila) (PDE4C), mRNA	906	902	c/t	a 0.00:g 0.00:c 0.67:t 0.33	6	6	1269	1261	1
CS2000556800001_1263	CS2B_HUMAN	NM_020536	0	Homo sapiens CSRP2 binding protein (CSRP2BP), transcript variant 1, mRNA	1265	1263	g/a	a 0.44:g 0.56:c 0.00:t 0.00	9	11	1699	1697	1
CS2001211600001_67	0	NM_004263	1e-123	Homo sapiens sema domain, immunoglobulin domain (Ig), transmembrane domain (TM) and short cytoplasmic domain, (semaphorin) 4F (SEMA4F), mRNA	67	67	c/g	a 0.00:g 0.29:c 0.71:t 0.00	7	7	1128	1128	3
CS2001211600001_76	0	NM_004263	1e-123	Homo sapiens sema domain, immunoglobulin domain (Ig), transmembrane domain (TM) and short cytoplasmic domain, (semaphorin) 4F (SEMA4F), mRNA	76	76	g/c	a 0.00:g 0.71:c 0.29:t 0.00	7	7	1128	1128	3
CS2001211600001_988	0	NM_004263	1e-123	Homo sapiens sema domain, immunoglobulin domain (Ig), transmembrane domain (TM) and short cytoplasmic domain, (semaphorin) 4F (SEMA4F), mRNA	988	988	g/a	a 0.40:g 0.60:c 0.00:t 0.00	10	10	1128	1128	3
CS2000906600001_672	0	NM_001013717	1e-07	Homo sapiens hypothetical gene supported by AK128882 (LOC441108), mRNA	672	672	c/g	a 0.00:g 0.50:c 0.50:t 0.00	4	4	1154	1154	3
CS2000906600001_682	0	NM_001013717	1e-07	Homo sapiens hypothetical gene supported by AK128882 (LOC441108), mRNA	682	682	c/t	a 0.00:g 0.00:c 0.50:t 0.50	4	4	1154	1154	3
CS2000906600001_703	0	NM_001013717	1e-07	Homo sapiens hypothetical gene supported by AK128882 (LOC441108), mRNA	703	703	c/t	a 0.00:g 0.00:c 0.50:t 0.50	4	4	1154	1154	3
CS2001005400001_1030	Q8TAD8	NM_024700	1e-116	Homo sapiens Smad nuclear interacting protein 1 (SNIP1), mRNA	1031	1030	t/g	a 0.00:g 0.50:c 0.00:t 0.50	4	5	1225	1223	1
CS2001310300001_1369	AAH24901	XM_926723	0	PREDICTED: Homo sapiens similar to ribosomal protein L10, transcript variant 2 (LOC389342), mRNA	1372	1369	t/g	a 0.00:g 0.17:c 0.00:t 0.83	54	185	2253	2132	1
CS2000162100001_840	0				848	840	g/a	a 0.40:g 0.60:c 0.00:t 0.00	5	5	1378	1338	1
CS2001388600001_855	Q8R3S2	NM_178562	0	Homo sapiens tetraspanin 33 (TSPAN33), mRNA	858	855	t/c	a 0.00:g 0.00:c 0.20:t 0.80	15	17	1604	1598	1
CS200000470000F_271	0	XM_941078	5e-11	PREDICTED: Homo sapiens similar to ribosomal protein L35a (LOC651825), mRNA	271	271	g/c	a 0.00:g 0.50:c 0.50:t 0.00	4	4	2027	1996	6
CS200000470000F_515	0	XM_941078	5e-11	PREDICTED: Homo sapiens similar to ribosomal protein L35a (LOC651825), mRNA	515	515	g/a	a 0.33:g 0.67:c 0.00:t 0.00	6	10	2027	1996	6
CS200000470000F_566	0	XM_941078	5e-11	PREDICTED: Homo sapiens similar to ribosomal protein L35a (LOC651825), mRNA	566	566	g/a	a 0.33:g 0.67:c 0.00:t 0.00	12	17	2027	1996	6
CS200000470000F_759	0	XM_941078	5e-11	PREDICTED: Homo sapiens similar to ribosomal protein L35a (LOC651825), mRNA	767	759	c/t	a 0.00:g 0.00:c 0.67:t 0.33	21	22	2027	1996	6
CS200000470000F_886	0	XM_941078	5e-11	PREDICTED: Homo sapiens similar to ribosomal protein L35a (LOC651825), mRNA	897	886	a/g	a 0.64:g 0.36:c 0.00:t 0.00	22	22	2027	1996	6
CS200000470000F_1162	0	XM_941078	5e-11	PREDICTED: Homo sapiens similar to ribosomal protein L35a (LOC651825), mRNA	1178	1162	g/a	a 0.20:g 0.80:c 0.00:t 0.00	20	20	2027	1996	6
CS2000229900002_120	Q9CY55	NM_005601	1e-118	Homo sapiens natural killer cell group 7 sequence (NKG7), mRNA	120	120	g/c	a 0.00:g 0.60:c 0.40:t 0.00	5	6	1061	1061	2
CS2000229900002_153	Q9CY55	NM_005601	1e-118	Homo sapiens natural killer cell group 7 sequence (NKG7), mRNA	153	153	g/c	a 0.00:g 0.75:c 0.25:t 0.00	8	8	1061	1061	2
CS2000344700001_1022	0	XM_941078	3e-17	PREDICTED: Homo sapiens similar to ribosomal protein L35a (LOC651825), mRNA	1022	1022	c/g	a 0.00:g 0.40:c 0.60:t 0.00	5	5	2492	2488	2
CS2000344700001_1929	0	XM_941078	3e-17	PREDICTED: Homo sapiens similar to ribosomal protein L35a (LOC651825), mRNA	1931	1929	a/g	a 0.56:g 0.44:c 0.00:t 0.00	9	9	2492	2488	2
CS2000522300001_518	AAQ04645	NM_005452	0	Homo sapiens WD repeat domain 46 (WDR46), mRNA	519	518	g/a	a 0.29:g 0.71:c 0.00:t 0.00	7	8	1237	1232	1
CS2000456400001_67	AAH03826	NM_001003806	3e-36	Homo sapiens TCR gamma alternate reading frame protein (TARP), nuclear gene encoding mitochondrial protein, transcript variant 2, mRNA	67	67	a/t	a 0.50:g 0.00:c 0.00:t 0.50	4	4	608	608	5
CS2000456400001_129	AAH03826	NM_001003806	3e-36	Homo sapiens TCR gamma alternate reading frame protein (TARP), nuclear gene encoding mitochondrial protein, transcript variant 2, mRNA	129	129	a/g	a 0.50:g 0.50:c 0.00:t 0.00	4	4	608	608	5
CS2000456400001_205	AAH03826	NM_001003806	3e-36	Homo sapiens TCR gamma alternate reading frame protein (TARP), nuclear gene encoding mitochondrial protein, transcript variant 2, mRNA	205	205	c/t	a 0.00:g 0.00:c 0.50:t 0.50	4	4	608	608	5
CS2000456400001_235	AAH03826	NM_001003806	3e-36	Homo sapiens TCR gamma alternate reading frame protein (TARP), nuclear gene encoding mitochondrial protein, transcript variant 2, mRNA	235	235	c/t	a 0.00:g 0.00:c 0.50:t 0.50	4	4	608	608	5
CS2000456400001_254	AAH03826	NM_001003806	3e-36	Homo sapiens TCR gamma alternate reading frame protein (TARP), nuclear gene encoding mitochondrial protein, transcript variant 2, mRNA	254	254	a/t	a 0.50:g 0.00:c 0.00:t 0.50	4	4	608	608	5
CS2000196300002_1056	Q8CFZ9	NM_007024	4e-37	Homo sapiens transmembrane protein 115 (TMEM115), mRNA	1058	1056	a/g	a 0.60:g 0.40:c 0.00:t 0.00	5	5	2151	2145	3
CS2000196300002_1109	Q8CFZ9	NM_007024	4e-37	Homo sapiens transmembrane protein 115 (TMEM115), mRNA	1111	1109	g/a	a 0.40:g 0.60:c 0.00:t 0.00	5	7	2151	2145	3
CS2000196300002_1256	Q8CFZ9	NM_007024	4e-37	Homo sapiens transmembrane protein 115 (TMEM115), mRNA	1258	1256	a/g	a 0.71:g 0.29:c 0.00:t 0.00	7	7	2151	2145	3
CS2001450900002_629	Q9BSA8	NM_001848	0	Homo sapiens collagen, type VI, alpha 1 (COL6A1), mRNA	634	629	g/a	a 0.29:g 0.71:c 0.00:t 0.00	7	7	1305	1298	1
CS2000169400001_607	PROC_HUMAN	NM_006907	0	Homo sapiens pyrroline-5-carboxylate reductase 1 (PYCR1), transcript variant 1, mRNA	610	607	c/t	a 0.00:g 0.00:c 0.82:t 0.18	11	11	1919	1907	3
CS2000169400001_943	PROC_HUMAN	NM_006907	0	Homo sapiens pyrroline-5-carboxylate reductase 1 (PYCR1), transcript variant 1, mRNA	947	943	c/t	a 0.10:g 0.00:c 0.70:t 0.20	10	12	1919	1907	3
CS2000169400001_1505	PROC_HUMAN	NM_006907	0	Homo sapiens pyrroline-5-carboxylate reductase 1 (PYCR1), transcript variant 1, mRNA	1513	1505	g/a	a 0.29:g 0.71:c 0.00:t 0.00	7	7	1919	1907	3
CS2002544200001_186	0	NM_001019	3e-13	Homo sapiens ribosomal protein S15a (RPS15A), transcript variant 2, mRNA	186	186	t/c	a 0.00:g 0.00:c 0.40:t 0.60	5	5	576	576	1
CS2003527800001_280	0	XM_942492	3e-19	PREDICTED: Homo sapiens similar to MEGF10 protein (LOC652819), mRNA	280	280	a/g	a 0.50:g 0.50:c 0.00:t 0.00	4	4	665	665	1
CS2000336100001_547	0				561	547	c/t	a 0.00:g 0.00:c 0.50:t 0.50	4	4	660	644	1
CS2000521400002_1304	0	NM_152716	4e-70	Homo sapiens FLJ36874 protein (FLJ36874), mRNA	1309	1304	g/c	a 0.00:g 0.67:c 0.33:t 0.00	6	6	2079	2073	3
CS2000521400002_1474	0	NM_152716	4e-70	Homo sapiens FLJ36874 protein (FLJ36874), mRNA	1479	1474	c/a	a 0.40:g 0.00:c 0.60:t 0.00	5	5	2079	2073	3
CS2000521400002_1658	0	NM_152716	4e-70	Homo sapiens FLJ36874 protein (FLJ36874), mRNA	1663	1658	t/g	a 0.00:g 0.40:c 0.00:t 0.60	5	5	2079	2073	3
CS2001441400001_1338	0				1339	1338	c/a	a 0.50:g 0.00:c 0.50:t 0.00	4	5	1736	1735	1
CS2001398800001_440	GST2_HUMAN	NM_002413	1e-71	Homo sapiens microsomal glutathione S-transferase 2 (MGST2), mRNA	443	440	a/g	a 0.50:g 0.50:c 0.00:t 0.00	4	4	1567	1560	4
CS2001398800001_527	GST2_HUMAN	NM_002413	1e-71	Homo sapiens microsomal glutathione S-transferase 2 (MGST2), mRNA	530	527	c/t	a 0.00:g 0.00:c 0.50:t 0.50	4	4	1567	1560	4
CS2001398800001_667	GST2_HUMAN	NM_002413	1e-71	Homo sapiens microsomal glutathione S-transferase 2 (MGST2), mRNA	670	667	c/a	a 0.40:g 0.00:c 0.60:t 0.00	5	8	1567	1560	4
CS2001398800001_1229	GST2_HUMAN	NM_002413	1e-71	Homo sapiens microsomal glutathione S-transferase 2 (MGST2), mRNA	1236	1229	c/g	a 0.00:g 0.33:c 0.67:t 0.00	6	7	1567	1560	4
CS200130130000C_46	Q9TTV8	NM_002630	3e-09	Homo sapiens progastricsin (pepsinogen C) (PGC), mRNA	46	46	a/g	a 0.67:g 0.33:c 0.00:t 0.00	6	8	1356	1338	4
CS200130130000C_147	Q9TTV8	NM_002630	3e-09	Homo sapiens progastricsin (pepsinogen C) (PGC), mRNA	147	147	c/t	a 0.00:g 0.00:c 0.50:t 0.50	10	10	1356	1338	4
CS200130130000C_334	Q9TTV8	NM_002630	3e-09	Homo sapiens progastricsin (pepsinogen C) (PGC), mRNA	335	334	c/t	a 0.00:g 0.00:c 0.50:t 0.50	6	6	1356	1338	4
CS200130130000C_632	Q9TTV8	NM_002630	3e-09	Homo sapiens progastricsin (pepsinogen C) (PGC), mRNA	638	632	c/g	a 0.00:g 0.43:c 0.57:t 0.00	7	7	1356	1338	4
CS2000053600003_673	Q9NV63	NM_177925	0	Homo sapiens H2A histone family, member J (H2AFJ), transcript variant 2, mRNA	680	673	g/t	a 0.00:g 0.79:c 0.00:t 0.21	19	20	1188	1179	1
CS2000696400001_106	0				106	106	c/t	a 0.00:g 0.00:c 0.50:t 0.50	4	4	1761	1756	6
CS2000696400001_192	0				192	192	g/a	a 0.40:g 0.60:c 0.00:t 0.00	5	5	1761	1756	6
CS2000696400001_230	0				230	230	t/c	a 0.00:g 0.00:c 0.40:t 0.60	5	5	1761	1756	6
CS2000696400001_344	0				345	344	a/g	a 0.71:g 0.29:c 0.00:t 0.00	7	7	1761	1756	6
CS2000696400001_400	0				401	400	a/g	a 0.67:g 0.33:c 0.00:t 0.00	6	7	1761	1756	6
CS2000696400001_839	0				841	839	a/g	a 0.50:g 0.50:c 0.00:t 0.00	4	4	1761	1756	6
CS2000371200001_1021	Q8NDM2	NM_018198	1e-107	Homo sapiens DnaJ (Hsp40) homolog, subfamily C, member 11 (DNAJC11), mRNA	1021	1021	c/a	a 0.40:g 0.00:c 0.60:t 0.00	5	5	1608	1608	1
CS2000192100001_132	MFA5_BOVIN	NM_003480	0	Homo sapiens microfibrillar associated protein 5 (MFAP5), mRNA	132	132	a/g	a 0.50:g 0.50:c 0.00:t 0.00	12	12	988	984	1
CS2000523400001_57	0				58	57	g/t	a 0.00:g 0.67:c 0.00:t 0.33	12	12	239	237	5
CS2000523400001_74	0				75	74	a/c	a 0.50:g 0.00:c 0.50:t 0.00	12	12	239	237	5
CS2000523400001_101	0				102	101	c/t	a 0.00:g 0.00:c 0.50:t 0.50	12	12	239	237	5
CS2000523400001_108	0				109	108	t/c	a 0.00:g 0.00:c 0.25:t 0.75	12	12	239	237	5
CS2000523400001_166	0				168	166	g/t	a 0.00:g 0.58:c 0.00:t 0.42	12	12	239	237	5
CS2000034600001_349	0				349	349	c/t	a 0.00:g 0.00:c 0.70:t 0.30	20	23	1462	1460	4
CS2000034600001_417	0				417	417	c/g	a 0.00:g 0.33:c 0.67:t 0.00	18	20	1462	1460	4
CS2000034600001_466	0				466	466	a/g	a 0.67:g 0.33:c 0.00:t 0.00	18	18	1462	1460	4
CS2000034600001_639	0				641	639	a/c	a 0.50:g 0.00:c 0.50:t 0.00	4	6	1462	1460	4
CS2001459900001_387	AAH62145	XM_372180	0	PREDICTED: Homo sapiens similar to Transmembrane protein 8 precursor (M83 protein) (LOC389827), mRNA	387	387	c/t	a 0.00:g 0.00:c 0.50:t 0.50	4	4	896	894	2
CS2001459900001_525	AAH62145	XM_372180	0	PREDICTED: Homo sapiens similar to Transmembrane protein 8 precursor (M83 protein) (LOC389827), mRNA	526	525	t/c	a 0.00:g 0.00:c 0.50:t 0.50	6	7	896	894	2
CS2000597500001_690	LMIP_BOVIN	NM_030657	0	Homo sapiens lens intrinsic membrane protein 2, 19kDa (LIM2), mRNA	690	690	g/c	a 0.00:g 0.67:c 0.33:t 0.00	6	6	1021	1021	2
CS2000597500001_809	LMIP_BOVIN	NM_030657	0	Homo sapiens lens intrinsic membrane protein 2, 19kDa (LIM2), mRNA	809	809	t/g	a 0.00:g 0.33:c 0.00:t 0.67	6	6	1021	1021	2
CS2000670200001_441	Q8HYP5	NM_002989	1e-128	Homo sapiens chemokine (C-C motif) ligand 21 (CCL21), mRNA	442	441	a/g	a 0.68:g 0.32:c 0.00:t 0.00	22	24	1090	1082	1
CS2000584200002_720	Q96LT1	NM_024071	6e-42	Homo sapiens zinc finger, FYVE domain containing 21 (ZFYVE21), mRNA	721	720	a/g	a 0.60:g 0.40:c 0.00:t 0.00	10	11	876	875	1
CS2002456300001_652	Q9WUF4	NM_003761	1e-113	Homo sapiens vesicle-associated membrane protein 8 (endobrevin) (VAMP8), mRNA	663	652	c/t	a 0.00:g 0.00:c 0.76:t 0.24	17	17	803	790	1
CS2000712500001_2991	0				2996	2991	a/g	a 0.60:g 0.40:c 0.00:t 0.00	5	5	3049	3044	1
CS2000563500001_1799	Q9P154	NM_018534	0	Homo sapiens neuropilin 2 (NRP2), transcript variant 4, mRNA	1803	1799	g/a	a 0.50:g 0.50:c 0.00:t 0.00	4	5	2478	2473	1
CS2000521800001_543	Q8HY45	NM_007256	0	Homo sapiens solute carrier organic anion transporter family, member 2B1 (SLCO2B1), mRNA	544	543	g/a	a 0.33:g 0.67:c 0.00:t 0.00	6	6	3794	3789	4
CS2000521800001_2899	Q8HY45	NM_007256	0	Homo sapiens solute carrier organic anion transporter family, member 2B1 (SLCO2B1), mRNA	2901	2899	g/a	a 0.50:g 0.50:c 0.00:t 0.00	4	5	3794	3789	4
CS2000521800001_3002	Q8HY45	NM_007256	0	Homo sapiens solute carrier organic anion transporter family, member 2B1 (SLCO2B1), mRNA	3004	3002	c/t	a 0.00:g 0.00:c 0.71:t 0.29	7	7	3794	3789	4
CS2000521800001_3348	Q8HY45	NM_007256	0	Homo sapiens solute carrier organic anion transporter family, member 2B1 (SLCO2B1), mRNA	3350	3348	a/g	a 0.50:g 0.50:c 0.00:t 0.00	4	4	3794	3789	4
CS2000000500001_1317	0				1320	1317	c/g	a 0.00:g 0.25:c 0.75:t 0.00	8	9	2121	2118	1
CS2000215100002_933	GLO2_MOUSE	NM_005326	0	Homo sapiens hydroxyacylglutathione hydrolase (HAGH), mRNA	940	933	g/c	a 0.00:g 0.81:c 0.19:t 0.00	16	16	1135	1127	1
CS2000171200001_485	Q8N5E9	NM_004423	0	Homo sapiens dishevelled, dsh homolog 3 (Drosophila) (DVL3), mRNA	485	485	c/g	a 0.00:g 0.40:c 0.60:t 0.00	5	5	1003	1002	1
CS2000069800001_628	AAQ97982	NM_001033044	0	Homo sapiens glutamate-ammonia ligase (glutamine synthetase) (GLUL), transcript variant 2, mRNA	640	628	g/a	a 0.33:g 0.67:c 0.00:t 0.00	6	8	3062	3036	9
CS2000069800001_661	AAQ97982	NM_001033044	0	Homo sapiens glutamate-ammonia ligase (glutamine synthetase) (GLUL), transcript variant 2, mRNA	673	661	t/c	a 0.00:g 0.00:c 0.33:t 0.67	6	6	3062	3036	9
CS2000069800001_676	AAQ97982	NM_001033044	0	Homo sapiens glutamate-ammonia ligase (glutamine synthetase) (GLUL), transcript variant 2, mRNA	688	676	c/t	a 0.00:g 0.00:c 0.67:t 0.33	6	6	3062	3036	9
CS2000069800001_1207	AAQ97982	NM_001033044	0	Homo sapiens glutamate-ammonia ligase (glutamine synthetase) (GLUL), transcript variant 2, mRNA	1221	1207	c/t	a 0.00:g 0.00:c 0.50:t 0.50	6	8	3062	3036	9
CS2000069800001_1327	AAQ97982	NM_001033044	0	Homo sapiens glutamate-ammonia ligase (glutamine synthetase) (GLUL), transcript variant 2, mRNA	1342	1327	a/g	a 0.67:g 0.33:c 0.00:t 0.00	6	6	3062	3036	9
CS2000069800001_1517	AAQ97982	NM_001033044	0	Homo sapiens glutamate-ammonia ligase (glutamine synthetase) (GLUL), transcript variant 2, mRNA	1534	1517	t/g	a 0.00:g 0.38:c 0.00:t 0.62	8	10	3062	3036	9
CS2000069800001_1580	AAQ97982	NM_001033044	0	Homo sapiens glutamate-ammonia ligase (glutamine synthetase) (GLUL), transcript variant 2, mRNA	1597	1580	t/c	a 0.00:g 0.00:c 0.44:t 0.56	16	16	3062	3036	9
CS2000069800001_1665	AAQ97982	NM_001033044	0	Homo sapiens glutamate-ammonia ligase (glutamine synthetase) (GLUL), transcript variant 2, mRNA	1682	1665	g/a	a 0.44:g 0.56:c 0.00:t 0.00	16	16	3062	3036	9
CS2000069800001_2148	AAQ97982	NM_001033044	0	Homo sapiens glutamate-ammonia ligase (glutamine synthetase) (GLUL), transcript variant 2, mRNA	2168	2148	c/a	a 0.35:g 0.00:c 0.65:t 0.00	26	27	3062	3036	9
CS2000060200007_2110	0	XM_946223	5e-45	PREDICTED: Homo sapiens similar to heterogeneous nuclear ribonucleoprotein A3, transcript variant 2 (LOC654189), mRNA	2111	2110	c/t	a 0.00:g 0.00:c 0.70:t 0.30	10	10	2677	2669	1
CS2001410100001_1791	AAH60276	NM_001458	0	Homo sapiens filamin C, gamma (actin binding protein 280) (FLNC), mRNA	1811	1791	g/t	a 0.00:g 0.44:c 0.00:t 0.56	9	15	1982	1962	1
CS2000082000001_1059	Q9UMS4	NM_014502	0	Homo sapiens PRP19/PSO4 pre-mRNA processing factor 19 homolog (S. cerevisiae) (PRPF19), mRNA	1059	1059	t/c	a 0.00:g 0.00:c 0.25:t 0.75	8	9	1201	1198	1
CS2000554300001_656	Q9H6D0	NM_025078	3e-70	Homo sapiens PQ loop repeat containing 1 (PQLC1), mRNA	657	656	g/a	a 0.18:g 0.82:c 0.00:t 0.00	11	11	1535	1534	10
CS2000554300001_695	Q9H6D0	NM_025078	3e-70	Homo sapiens PQ loop repeat containing 1 (PQLC1), mRNA	696	695	g/t	a 0.00:g 0.82:c 0.00:t 0.18	11	13	1535	1534	10
CS2000554300001_752	Q9H6D0	NM_025078	3e-70	Homo sapiens PQ loop repeat containing 1 (PQLC1), mRNA	753	752	t/c	a 0.00:g 0.00:c 0.25:t 0.75	12	13	1535	1534	10
CS2000554300001_795	Q9H6D0	NM_025078	3e-70	Homo sapiens PQ loop repeat containing 1 (PQLC1), mRNA	796	795	c/g	a 0.00:g 0.27:c 0.73:t 0.00	11	12	1535	1534	10
CS2000554300001_819	Q9H6D0	NM_025078	3e-70	Homo sapiens PQ loop repeat containing 1 (PQLC1), mRNA	820	819	a/g	a 0.75:g 0.25:c 0.00:t 0.00	12	12	1535	1534	10
CS2000554300001_831	Q9H6D0	NM_025078	3e-70	Homo sapiens PQ loop repeat containing 1 (PQLC1), mRNA	832	831	g/a	a 0.25:g 0.75:c 0.00:t 0.00	12	12	1535	1534	10
CS2000554300001_909	Q9H6D0	NM_025078	3e-70	Homo sapiens PQ loop repeat containing 1 (PQLC1), mRNA	910	909	a/g	a 0.73:g 0.27:c 0.00:t 0.00	11	11	1535	1534	10
CS2000554300001_915	Q9H6D0	NM_025078	3e-70	Homo sapiens PQ loop repeat containing 1 (PQLC1), mRNA	916	915	g/a	a 0.27:g 0.73:c 0.00:t 0.00	11	11	1535	1534	10
CS2000554300001_998	Q9H6D0	NM_025078	3e-70	Homo sapiens PQ loop repeat containing 1 (PQLC1), mRNA	999	998	t/c	a 0.00:g 0.00:c 0.33:t 0.67	9	11	1535	1534	10
CS2000554300001_1100	Q9H6D0	NM_025078	3e-70	Homo sapiens PQ loop repeat containing 1 (PQLC1), mRNA	1101	1100	c/a	a 0.67:g 0.00:c 0.33:t 0.00	6	8	1535	1534	10
CS2001678900001_64	PCCB_PIG	NM_000532	0	Homo sapiens propionyl Coenzyme A carboxylase, beta polypeptide (PCCB), mRNA	64	64	c/g	a 0.00:g 0.29:c 0.71:t 0.00	14	14	617	606	1
CS2000608700001_1190	0	NM_005828	0	Homo sapiens WD repeat domain 68 (WDR68), transcript variant 1, mRNA	1192	1190	a/t	a 0.75:g 0.00:c 0.00:t 0.25	8	8	1425	1423	1
CS2000010000001_1009	CEBA_BOVIN	NM_004364	0	Homo sapiens CCAAT/enhancer binding protein (C/EBP), alpha (CEBPA), mRNA	1009	1009	c/a	a 0.33:g 0.00:c 0.67:t 0.00	6	9	2626	2625	1
CS2000809600001_204	0	NM_138782	0	Homo sapiens FCH domain only 2 (FCHO2), mRNA	204	204	t/c	a 0.00:g 0.00:c 0.40:t 0.60	5	5	1209	1209	1
CS2001300000012_68	BAC85434	XM_942548	2e-39	PREDICTED: Homo sapiens similar to Ig heavy chain V-II region ARH-77 precursor (LOC652848), mRNA	68	68	t/c	a 0.00:g 0.00:c 0.22:t 0.78	23	24	622	621	1
CS200130080000F_611	O77977	XM_942149	0	PREDICTED: Homo sapiens similar to HLA class I histocompatibility antigen, A-11 alpha chain precursor (MHC class I antigen A*11) (LOC652614), mRNA	617	611	t/g	a 0.00:g 0.50:c 0.00:t 0.50	8	13	1336	1320	16
CS200130080000F_662	O77977	XM_942149	0	PREDICTED: Homo sapiens similar to HLA class I histocompatibility antigen, A-11 alpha chain precursor (MHC class I antigen A*11) (LOC652614), mRNA	668	662	a/g	a 0.62:g 0.38:c 0.00:t 0.00	8	8	1336	1320	16
CS200130080000F_695	O77977	XM_942149	0	PREDICTED: Homo sapiens similar to HLA class I histocompatibility antigen, A-11 alpha chain precursor (MHC class I antigen A*11) (LOC652614), mRNA	701	695	g/c	a 0.00:g 0.62:c 0.38:t 0.00	8	9	1336	1320	16
CS200130080000F_735	O77977	XM_942149	0	PREDICTED: Homo sapiens similar to HLA class I histocompatibility antigen, A-11 alpha chain precursor (MHC class I antigen A*11) (LOC652614), mRNA	741	735	c/g	a 0.00:g 0.33:c 0.67:t 0.00	6	8	1336	1320	16
CS200130080000F_767	O77977	XM_942149	0	PREDICTED: Homo sapiens similar to HLA class I histocompatibility antigen, A-11 alpha chain precursor (MHC class I antigen A*11) (LOC652614), mRNA	773	767	g/a	a 0.33:g 0.67:c 0.00:t 0.00	6	6	1336	1320	16
CS200130080000F_774	O77977	XM_942149	0	PREDICTED: Homo sapiens similar to HLA class I histocompatibility antigen, A-11 alpha chain precursor (MHC class I antigen A*11) (LOC652614), mRNA	780	774	a/g	a 0.67:g 0.33:c 0.00:t 0.00	6	6	1336	1320	16
CS200130080000F_788	O77977	XM_942149	0	PREDICTED: Homo sapiens similar to HLA class I histocompatibility antigen, A-11 alpha chain precursor (MHC class I antigen A*11) (LOC652614), mRNA	794	788	g/a	a 0.33:g 0.67:c 0.00:t 0.00	6	6	1336	1320	16
CS200130080000F_816	O77977	XM_942149	0	PREDICTED: Homo sapiens similar to HLA class I histocompatibility antigen, A-11 alpha chain precursor (MHC class I antigen A*11) (LOC652614), mRNA	828	816	t/g	a 0.00:g 0.33:c 0.00:t 0.67	6	6	1336	1320	16
CS200130080000F_852	O77977	XM_942149	0	PREDICTED: Homo sapiens similar to HLA class I histocompatibility antigen, A-11 alpha chain precursor (MHC class I antigen A*11) (LOC652614), mRNA	864	852	c/t	a 0.00:g 0.00:c 0.67:t 0.33	6	6	1336	1320	16
CS200130080000F_867	O77977	XM_942149	0	PREDICTED: Homo sapiens similar to HLA class I histocompatibility antigen, A-11 alpha chain precursor (MHC class I antigen A*11) (LOC652614), mRNA	879	867	c/t	a 0.00:g 0.00:c 0.67:t 0.33	6	6	1336	1320	16
CS200130080000F_877	O77977	XM_942149	0	PREDICTED: Homo sapiens similar to HLA class I histocompatibility antigen, A-11 alpha chain precursor (MHC class I antigen A*11) (LOC652614), mRNA	893	877	c/a	a 0.50:g 0.00:c 0.50:t 0.00	6	10	1336	1320	16
CS200130080000F_908	O77977	XM_942149	0	PREDICTED: Homo sapiens similar to HLA class I histocompatibility antigen, A-11 alpha chain precursor (MHC class I antigen A*11) (LOC652614), mRNA	924	908	g/t	a 0.00:g 0.80:c 0.00:t 0.20	10	10	1336	1320	16
CS200130080000F_915	O77977	XM_942149	0	PREDICTED: Homo sapiens similar to HLA class I histocompatibility antigen, A-11 alpha chain precursor (MHC class I antigen A*11) (LOC652614), mRNA	931	915	t/c	a 0.00:g 0.00:c 0.20:t 0.80	10	10	1336	1320	16
CS200130080000F_951	O77977	XM_942149	0	PREDICTED: Homo sapiens similar to HLA class I histocompatibility antigen, A-11 alpha chain precursor (MHC class I antigen A*11) (LOC652614), mRNA	967	951	a/g	a 0.78:g 0.22:c 0.00:t 0.00	9	11	1336	1320	16
CS200130080000F_1005	O77977	XM_942149	0	PREDICTED: Homo sapiens similar to HLA class I histocompatibility antigen, A-11 alpha chain precursor (MHC class I antigen A*11) (LOC652614), mRNA	1021	1005	a/g	a 0.40:g 0.60:c 0.00:t 0.00	5	7	1336	1320	16
CS200130080000F_1068	O77977	XM_942149	0	PREDICTED: Homo sapiens similar to HLA class I histocompatibility antigen, A-11 alpha chain precursor (MHC class I antigen A*11) (LOC652614), mRNA	1084	1068	a/c	a 0.60:g 0.00:c 0.40:t 0.00	5	5	1336	1320	16
CS2000288600002_310	CRAB_BOVIN	NM_001885	0	Homo sapiens crystallin, alpha B (CRYAB), mRNA	311	310	g/a	a 0.17:g 0.83:c 0.00:t 0.00	48	50	1072	1044	1
CS2000242500001_648	Q9D1I6	NM_032111	0	Homo sapiens mitochondrial ribosomal protein L14 (MRPL14), nuclear gene encoding mitochondrial protein, mRNA	649	648	a/g	a 0.67:g 0.33:c 0.00:t 0.00	9	11	1359	1356	2
CS2000242500001_716	Q9D1I6	NM_032111	0	Homo sapiens mitochondrial ribosomal protein L14 (MRPL14), nuclear gene encoding mitochondrial protein, mRNA	718	716	a/g	a 0.78:g 0.22:c 0.00:t 0.00	9	9	1359	1356	2
CS2000294200002_634	0	NM_016000	3e-09	Homo sapiens tRNA nucleotidyl transferase, CCA-adding, 1 (TRNT1), transcript variant 1, mRNA	636	634	a/g	a 0.43:g 0.57:c 0.00:t 0.00	7	8	1307	1300	1
CS2001301600008_1089	TBB5_CHICK	NM_001069	0	Homo sapiens tubulin, beta 2A (TUBB2A), mRNA	1121	1089	c/g	a 0.00:g 0.25:c 0.75:t 0.00	12	13	1599	1564	1
CS2003586300001_479	AAH23557	NM_005926	0	Homo sapiens microfibrillar-associated protein 1 (MFAP1), mRNA	479	479	g/a	a 0.33:g 0.67:c 0.00:t 0.00	6	6	870	870	1
CS2000597700001_210	VAG2_PIG	NM_130463	0	Homo sapiens ATPase, H+ transporting, lysosomal 13kDa, V1 subunit G2 (ATP6V1G2), transcript variant 1, mRNA	210	210	c/t	a 0.00:g 0.00:c 0.80:t 0.20	10	10	543	540	1
CS2001245900001_421	O14665	NM_014629	9e-89	Homo sapiens Rho guanine nucleotide exchange factor (GEF) 10 (ARHGEF10), mRNA	421	421	c/g	a 0.00:g 0.50:c 0.50:t 0.00	4	4	1409	1403	1
CS2001242700001_459	0				459	459	g/a	a 0.25:g 0.75:c 0.00:t 0.00	8	8	1262	1242	1
CS2000929600001_254	CLX2_HUMAN	NM_001008220	0	Homo sapiens complexin 2 (CPLX2), transcript variant 2, mRNA	254	254	t/c	a 0.00:g 0.00:c 0.50:t 0.50	4	4	1344	1344	1
CS2000063900003_1412	CYA2_HUMAN	NM_020546	0	Homo sapiens adenylate cyclase 2 (brain) (ADCY2), mRNA	1418	1412	a/g	a 0.60:g 0.40:c 0.00:t 0.00	5	5	1565	1558	1
CS2000024600001_256	Q8C2J5	NM_014203	0	Homo sapiens adaptor-related protein complex 2, alpha 1 subunit (AP2A1), transcript variant 1, mRNA	256	256	a/g	a 0.60:g 0.40:c 0.00:t 0.00	5	5	580	580	8
CS2000024600001_277	Q8C2J5	NM_014203	0	Homo sapiens adaptor-related protein complex 2, alpha 1 subunit (AP2A1), transcript variant 1, mRNA	277	277	c/g	a 0.00:g 0.40:c 0.60:t 0.00	5	5	580	580	8
CS2000024600001_292	Q8C2J5	NM_014203	0	Homo sapiens adaptor-related protein complex 2, alpha 1 subunit (AP2A1), transcript variant 1, mRNA	292	292	t/g	a 0.00:g 0.50:c 0.00:t 0.50	4	5	580	580	8
CS2000024600001_304	Q8C2J5	NM_014203	0	Homo sapiens adaptor-related protein complex 2, alpha 1 subunit (AP2A1), transcript variant 1, mRNA	304	304	t/c	a 0.00:g 0.00:c 0.50:t 0.50	4	5	580	580	8
CS2000024600001_310	Q8C2J5	NM_014203	0	Homo sapiens adaptor-related protein complex 2, alpha 1 subunit (AP2A1), transcript variant 1, mRNA	310	310	c/t	a 0.00:g 0.00:c 0.50:t 0.50	4	4	580	580	8
CS2000024600001_325	Q8C2J5	NM_014203	0	Homo sapiens adaptor-related protein complex 2, alpha 1 subunit (AP2A1), transcript variant 1, mRNA	325	325	c/t	a 0.00:g 0.00:c 0.50:t 0.50	4	4	580	580	8
CS2000024600001_337	Q8C2J5	NM_014203	0	Homo sapiens adaptor-related protein complex 2, alpha 1 subunit (AP2A1), transcript variant 1, mRNA	337	337	c/g	a 0.00:g 0.50:c 0.50:t 0.00	4	4	580	580	8
CS2000024600001_355	Q8C2J5	NM_014203	0	Homo sapiens adaptor-related protein complex 2, alpha 1 subunit (AP2A1), transcript variant 1, mRNA	355	355	a/c	a 0.50:g 0.00:c 0.50:t 0.00	4	4	580	580	8
CS2000123000001_2304	O88443	NM_015055	0	Homo sapiens SWAP-70 protein (SWAP70), mRNA	2321	2304	g/a	a 0.25:g 0.75:c 0.00:t 0.00	8	10	3003	2980	1
CS2000878700001_200	CYDX_RAT	NM_001801	0	Homo sapiens cysteine dioxygenase, type I (CDO1), mRNA	200	200	c/a	a 0.38:g 0.00:c 0.62:t 0.00	8	8	513	511	3
CS2000878700001_318	CYDX_RAT	NM_001801	0	Homo sapiens cysteine dioxygenase, type I (CDO1), mRNA	319	318	g/t	a 0.00:g 0.62:c 0.00:t 0.38	8	8	513	511	3
CS2000878700001_345	CYDX_RAT	NM_001801	0	Homo sapiens cysteine dioxygenase, type I (CDO1), mRNA	346	345	c/t	a 0.00:g 0.00:c 0.57:t 0.43	7	8	513	511	3
CS2001302800003_1264	AAR00321	NM_004039	0	Homo sapiens annexin A2 (ANXA2), transcript variant 3, mRNA	1320	1264	c/t	a 0.00:g 0.00:c 0.62:t 0.38	61	65	2081	1987	2
CS2001302800003_1750	AAR00321	NM_004039	0	Homo sapiens annexin A2 (ANXA2), transcript variant 3, mRNA	1844	1750	g/t	a 0.00:g 0.80:c 0.00:t 0.20	64	68	2081	1987	2
CS2000486800002_801	Q8HZ68	NM_005630	0	Homo sapiens solute carrier organic anion transporter family, member 2A1 (SLCO2A1), mRNA	804	801	c/t	a 0.00:g 0.00:c 0.60:t 0.40	5	5	2066	2063	4
CS2000486800002_807	Q8HZ68	NM_005630	0	Homo sapiens solute carrier organic anion transporter family, member 2A1 (SLCO2A1), mRNA	810	807	t/a	a 0.40:g 0.00:c 0.00:t 0.60	5	5	2066	2063	4
CS2000486800002_1029	Q8HZ68	NM_005630	0	Homo sapiens solute carrier organic anion transporter family, member 2A1 (SLCO2A1), mRNA	1032	1029	c/t	a 0.00:g 0.00:c 0.60:t 0.40	5	5	2066	2063	4
CS2000486800002_1924	Q8HZ68	NM_005630	0	Homo sapiens solute carrier organic anion transporter family, member 2A1 (SLCO2A1), mRNA	1927	1924	a/g	a 0.67:g 0.33:c 0.00:t 0.00	6	8	2066	2063	4
CS2000520900001_1364	Q8IWV7	NM_174916	0	Homo sapiens ubiquitin protein ligase E3 component n-recognin 1 (UBR1), mRNA	1367	1364	a/c	a 0.82:g 0.00:c 0.18:t 0.00	22	26	1922	1912	1
CS2000546400001_532	SSRP_HUMAN	NM_003146	0	Homo sapiens structure specific recognition protein 1 (SSRP1), mRNA	535	532	c/g	a 0.00:g 0.29:c 0.71:t 0.00	7	8	1932	1909	2
CS2000546400001_643	SSRP_HUMAN	NM_003146	0	Homo sapiens structure specific recognition protein 1 (SSRP1), mRNA	655	643	c/t	a 0.00:g 0.00:c 0.75:t 0.25	8	8	1932	1909	2
CS2000072400002_93	CP3O_SHEEP	NM_017460	0	Homo sapiens cytochrome P450, family 3, subfamily A, polypeptide 4 (CYP3A4), mRNA	93	93	c/t	a 0.00:g 0.00:c 0.50:t 0.50	4	4	1731	1712	3
CS2000072400002_438	CP3O_SHEEP	NM_017460	0	Homo sapiens cytochrome P450, family 3, subfamily A, polypeptide 4 (CYP3A4), mRNA	438	438	a/g	a 0.75:g 0.25:c 0.00:t 0.00	8	8	1731	1712	3
CS2000072400002_1117	CP3O_SHEEP	NM_017460	0	Homo sapiens cytochrome P450, family 3, subfamily A, polypeptide 4 (CYP3A4), mRNA	1122	1117	g/c	a 0.00:g 0.71:c 0.29:t 0.00	7	7	1731	1712	3
CS2000938300001_236	AAH60877	NM_003620	0	Homo sapiens protein phosphatase 1D magnesium-dependent, delta isoform (PPM1D), mRNA	236	236	t/c	a 0.00:g 0.00:c 0.33:t 0.67	12	12	349	349	1
CS2001133800001_166	0	NM_018207	1e-44	Homo sapiens tripartite motif-containing 62 (TRIM62), mRNA	166	166	t/c	a 0.00:g 0.00:c 0.25:t 0.75	12	13	578	578	1
CS2000891400001_81	DPE4_HUMAN	NM_019896	0	Homo sapiens polymerase (DNA-directed), epsilon 4 (p12 subunit) (POLE4), mRNA	81	81	g/t	a 0.00:g 0.75:c 0.00:t 0.25	8	8	696	694	2
CS2000891400001_92	DPE4_HUMAN	NM_019896	0	Homo sapiens polymerase (DNA-directed), epsilon 4 (p12 subunit) (POLE4), mRNA	92	92	g/a	a 0.25:g 0.75:c 0.00:t 0.00	8	8	696	694	2
CS2000640100001_1117	RIL_HUMAN	NM_003687	0	Homo sapiens PDZ and LIM domain 4 (PDLIM4), mRNA	1122	1117	c/t	a 0.00:g 0.00:c 0.71:t 0.29	7	7	1311	1305	1
CS2000132100002_1147	Q8WUM2	NM_004860	0	Homo sapiens fragile X mental retardation, autosomal homolog 2 (FXR2), mRNA	1148	1147	g/a	a 0.20:g 0.70:c 0.10:t 0.00	10	10	1379	1378	1
CS2001435600001_551	0				551	551	g/c	a 0.00:g 0.50:c 0.50:t 0.00	4	6	814	814	1
CS2000229600002_354	DNL1_HUMAN	NM_000234	0	Homo sapiens ligase I, DNA, ATP-dependent (LIG1), mRNA	354	354	c/t	a 0.00:g 0.00:c 0.50:t 0.50	4	4	1411	1408	2
CS2000229600002_367	DNL1_HUMAN	NM_000234	0	Homo sapiens ligase I, DNA, ATP-dependent (LIG1), mRNA	367	367	a/g	a 0.50:g 0.50:c 0.00:t 0.00	4	4	1411	1408	2
CS2001336200002_796	NXF1_HUMAN	NM_006362	1e-123	Homo sapiens nuclear RNA export factor 1 (NXF1), mRNA	796	796	c/t	a 0.00:g 0.00:c 0.67:t 0.33	6	7	847	847	2
CS2001336200002_810	NXF1_HUMAN	NM_006362	1e-123	Homo sapiens nuclear RNA export factor 1 (NXF1), mRNA	810	810	t/g	a 0.00:g 0.33:c 0.00:t 0.67	6	7	847	847	2
CS2000296500001_517	Q8K354	NM_001236	0	Homo sapiens carbonyl reductase 3 (CBR3), mRNA	518	517	g/t	a 0.00:g 0.60:c 0.00:t 0.40	5	5	773	772	1
CS2000560000001_1049	AAH65510	NM_004341	0	Homo sapiens carbamoyl-phosphate synthetase 2, aspartate transcarbamylase, and dihydroorotase (CAD), mRNA	1049	1049	c/t	a 0.00:g 0.00:c 0.50:t 0.50	4	4	2592	2584	1
CS2000685700001_239	0	XM_942492	3e-19	PREDICTED: Homo sapiens similar to MEGF10 protein (LOC652819), mRNA	242	239	g/a	a 0.60:g 0.40:c 0.00:t 0.00	5	7	1076	1068	2
CS2000685700001_706	0	XM_942492	3e-19	PREDICTED: Homo sapiens similar to MEGF10 protein (LOC652819), mRNA	711	706	a/g	a 0.60:g 0.40:c 0.00:t 0.00	5	5	1076	1068	2
CS2001335300003_639	Q9H2K0	NM_152912	1e-107	Homo sapiens mitochondrial translational initiation factor 3 (MTIF3), mRNA	640	639	c/g	a 0.00:g 0.33:c 0.67:t 0.00	6	6	950	949	1
CS2001305500003_678	PRR1_BOVIN	NM_006161	1e-23	Homo sapiens neurogenin 1 (NEUROG1), mRNA	751	678	a/g	a 0.64:g 0.36:c 0.00:t 0.00	25	27	1200	1100	1
CS2001867200001_286	0				286	286	g/t	a 0.00:g 0.50:c 0.00:t 0.50	4	4	707	707	1
CS2000001800007_66	Q8MKI0	NM_006757	0	Homo sapiens troponin T type 3 (skeletal, fast) (TNNT3), mRNA	66	66	c/g	a 0.00:g 0.22:c 0.78:t 0.00	9	9	600	598	1
CS2000389100001_224	ANXD_CANFA	NM_004306	0	Homo sapiens annexin A13 (ANXA13), transcript variant 1, mRNA	224	224	g/a	a 0.40:g 0.60:c 0.00:t 0.00	5	5	1412	1411	2
CS2000389100001_379	ANXD_CANFA	NM_004306	0	Homo sapiens annexin A13 (ANXA13), transcript variant 1, mRNA	379	379	c/t	a 0.00:g 0.00:c 0.50:t 0.50	4	4	1412	1411	2
CS2000035100001_205	CAE84582	NM_017432	0	Homo sapiens prostate tumor overexpressed gene 1 (PTOV1), mRNA	207	205	c/t	a 0.00:g 0.00:c 0.82:t 0.18	11	11	1496	1478	4
CS2000035100001_283	CAE84582	NM_017432	0	Homo sapiens prostate tumor overexpressed gene 1 (PTOV1), mRNA	286	283	g/a	a 0.17:g 0.83:c 0.00:t 0.00	12	12	1496	1478	4
CS2000035100001_919	CAE84582	NM_017432	0	Homo sapiens prostate tumor overexpressed gene 1 (PTOV1), mRNA	926	919	c/g	a 0.00:g 0.25:c 0.75:t 0.00	8	12	1496	1478	4
CS2000035100001_1345	CAE84582	NM_017432	0	Homo sapiens prostate tumor overexpressed gene 1 (PTOV1), mRNA	1362	1345	g/a	a 0.33:g 0.67:c 0.00:t 0.00	6	6	1496	1478	4
CS2000184500002_300	Q8IY17	NM_006702	5e-73	Homo sapiens neuropathy target esterase (NTE), mRNA	300	300	c/g	a 0.00:g 0.44:c 0.56:t 0.00	9	10	503	502	1
CS2001300000055_24	BAC85434	XM_941366	3e-44	PREDICTED: Homo sapiens similar to Ig gamma-1 chain C region (LOC652050), mRNA	24	24	g/a	a 0.50:g 0.50:c 0.00:t 0.00	4	10	705	705	2
CS2001300000055_199	BAC85434	XM_941366	3e-44	PREDICTED: Homo sapiens similar to Ig gamma-1 chain C region (LOC652050), mRNA	199	199	g/a	a 0.18:g 0.82:c 0.00:t 0.00	11	11	705	705	2
CS2000785800001_452	BAD08419	NM_019052	1e-127	Homo sapiens coiled-coil alpha-helical rod protein 1 (CCHCR1), mRNA	452	452	c/a	a 0.40:g 0.00:c 0.60:t 0.00	5	5	1588	1587	2
CS2000785800001_678	BAD08419	NM_019052	1e-127	Homo sapiens coiled-coil alpha-helical rod protein 1 (CCHCR1), mRNA	679	678	a/c	a 0.67:g 0.00:c 0.33:t 0.00	6	6	1588	1587	2
CS2001222100001_461	SYFB_HUMAN	NM_005687	0	Homo sapiens phenylalanine-tRNA synthetase-like, beta subunit (FARSLB), mRNA	464	461	g/a	a 0.50:g 0.50:c 0.00:t 0.00	4	4	1087	1081	1
CS2001306300001_63	0	NM_001007139	1e-50	Homo sapiens chromosome 11 open reading frame 43 (C11orf43), mRNA	63	63	g/t	a 0.00:g 0.78:c 0.00:t 0.22	9	10	618	616	2
CS2001306300001_516	0	NM_001007139	1e-50	Homo sapiens chromosome 11 open reading frame 43 (C11orf43), mRNA	518	516	g/a	a 0.40:g 0.60:c 0.00:t 0.00	5	5	618	616	2
CS2000286700001_1316	VP26_HUMAN	NM_004896	0	Homo sapiens vacuolar protein sorting 26 homolog A (yeast) (VPS26A), transcript variant 1, mRNA	1321	1316	a/t	a 0.50:g 0.00:c 0.00:t 0.50	4	4	2710	2696	2
CS2000286700001_2412	VP26_HUMAN	NM_004896	0	Homo sapiens vacuolar protein sorting 26 homolog A (yeast) (VPS26A), transcript variant 1, mRNA	2422	2412	t/a	a 0.29:g 0.00:c 0.00:t 0.71	14	19	2710	2696	2
CS2000649200001_2343	Q9BU25	NM_015127	6e-93	Homo sapiens chloride channel CLIC-like 1 (CLCC1), mRNA	2345	2343	c/t	a 0.00:g 0.00:c 0.50:t 0.50	4	4	2381	2379	1
CS2001381500001_791	0	XR_001317	4e-29	PREDICTED: Homo sapiens hypothetical protein FLJ33996 (FLJ33996), misc RNA	791	791	c/a	a 0.44:g 0.00:c 0.56:t 0.00	9	10	2163	2154	7
CS2001381500001_1127	0	XR_001317	4e-29	PREDICTED: Homo sapiens hypothetical protein FLJ33996 (FLJ33996), misc RNA	1127	1127	c/t	a 0.00:g 0.00:c 0.78:t 0.22	9	11	2163	2154	7
CS2001381500001_1542	0	XR_001317	4e-29	PREDICTED: Homo sapiens hypothetical protein FLJ33996 (FLJ33996), misc RNA	1546	1542	g/a	a 0.29:g 0.71:c 0.00:t 0.00	7	7	2163	2154	7
CS2001381500001_1598	0	XR_001317	4e-29	PREDICTED: Homo sapiens hypothetical protein FLJ33996 (FLJ33996), misc RNA	1602	1598	t/c	a 0.00:g 0.00:c 0.25:t 0.75	8	8	2163	2154	7
CS2001381500001_1848	0	XR_001317	4e-29	PREDICTED: Homo sapiens hypothetical protein FLJ33996 (FLJ33996), misc RNA	1855	1848	a/t	a 0.57:g 0.00:c 0.00:t 0.43	7	9	2163	2154	7
CS2001381500001_1857	0	XR_001317	4e-29	PREDICTED: Homo sapiens hypothetical protein FLJ33996 (FLJ33996), misc RNA	1865	1857	t/g	a 0.00:g 0.50:c 0.00:t 0.50	8	9	2163	2154	7
CS2001381500001_1932	0	XR_001317	4e-29	PREDICTED: Homo sapiens hypothetical protein FLJ33996 (FLJ33996), misc RNA	1941	1932	c/t	a 0.00:g 0.00:c 0.80:t 0.20	10	10	2163	2154	7
CS2000048700001_1109	CPE1_BOVIN	NM_000773	0	Homo sapiens cytochrome P450, family 2, subfamily E, polypeptide 1 (CYP2E1), mRNA	1162	1109	g/a	a 0.22:g 0.78:c 0.00:t 0.00	9	10	2401	2339	1
CS2000222200002_1037	Q8BI42	NM_001005335	7e-51	Homo sapiens heterogeneous nuclear ribonucleoprotein L (HNRPL), transcript variant 2, mRNA	1039	1037	g/t	a 0.00:g 0.75:c 0.00:t 0.25	8	8	1224	1222	1
CS2000183500001_235	Q9Y2P5	NM_012254	1e-85	Homo sapiens solute carrier family 27 (fatty acid transporter), member 5 (SLC27A5), mRNA	235	235	c/t	a 0.00:g 0.00:c 0.60:t 0.40	5	6	651	651	1
CS2000082400001_680	0				698	680	a/g	a 0.67:g 0.33:c 0.00:t 0.00	6	6	1098	1078	4
CS2000082400001_698	0				716	698	a/g	a 0.60:g 0.40:c 0.00:t 0.00	5	6	1098	1078	4
CS2000082400001_839	0				858	839	a/g	a 0.67:g 0.33:c 0.00:t 0.00	6	6	1098	1078	4
CS2000082400001_953	0				973	953	t/c	a 0.00:g 0.00:c 0.50:t 0.50	4	5	1098	1078	4
CS2000816900001_601	LMG2_HUMAN	NM_005562	1e-62	Homo sapiens laminin, gamma 2 (LAMC2), transcript variant 1, mRNA	601	601	c/t	a 0.00:g 0.00:c 0.60:t 0.40	5	5	1246	1246	1
CS2000161400001_372	Q7YS29	NM_005271	0	Homo sapiens glutamate dehydrogenase 1 (GLUD1), mRNA	373	372	g/a	a 0.30:g 0.70:c 0.00:t 0.00	10	13	3171	3075	10
CS2000161400001_866	Q7YS29	NM_005271	0	Homo sapiens glutamate dehydrogenase 1 (GLUD1), mRNA	876	866	g/c	a 0.00:g 0.70:c 0.30:t 0.00	10	10	3171	3075	10
CS2000161400001_878	Q7YS29	NM_005271	0	Homo sapiens glutamate dehydrogenase 1 (GLUD1), mRNA	888	878	c/t	a 0.00:g 0.00:c 0.70:t 0.30	10	10	3171	3075	10
CS2000161400001_908	Q7YS29	NM_005271	0	Homo sapiens glutamate dehydrogenase 1 (GLUD1), mRNA	918	908	c/t	a 0.00:g 0.00:c 0.67:t 0.33	9	11	3171	3075	10
CS2000161400001_935	Q7YS29	NM_005271	0	Homo sapiens glutamate dehydrogenase 1 (GLUD1), mRNA	945	935	t/c	a 0.00:g 0.00:c 0.30:t 0.70	10	10	3171	3075	10
CS2000161400001_956	Q7YS29	NM_005271	0	Homo sapiens glutamate dehydrogenase 1 (GLUD1), mRNA	966	956	a/g	a 0.67:g 0.33:c 0.00:t 0.00	9	13	3171	3075	10
CS2000161400001_965	Q7YS29	NM_005271	0	Homo sapiens glutamate dehydrogenase 1 (GLUD1), mRNA	975	965	c/t	a 0.00:g 0.00:c 0.67:t 0.33	9	14	3171	3075	10
CS2000161400001_1004	Q7YS29	NM_005271	0	Homo sapiens glutamate dehydrogenase 1 (GLUD1), mRNA	1014	1004	g/a	a 0.23:g 0.77:c 0.00:t 0.00	13	15	3171	3075	10
CS2000161400001_1044	Q7YS29	NM_005271	0	Homo sapiens glutamate dehydrogenase 1 (GLUD1), mRNA	1054	1044	g/a	a 0.21:g 0.79:c 0.00:t 0.00	14	15	3171	3075	10
CS2000161400001_1227	Q7YS29	NM_005271	0	Homo sapiens glutamate dehydrogenase 1 (GLUD1), mRNA	1239	1227	a/c	a 0.83:g 0.00:c 0.17:t 0.00	12	12	3171	3075	10
CS2000653700001_671	0	NM_003644	1e-50	Homo sapiens growth arrest-specific 7 (GAS7), transcript variant a, mRNA	671	671	t/c	a 0.00:g 0.00:c 0.40:t 0.60	5	5	1678	1672	2
CS2000653700001_929	0	NM_003644	1e-50	Homo sapiens growth arrest-specific 7 (GAS7), transcript variant a, mRNA	929	929	a/g	a 0.40:g 0.60:c 0.00:t 0.00	5	6	1678	1672	2
CS2000642400001_979	0				980	979	t/g	a 0.00:g 0.33:c 0.00:t 0.67	6	6	1164	1163	2
CS2000642400001_1113	0				1114	1113	g/t	a 0.00:g 0.50:c 0.00:t 0.50	4	4	1164	1163	2
CS2001339900001_519	AAH60972	NM_001025203	1e-107	Homo sapiens U2(RNU2) small nuclear RNA auxiliary factor 1 (U2AF1), transcript variant b, mRNA	523	519	c/t	a 0.00:g 0.00:c 0.65:t 0.35	20	20	1052	1047	1
CS2000067800002_947	DOC6_HUMAN	NM_020812	0	Homo sapiens dedicator of cytokinesis 6 (DOCK6), mRNA	976	947	c/a	a 0.43:g 0.00:c 0.57:t 0.00	61	62	1502	1460	1
CS2001440900001_976	Q9H5J6	NM_024956	0	Homo sapiens transmembrane protein 62 (TMEM62), mRNA	976	976	a/c	a 0.50:g 0.00:c 0.50:t 0.00	4	5	1612	1611	2
CS2001440900001_1410	Q9H5J6	NM_024956	0	Homo sapiens transmembrane protein 62 (TMEM62), mRNA	1411	1410	c/t	a 0.00:g 0.00:c 0.50:t 0.50	4	5	1612	1611	2
CS2001890900001_37	K6PP_HUMAN	NM_002627	0	Homo sapiens phosphofructokinase, platelet (PFKP), mRNA	37	37	g/a	a 0.43:g 0.57:c 0.00:t 0.00	7	10	561	555	1
CS2001202600001_719	Q8WU37	NM_025130	0	Homo sapiens hexokinase domain containing 1 (HKDC1), mRNA	719	719	g/a	a 0.50:g 0.50:c 0.00:t 0.00	4	4	1240	1227	1
CS2000170300001_1693	0	NM_024896	8e-34	Homo sapiens KIAA1815 (KIAA1815), mRNA	1696	1693	a/c	a 0.43:g 0.00:c 0.57:t 0.00	7	7	2125	2118	1
CS2000756100001_1976	FXM1_RAT	NM_202003	0	Homo sapiens forkhead box M1 (FOXM1), transcript variant 3, mRNA	1979	1976	c/t	a 0.00:g 0.00:c 0.50:t 0.50	4	4	2594	2590	2
CS2000756100001_2158	FXM1_RAT	NM_202003	0	Homo sapiens forkhead box M1 (FOXM1), transcript variant 3, mRNA	2161	2158	t/g	a 0.00:g 0.40:c 0.00:t 0.60	5	5	2594	2590	2
CS2000101400001_1726	O76022	NM_007040	0	Homo sapiens heterogeneous nuclear ribonucleoprotein U-like 1 (HNRPUL1), transcript variant 1, mRNA	1769	1726	t/a	a 0.50:g 0.00:c 0.00:t 0.50	22	24	2837	2780	3
CS2000101400001_1931	O76022	NM_007040	0	Homo sapiens heterogeneous nuclear ribonucleoprotein U-like 1 (HNRPUL1), transcript variant 1, mRNA	1981	1931	c/g	a 0.00:g 0.37:c 0.63:t 0.00	27	28	2837	2780	3
CS2000101400001_2299	O76022	NM_007040	0	Homo sapiens heterogeneous nuclear ribonucleoprotein U-like 1 (HNRPUL1), transcript variant 1, mRNA	2356	2299	c/a	a 0.22:g 0.00:c 0.78:t 0.00	9	9	2837	2780	3
CS2000293800001_190	0	NM_005779	1e-61	Homo sapiens lipoma HMGIC fusion partner-like 2 (LHFPL2), mRNA	191	190	c/a	a 0.40:g 0.00:c 0.60:t 0.00	5	5	1900	1878	2
CS2000293800001_366	0	NM_005779	1e-61	Homo sapiens lipoma HMGIC fusion partner-like 2 (LHFPL2), mRNA	367	366	g/a	a 0.20:g 0.80:c 0.00:t 0.00	10	10	1900	1878	2
CS2003699800001_303	0				303	303	t/a	a 0.20:g 0.00:c 0.00:t 0.80	10	10	725	725	2
CS2003699800001_313	0				313	313	g/a	a 0.30:g 0.70:c 0.00:t 0.00	10	10	725	725	2
CS2001358400001_565	ICA3_BOVIN	NM_002162	0	Homo sapiens intercellular adhesion molecule 3 (ICAM3), mRNA	579	565	g/c	a 0.09:g 0.73:c 0.18:t 0.00	11	11	2248	2226	1
CS2000247600001_304	0	NM_005392	0	Homo sapiens PHD finger protein 2 (PHF2), transcript variant 1, mRNA	307	304	g/a/c	a 0.25:g 0.50:c 0.25:t 0.00	8	8	1616	1608	3
CS2000247600001_533	0	NM_005392	0	Homo sapiens PHD finger protein 2 (PHF2), transcript variant 1, mRNA	537	533	t/g	a 0.00:g 0.29:c 0.14:t 0.57	7	7	1616	1608	3
CS2000247600001_554	0	NM_005392	0	Homo sapiens PHD finger protein 2 (PHF2), transcript variant 1, mRNA	561	554	g/a/c	a 0.29:g 0.43:c 0.29:t 0.00	7	7	1616	1608	3
CS2000629700001_2501	Q9HCL8	NM_020914	0	Homo sapiens chromosome 17 open reading frame 27 (C17orf27), mRNA	2513	2501	c/t	a 0.00:g 0.00:c 0.67:t 0.33	6	7	2937	2924	1
CS2001329500002_592	POR2_HUMAN	NM_003375	0	Homo sapiens voltage-dependent anion channel 2 (VDAC2), mRNA	626	592	g/a	a 0.26:g 0.74:c 0.00:t 0.00	23	24	1783	1715	1
CS2000309700002_446	AAH12742	NM_001039492	0	Homo sapiens four and a half LIM domains 2 (FHL2), transcript variant 5, mRNA	448	446	c/t	a 0.00:g 0.00:c 0.67:t 0.33	21	21	1385	1375	3
CS2000309700002_562	AAH12742	NM_001039492	0	Homo sapiens four and a half LIM domains 2 (FHL2), transcript variant 5, mRNA	564	562	g/a	a 0.17:g 0.83:c 0.00:t 0.00	12	15	1385	1375	3
CS2000309700002_1072	AAH12742	NM_001039492	0	Homo sapiens four and a half LIM domains 2 (FHL2), transcript variant 5, mRNA	1082	1072	t/c	a 0.00:g 0.00:c 0.44:t 0.56	9	9	1385	1375	3
CS2000555900001_335	Q8N5W1	NM_012399	0	Homo sapiens phosphatidylinositol transfer protein, beta (PITPNB), mRNA	335	335	g/t	a 0.00:g 0.57:c 0.00:t 0.43	14	14	1071	1071	1
CS2000228100003_92	0	NM_152267	3e-14	Homo sapiens ring finger protein 185 (RNF185), mRNA	92	92	g/t	a 0.00:g 0.75:c 0.06:t 0.19	16	16	632	632	1
CS2003177200001_363	Q8WUM3	NM_004232	1e-122	Homo sapiens suppressor of cytokine signaling 6 (SOCS6), mRNA	363	363	g/a	a 0.50:g 0.50:c 0.00:t 0.00	4	4	809	809	1
CS2001335800001_85	Q8BVF0	NM_020677	0	Homo sapiens HSCARG protein (HSCARG), mRNA	86	85	g/a	a 0.30:g 0.70:c 0.00:t 0.00	10	10	621	617	3
CS2001335800001_303	Q8BVF0	NM_020677	0	Homo sapiens HSCARG protein (HSCARG), mRNA	306	303	g/c	a 0.00:g 0.56:c 0.44:t 0.00	9	10	621	617	3
CS2001335800001_390	Q8BVF0	NM_020677	0	Homo sapiens HSCARG protein (HSCARG), mRNA	393	390	a/c	a 0.60:g 0.00:c 0.40:t 0.00	5	6	621	617	3
CS2003367600001_149	DHI2_BOVIN	NM_000196	0	Homo sapiens hydroxysteroid (11-beta) dehydrogenase 2 (HSD11B2), mRNA	149	149	c/g	a 0.00:g 0.50:c 0.50:t 0.00	4	4	1978	1975	2
CS2003367600001_170	DHI2_BOVIN	NM_000196	0	Homo sapiens hydroxysteroid (11-beta) dehydrogenase 2 (HSD11B2), mRNA	170	170	c/t	a 0.00:g 0.00:c 0.50:t 0.50	4	4	1978	1975	2
CS2001124700001_210	0	NM_032040	6e-87	Homo sapiens coiled-coil domain containing 8 (CCDC8), mRNA	210	210	t/c	a 0.00:g 0.00:c 0.40:t 0.60	5	5	656	654	1
CS2000800600001_1349	AAH65366	NM_003403	0	Homo sapiens YY1 transcription factor (YY1), mRNA	1349	1349	a/g	a 0.50:g 0.50:c 0.00:t 0.00	4	4	1551	1551	1
CS2001325400001_95	BAC54813				95	95	c/t	a 0.00:g 0.00:c 0.58:t 0.42	12	24	1238	1186	2
CS2001325400001_104	BAC54813				104	104	g/a	a 0.31:g 0.69:c 0.00:t 0.00	16	28	1238	1186	2
CS2000610700001_1400	Q9BX29	NM_000129	0	Homo sapiens coagulation factor XIII, A1 polypeptide (F13A1), mRNA	1400	1400	g/t	a 0.00:g 0.57:c 0.00:t 0.43	7	7	2439	2437	3
CS2000610700001_1407	Q9BX29	NM_000129	0	Homo sapiens coagulation factor XIII, A1 polypeptide (F13A1), mRNA	1407	1407	g/a	a 0.50:g 0.50:c 0.00:t 0.00	6	8	2439	2437	3
CS2000610700001_1651	Q9BX29	NM_000129	0	Homo sapiens coagulation factor XIII, A1 polypeptide (F13A1), mRNA	1651	1651	c/t	a 0.00:g 0.00:c 0.75:t 0.25	8	8	2439	2437	3
CS2001042200001_222	Q9EQN5	NM_002180	8e-89	Homo sapiens immunoglobulin mu binding protein 2 (IGHMBP2), mRNA	222	222	g/a	a 0.29:g 0.71:c 0.00:t 0.00	7	7	734	734	1
CS2001463900001_40	AAH64902	NM_015084	0	Homo sapiens mitochondrial ribosomal protein S27 (MRPS27), nuclear gene encoding mitochondrial protein, mRNA	40	40	t/c	a 0.00:g 0.00:c 0.38:t 0.62	8	9	580	579	2
CS2001463900001_48	AAH64902	NM_015084	0	Homo sapiens mitochondrial ribosomal protein S27 (MRPS27), nuclear gene encoding mitochondrial protein, mRNA	48	48	g/t	a 0.00:g 0.67:c 0.00:t 0.33	9	9	580	579	2
CS2000367700001_1228	T4AP_MOUSE	NM_199368	0	Homo sapiens transient receptor potential cation channel, subfamily C, member 4 associated protein (TRPC4AP), transcript variant 2, mRNA	1232	1228	g/a	a 0.25:g 0.75:c 0.00:t 0.00	8	10	1915	1893	1
CS2000399700001_695	0	NM_019061	0	Homo sapiens myotubularin related protein 12 (MTMR12), mRNA	697	695	g/t	a 0.00:g 0.71:c 0.00:t 0.29	7	7	1069	1065	1
CS2000366300001_1228	CAC88691	NM_003224	0	Homo sapiens ADP-ribosylation factor related protein 1 (ARFRP1), mRNA	1231	1228	t/g	a 0.00:g 0.29:c 0.00:t 0.71	7	10	2193	2182	1
CS2002379700001_511	BAB85686	NM_145638	1e-127	Homo sapiens oxysterol binding protein-like 5 (OSBPL5), transcript variant 2, mRNA	511	511	a/g	a 0.50:g 0.50:c 0.00:t 0.00	4	4	1138	1135	2
CS2002379700001_691	BAB85686	NM_145638	1e-127	Homo sapiens oxysterol binding protein-like 5 (OSBPL5), transcript variant 2, mRNA	692	691	c/g	a 0.00:g 0.50:c 0.50:t 0.00	4	4	1138	1135	2
CS2001311000002_161	Q9TVC4	NM_002124	0	Homo sapiens major histocompatibility complex, class II, DR beta 1 (HLA-DRB1), mRNA	163	161	c/g	a 0.00:g 0.22:c 0.78:t 0.00	59	59	1729	1720	9
CS2001311000002_214	Q9TVC4	NM_002124	0	Homo sapiens major histocompatibility complex, class II, DR beta 1 (HLA-DRB1), mRNA	216	214	g/c	a 0.00:g 0.81:c 0.19:t 0.00	58	59	1729	1720	9
CS2001311000002_270	Q9TVC4	NM_002124	0	Homo sapiens major histocompatibility complex, class II, DR beta 1 (HLA-DRB1), mRNA	273	270	a/g	a 0.77:g 0.23:c 0.00:t 0.00	53	56	1729	1720	9
CS2001311000002_496	Q9TVC4	NM_002124	0	Homo sapiens major histocompatibility complex, class II, DR beta 1 (HLA-DRB1), mRNA	500	496	c/t	a 0.00:g 0.00:c 0.50:t 0.50	26	27	1729	1720	9
CS2001311000002_664	Q9TVC4	NM_002124	0	Homo sapiens major histocompatibility complex, class II, DR beta 1 (HLA-DRB1), mRNA	668	664	t/g	a 0.00:g 0.25:c 0.00:t 0.75	12	13	1729	1720	9
CS2001311000002_778	Q9TVC4	NM_002124	0	Homo sapiens major histocompatibility complex, class II, DR beta 1 (HLA-DRB1), mRNA	782	778	c/g	a 0.00:g 0.29:c 0.71:t 0.00	7	7	1729	1720	9
CS2001311000002_1072	Q9TVC4	NM_002124	0	Homo sapiens major histocompatibility complex, class II, DR beta 1 (HLA-DRB1), mRNA	1079	1072	t/c	a 0.00:g 0.00:c 0.43:t 0.57	7	7	1729	1720	9
CS2001311000002_1170	Q9TVC4	NM_002124	0	Homo sapiens major histocompatibility complex, class II, DR beta 1 (HLA-DRB1), mRNA	1177	1170	c/t	a 0.00:g 0.00:c 0.67:t 0.33	6	6	1729	1720	9
CS2001311000002_1184	Q9TVC4	NM_002124	0	Homo sapiens major histocompatibility complex, class II, DR beta 1 (HLA-DRB1), mRNA	1191	1184	a/g	a 0.60:g 0.40:c 0.00:t 0.00	5	6	1729	1720	9
CS2000527500001_555	0	NM_053023	0	Homo sapiens zinc finger protein 91 homolog (mouse) (ZFP91), transcript variant 1, mRNA	556	555	a/g	a 0.60:g 0.40:c 0.00:t 0.00	5	6	1252	1250	3
CS2000527500001_983	0	NM_053023	0	Homo sapiens zinc finger protein 91 homolog (mouse) (ZFP91), transcript variant 1, mRNA	985	983	c/g	a 0.00:g 0.18:c 0.82:t 0.00	11	11	1252	1250	3
CS2000527500001_1041	0	NM_053023	0	Homo sapiens zinc finger protein 91 homolog (mouse) (ZFP91), transcript variant 1, mRNA	1043	1041	c/t	a 0.00:g 0.00:c 0.80:t 0.20	10	11	1252	1250	3
CS2001099900001_599	0	NM_207662	4e-94	Homo sapiens nuclear protein UKp68 (FLJ11806), transcript variant 4, mRNA	599	599	t/c	a 0.00:g 0.00:c 0.43:t 0.57	7	7	1170	1170	2
CS2001099900001_837	0	NM_207662	4e-94	Homo sapiens nuclear protein UKp68 (FLJ11806), transcript variant 4, mRNA	837	837	a/g	a 0.75:g 0.25:c 0.00:t 0.00	8	8	1170	1170	2
CS2000337600001_1763	O75766	NM_004735	7e-74	Homo sapiens leucine rich repeat (in FLII) interacting protein 1 (LRRFIP1), mRNA	1764	1763	t/g	a 0.00:g 0.67:c 0.00:t 0.33	6	13	2922	2919	1
CS2000563300003_247	Q9UNU4	NM_015556	5e-85	Homo sapiens signal-induced proliferation-associated 1 like 1 (SIPA1L1), mRNA	247	247	t/c	a 0.00:g 0.00:c 0.50:t 0.50	4	5	575	575	1
CS2000073400002_863	LMB2_HUMAN	NM_002292	0	Homo sapiens laminin, beta 2 (laminin S) (LAMB2), mRNA	864	863	a/g	a 0.50:g 0.50:c 0.00:t 0.00	8	9	2487	2477	4
CS2000073400002_1740	LMB2_HUMAN	NM_002292	0	Homo sapiens laminin, beta 2 (laminin S) (LAMB2), mRNA	1747	1740	g/t	a 0.00:g 0.82:c 0.00:t 0.18	11	12	2487	2477	4
CS2000073400002_1782	LMB2_HUMAN	NM_002292	0	Homo sapiens laminin, beta 2 (laminin S) (LAMB2), mRNA	1789	1782	g/t	a 0.08:g 0.75:c 0.00:t 0.17	12	16	2487	2477	4
CS2000073400002_1949	LMB2_HUMAN	NM_002292	0	Homo sapiens laminin, beta 2 (laminin S) (LAMB2), mRNA	1958	1949	g/a	a 0.22:g 0.78:c 0.00:t 0.00	23	23	2487	2477	4
CS2000058600003_366	Q8BG32	NM_002815	0	Homo sapiens proteasome (prosome, macropain) 26S subunit, non-ATPase, 11 (PSMD11), mRNA	367	366	g/a	a 0.18:g 0.82:c 0.00:t 0.00	11	11	701	690	1
CS2000323700001_1283	AAH63565	NM_014321	0	Homo sapiens origin recognition complex, subunit 6 homolog-like (yeast) (ORC6L), mRNA	1283	1283	a/g	a 0.67:g 0.33:c 0.00:t 0.00	6	6	1520	1520	1
CS200130030000C_177	AAH61746	NM_212492	4e-51	Homo sapiens G protein pathway suppressor 1 (GPS1), transcript variant 1, mRNA	177	177	a/g	a 0.60:g 0.40:c 0.00:t 0.00	5	5	707	707	2
CS200130030000C_374	AAH61746	NM_212492	4e-51	Homo sapiens G protein pathway suppressor 1 (GPS1), transcript variant 1, mRNA	374	374	g/c	a 0.00:g 0.50:c 0.50:t 0.00	6	7	707	707	2
CS2000581600001_126	SYUB_HUMAN	NM_003085	0	Homo sapiens synuclein, beta (SNCB), transcript variant 2, mRNA	129	126	g/a	a 0.50:g 0.50:c 0.00:t 0.00	14	15	1313	1296	3
CS2000581600001_282	SYUB_HUMAN	NM_003085	0	Homo sapiens synuclein, beta (SNCB), transcript variant 2, mRNA	287	282	c/a	a 0.25:g 0.00:c 0.75:t 0.00	8	9	1313	1296	3
CS2000581600001_308	SYUB_HUMAN	NM_003085	0	Homo sapiens synuclein, beta (SNCB), transcript variant 2, mRNA	314	308	c/t	a 0.00:g 0.00:c 0.71:t 0.29	7	8	1313	1296	3
CS2000473300002_166	Q96SQ0	NM_014955	0	Homo sapiens KIAA0859 (KIAA0859), transcript variant 2, mRNA	169	166	t/c	a 0.00:g 0.00:c 0.43:t 0.57	7	8	759	754	2
CS2000473300002_212	Q96SQ0	NM_014955	0	Homo sapiens KIAA0859 (KIAA0859), transcript variant 2, mRNA	216	212	a/g	a 0.75:g 0.25:c 0.00:t 0.00	8	8	759	754	2
CS2000141000001_903	Q9N2J2	NM_002085	0	Homo sapiens glutathione peroxidase 4 (phospholipid hydroperoxidase) (GPX4), mRNA	904	903	c/a	a 0.20:g 0.00:c 0.80:t 0.00	10	11	1110	1108	1
CS2000003300001_87	Q8MHH5	NM_024518	1e-44	Homo sapiens UL16 binding protein 3 (ULBP3), mRNA	87	87	c/t	a 0.00:g 0.00:c 0.60:t 0.40	10	10	2139	2124	13
CS2000003300001_99	Q8MHH5	NM_024518	1e-44	Homo sapiens UL16 binding protein 3 (ULBP3), mRNA	99	99	g/a	a 0.40:g 0.60:c 0.00:t 0.00	10	10	2139	2124	13
CS2000003300001_462	Q8MHH5	NM_024518	1e-44	Homo sapiens UL16 binding protein 3 (ULBP3), mRNA	469	462	c/t	a 0.00:g 0.00:c 0.82:t 0.18	11	12	2139	2124	13
CS2000003300001_485	Q8MHH5	NM_024518	1e-44	Homo sapiens UL16 binding protein 3 (ULBP3), mRNA	492	485	a/g	a 0.67:g 0.33:c 0.00:t 0.00	12	12	2139	2124	13
CS2000003300001_595	Q8MHH5	NM_024518	1e-44	Homo sapiens UL16 binding protein 3 (ULBP3), mRNA	603	595	t/c	a 0.00:g 0.00:c 0.33:t 0.67	6	7	2139	2124	13
CS2000003300001_793	Q8MHH5	NM_024518	1e-44	Homo sapiens UL16 binding protein 3 (ULBP3), mRNA	804	793	c/t	a 0.00:g 0.00:c 0.67:t 0.33	6	6	2139	2124	13
CS2000003300001_826	Q8MHH5	NM_024518	1e-44	Homo sapiens UL16 binding protein 3 (ULBP3), mRNA	837	826	g/a	a 0.33:g 0.67:c 0.00:t 0.00	6	6	2139	2124	13
CS2000003300001_902	Q8MHH5	NM_024518	1e-44	Homo sapiens UL16 binding protein 3 (ULBP3), mRNA	913	902	c/t	a 0.00:g 0.00:c 0.75:t 0.25	8	8	2139	2124	13
CS2000003300001_1031	Q8MHH5	NM_024518	1e-44	Homo sapiens UL16 binding protein 3 (ULBP3), mRNA	1046	1031	g/a	a 0.42:g 0.58:c 0.00:t 0.00	12	12	2139	2124	13
CS2000003300001_1077	Q8MHH5	NM_024518	1e-44	Homo sapiens UL16 binding protein 3 (ULBP3), mRNA	1092	1077	t/c	a 0.00:g 0.00:c 0.36:t 0.64	14	16	2139	2124	13
CS2000003300001_1232	Q8MHH5	NM_024518	1e-44	Homo sapiens UL16 binding protein 3 (ULBP3), mRNA	1247	1232	g/a	a 0.17:g 0.83:c 0.00:t 0.00	12	13	2139	2124	13
CS2000003300001_1324	Q8MHH5	NM_024518	1e-44	Homo sapiens UL16 binding protein 3 (ULBP3), mRNA	1339	1324	a/g	a 0.71:g 0.29:c 0.00:t 0.00	7	9	2139	2124	13
CS2000003300001_1667	Q8MHH5	NM_024518	1e-44	Homo sapiens UL16 binding protein 3 (ULBP3), mRNA	1682	1667	t/c	a 0.00:g 0.00:c 0.50:t 0.50	4	4	2139	2124	13
CS2001361800001_169	Q9GMB0	NM_002950	0	Homo sapiens ribophorin I (RPN1), mRNA	169	169	g/a	a 0.40:g 0.60:c 0.00:t 0.00	5	5	1791	1788	1
CS2001479500001_1429	0	NM_000240	1e-72	Homo sapiens monoamine oxidase A (MAOA), nuclear gene encoding mitochondrial protein, mRNA	1431	1429	t/c	a 0.00:g 0.00:c 0.38:t 0.62	8	8	1702	1700	1
CS2002307700001_385	AAH63804	NM_181706	0	Homo sapiens zinc finger, CSL-type containing 3 (ZCSL3), mRNA	385	385	c/t	a 0.00:g 0.00:c 0.67:t 0.33	6	7	1061	1061	2
CS2002307700001_569	AAH63804	NM_181706	0	Homo sapiens zinc finger, CSL-type containing 3 (ZCSL3), mRNA	569	569	a/t	a 0.67:g 0.00:c 0.00:t 0.33	6	6	1061	1061	2
CS2001051800001_520	QOR_BOVIN	NM_001889	0	Homo sapiens crystallin, zeta (quinone reductase) (CRYZ), mRNA	521	520	c/t	a 0.00:g 0.00:c 0.60:t 0.40	5	5	1399	1397	1
CS2001337600001_1549	0	NM_006931	0	Homo sapiens solute carrier family 2 (facilitated glucose transporter), member 3 (SLC2A3), mRNA	1551	1549	c/t	a 0.00:g 0.00:c 0.33:t 0.67	9	11	2421	2411	1
CS2000293400002_700	TPCC_HUMAN	NM_003280	0	Homo sapiens troponin C type 1 (slow) (TNNC1), mRNA	759	700	c/t	a 0.00:g 0.00:c 0.83:t 0.17	23	26	1111	1050	1
CS2000767300001_1273	RW1_HUMAN	XM_944394	0	PREDICTED: Homo sapiens RW1 protein, transcript variant 10 (RW1), mRNA	1274	1273	c/t	a 0.00:g 0.00:c 0.60:t 0.40	5	5	2540	2496	1
CS2001313000001_1333	Q95M13	NM_000142	0	Homo sapiens fibroblast growth factor receptor 3 (achondroplasia, thanatophoric dwarfism) (FGFR3), transcript variant 1, mRNA	1336	1333	c/t	a 0.00:g 0.00:c 0.60:t 0.40	5	5	2642	2639	1
CS2000102300001_1393	SYJ1_HUMAN	NM_203446	0	Homo sapiens synaptojanin 1 (SYNJ1), transcript variant 2, mRNA	1393	1393	t/c	a 0.00:g 0.00:c 0.50:t 0.50	4	4	4901	4901	12
CS2000102300001_1513	SYJ1_HUMAN	NM_203446	0	Homo sapiens synaptojanin 1 (SYNJ1), transcript variant 2, mRNA	1513	1513	t/c	a 0.00:g 0.00:c 0.50:t 0.50	4	4	4901	4901	12
CS2000102300001_1781	SYJ1_HUMAN	NM_203446	0	Homo sapiens synaptojanin 1 (SYNJ1), transcript variant 2, mRNA	1781	1781	c/g	a 0.00:g 0.50:c 0.50:t 0.00	4	4	4901	4901	12
CS2000102300001_1813	SYJ1_HUMAN	NM_203446	0	Homo sapiens synaptojanin 1 (SYNJ1), transcript variant 2, mRNA	1813	1813	c/t	a 0.00:g 0.00:c 0.50:t 0.50	4	4	4901	4901	12
CS2000102300001_1903	SYJ1_HUMAN	NM_203446	0	Homo sapiens synaptojanin 1 (SYNJ1), transcript variant 2, mRNA	1903	1903	c/g	a 0.00:g 0.50:c 0.50:t 0.00	4	4	4901	4901	12
CS2000102300001_3522	SYJ1_HUMAN	NM_203446	0	Homo sapiens synaptojanin 1 (SYNJ1), transcript variant 2, mRNA	3522	3522	c/g	a 0.00:g 0.40:c 0.60:t 0.00	5	5	4901	4901	12
CS2000102300001_3605	SYJ1_HUMAN	NM_203446	0	Homo sapiens synaptojanin 1 (SYNJ1), transcript variant 2, mRNA	3605	3605	c/g	a 0.00:g 0.40:c 0.60:t 0.00	5	6	4901	4901	12
CS2000102300001_3615	SYJ1_HUMAN	NM_203446	0	Homo sapiens synaptojanin 1 (SYNJ1), transcript variant 2, mRNA	3615	3615	c/g	a 0.00:g 0.33:c 0.67:t 0.00	6	7	4901	4901	12
CS2000102300001_3655	SYJ1_HUMAN	NM_203446	0	Homo sapiens synaptojanin 1 (SYNJ1), transcript variant 2, mRNA	3655	3655	c/g	a 0.00:g 0.29:c 0.71:t 0.00	7	7	4901	4901	12
CS2000102300001_3663	SYJ1_HUMAN	NM_203446	0	Homo sapiens synaptojanin 1 (SYNJ1), transcript variant 2, mRNA	3663	3663	c/g	a 0.00:g 0.29:c 0.71:t 0.00	7	7	4901	4901	12
CS2000102300001_3770	SYJ1_HUMAN	NM_203446	0	Homo sapiens synaptojanin 1 (SYNJ1), transcript variant 2, mRNA	3770	3770	a/g	a 0.67:g 0.33:c 0.00:t 0.00	6	7	4901	4901	12
CS2000102300001_3791	SYJ1_HUMAN	NM_203446	0	Homo sapiens synaptojanin 1 (SYNJ1), transcript variant 2, mRNA	3791	3791	c/g	a 0.00:g 0.33:c 0.67:t 0.00	6	6	4901	4901	12
CS2000086400002_1315	Q8CFI0	NM_015277	0	Homo sapiens neural precursor cell expressed, developmentally down-regulated 4-like (NEDD4L), mRNA	1316	1315	g/t	a 0.00:g 0.75:c 0.00:t 0.25	8	8	2699	2685	2
CS2000086400002_1785	Q8CFI0	NM_015277	0	Homo sapiens neural precursor cell expressed, developmentally down-regulated 4-like (NEDD4L), mRNA	1788	1785	t/c	a 0.00:g 0.00:c 0.45:t 0.55	11	11	2699	2685	2
CS2000933500001_466	AAH09945	NM_015187	0	Homo sapiens KIAA0746 protein (KIAA0746), mRNA	466	466	c/a	a 0.40:g 0.00:c 0.60:t 0.00	5	5	1426	1424	2
CS2000933500001_521	AAH09945	NM_015187	0	Homo sapiens KIAA0746 protein (KIAA0746), mRNA	521	521	c/t	a 0.00:g 0.00:c 0.60:t 0.40	5	5	1426	1424	2
CS2001356200002_790	GSR2_HUMAN	NM_015710	0	Homo sapiens glioma tumor suppressor candidate region gene 2 (GLTSCR2), mRNA	807	790	g/t	a 0.00:g 0.80:c 0.00:t 0.20	10	11	1682	1664	1
CS2000192800001_342	Q9TTD3				342	342	t/c	a 0.00:g 0.00:c 0.33:t 0.67	6	6	1363	1362	3
CS2000192800001_382	Q9TTD3				382	382	a/t	a 0.67:g 0.00:c 0.00:t 0.33	6	6	1363	1362	3
CS2000192800001_428	Q9TTD3				429	428	g/a	a 0.50:g 0.50:c 0.00:t 0.00	6	6	1363	1362	3
CS2000129000002_245	Q9H609	NM_024327	5e-83	Homo sapiens zinc finger protein 576 (ZNF576), mRNA	245	245	g/a	a 0.22:g 0.78:c 0.00:t 0.00	9	9	709	702	3
CS2000129000002_359	Q9H609	NM_024327	5e-83	Homo sapiens zinc finger protein 576 (ZNF576), mRNA	359	359	g/a	a 0.22:g 0.78:c 0.00:t 0.00	9	9	709	702	3
CS2000129000002_567	Q9H609	NM_024327	5e-83	Homo sapiens zinc finger protein 576 (ZNF576), mRNA	568	567	c/t	a 0.00:g 0.00:c 0.50:t 0.50	6	7	709	702	3
CS2001616100001_163	0	NM_001007246	0	Homo sapiens bromodomain and WD repeat domain containing 1 (BRWD1), transcript variant 3, mRNA	163	163	g/t	a 0.00:g 0.50:c 0.00:t 0.50	4	4	1291	1291	1
CS2002710900001_284	0				285	284	c/t	a 0.00:g 0.00:c 0.60:t 0.40	5	5	700	699	2
CS2002710900001_293	0				294	293	c/t	a 0.00:g 0.00:c 0.60:t 0.40	5	5	700	699	2
CS2001415200001_509	Q8WVC5	NM_006019	0	Homo sapiens T-cell, immune regulator 1, ATPase, H+ transporting, lysosomal V0 subunit A3 (TCIRG1), transcript variant 1, mRNA	509	509	a/g	a 0.60:g 0.40:c 0.00:t 0.00	5	5	1003	1003	1
CS2000586000001_877	ARH5_HUMAN	NM_005435	0	Homo sapiens Rho guanine nucleotide exchange factor (GEF) 5 (ARHGEF5), transcript variant 1, mRNA	879	877	g/t	a 0.00:g 0.60:c 0.00:t 0.40	5	8	2014	2010	6
CS2000586000001_932	ARH5_HUMAN	NM_005435	0	Homo sapiens Rho guanine nucleotide exchange factor (GEF) 5 (ARHGEF5), transcript variant 1, mRNA	934	932	c/g	a 0.00:g 0.25:c 0.75:t 0.00	8	9	2014	2010	6
CS2000586000001_1465	ARH5_HUMAN	NM_005435	0	Homo sapiens Rho guanine nucleotide exchange factor (GEF) 5 (ARHGEF5), transcript variant 1, mRNA	1467	1465	t/c	a 0.00:g 0.00:c 0.43:t 0.57	7	7	2014	2010	6
CS2000586000001_1523	ARH5_HUMAN	NM_005435	0	Homo sapiens Rho guanine nucleotide exchange factor (GEF) 5 (ARHGEF5), transcript variant 1, mRNA	1525	1523	c/t	a 0.00:g 0.00:c 0.62:t 0.38	8	8	2014	2010	6
CS2000586000001_1564	ARH5_HUMAN	NM_005435	0	Homo sapiens Rho guanine nucleotide exchange factor (GEF) 5 (ARHGEF5), transcript variant 1, mRNA	1566	1564	g/a	a 0.25:g 0.75:c 0.00:t 0.00	8	8	2014	2010	6
CS2000586000001_1714	ARH5_HUMAN	NM_005435	0	Homo sapiens Rho guanine nucleotide exchange factor (GEF) 5 (ARHGEF5), transcript variant 1, mRNA	1718	1714	t/c	a 0.00:g 0.00:c 0.40:t 0.60	5	5	2014	2010	6
CS2001414900001_1171	0				1171	1171	g/a	a 0.40:g 0.60:c 0.00:t 0.00	5	5	1848	1847	1
CS2000882000001_418	0				422	418	g/t	a 0.00:g 0.57:c 0.00:t 0.43	7	7	788	783	3
CS2000882000001_428	0				432	428	c/t	a 0.00:g 0.00:c 0.43:t 0.57	7	7	788	783	3
CS2000882000001_615	0				620	615	c/t	a 0.00:g 0.00:c 0.67:t 0.33	6	7	788	783	3
CS2000042300002_1280	SC63_HUMAN	NM_007214	0	Homo sapiens SEC63-like (S. cerevisiae) (SEC63), mRNA	1282	1280	g/a	a 0.40:g 0.60:c 0.00:t 0.00	10	10	2961	2950	4
CS2000042300002_1397	SC63_HUMAN	NM_007214	0	Homo sapiens SEC63-like (S. cerevisiae) (SEC63), mRNA	1400	1397	c/t	a 0.00:g 0.00:c 0.60:t 0.40	10	11	2961	2950	4
CS2000042300002_1877	SC63_HUMAN	NM_007214	0	Homo sapiens SEC63-like (S. cerevisiae) (SEC63), mRNA	1880	1877	t/c	a 0.00:g 0.00:c 0.33:t 0.67	9	9	2961	2950	4
CS2000042300002_2054	SC63_HUMAN	NM_007214	0	Homo sapiens SEC63-like (S. cerevisiae) (SEC63), mRNA	2057	2054	c/t	a 0.00:g 0.00:c 0.62:t 0.38	8	8	2961	2950	4
CS2000965600001_353	RT32_HUMAN	NM_014050	0	Homo sapiens mitochondrial ribosomal protein L42 (MRPL42), nuclear gene encoding mitochondrial protein, transcript variant 1, mRNA	354	353	g/a	a 0.20:g 0.80:c 0.00:t 0.00	10	10	782	780	1
CS2000513600001_2053	AAP36093	NM_001032367	0	Homo sapiens serine peptidase inhibitor, Kunitz type 1 (SPINT1), transcript variant 3, mRNA	2054	2053	c/t	a 0.00:g 0.00:c 0.50:t 0.50	4	4	2797	2795	1
CS2000076100001_987	TAF7_HUMAN	NM_005642	0	Homo sapiens TAF7 RNA polymerase II, TATA box binding protein (TBP)-associated factor, 55kDa (TAF7), mRNA	990	987	t/a	a 0.17:g 0.00:c 0.00:t 0.83	12	14	2284	2269	3
CS2000076100001_1758	TAF7_HUMAN	NM_005642	0	Homo sapiens TAF7 RNA polymerase II, TATA box binding protein (TBP)-associated factor, 55kDa (TAF7), mRNA	1768	1758	c/t	a 0.00:g 0.00:c 0.38:t 0.62	8	11	2284	2269	3
CS2000076100001_1793	TAF7_HUMAN	NM_005642	0	Homo sapiens TAF7 RNA polymerase II, TATA box binding protein (TBP)-associated factor, 55kDa (TAF7), mRNA	1804	1793	g/a	a 0.25:g 0.75:c 0.00:t 0.00	8	10	2284	2269	3
CS2000952900001_442	0				443	442	t/g	a 0.00:g 0.40:c 0.00:t 0.60	5	5	743	742	1
CS2000080800002_180	AAR13703	NM_017644	0	Homo sapiens kelch-like 24 (Drosophila) (KLHL24), mRNA	180	180	c/t	a 0.00:g 0.00:c 0.50:t 0.50	6	7	1144	1134	1
CS2000427200001_510	0				510	510	c/a	a 0.50:g 0.00:c 0.50:t 0.00	12	12	1241	1237	1
CS2001300000010_285	Q96EY0	XM_941407	8e-45	PREDICTED: Homo sapiens similar to Ig heavy chain V-II region ARH-77 precursor (LOC652082), mRNA	287	285	g/a	a 0.33:g 0.67:c 0.00:t 0.00	12	13	671	668	1
CS2000376300001_2372	LCP1_HUMAN	NM_014828	0	Homo sapiens chromosome 14 open reading frame 92 (C14orf92), mRNA	2381	2372	c/t	a 0.00:g 0.00:c 0.60:t 0.40	5	8	2678	2668	1
CS2000704700001_879	0	NM_032147	2e-06	Homo sapiens ubiquitin specific peptidase 44 (USP44), mRNA	879	879	g/a	a 0.33:g 0.67:c 0.00:t 0.00	6	6	1249	1247	2
CS2000704700001_990	0	NM_032147	2e-06	Homo sapiens ubiquitin specific peptidase 44 (USP44), mRNA	992	990	a/g	a 0.71:g 0.29:c 0.00:t 0.00	7	7	1249	1247	2
CS2002466800001_573	0	XM_943481	2e-07	PREDICTED: Homo sapiens hypothetical protein LOC648834 (LOC648834), mRNA	573	573	c/t	a 0.00:g 0.00:c 0.50:t 0.50	4	4	912	912	1
CS2000127800005_360	Q80YV8	NM_199168	0	Homo sapiens chemokine (C-X-C motif) ligand 12 (stromal cell-derived factor 1) (CXCL12), transcript variant 1, mRNA	360	360	a/g	a 0.50:g 0.50:c 0.00:t 0.00	4	4	1810	1791	2
CS2000127800005_930	Q80YV8	NM_199168	0	Homo sapiens chemokine (C-X-C motif) ligand 12 (stromal cell-derived factor 1) (CXCL12), transcript variant 1, mRNA	937	930	c/a	a 0.29:g 0.00:c 0.71:t 0.00	7	7	1810	1791	2
CS2001319900001_163	0	NM_006386	0	Homo sapiens DEAD (Asp-Glu-Ala-Asp) box polypeptide 17 (DDX17), transcript variant 1, mRNA	163	163	a/g	a 0.80:g 0.20:c 0.00:t 0.00	10	11	2395	2365	5
CS2001319900001_222	0	NM_006386	0	Homo sapiens DEAD (Asp-Glu-Ala-Asp) box polypeptide 17 (DDX17), transcript variant 1, mRNA	223	222	t/a	a 0.18:g 0.00:c 0.09:t 0.73	11	12	2395	2365	5
CS2001319900001_503	0	NM_006386	0	Homo sapiens DEAD (Asp-Glu-Ala-Asp) box polypeptide 17 (DDX17), transcript variant 1, mRNA	504	503	g/a	a 0.33:g 0.67:c 0.00:t 0.00	9	9	2395	2365	5
CS2001319900001_572	0	NM_006386	0	Homo sapiens DEAD (Asp-Glu-Ala-Asp) box polypeptide 17 (DDX17), transcript variant 1, mRNA	573	572	c/t	a 0.00:g 0.00:c 0.57:t 0.43	7	7	2395	2365	5
CS2001319900001_1714	0	NM_006386	0	Homo sapiens DEAD (Asp-Glu-Ala-Asp) box polypeptide 17 (DDX17), transcript variant 1, mRNA	1725	1714	t/c	a 0.00:g 0.00:c 0.30:t 0.70	23	29	2395	2365	5
CS2001377900001_134	AAH25077	NM_000975	6e-26	Homo sapiens ribosomal protein L11 (RPL11), mRNA	134	134	t/c	a 0.00:g 0.00:c 0.40:t 0.60	5	5	1669	1665	2
CS2001377900001_359	AAH25077	NM_000975	6e-26	Homo sapiens ribosomal protein L11 (RPL11), mRNA	359	359	t/c	a 0.00:g 0.00:c 0.44:t 0.56	9	9	1669	1665	2
CS2003445200001_458	14P_BOVIN	NM_005783	1e-76	Homo sapiens thioredoxin domain containing 9 (TXNDC9), mRNA	460	458	a/g	a 0.71:g 0.29:c 0.00:t 0.00	7	8	695	693	1
CS2000431600001_388	FABA_BOVIN	NM_001442	0	Homo sapiens fatty acid binding protein 4, adipocyte (FABP4), mRNA	405	388	g/a	a 0.21:g 0.79:c 0.00:t 0.00	82	84	689	658	3
CS2000431600001_456	FABA_BOVIN	NM_001442	0	Homo sapiens fatty acid binding protein 4, adipocyte (FABP4), mRNA	480	456	a/g	a 0.58:g 0.42:c 0.00:t 0.00	69	70	689	658	3
CS2000431600001_512	FABA_BOVIN	NM_001442	0	Homo sapiens fatty acid binding protein 4, adipocyte (FABP4), mRNA	539	512	c/t	a 0.00:g 0.02:c 0.54:t 0.44	48	52	689	658	3
CS2000376700001_1311	0	NM_001560	4e-57	Homo sapiens interleukin 13 receptor, alpha 1 (IL13RA1), mRNA	1313	1311	t/a	a 0.40:g 0.00:c 0.00:t 0.60	5	5	1586	1584	1
CS2000580500001_1209	Q96JY6	NM_021630	0	Homo sapiens PDZ and LIM domain 2 (mystique) (PDLIM2), transcript variant 2, mRNA	1220	1209	a/g	a 0.71:g 0.29:c 0.00:t 0.00	14	15	1574	1556	3
CS2000580500001_1325	Q96JY6	NM_021630	0	Homo sapiens PDZ and LIM domain 2 (mystique) (PDLIM2), transcript variant 2, mRNA	1341	1325	g/a	a 0.31:g 0.69:c 0.00:t 0.00	13	13	1574	1556	3
CS2000580500001_1367	Q96JY6	NM_021630	0	Homo sapiens PDZ and LIM domain 2 (mystique) (PDLIM2), transcript variant 2, mRNA	1383	1367	g/a	a 0.33:g 0.67:c 0.00:t 0.00	12	14	1574	1556	3
CS2000137500001_547	AAP35627	NM_018844	0	Homo sapiens B-cell receptor-associated protein 29 (BCAP29), transcript variant 2, mRNA	548	547	t/c	a 0.00:g 0.00:c 0.29:t 0.71	7	7	1145	1142	2
CS2000137500001_903	AAP35627	NM_018844	0	Homo sapiens B-cell receptor-associated protein 29 (BCAP29), transcript variant 2, mRNA	906	903	a/g	a 0.60:g 0.40:c 0.00:t 0.00	5	5	1145	1142	2
CS2000911400001_302	Q9BS33	NM_001031709	0	Homo sapiens chromosome 10 open reading frame 59 (C10orf59), transcript variant 1, mRNA	302	302	a/g	a 0.60:g 0.40:c 0.00:t 0.00	5	5	1310	1310	1
CS2000936100001_307	0	NM_018689	0	Homo sapiens KIAA1199 (KIAA1199), mRNA	307	307	a/g	a 0.60:g 0.40:c 0.00:t 0.00	5	5	1526	1525	1
CS2001334200001_520	CA24_HUMAN	NM_001846	0	Homo sapiens collagen, type IV, alpha 2 (COL4A2), mRNA	522	520	c/t	a 0.00:g 0.00:c 0.50:t 0.50	4	4	1700	1648	6
CS2001334200001_586	CA24_HUMAN	NM_001846	0	Homo sapiens collagen, type IV, alpha 2 (COL4A2), mRNA	588	586	a/g	a 0.40:g 0.60:c 0.00:t 0.00	5	6	1700	1648	6
CS2001334200001_640	CA24_HUMAN	NM_001846	0	Homo sapiens collagen, type IV, alpha 2 (COL4A2), mRNA	643	640	a/g	a 0.43:g 0.57:c 0.00:t 0.00	7	8	1700	1648	6
CS2001334200001_1211	CA24_HUMAN	NM_001846	0	Homo sapiens collagen, type IV, alpha 2 (COL4A2), mRNA	1256	1211	g/c	a 0.00:g 0.68:c 0.32:t 0.00	19	23	1700	1648	6
CS2001334200001_1353	CA24_HUMAN	NM_001846	0	Homo sapiens collagen, type IV, alpha 2 (COL4A2), mRNA	1402	1353	c/g	a 0.00:g 0.25:c 0.75:t 0.00	24	25	1700	1648	6
CS2001334200001_1393	CA24_HUMAN	NM_001846	0	Homo sapiens collagen, type IV, alpha 2 (COL4A2), mRNA	1442	1393	a/c	a 0.68:g 0.00:c 0.32:t 0.00	19	20	1700	1648	6
CS2000150200004_1008	Q8N422	NM_002735	0	Homo sapiens protein kinase, cAMP-dependent, regulatory, type I, beta (PRKAR1B), mRNA	1031	1008	g/a	a 0.22:g 0.78:c 0.00:t 0.00	9	9	1746	1710	1
CS2000385400001_1048	AAH02740	NM_024309	0	Homo sapiens TNFAIP3 interacting protein 2 (TNIP2), mRNA	1052	1048	g/a	a 0.50:g 0.50:c 0.00:t 0.00	4	4	1209	1204	1
CS2000246600001_3285	N214_HUMAN	NM_005085	0	Homo sapiens nucleoporin 214kDa (NUP214), mRNA	3289	3285	g/a	a 0.33:g 0.67:c 0.00:t 0.00	6	6	3390	3386	1
CS2001066300001_696	Q8BIN6	NM_001010877	1e-22	Homo sapiens zinc finger protein 311 (ZNF311), mRNA	697	696	t/c	a 0.00:g 0.00:c 0.40:t 0.60	5	7	1098	1096	1
CS2000319800002_149	AAP97255	NM_001011708	0	Homo sapiens GTP-binding protein PTD004 (PTD004), transcript variant 2, mRNA	149	149	c/t	a 0.00:g 0.00:c 0.50:t 0.50	4	4	773	772	2
CS2000319800002_242	AAP97255	NM_001011708	0	Homo sapiens GTP-binding protein PTD004 (PTD004), transcript variant 2, mRNA	242	242	a/g	a 0.60:g 0.40:c 0.00:t 0.00	5	5	773	772	2
CS2000014700001_588	AAQ87922	NM_005212	4e-80	Homo sapiens casein kappa (CSN3), mRNA	626	588	c/t	a 0.00:g 0.00:c 0.59:t 0.41	212	254	1143	1091	8
CS2000014700001_624	AAQ87922	NM_005212	4e-80	Homo sapiens casein kappa (CSN3), mRNA	663	624	a/c	a 0.64:g 0.00:c 0.36:t 0.00	193	202	1143	1091	8
CS2000014700001_685	AAQ87922	NM_005212	4e-80	Homo sapiens casein kappa (CSN3), mRNA	728	685	a/g	a 0.57:g 0.43:c 0.00:t 0.00	152	175	1143	1091	8
CS2000014700001_693	AAQ87922	NM_005212	4e-80	Homo sapiens casein kappa (CSN3), mRNA	736	693	a/t	a 0.52:g 0.00:c 0.00:t 0.48	142	174	1143	1091	8
CS2000014700001_783	AAQ87922	NM_005212	4e-80	Homo sapiens casein kappa (CSN3), mRNA	831	783	g/a	a 0.43:g 0.57:c 0.00:t 0.00	108	113	1143	1091	8
CS2000014700001_813	AAQ87922	NM_005212	4e-80	Homo sapiens casein kappa (CSN3), mRNA	862	813	t/c	a 0.00:g 0.00:c 0.40:t 0.60	106	113	1143	1091	8
CS2000014700001_822	AAQ87922	NM_005212	4e-80	Homo sapiens casein kappa (CSN3), mRNA	872	822	c/t	a 0.00:g 0.01:c 0.60:t 0.39	104	112	1143	1091	8
CS2000014700001_913	AAQ87922	NM_005212	4e-80	Homo sapiens casein kappa (CSN3), mRNA	965	913	a/g	a 0.75:g 0.25:c 0.00:t 0.00	20	39	1143	1091	8
CS2001556700001_166	Q8BFS9	NM_019048	0	Homo sapiens asparagine synthetase domain containing 1 (ASNSD1), mRNA	166	166	a/g	a 0.50:g 0.50:c 0.00:t 0.00	14	15	613	613	2
CS2001556700001_346	Q8BFS9	NM_019048	0	Homo sapiens asparagine synthetase domain containing 1 (ASNSD1), mRNA	346	346	a/t	a 0.50:g 0.00:c 0.00:t 0.50	8	8	613	613	2
CS2000268800001_656	AAH63157	NM_002802	0	Homo sapiens proteasome (prosome, macropain) 26S subunit, ATPase, 1 (PSMC1), mRNA	661	656	g/a	a 0.30:g 0.70:c 0.00:t 0.00	10	10	1276	1271	4
CS2000268800001_792	AAH63157	NM_002802	0	Homo sapiens proteasome (prosome, macropain) 26S subunit, ATPase, 1 (PSMC1), mRNA	797	792	c/t	a 0.00:g 0.00:c 0.80:t 0.20	15	16	1276	1271	4
CS2000268800001_893	AAH63157	NM_002802	0	Homo sapiens proteasome (prosome, macropain) 26S subunit, ATPase, 1 (PSMC1), mRNA	898	893	c/t	a 0.00:g 0.00:c 0.62:t 0.38	13	13	1276	1271	4
CS2000268800001_926	AAH63157	NM_002802	0	Homo sapiens proteasome (prosome, macropain) 26S subunit, ATPase, 1 (PSMC1), mRNA	931	926	g/a	a 0.20:g 0.80:c 0.00:t 0.00	10	12	1276	1271	4
CS2000108800002_546	Q8NEV3	NM_207304	0	Homo sapiens muscleblind-like 2 (Drosophila) (MBNL2), transcript variant 3, mRNA	548	546	g/a	a 0.40:g 0.60:c 0.00:t 0.00	5	5	1847	1843	1
CS2000503900002_428	AAH65040	NM_207035	7e-94	Homo sapiens chromosome 1 open reading frame 63 (C1orf63), transcript variant 1, mRNA	435	428	g/a	a 0.20:g 0.80:c 0.00:t 0.00	10	10	575	568	1
CS2000320000002_392	Q9MYV5	NM_002300	0	Homo sapiens lactate dehydrogenase B (LDHB), mRNA	402	392	c/t	a 0.00:g 0.00:c 0.57:t 0.43	68	71	1807	1738	2
CS2000320000002_1144	Q9MYV5	NM_002300	0	Homo sapiens lactate dehydrogenase B (LDHB), mRNA	1199	1144	a/c	a 0.58:g 0.00:c 0.42:t 0.00	53	55	1807	1738	2
CS2000849900001_288	Q9BW81	NM_023943	0	Homo sapiens transmembrane protein 108 (TMEM108), mRNA	289	288	c/t	a 0.00:g 0.00:c 0.67:t 0.33	6	6	747	746	3
CS2000849900001_469	Q9BW81	NM_023943	0	Homo sapiens transmembrane protein 108 (TMEM108), mRNA	470	469	c/t	a 0.00:g 0.00:c 0.50:t 0.50	6	6	747	746	3
CS2000849900001_538	Q9BW81	NM_023943	0	Homo sapiens transmembrane protein 108 (TMEM108), mRNA	539	538	c/t	a 0.00:g 0.00:c 0.67:t 0.33	6	6	747	746	3
CS2000509900001_1225	Q9HBQ2	NM_018067	0	Homo sapiens arginine/proline rich coiled-coil 1 (RPRC1), mRNA	1235	1225	c/t	a 0.00:g 0.00:c 0.54:t 0.46	13	14	2047	2022	1
CS2003201900001_324	0				324	324	g/t	a 0.00:g 0.50:c 0.00:t 0.50	4	4	382	382	3
CS2003201900001_331	0				331	331	c/g	a 0.00:g 0.50:c 0.50:t 0.00	4	4	382	382	3
CS2003201900001_351	0				351	351	a/t	a 0.50:g 0.00:c 0.00:t 0.50	4	4	382	382	3
CS2001716000001_70	AAP35671	NM_005613	0	Homo sapiens regulator of G-protein signalling 4 (RGS4), mRNA	70	70	g/c	a 0.00:g 0.82:c 0.18:t 0.00	11	12	833	829	3
CS2001716000001_86	AAP35671	NM_005613	0	Homo sapiens regulator of G-protein signalling 4 (RGS4), mRNA	86	86	t/g	a 0.00:g 0.45:c 0.00:t 0.55	11	17	833	829	3
CS2001716000001_236	AAP35671	NM_005613	0	Homo sapiens regulator of G-protein signalling 4 (RGS4), mRNA	236	236	g/a	a 0.24:g 0.76:c 0.00:t 0.00	21	21	833	829	3
CS2000275400001_252	AAQ89378	NM_003953	0	Homo sapiens myelin protein zero-like 1 (MPZL1), transcript variant 1, mRNA	263	252	t/c	a 0.00:g 0.00:c 0.40:t 0.60	5	5	1157	1136	1
CS2000182700002_31	IN35_HUMAN	NM_005533	0	Homo sapiens interferon-induced protein 35 (IFI35), mRNA	31	31	g/a	a 0.62:g 0.38:c 0.00:t 0.00	8	16	1148	1139	1
CS200001840001B_143	0				145	143	a/c	a 0.64:g 0.00:c 0.36:t 0.00	11	11	511	508	1
CS2000154600002_1745	Q8VEJ9	NM_013245	0	Homo sapiens vacuolar protein sorting 4A (yeast) (VPS4A), mRNA	1753	1745	t/c	a 0.00:g 0.00:c 0.45:t 0.55	11	12	3398	3389	1
CS2000308900001_240	RCN1_HUMAN	NM_002901	0	Homo sapiens reticulocalbin 1, EF-hand calcium binding domain (RCN1), mRNA	240	240	c/a	a 0.29:g 0.00:c 0.71:t 0.00	7	7	2336	2301	3
CS2000308900001_283	RCN1_HUMAN	NM_002901	0	Homo sapiens reticulocalbin 1, EF-hand calcium binding domain (RCN1), mRNA	283	283	t/g	a 0.00:g 0.71:c 0.00:t 0.29	7	12	2336	2301	3
CS2000308900001_1747	RCN1_HUMAN	NM_002901	0	Homo sapiens reticulocalbin 1, EF-hand calcium binding domain (RCN1), mRNA	1774	1747	a/c	a 0.67:g 0.00:c 0.33:t 0.00	6	6	2336	2301	3
CS2001305100004_391	RSP4_BOVIN	NM_002295	0	Homo sapiens ribosomal protein SA (RPSA), transcript variant 1, mRNA	391	391	a/g	a 0.60:g 0.40:c 0.00:t 0.00	5	5	833	833	6
CS2001305100004_409	RSP4_BOVIN	NM_002295	0	Homo sapiens ribosomal protein SA (RPSA), transcript variant 1, mRNA	409	409	t/c	a 0.00:g 0.00:c 0.40:t 0.60	5	5	833	833	6
CS2001305100004_415	RSP4_BOVIN	NM_002295	0	Homo sapiens ribosomal protein SA (RPSA), transcript variant 1, mRNA	415	415	t/c	a 0.00:g 0.00:c 0.40:t 0.60	5	5	833	833	6
CS2001305100004_435	RSP4_BOVIN	NM_002295	0	Homo sapiens ribosomal protein SA (RPSA), transcript variant 1, mRNA	435	435	a/g	a 0.60:g 0.40:c 0.00:t 0.00	5	5	833	833	6
CS2001305100004_445	RSP4_BOVIN	NM_002295	0	Homo sapiens ribosomal protein SA (RPSA), transcript variant 1, mRNA	445	445	a/g	a 0.60:g 0.40:c 0.00:t 0.00	5	5	833	833	6
CS2001305100004_457	RSP4_BOVIN	NM_002295	0	Homo sapiens ribosomal protein SA (RPSA), transcript variant 1, mRNA	457	457	a/g	a 0.60:g 0.40:c 0.00:t 0.00	5	5	833	833	6
CS2000119500001_1330	Q96K30	NM_032848	0	Homo sapiens chromosome 12 open reading frame 52 (C12orf52), mRNA	1341	1330	t/c	a 0.00:g 0.00:c 0.33:t 0.67	9	9	1700	1687	1
CS2002312200001_390	0				400	390	a/t	a 0.60:g 0.00:c 0.00:t 0.40	5	5	659	648	1
CS2000009000003_375	MYPR_BOVIN	NM_000533	0	Homo sapiens proteolipid protein 1 (Pelizaeus-Merzbacher disease, spastic paraplegia 2, uncomplicated) (PLP1), transcript variant 1, mRNA	377	375	t/g	a 0.00:g 0.31:c 0.00:t 0.69	13	23	2731	2705	1
CS2000053800001_69	Q9HB69	NM_015932	0	Homo sapiens chromosome 13 open reading frame 12 (C13orf12), mRNA	69	69	g/c	a 0.00:g 0.74:c 0.26:t 0.00	31	44	1775	1730	1
CS2000549000002_240	ASB2_HUMAN	NM_016150	0	Homo sapiens ankyrin repeat and SOCS box-containing 2 (ASB2), mRNA	241	240	a/g	a 0.50:g 0.50:c 0.00:t 0.00	4	4	1052	1048	3
CS2000549000002_323	ASB2_HUMAN	NM_016150	0	Homo sapiens ankyrin repeat and SOCS box-containing 2 (ASB2), mRNA	324	323	a/g	a 0.50:g 0.50:c 0.00:t 0.00	4	5	1052	1048	3
CS2000549000002_570	ASB2_HUMAN	NM_016150	0	Homo sapiens ankyrin repeat and SOCS box-containing 2 (ASB2), mRNA	572	570	t/g	a 0.00:g 0.60:c 0.00:t 0.40	5	8	1052	1048	3
CS2001337200003_407	O88306	NM_007262	5e-79	Homo sapiens Parkinson disease (autosomal recessive, early onset) 7 (PARK7), mRNA	407	407	a/g	a 0.50:g 0.50:c 0.00:t 0.00	4	4	578	578	1
CS2000415800001_1267	VINC_PIG	NM_014000	0	Homo sapiens vinculin (VCL), transcript variant 1, mRNA	1267	1267	t/c	a 0.00:g 0.00:c 0.40:t 0.60	5	7	2428	2406	3
CS2000415800001_1943	VINC_PIG	NM_014000	0	Homo sapiens vinculin (VCL), transcript variant 1, mRNA	1956	1943	c/t	a 0.00:g 0.00:c 0.78:t 0.22	9	11	2428	2406	3
CS2000415800001_1990	VINC_PIG	NM_014000	0	Homo sapiens vinculin (VCL), transcript variant 1, mRNA	2006	1990	t/g	a 0.00:g 0.17:c 0.00:t 0.83	12	12	2428	2406	3
CS2001245200001_1202	CBP1_BOVIN	NM_001868	0	Homo sapiens carboxypeptidase A1 (pancreatic) (CPA1), mRNA	1202	1202	a/g	a 0.60:g 0.40:c 0.00:t 0.00	5	5	1481	1481	3
CS2001245200001_1269	CBP1_BOVIN	NM_001868	0	Homo sapiens carboxypeptidase A1 (pancreatic) (CPA1), mRNA	1269	1269	g/t	a 0.00:g 0.60:c 0.00:t 0.40	5	5	1481	1481	3
CS2001245200001_1280	CBP1_BOVIN	NM_001868	0	Homo sapiens carboxypeptidase A1 (pancreatic) (CPA1), mRNA	1280	1280	t/c	a 0.00:g 0.00:c 0.40:t 0.60	5	5	1481	1481	3
CS2001087600001_531	0				531	531	g/t	a 0.00:g 0.50:c 0.00:t 0.50	4	4	978	978	1
CS2001131600002_28	Q9UF12	NM_021232	0	Homo sapiens proline dehydrogenase (oxidase) 2 (PRODH2), mRNA	28	28	g/c	a 0.00:g 0.40:c 0.60:t 0.00	5	7	607	596	5
CS2001131600002_112	Q9UF12	NM_021232	0	Homo sapiens proline dehydrogenase (oxidase) 2 (PRODH2), mRNA	112	112	c/t	a 0.00:g 0.00:c 0.56:t 0.44	9	9	607	596	5
CS2001131600002_128	Q9UF12	NM_021232	0	Homo sapiens proline dehydrogenase (oxidase) 2 (PRODH2), mRNA	128	128	g/a	a 0.44:g 0.56:c 0.00:t 0.00	9	9	607	596	5
CS2001131600002_281	Q9UF12	NM_021232	0	Homo sapiens proline dehydrogenase (oxidase) 2 (PRODH2), mRNA	283	281	c/t	a 0.00:g 0.00:c 0.50:t 0.50	8	8	607	596	5
CS2001131600002_383	Q9UF12	NM_021232	0	Homo sapiens proline dehydrogenase (oxidase) 2 (PRODH2), mRNA	389	383	t/c	a 0.00:g 0.00:c 0.33:t 0.67	6	6	607	596	5
CS2000443900001_333	Q9D119	NM_001007533	0	Homo sapiens dysferlin interacting protein 1 (toonin) (DYSFIP1), mRNA	333	333	c/g	a 0.00:g 0.17:c 0.83:t 0.00	12	14	872	866	1
CS2000083000001_497	0	NM_183047	2e-68	Homo sapiens protein kinase C binding protein 1 (PRKCBP1), transcript variant 1, mRNA	498	497	a/g	a 0.57:g 0.43:c 0.00:t 0.00	7	7	725	723	2
CS2000083000001_578	0	NM_183047	2e-68	Homo sapiens protein kinase C binding protein 1 (PRKCBP1), transcript variant 1, mRNA	580	578	t/c	a 0.00:g 0.00:c 0.50:t 0.50	6	7	725	723	2
CS2000182200001_526	0	NM_025228	2e-19	Homo sapiens TRAF3 interacting protein 3 (TRAF3IP3), mRNA	528	526	c/t	a 0.00:g 0.00:c 0.50:t 0.50	4	4	1456	1454	2
CS2000182200001_534	0	NM_025228	2e-19	Homo sapiens TRAF3 interacting protein 3 (TRAF3IP3), mRNA	536	534	a/c	a 0.50:g 0.00:c 0.50:t 0.00	4	4	1456	1454	2
CS2000066300001_199	Q9UJU6	NM_001014436	0	Homo sapiens drebrin-like (DBNL), transcript variant 2, mRNA	202	199	g/a	a 0.48:g 0.52:c 0.00:t 0.00	21	23	2620	2597	4
CS2000066300001_1509	Q9UJU6	NM_001014436	0	Homo sapiens drebrin-like (DBNL), transcript variant 2, mRNA	1522	1509	c/t	a 0.00:g 0.00:c 0.44:t 0.56	18	21	2620	2597	4
CS2000066300001_1591	Q9UJU6	NM_001014436	0	Homo sapiens drebrin-like (DBNL), transcript variant 2, mRNA	1606	1591	c/g	a 0.00:g 0.54:c 0.46:t 0.00	13	16	2620	2597	4
CS2000066300001_1790	Q9UJU6	NM_001014436	0	Homo sapiens drebrin-like (DBNL), transcript variant 2, mRNA	1809	1790	g/c	a 0.00:g 0.57:c 0.43:t 0.00	14	16	2620	2597	4
CS2000565200001_1042	Q92931	NM_014362	0	Homo sapiens 3-hydroxyisobutyryl-Coenzyme A hydrolase (HIBCH), transcript variant 1, mRNA	1045	1042	g/a	a 0.50:g 0.50:c 0.00:t 0.00	4	5	1543	1540	8
CS2000565200001_1063	Q92931	NM_014362	0	Homo sapiens 3-hydroxyisobutyryl-Coenzyme A hydrolase (HIBCH), transcript variant 1, mRNA	1066	1063	a/t	a 0.60:g 0.00:c 0.00:t 0.40	5	6	1543	1540	8
CS2000565200001_1150	Q92931	NM_014362	0	Homo sapiens 3-hydroxyisobutyryl-Coenzyme A hydrolase (HIBCH), transcript variant 1, mRNA	1153	1150	a/g	a 0.67:g 0.33:c 0.00:t 0.00	6	6	1543	1540	8
CS2000565200001_1159	Q92931	NM_014362	0	Homo sapiens 3-hydroxyisobutyryl-Coenzyme A hydrolase (HIBCH), transcript variant 1, mRNA	1162	1159	g/a	a 0.33:g 0.67:c 0.00:t 0.00	6	6	1543	1540	8
CS2000565200001_1216	Q92931	NM_014362	0	Homo sapiens 3-hydroxyisobutyryl-Coenzyme A hydrolase (HIBCH), transcript variant 1, mRNA	1219	1216	a/t	a 0.67:g 0.00:c 0.00:t 0.33	6	6	1543	1540	8
CS2000565200001_1237	Q92931	NM_014362	0	Homo sapiens 3-hydroxyisobutyryl-Coenzyme A hydrolase (HIBCH), transcript variant 1, mRNA	1240	1237	g/a	a 0.33:g 0.67:c 0.00:t 0.00	6	6	1543	1540	8
CS2000565200001_1252	Q92931	NM_014362	0	Homo sapiens 3-hydroxyisobutyryl-Coenzyme A hydrolase (HIBCH), transcript variant 1, mRNA	1255	1252	c/t	a 0.00:g 0.00:c 0.60:t 0.40	5	7	1543	1540	8
CS2000565200001_1270	Q92931	NM_014362	0	Homo sapiens 3-hydroxyisobutyryl-Coenzyme A hydrolase (HIBCH), transcript variant 1, mRNA	1273	1270	t/g	a 0.00:g 0.40:c 0.00:t 0.60	5	6	1543	1540	8
CS2000164800001_1677	FLT2_RAT	NM_004475	0	Homo sapiens flotillin 2 (FLOT2), mRNA	1685	1677	g/a	a 0.46:g 0.54:c 0.00:t 0.00	13	13	2773	2752	4
CS2000164800001_1746	FLT2_RAT	NM_004475	0	Homo sapiens flotillin 2 (FLOT2), mRNA	1754	1746	c/t	a 0.00:g 0.00:c 0.58:t 0.42	12	13	2773	2752	4
CS2000164800001_2554	FLT2_RAT	NM_004475	0	Homo sapiens flotillin 2 (FLOT2), mRNA	2571	2554	c/t	a 0.00:g 0.00:c 0.79:t 0.21	14	16	2773	2752	4
CS2000164800001_2568	FLT2_RAT	NM_004475	0	Homo sapiens flotillin 2 (FLOT2), mRNA	2588	2568	t/c	a 0.00:g 0.00:c 0.31:t 0.69	16	16	2773	2752	4
CS2000155000004_1234	BAC86790	NM_015085	8e-91	Homo sapiens GTPase activating Rap/RanGAP domain-like 4 (GARNL4), mRNA	1234	1234	g/c	a 0.00:g 0.71:c 0.29:t 0.00	7	7	2054	2054	3
CS2000155000004_1306	BAC86790	NM_015085	8e-91	Homo sapiens GTPase activating Rap/RanGAP domain-like 4 (GARNL4), mRNA	1306	1306	a/c	a 0.71:g 0.00:c 0.29:t 0.00	7	7	2054	2054	3
CS2000155000004_1439	BAC86790	NM_015085	8e-91	Homo sapiens GTPase activating Rap/RanGAP domain-like 4 (GARNL4), mRNA	1439	1439	a/c	a 0.71:g 0.00:c 0.29:t 0.00	7	7	2054	2054	3
CS2000258600001_230	0	NM_021067	7e-10	Homo sapiens DNA replication complex GINS protein PSF1 (PSF1), mRNA	230	230	a/c	a 0.57:g 0.00:c 0.43:t 0.00	7	7	1215	1214	5
CS2000258600001_262	0	NM_021067	7e-10	Homo sapiens DNA replication complex GINS protein PSF1 (PSF1), mRNA	262	262	t/c	a 0.00:g 0.00:c 0.29:t 0.71	7	7	1215	1214	5
CS2000258600001_339	0	NM_021067	7e-10	Homo sapiens DNA replication complex GINS protein PSF1 (PSF1), mRNA	339	339	a/g	a 0.67:g 0.33:c 0.00:t 0.00	6	6	1215	1214	5
CS2000258600001_370	0	NM_021067	7e-10	Homo sapiens DNA replication complex GINS protein PSF1 (PSF1), mRNA	370	370	g/a	a 0.40:g 0.60:c 0.00:t 0.00	5	6	1215	1214	5
CS2000258600001_382	0	NM_021067	7e-10	Homo sapiens DNA replication complex GINS protein PSF1 (PSF1), mRNA	382	382	c/t	a 0.00:g 0.00:c 0.60:t 0.40	5	6	1215	1214	5
CS2001333200001_948	AAQ89183	NM_014394	0	Homo sapiens growth hormone inducible transmembrane protein (GHITM), mRNA	966	948	t/c	a 0.00:g 0.00:c 0.23:t 0.77	13	14	2112	2077	2
CS2001333200001_1221	AAQ89183	NM_014394	0	Homo sapiens growth hormone inducible transmembrane protein (GHITM), mRNA	1244	1221	g/c	a 0.00:g 0.64:c 0.36:t 0.00	11	11	2112	2077	2
CS2000082500001_306	IL8_BOVIN	NM_000584	1e-84	Homo sapiens interleukin 8 (IL8), mRNA	308	306	t/c	a 0.00:g 0.00:c 0.29:t 0.71	7	7	1497	1491	6
CS2000082500001_538	IL8_BOVIN	NM_000584	1e-84	Homo sapiens interleukin 8 (IL8), mRNA	542	538	t/g	a 0.00:g 0.29:c 0.00:t 0.71	7	7	1497	1491	6
CS2000082500001_576	IL8_BOVIN	NM_000584	1e-84	Homo sapiens interleukin 8 (IL8), mRNA	581	576	c/t	a 0.00:g 0.00:c 0.71:t 0.29	7	7	1497	1491	6
CS2000082500001_598	IL8_BOVIN	NM_000584	1e-84	Homo sapiens interleukin 8 (IL8), mRNA	603	598	g/a	a 0.29:g 0.71:c 0.00:t 0.00	7	7	1497	1491	6
CS2000082500001_702	IL8_BOVIN	NM_000584	1e-84	Homo sapiens interleukin 8 (IL8), mRNA	708	702	a/g	a 0.40:g 0.60:c 0.00:t 0.00	5	7	1497	1491	6
CS2000082500001_1224	IL8_BOVIN	NM_000584	1e-84	Homo sapiens interleukin 8 (IL8), mRNA	1230	1224	a/t	a 0.71:g 0.00:c 0.00:t 0.29	7	7	1497	1491	6
CS2000736100001_1445	Q9Y4C7	NM_015179	0	Homo sapiens KIAA0690 (KIAA0690), mRNA	1448	1445	g/c	a 0.00:g 0.67:c 0.33:t 0.00	6	7	1969	1966	1
CS2000029800002_623	Q28109	XR_001520	6e-83	PREDICTED: Homo sapiens leukocyte immunoglobulin-like receptor pseudogene 2 (LILRP2), misc RNA	623	623	c/t	a 0.00:g 0.00:c 0.67:t 0.33	6	6	1577	1577	8
CS2000029800002_675	Q28109	XR_001520	6e-83	PREDICTED: Homo sapiens leukocyte immunoglobulin-like receptor pseudogene 2 (LILRP2), misc RNA	675	675	g/a	a 0.40:g 0.60:c 0.00:t 0.00	5	5	1577	1577	8
CS2000029800002_698	Q28109	XR_001520	6e-83	PREDICTED: Homo sapiens leukocyte immunoglobulin-like receptor pseudogene 2 (LILRP2), misc RNA	698	698	c/t	a 0.00:g 0.00:c 0.60:t 0.40	5	5	1577	1577	8
CS2000029800002_744	Q28109	XR_001520	6e-83	PREDICTED: Homo sapiens leukocyte immunoglobulin-like receptor pseudogene 2 (LILRP2), misc RNA	744	744	a/g	a 0.50:g 0.50:c 0.00:t 0.00	4	4	1577	1577	8
CS2000029800002_786	Q28109	XR_001520	6e-83	PREDICTED: Homo sapiens leukocyte immunoglobulin-like receptor pseudogene 2 (LILRP2), misc RNA	786	786	c/g	a 0.00:g 0.50:c 0.50:t 0.00	4	4	1577	1577	8
CS2000029800002_817	Q28109	XR_001520	6e-83	PREDICTED: Homo sapiens leukocyte immunoglobulin-like receptor pseudogene 2 (LILRP2), misc RNA	817	817	c/t	a 0.00:g 0.00:c 0.50:t 0.50	4	4	1577	1577	8
CS2000029800002_833	Q28109	XR_001520	6e-83	PREDICTED: Homo sapiens leukocyte immunoglobulin-like receptor pseudogene 2 (LILRP2), misc RNA	833	833	a/g	a 0.50:g 0.50:c 0.00:t 0.00	4	4	1577	1577	8
CS2000029800002_839	Q28109	XR_001520	6e-83	PREDICTED: Homo sapiens leukocyte immunoglobulin-like receptor pseudogene 2 (LILRP2), misc RNA	839	839	a/g	a 0.50:g 0.50:c 0.00:t 0.00	4	4	1577	1577	8
CS2000079200001_1225	BAA06682	NM_014876	0	Homo sapiens Josephin domain containing 1 (JOSD1), mRNA	1226	1225	c/g	a 0.00:g 0.40:c 0.60:t 0.00	5	7	3518	3502	8
CS2000079200001_1516	BAA06682	NM_014876	0	Homo sapiens Josephin domain containing 1 (JOSD1), mRNA	1517	1516	t/c	a 0.00:g 0.00:c 0.33:t 0.67	6	10	3518	3502	8
CS2000079200001_1807	BAA06682	NM_014876	0	Homo sapiens Josephin domain containing 1 (JOSD1), mRNA	1809	1807	c/t	a 0.00:g 0.00:c 0.80:t 0.20	10	11	3518	3502	8
CS2000079200001_1850	BAA06682	NM_014876	0	Homo sapiens Josephin domain containing 1 (JOSD1), mRNA	1852	1850	c/t	a 0.00:g 0.00:c 0.78:t 0.22	9	10	3518	3502	8
CS2000079200001_2762	BAA06682	NM_014876	0	Homo sapiens Josephin domain containing 1 (JOSD1), mRNA	2769	2762	a/g	a 0.71:g 0.29:c 0.00:t 0.00	7	8	3518	3502	8
CS2000079200001_3206	BAA06682	NM_014876	0	Homo sapiens Josephin domain containing 1 (JOSD1), mRNA	3219	3206	t/c	a 0.00:g 0.00:c 0.36:t 0.64	11	12	3518	3502	8
CS2000079200001_3316	BAA06682	NM_014876	0	Homo sapiens Josephin domain containing 1 (JOSD1), mRNA	3329	3316	t/g	a 0.00:g 0.22:c 0.00:t 0.78	9	10	3518	3502	8
CS2000079200001_3351	BAA06682	NM_014876	0	Homo sapiens Josephin domain containing 1 (JOSD1), mRNA	3364	3351	a/c	a 0.71:g 0.00:c 0.29:t 0.00	7	10	3518	3502	8
CS2000261200001_304	LAM5_HUMAN	NM_006762	0	Homo sapiens lysosomal associated multispanning membrane protein 5 (LAPTM5), mRNA	311	304	c/t	a 0.00:g 0.00:c 0.79:t 0.21	33	36	2194	2164	4
CS2000261200001_599	LAM5_HUMAN	NM_006762	0	Homo sapiens lysosomal associated multispanning membrane protein 5 (LAPTM5), mRNA	614	599	a/g	a 0.79:g 0.21:c 0.00:t 0.00	28	34	2194	2164	4
CS2000261200001_773	LAM5_HUMAN	NM_006762	0	Homo sapiens lysosomal associated multispanning membrane protein 5 (LAPTM5), mRNA	793	773	t/c	a 0.00:g 0.00:c 0.16:t 0.84	37	42	2194	2164	4
CS2000261200001_1439	LAM5_HUMAN	NM_006762	0	Homo sapiens lysosomal associated multispanning membrane protein 5 (LAPTM5), mRNA	1462	1439	c/g	a 0.00:g 0.60:c 0.40:t 0.00	10	18	2194	2164	4
CS2000002000004_61	AAH22317				61	61	g/t	a 0.00:g 0.80:c 0.00:t 0.20	15	18	443	443	3
CS2000002000004_290	AAH22317				290	290	c/t	a 0.00:g 0.00:c 0.72:t 0.28	18	18	443	443	3
CS2000002000004_298	AAH22317				298	298	g/t	a 0.00:g 0.72:c 0.00:t 0.28	18	18	443	443	3
CS2001233500001_119	Q8N110	NM_138336	1e-38	Homo sapiens myeloma overexpressed 2 (MYEOV2), mRNA	122	119	c/t	a 0.00:g 0.00:c 0.62:t 0.38	24	25	483	471	1
CS2001186200001_1115	0	NM_001008539	6e-39	Homo sapiens solute carrier family 7 (cationic amino acid transporter, y+ system), member 2 (SLC7A2), transcript variant 1, mRNA	1115	1115	t/c	a 0.00:g 0.00:c 0.40:t 0.60	5	5	1576	1575	3
CS2001186200001_1147	0	NM_001008539	6e-39	Homo sapiens solute carrier family 7 (cationic amino acid transporter, y+ system), member 2 (SLC7A2), transcript variant 1, mRNA	1148	1147	c/t	a 0.00:g 0.00:c 0.67:t 0.33	6	6	1576	1575	3
CS2001186200001_1278	0	NM_001008539	6e-39	Homo sapiens solute carrier family 7 (cationic amino acid transporter, y+ system), member 2 (SLC7A2), transcript variant 1, mRNA	1279	1278	g/a	a 0.40:g 0.60:c 0.00:t 0.00	5	5	1576	1575	3
CS2000061800001_978	Q9UDT2	NM_020684	0	Homo sapiens rhomboid domain containing 2 (RHBDD2), mRNA	990	978	t/g	a 0.00:g 0.22:c 0.00:t 0.78	9	14	1824	1803	6
CS2000061800001_1147	Q9UDT2	NM_020684	0	Homo sapiens rhomboid domain containing 2 (RHBDD2), mRNA	1162	1147	c/a	a 0.17:g 0.00:c 0.83:t 0.00	24	27	1824	1803	6
CS2000061800001_1154	Q9UDT2	NM_020684	0	Homo sapiens rhomboid domain containing 2 (RHBDD2), mRNA	1169	1154	g/a	a 0.17:g 0.79:c 0.04:t 0.00	24	27	1824	1803	6
CS2000061800001_1532	Q9UDT2	NM_020684	0	Homo sapiens rhomboid domain containing 2 (RHBDD2), mRNA	1551	1532	c/g	a 0.00:g 0.52:c 0.48:t 0.00	21	23	1824	1803	6
CS2000061800001_1597	Q9UDT2	NM_020684	0	Homo sapiens rhomboid domain containing 2 (RHBDD2), mRNA	1618	1597	t/c	a 0.06:g 0.00:c 0.50:t 0.44	18	20	1824	1803	6
CS2000061800001_1678	Q9UDT2	NM_020684	0	Homo sapiens rhomboid domain containing 2 (RHBDD2), mRNA	1699	1678	g/a	a 0.18:g 0.73:c 0.00:t 0.09	11	12	1824	1803	6
CS2001314700005_94	0	NM_005952	9e-49	Homo sapiens metallothionein 1X (MT1X), mRNA	95	94	g/a	a 0.40:g 0.60:c 0.00:t 0.00	5	5	961	960	3
CS2001314700005_133	0	NM_005952	9e-49	Homo sapiens metallothionein 1X (MT1X), mRNA	134	133	g/c	a 0.00:g 0.60:c 0.40:t 0.00	5	5	961	960	3
CS2001314700005_145	0	NM_005952	9e-49	Homo sapiens metallothionein 1X (MT1X), mRNA	146	145	c/t	a 0.00:g 0.00:c 0.60:t 0.40	5	5	961	960	3
CS2000035400001_330	Q7TMZ6	NM_024845	0	Homo sapiens hypothetical protein FLJ14154 (FLJ14154), mRNA	331	330	c/t	a 0.00:g 0.00:c 0.50:t 0.50	4	4	1503	1502	1
CS2001129400001_992	0				992	992	g/a	a 0.50:g 0.50:c 0.00:t 0.00	4	4	1375	1375	3
CS2001129400001_1001	0				1001	1001	g/c	a 0.00:g 0.50:c 0.50:t 0.00	4	5	1375	1375	3
CS2001129400001_1065	0				1065	1065	a/g	a 0.40:g 0.60:c 0.00:t 0.00	5	5	1375	1375	3
CS2000866900001_736	0	XM_944731	5e-15	PREDICTED: Homo sapiens hypothetical LOC440731, transcript variant 6 (LOC440731), mRNA	736	736	c/t	a 0.00:g 0.00:c 0.40:t 0.60	5	6	1377	1374	2
CS2000866900001_743	0	XM_944731	5e-15	PREDICTED: Homo sapiens hypothetical LOC440731, transcript variant 6 (LOC440731), mRNA	743	743	a/c	a 0.50:g 0.00:c 0.50:t 0.00	6	8	1377	1374	2
CS2000171400001_218	CCA1_MOUSE	NM_016000	0	Homo sapiens tRNA nucleotidyl transferase, CCA-adding, 1 (TRNT1), transcript variant 1, mRNA	218	218	c/t	a 0.00:g 0.00:c 0.67:t 0.33	6	6	3023	3015	5
CS2000171400001_1569	CCA1_MOUSE	NM_016000	0	Homo sapiens tRNA nucleotidyl transferase, CCA-adding, 1 (TRNT1), transcript variant 1, mRNA	1573	1569	t/c	a 0.00:g 0.00:c 0.33:t 0.67	6	6	3023	3015	5
CS2000171400001_1722	CCA1_MOUSE	NM_016000	0	Homo sapiens tRNA nucleotidyl transferase, CCA-adding, 1 (TRNT1), transcript variant 1, mRNA	1727	1722	c/g	a 0.00:g 0.33:c 0.67:t 0.00	6	6	3023	3015	5
CS2000171400001_1730	CCA1_MOUSE	NM_016000	0	Homo sapiens tRNA nucleotidyl transferase, CCA-adding, 1 (TRNT1), transcript variant 1, mRNA	1735	1730	g/a	a 0.33:g 0.67:c 0.00:t 0.00	6	6	3023	3015	5
CS2000171400001_1763	CCA1_MOUSE	NM_016000	0	Homo sapiens tRNA nucleotidyl transferase, CCA-adding, 1 (TRNT1), transcript variant 1, mRNA	1768	1763	g/t	a 0.00:g 0.67:c 0.00:t 0.33	6	6	3023	3015	5
CS2002698700001_178	0				179	178	a/c	a 0.50:g 0.00:c 0.50:t 0.00	4	4	409	402	1
CS2000244000001_1578	Q9BTK3	NM_205861	0	Homo sapiens dehydrodolichyl diphosphate synthase (DHDDS), transcript variant 2, mRNA	1581	1578	c/g	a 0.00:g 0.50:c 0.50:t 0.00	4	6	2436	2430	2
CS2000244000001_1770	Q9BTK3	NM_205861	0	Homo sapiens dehydrodolichyl diphosphate synthase (DHDDS), transcript variant 2, mRNA	1774	1770	c/g	a 0.00:g 0.25:c 0.75:t 0.00	8	8	2436	2430	2
CS2001129000001_530	0	NM_133264	0	Homo sapiens WIRE protein (WIRE), mRNA	530	530	a/c	a 0.60:g 0.00:c 0.40:t 0.00	5	5	1904	1904	1
CS2000636800001_946	Q8NC56	NM_181336	0	Homo sapiens LEM domain containing 2 (LEMD2), mRNA	947	946	c/t	a 0.00:g 0.00:c 0.71:t 0.29	7	7	2229	2228	2
CS2000636800001_957	Q8NC56	NM_181336	0	Homo sapiens LEM domain containing 2 (LEMD2), mRNA	958	957	a/c	a 0.71:g 0.00:c 0.29:t 0.00	7	7	2229	2228	2
CS2000039100002_994	AAH65423	NM_005718	0	Homo sapiens actin related protein 2/3 complex, subunit 4, 20kDa (ARPC4), transcript variant 1, mRNA	1009	994	t/c	a 0.00:g 0.00:c 0.20:t 0.80	10	12	1852	1829	2
CS2000039100002_1000	AAH65423	NM_005718	0	Homo sapiens actin related protein 2/3 complex, subunit 4, 20kDa (ARPC4), transcript variant 1, mRNA	1016	1000	t/g	a 0.00:g 0.18:c 0.00:t 0.82	11	12	1852	1829	2
CS2000023600003_63	AAH56884	NM_018224	3e-44	Homo sapiens hypothetical protein FLJ10803 (FLJ10803), mRNA	63	63	a/g	a 0.50:g 0.50:c 0.00:t 0.00	4	4	604	600	1
CS2000760700001_1486	ACES_BOVIN	NM_000665	0	Homo sapiens acetylcholinesterase (Yt blood group) (ACHE), transcript variant E4-E6, mRNA	1487	1486	a/g	a 0.60:g 0.40:c 0.00:t 0.00	5	6	2160	2149	2
CS2000760700001_2002	ACES_BOVIN	NM_000665	0	Homo sapiens acetylcholinesterase (Yt blood group) (ACHE), transcript variant E4-E6, mRNA	2013	2002	t/c	a 0.00:g 0.00:c 0.50:t 0.50	8	8	2160	2149	2
CS2000375000002_659	SKD1_MOUSE	NM_004869	2e-39	Homo sapiens vacuolar protein sorting 4B (yeast) (VPS4B), mRNA	659	659	c/t	a 0.00:g 0.00:c 0.50:t 0.50	4	4	936	936	1
CS2000272700001_893	0	NM_014667	0	Homo sapiens vestigial like 4 (Drosophila) (VGLL4), mRNA	893	893	a/g	a 0.67:g 0.33:c 0.00:t 0.00	6	6	2358	2357	1
CS2000868200001_429	0				429	429	c/t	a 0.00:g 0.00:c 0.40:t 0.60	5	6	886	885	2
CS2000868200001_520	0				520	520	g/t	a 0.00:g 0.67:c 0.00:t 0.33	6	6	886	885	2
CS2000039500006_1102	Q8VHU3	NM_015640	0	Homo sapiens SERPINE1 mRNA binding protein 1 (SERBP1), transcript variant 4, mRNA	1116	1102	c/t	a 0.00:g 0.00:c 0.80:t 0.20	10	12	3663	3640	3
CS2000039500006_1590	Q8VHU3	NM_015640	0	Homo sapiens SERPINE1 mRNA binding protein 1 (SERBP1), transcript variant 4, mRNA	1606	1590	a/g	a 0.75:g 0.25:c 0.00:t 0.00	8	11	3663	3640	3
CS2000039500006_2013	Q8VHU3	NM_015640	0	Homo sapiens SERPINE1 mRNA binding protein 1 (SERBP1), transcript variant 4, mRNA	2032	2013	c/g	a 0.00:g 0.38:c 0.62:t 0.00	8	9	3663	3640	3
CS2000099800001_1850	PLSL_HUMAN	NM_002298	0	Homo sapiens lymphocyte cytosolic protein 1 (L-plastin) (LCP1), mRNA	1856	1850	c/t	a 0.00:g 0.00:c 0.82:t 0.18	11	13	2397	2390	1
CS2000053100002_857	UCP3_BOVIN	NM_003356	0	Homo sapiens uncoupling protein 3 (mitochondrial, proton carrier) (UCP3), nuclear gene encoding mitochondrial protein, transcript variant long, mRNA	888	857	c/t	a 0.00:g 0.00:c 0.60:t 0.40	5	5	1520	1489	2
CS2000053100002_1001	UCP3_BOVIN	NM_003356	0	Homo sapiens uncoupling protein 3 (mitochondrial, proton carrier) (UCP3), nuclear gene encoding mitochondrial protein, transcript variant long, mRNA	1032	1001	c/t	a 0.00:g 0.00:c 0.60:t 0.40	5	5	1520	1489	2
CS2000066900001_542	Q969X0	NM_145058	0	Homo sapiens hypothetical protein MGC7036 (MGC7036), mRNA	549	542	g/a	a 0.40:g 0.60:c 0.00:t 0.00	10	11	1395	1385	2
CS2000066900001_721	Q969X0	NM_145058	0	Homo sapiens hypothetical protein MGC7036 (MGC7036), mRNA	728	721	a/t	a 0.78:g 0.00:c 0.00:t 0.22	9	9	1395	1385	2
CS2001307600002_4297	CA1C_HUMAN	NM_004370	0	Homo sapiens collagen, type XII, alpha 1 (COL12A1), transcript variant long, mRNA	4305	4297	c/t	a 0.00:g 0.00:c 0.50:t 0.50	4	4	5957	5945	2
CS2001307600002_5675	CA1C_HUMAN	NM_004370	0	Homo sapiens collagen, type XII, alpha 1 (COL12A1), transcript variant long, mRNA	5687	5675	g/a	a 0.18:g 0.82:c 0.00:t 0.00	11	11	5957	5945	2
CS2000518800001_1590	AAH59177	NM_014870	4e-67	Homo sapiens zinc finger and BTB domain containing 40 (ZBTB40), mRNA	1591	1590	a/g	a 0.71:g 0.29:c 0.00:t 0.00	7	8	1997	1996	1
CS2000005000004_164	AAQ84565	NM_001985	0	Homo sapiens electron-transfer-flavoprotein, beta polypeptide (ETFB), transcript variant 1, mRNA	167	164	a/g	a 0.61:g 0.39:c 0.00:t 0.00	23	23	1049	1024	1
CS200130310000B_312	SFB2_HUMAN	NM_014649	7e-62	Homo sapiens scaffold attachment factor B2 (SAFB2), mRNA	312	312	a/g	a 0.43:g 0.43:c 0.14:t 0.00	7	8	1136	1132	1
CS2000674200001_811	Q8N3J7	NM_138368	0	Homo sapiens DKFZp761E198 protein (DKFZp761E198), mRNA	811	811	c/t	a 0.00:g 0.00:c 0.50:t 0.50	4	4	1664	1663	1
CS2000520300001_150	Q9N0Y9	NM_014547	0	Homo sapiens tropomodulin 3 (ubiquitous) (TMOD3), mRNA	150	150	a/g	a 0.56:g 0.44:c 0.00:t 0.00	9	10	2049	2040	2
CS2000520300001_1761	Q9N0Y9	NM_014547	0	Homo sapiens tropomodulin 3 (ubiquitous) (TMOD3), mRNA	1770	1761	a/c	a 0.50:g 0.00:c 0.50:t 0.00	4	6	2049	2040	2
CS2000576200002_750	PPCT_BOVIN	NM_021213	0	Homo sapiens phosphatidylcholine transfer protein (PCTP), mRNA	750	750	t/c	a 0.00:g 0.00:c 0.33:t 0.67	6	6	2003	1969	7
CS2000576200002_831	PPCT_BOVIN	NM_021213	0	Homo sapiens phosphatidylcholine transfer protein (PCTP), mRNA	832	831	t/g	a 0.00:g 0.40:c 0.00:t 0.60	5	7	2003	1969	7
CS2000576200002_1158	PPCT_BOVIN	NM_021213	0	Homo sapiens phosphatidylcholine transfer protein (PCTP), mRNA	1162	1158	a/g	a 0.78:g 0.22:c 0.00:t 0.00	9	9	2003	1969	7
CS2000576200002_1167	PPCT_BOVIN	NM_021213	0	Homo sapiens phosphatidylcholine transfer protein (PCTP), mRNA	1171	1167	a/g	a 0.78:g 0.22:c 0.00:t 0.00	9	9	2003	1969	7
CS2000576200002_1325	PPCT_BOVIN	NM_021213	0	Homo sapiens phosphatidylcholine transfer protein (PCTP), mRNA	1333	1325	t/g	a 0.00:g 0.20:c 0.00:t 0.80	10	10	2003	1969	7
CS2000576200002_1335	PPCT_BOVIN	NM_021213	0	Homo sapiens phosphatidylcholine transfer protein (PCTP), mRNA	1343	1335	a/g	a 0.80:g 0.20:c 0.00:t 0.00	10	10	2003	1969	7
CS2000576200002_1569	PPCT_BOVIN	NM_021213	0	Homo sapiens phosphatidylcholine transfer protein (PCTP), mRNA	1590	1569	g/t	a 0.00:g 0.80:c 0.00:t 0.20	10	11	2003	1969	7
CS2001303300003_447	0	NM_001014291	3e-32	Homo sapiens small proline-rich protein 2G (SPRR2G), mRNA	448	447	t/c	a 0.00:g 0.00:c 0.41:t 0.59	29	29	592	591	1
CS2001480300001_667	Q9WVK2	NM_012234	0	Homo sapiens RING1 and YY1 binding protein (RYBP), mRNA	670	667	c/t	a 0.00:g 0.00:c 0.60:t 0.40	5	5	1272	1269	1
CS2000358200001_1198	0	NM_032811	9e-57	Homo sapiens transforming growth factor beta regulator 1 (TBRG1), mRNA	1204	1198	c/t	a 0.00:g 0.00:c 0.50:t 0.50	4	4	1808	1801	1
CS2000274300001_1188	NUMB_HUMAN	NM_001005745	0	Homo sapiens numb homolog (Drosophila) (NUMB), transcript variant 4, mRNA	1189	1188	c/t	a 0.00:g 0.00:c 0.60:t 0.40	5	6	2956	2951	1
CS2000543600001_682	AMYC_HUMAN	NM_020978	0	Homo sapiens amylase, alpha 2B; pancreatic (AMY2B), mRNA	684	682	c/a	a 0.60:g 0.00:c 0.40:t 0.00	5	6	1121	1116	3
CS2000543600001_740	AMYC_HUMAN	NM_020978	0	Homo sapiens amylase, alpha 2B; pancreatic (AMY2B), mRNA	743	740	c/a	a 0.33:g 0.00:c 0.67:t 0.00	6	6	1121	1116	3
CS2000543600001_938	AMYC_HUMAN	NM_020978	0	Homo sapiens amylase, alpha 2B; pancreatic (AMY2B), mRNA	943	938	t/c	a 0.00:g 0.00:c 0.50:t 0.50	4	4	1121	1116	3
CS2000374000001_1258	AAP88786	NM_002789	0	Homo sapiens proteasome (prosome, macropain) subunit, alpha type, 4 (PSMA4), mRNA	1260	1258	t/g	a 0.00:g 0.29:c 0.00:t 0.71	7	7	1489	1486	1
CS2000268600001_336	0				339	336	a/g	a 0.50:g 0.50:c 0.00:t 0.00	4	4	1584	1580	1
CS2000128700001_791	O97916	NM_001013619	4e-12	Homo sapiens similar to RIKEN cDNA C630028N24 gene (LOC123688), mRNA	792	791	g/a	a 0.33:g 0.67:c 0.00:t 0.00	6	6	1107	1105	1
CS2001865700001_555	GP92_HUMAN	NM_020400	6e-56	Homo sapiens G protein-coupled receptor 92 (GPR92), mRNA	555	555	c/a	a 0.50:g 0.00:c 0.50:t 0.00	4	4	962	962	1
CS2001482400001_933	Q9GML6	NM_173582	0	Homo sapiens phosphoglucomutase 2-like 1 (PGM2L1), mRNA	935	933	a/g	a 0.60:g 0.40:c 0.00:t 0.00	5	5	1421	1419	1
CS2000518000001_151	UT11_HUMAN	NM_016037	0	Homo sapiens UTP11-like, U3 small nucleolar ribonucleoprotein, (yeast) (UTP11L), mRNA	151	151	t/c	a 0.00:g 0.00:c 0.27:t 0.73	11	11	1019	1018	2
CS2000518000001_248	UT11_HUMAN	NM_016037	0	Homo sapiens UTP11-like, U3 small nucleolar ribonucleoprotein, (yeast) (UTP11L), mRNA	248	248	g/a	a 0.40:g 0.60:c 0.00:t 0.00	10	10	1019	1018	2
CS2000218300001_133	AAH02575	NM_032656	0	Homo sapiens DEAH (Asp-Glu-Ala-His) box polypeptide 37 (DHX37), mRNA	135	133	c/t	a 0.00:g 0.14:c 0.43:t 0.43	7	7	2772	2764	2
CS2000218300001_2311	AAH02575	NM_032656	0	Homo sapiens DEAH (Asp-Glu-Ala-His) box polypeptide 37 (DHX37), mRNA	2318	2311	c/t	a 0.00:g 0.00:c 0.83:t 0.17	12	12	2772	2764	2
CS2000026000003_185	AAH60548	NM_032036	9e-42	Homo sapiens family with sequence similarity 14, member A (FAM14A), mRNA	185	185	g/c	a 0.00:g 0.57:c 0.43:t 0.00	7	7	670	669	3
CS2000026000003_217	AAH60548	NM_032036	9e-42	Homo sapiens family with sequence similarity 14, member A (FAM14A), mRNA	217	217	t/g	a 0.00:g 0.29:c 0.00:t 0.71	7	8	670	669	3
CS2000026000003_225	AAH60548	NM_032036	9e-42	Homo sapiens family with sequence similarity 14, member A (FAM14A), mRNA	225	225	g/a	a 0.29:g 0.71:c 0.00:t 0.00	7	8	670	669	3
CS2002194000001_323	Q9NVV1	NM_019013	0	Homo sapiens family with sequence similarity 64, member A (FAM64A), mRNA	323	323	a/g	a 0.60:g 0.40:c 0.00:t 0.00	5	5	539	539	1
CS2000347900001_1102	Q80XS0	XM_943691	0	PREDICTED: Homo sapiens hypothetical protein LOC339287, transcript variant 11 (LOC339287), mRNA	1105	1102	g/t	a 0.00:g 0.80:c 0.00:t 0.20	10	10	1744	1740	1
CS200130150000F_103	Q8K1Z5	XM_936480	3e-85	PREDICTED: Homo sapiens similar to T-cell receptor beta chain V region LB2 precursor (LOC647406), mRNA	103	103	g/a	a 0.33:g 0.67:c 0.00:t 0.00	6	6	605	601	2
CS200130150000F_301	Q8K1Z5	XM_936480	3e-85	PREDICTED: Homo sapiens similar to T-cell receptor beta chain V region LB2 precursor (LOC647406), mRNA	302	301	c/t	a 0.00:g 0.00:c 0.67:t 0.33	6	6	605	601	2
CS2000130800005_261	Q86XV9	NM_006677	8e-81	Homo sapiens ubiquitin specific peptidase 19 (USP19), mRNA	261	261	g/a	a 0.25:g 0.75:c 0.00:t 0.00	8	8	760	752	3
CS2000130800005_457	Q86XV9	NM_006677	8e-81	Homo sapiens ubiquitin specific peptidase 19 (USP19), mRNA	464	457	g/a	a 0.25:g 0.75:c 0.00:t 0.00	8	9	760	752	3
CS2000130800005_596	Q86XV9	NM_006677	8e-81	Homo sapiens ubiquitin specific peptidase 19 (USP19), mRNA	603	596	g/a	a 0.40:g 0.60:c 0.00:t 0.00	5	5	760	752	3
CS2000115700002_1338	Q9XSC1	NM_003015	0	Homo sapiens secreted frizzled-related protein 5 (SFRP5), mRNA	1338	1338	c/t	a 0.00:g 0.00:c 0.67:t 0.33	6	6	1868	1865	2
CS2000115700002_1415	Q9XSC1	NM_003015	0	Homo sapiens secreted frizzled-related protein 5 (SFRP5), mRNA	1415	1415	a/c	a 0.67:g 0.00:c 0.33:t 0.00	6	6	1868	1865	2
CS2000368400001_873	O00237	NM_005667	0	Homo sapiens ring finger protein 103 (RNF103), mRNA	873	873	c/g	a 0.00:g 0.50:c 0.50:t 0.00	4	5	1624	1622	1
CS2000935500001_503	SUR6_MOUSE	NM_006753	0	Homo sapiens surfeit 6 (SURF6), mRNA	506	503	c/g	a 0.00:g 0.50:c 0.50:t 0.00	4	4	921	916	3
CS2000935500001_764	SUR6_MOUSE	NM_006753	0	Homo sapiens surfeit 6 (SURF6), mRNA	768	764	a/c	a 0.50:g 0.00:c 0.50:t 0.00	6	7	921	916	3
CS2000935500001_868	SUR6_MOUSE	NM_006753	0	Homo sapiens surfeit 6 (SURF6), mRNA	872	868	g/t	a 0.00:g 0.50:c 0.00:t 0.50	6	6	921	916	3
CS2001358100001_622	Q80VN1	NM_032310	3e-35	Homo sapiens chromosome 9 open reading frame 89 (C9orf89), mRNA	633	622	c/t	a 0.00:g 0.00:c 0.60:t 0.40	5	5	1146	1124	3
CS2001358100001_900	Q80VN1	NM_032310	3e-35	Homo sapiens chromosome 9 open reading frame 89 (C9orf89), mRNA	921	900	t/c	a 0.00:g 0.00:c 0.50:t 0.50	6	6	1146	1124	3
CS2001358100001_996	Q80VN1	NM_032310	3e-35	Homo sapiens chromosome 9 open reading frame 89 (C9orf89), mRNA	1017	996	g/a	a 0.50:g 0.50:c 0.00:t 0.00	6	6	1146	1124	3
CS2000021100016_243	Q9XSA0	NM_005845	4e-64	Homo sapiens ATP-binding cassette, sub-family C (CFTR/MRP), member 4 (ABCC4), mRNA	243	243	a/g	a 0.57:g 0.43:c 0.00:t 0.00	7	7	1078	1069	6
CS2000021100016_327	Q9XSA0	NM_005845	4e-64	Homo sapiens ATP-binding cassette, sub-family C (CFTR/MRP), member 4 (ABCC4), mRNA	328	327	c/t	a 0.00:g 0.00:c 0.56:t 0.44	9	9	1078	1069	6
CS2000021100016_409	Q9XSA0	NM_005845	4e-64	Homo sapiens ATP-binding cassette, sub-family C (CFTR/MRP), member 4 (ABCC4), mRNA	412	409	g/a	a 0.38:g 0.62:c 0.00:t 0.00	8	8	1078	1069	6
CS2000021100016_439	Q9XSA0	NM_005845	4e-64	Homo sapiens ATP-binding cassette, sub-family C (CFTR/MRP), member 4 (ABCC4), mRNA	442	439	a/t	a 0.57:g 0.00:c 0.00:t 0.43	7	8	1078	1069	6
CS2000021100016_447	Q9XSA0	NM_005845	4e-64	Homo sapiens ATP-binding cassette, sub-family C (CFTR/MRP), member 4 (ABCC4), mRNA	450	447	c/t	a 0.00:g 0.00:c 0.43:t 0.57	7	8	1078	1069	6
CS2000021100016_690	Q9XSA0	NM_005845	4e-64	Homo sapiens ATP-binding cassette, sub-family C (CFTR/MRP), member 4 (ABCC4), mRNA	697	690	a/g	a 0.50:g 0.50:c 0.00:t 0.00	4	4	1078	1069	6
CS2000028200004_1941	LYN_HUMAN	NM_002350	0	Homo sapiens v-yes-1 Yamaguchi sarcoma viral related oncogene homolog (LYN), mRNA	1950	1941	g/a	a 0.33:g 0.67:c 0.00:t 0.00	9	10	2732	2721	5
CS2000028200004_2047	LYN_HUMAN	NM_002350	0	Homo sapiens v-yes-1 Yamaguchi sarcoma viral related oncogene homolog (LYN), mRNA	2057	2047	g/a	a 0.22:g 0.78:c 0.00:t 0.00	9	10	2732	2721	5
CS2000028200004_2075	LYN_HUMAN	NM_002350	0	Homo sapiens v-yes-1 Yamaguchi sarcoma viral related oncogene homolog (LYN), mRNA	2085	2075	t/c	a 0.00:g 0.00:c 0.33:t 0.67	9	9	2732	2721	5
CS2000028200004_2194	LYN_HUMAN	NM_002350	0	Homo sapiens v-yes-1 Yamaguchi sarcoma viral related oncogene homolog (LYN), mRNA	2204	2194	g/a	a 0.20:g 0.80:c 0.00:t 0.00	10	10	2732	2721	5
CS2000028200004_2281	LYN_HUMAN	NM_002350	0	Homo sapiens v-yes-1 Yamaguchi sarcoma viral related oncogene homolog (LYN), mRNA	2292	2281	g/a	a 0.22:g 0.67:c 0.00:t 0.11	9	10	2732	2721	5
CS2000522800001_453	Q9H5B6	NM_005719	0	Homo sapiens actin related protein 2/3 complex, subunit 3, 21kDa (ARPC3), mRNA	455	453	g/c	a 0.00:g 0.70:c 0.30:t 0.00	33	34	899	897	2
CS2000522800001_471	Q9H5B6	NM_005719	0	Homo sapiens actin related protein 2/3 complex, subunit 3, 21kDa (ARPC3), mRNA	473	471	g/a	a 0.31:g 0.69:c 0.00:t 0.00	29	33	899	897	2
CS2001391900001_1550	Q8NI87	NM_000291	0	Homo sapiens phosphoglycerate kinase 1 (PGK1), mRNA	1577	1550	c/t	a 0.00:g 0.00:c 0.60:t 0.40	5	5	1650	1623	1
CS2000000200020_906	AAH41695	NM_032924	0	Homo sapiens zinc finger protein 3 (A8-51) (ZNF3), transcript variant 2, mRNA	906	906	a/g	a 0.71:g 0.29:c 0.00:t 0.00	7	7	1335	1335	2
CS2000000200020_920	AAH41695	NM_032924	0	Homo sapiens zinc finger protein 3 (A8-51) (ZNF3), transcript variant 2, mRNA	920	920	a/g	a 0.43:g 0.43:c 0.14:t 0.00	7	7	1335	1335	2
CS2000383400001_1259	CATF_HUMAN	NM_003793	0	Homo sapiens cathepsin F (CTSF), mRNA	1262	1259	a/g	a 0.79:g 0.21:c 0.00:t 0.00	14	15	1700	1689	2
CS2000383400001_1300	CATF_HUMAN	NM_003793	0	Homo sapiens cathepsin F (CTSF), mRNA	1303	1300	t/c	a 0.00:g 0.00:c 0.38:t 0.62	13	15	1700	1689	2
CS2000344300002_503	PAFA_BOVIN	NM_005084	0	Homo sapiens phospholipase A2, group VII (platelet-activating factor acetylhydrolase, plasma) (PLA2G7), mRNA	504	503	t/c	a 0.00:g 0.00:c 0.22:t 0.78	9	9	1861	1860	1
CS2000740700001_705	GGH_HUMAN	NM_003878	0	Homo sapiens gamma-glutamyl hydrolase (conjugase, folylpolygammaglutamyl hydrolase) (GGH), mRNA	708	705	g/a	a 0.22:g 0.67:c 0.00:t 0.11	9	10	1749	1742	1
CS2002386800001_590	0				591	590	a/t	a 0.50:g 0.00:c 0.00:t 0.50	4	4	929	928	1
CS2000063600002_124	AAH62683	NM_016167	0	Homo sapiens nucleolar protein 7, 27kDa (NOL7), mRNA	124	124	t/g	a 0.00:g 0.17:c 0.00:t 0.83	12	12	516	514	2
CS2000063600002_164	AAH62683	NM_016167	0	Homo sapiens nucleolar protein 7, 27kDa (NOL7), mRNA	164	164	c/t	a 0.00:g 0.00:c 0.73:t 0.27	11	12	516	514	2
CS2001858000001_196	0	NM_016605	0	Homo sapiens family with sequence similarity 53, member C (FAM53C), mRNA	196	196	c/t	a 0.00:g 0.00:c 0.60:t 0.40	5	5	411	410	1
CS200000020002E_438	Q9H7R5				438	438	a/c	a 0.60:g 0.00:c 0.40:t 0.00	5	5	1067	1063	1
CS2001300100009_216	CT31_HUMAN	NM_018217	0	Homo sapiens chromosome 20 open reading frame 31 (C20orf31), mRNA	218	216	c/t	a 0.00:g 0.00:c 0.80:t 0.20	10	11	760	751	6
CS2001300100009_310	CT31_HUMAN	NM_018217	0	Homo sapiens chromosome 20 open reading frame 31 (C20orf31), mRNA	312	310	c/t	a 0.00:g 0.00:c 0.82:t 0.18	11	12	760	751	6
CS2001300100009_467	CT31_HUMAN	NM_018217	0	Homo sapiens chromosome 20 open reading frame 31 (C20orf31), mRNA	469	467	c/t	a 0.00:g 0.00:c 0.82:t 0.18	11	11	760	751	6
CS2001300100009_542	CT31_HUMAN	NM_018217	0	Homo sapiens chromosome 20 open reading frame 31 (C20orf31), mRNA	548	542	c/t	a 0.00:g 0.00:c 0.83:t 0.17	12	12	760	751	6
CS2001300100009_549	CT31_HUMAN	NM_018217	0	Homo sapiens chromosome 20 open reading frame 31 (C20orf31), mRNA	555	549	g/c	a 0.00:g 0.75:c 0.25:t 0.00	12	12	760	751	6
CS2001300100009_580	CT31_HUMAN	NM_018217	0	Homo sapiens chromosome 20 open reading frame 31 (C20orf31), mRNA	587	580	c/t	a 0.00:g 0.00:c 0.80:t 0.20	10	11	760	751	6
CS2000364300001_618	Q30832	NM_002119	0	Homo sapiens major histocompatibility complex, class II, DO alpha (HLA-DOA), mRNA	618	618	g/c	a 0.00:g 0.50:c 0.50:t 0.00	4	8	1109	1101	8
CS2000364300001_625	Q30832	NM_002119	0	Homo sapiens major histocompatibility complex, class II, DO alpha (HLA-DOA), mRNA	625	625	g/c	a 0.00:g 0.50:c 0.50:t 0.00	6	7	1109	1101	8
CS2000364300001_634	Q30832	NM_002119	0	Homo sapiens major histocompatibility complex, class II, DO alpha (HLA-DOA), mRNA	634	634	c/t	a 0.00:g 0.00:c 0.71:t 0.29	7	7	1109	1101	8
CS2000364300001_961	Q30832	NM_002119	0	Homo sapiens major histocompatibility complex, class II, DO alpha (HLA-DOA), mRNA	963	961	c/g	a 0.00:g 0.50:c 0.50:t 0.00	6	6	1109	1101	8
CS2000364300001_975	Q30832	NM_002119	0	Homo sapiens major histocompatibility complex, class II, DO alpha (HLA-DOA), mRNA	977	975	a/g	a 0.50:g 0.50:c 0.00:t 0.00	6	6	1109	1101	8
CS2000364300001_984	Q30832	NM_002119	0	Homo sapiens major histocompatibility complex, class II, DO alpha (HLA-DOA), mRNA	986	984	c/t	a 0.00:g 0.00:c 0.50:t 0.50	6	6	1109	1101	8
CS2000364300001_994	Q30832	NM_002119	0	Homo sapiens major histocompatibility complex, class II, DO alpha (HLA-DOA), mRNA	996	994	c/t	a 0.00:g 0.00:c 0.50:t 0.50	6	6	1109	1101	8
CS2000364300001_1028	Q30832	NM_002119	0	Homo sapiens major histocompatibility complex, class II, DO alpha (HLA-DOA), mRNA	1030	1028	a/g	a 0.60:g 0.40:c 0.00:t 0.00	5	6	1109	1101	8
CS2001416500001_183	Q28433	NM_000593	0	Homo sapiens transporter 1, ATP-binding cassette, sub-family B (MDR/TAP) (TAP1), mRNA	183	183	a/g	a 0.50:g 0.50:c 0.00:t 0.00	4	4	1611	1611	2
CS2001416500001_648	Q28433	NM_000593	0	Homo sapiens transporter 1, ATP-binding cassette, sub-family B (MDR/TAP) (TAP1), mRNA	648	648	t/g	a 0.00:g 0.25:c 0.00:t 0.75	8	8	1611	1611	2
CS2000812200001_131	AAK95569	NM_144563	0	Homo sapiens ribose 5-phosphate isomerase A (ribose 5-phosphate epimerase) (RPIA), mRNA	131	131	g/t	a 0.00:g 0.67:c 0.00:t 0.33	6	7	1290	1284	1
CS2001144800001_733	0	NM_021965	3e-68	Homo sapiens phosphoglucomutase 5 (PGM5), mRNA	733	733	g/a	a 0.50:g 0.50:c 0.00:t 0.00	8	10	1153	1153	1
CS2000397400001_717	Q96ET0	NM_020664	7e-49	Homo sapiens 2,4-dienoyl CoA reductase 2, peroxisomal (DECR2), mRNA	718	717	c/t	a 0.00:g 0.14:c 0.57:t 0.29	7	7	1305	1304	1
CS2000610200001_458	0	NM_014853	4e-67	Homo sapiens RUN and TBC1 domain containing 1 (RUTBC1), mRNA	458	458	g/t	a 0.00:g 0.60:c 0.00:t 0.40	5	5	1077	1077	1
CS2000563600001_595	O75992	NM_014388	0	Homo sapiens chromosome 1 open reading frame 107 (C1orf107), mRNA	597	595	t/c	a 0.00:g 0.00:c 0.18:t 0.82	11	11	1556	1551	1
CS2001085100001_472	0	NM_006577	1e-124	Homo sapiens UDP-GlcNAc:betaGal beta-1,3-N-acetylglucosaminyltransferase 1 (B3GNT1), transcript variant 1, mRNA	474	472	a/g	a 0.50:g 0.50:c 0.00:t 0.00	4	5	1366	1363	1
CS2002732900001_117	AAK20917	NM_148978	0	Homo sapiens pantothenate kinase 1 (PANK1), transcript variant beta, mRNA	117	117	c/t	a 0.00:g 0.00:c 0.50:t 0.50	4	4	731	731	1
CS2000191300002_222	Q86VX5	NM_031212	0	Homo sapiens solute carrier family 25, member 28 (SLC25A28), mRNA	223	222	c/t	a 0.00:g 0.00:c 0.67:t 0.33	6	7	1065	1061	2
CS2000191300002_655	Q86VX5	NM_031212	0	Homo sapiens solute carrier family 25, member 28 (SLC25A28), mRNA	658	655	c/t	a 0.00:g 0.00:c 0.50:t 0.50	4	4	1065	1061	2
CS2000722000001_1180	CAE45832	NM_015651	6e-99	Homo sapiens PHD finger protein 19 (PHF19), transcript variant 1, mRNA	1185	1180	g/a	a 0.40:g 0.60:c 0.00:t 0.00	5	6	1520	1515	1
CS2000268700001_786	0	NM_016526	3e-19	Homo sapiens blocked early in transport 1 homolog (S. cerevisiae)-like (BET1L), mRNA	787	786	c/g	a 0.00:g 0.50:c 0.50:t 0.00	6	6	2149	2148	2
CS2000268700001_849	0	NM_016526	3e-19	Homo sapiens blocked early in transport 1 homolog (S. cerevisiae)-like (BET1L), mRNA	850	849	g/a	a 0.40:g 0.60:c 0.00:t 0.00	5	5	2149	2148	2
CS2000730800001_355	Q8NC64	NM_024656	0	Homo sapiens glycosyltransferase 25 domain containing 1 (GLT25D1), mRNA	357	355	c/t	a 0.00:g 0.00:c 0.67:t 0.33	6	6	1883	1873	10
CS2000730800001_582	Q8NC64	NM_024656	0	Homo sapiens glycosyltransferase 25 domain containing 1 (GLT25D1), mRNA	584	582	a/g	a 0.50:g 0.50:c 0.00:t 0.00	8	8	1883	1873	10
CS2000730800001_610	Q8NC64	NM_024656	0	Homo sapiens glycosyltransferase 25 domain containing 1 (GLT25D1), mRNA	612	610	a/c	a 0.43:g 0.00:c 0.57:t 0.00	7	8	1883	1873	10
CS2000730800001_630	Q8NC64	NM_024656	0	Homo sapiens glycosyltransferase 25 domain containing 1 (GLT25D1), mRNA	632	630	g/c	a 0.00:g 0.50:c 0.50:t 0.00	6	8	1883	1873	10
CS2000730800001_672	Q8NC64	NM_024656	0	Homo sapiens glycosyltransferase 25 domain containing 1 (GLT25D1), mRNA	674	672	c/t	a 0.00:g 0.00:c 0.40:t 0.60	5	7	1883	1873	10
CS2000730800001_1338	Q8NC64	NM_024656	0	Homo sapiens glycosyltransferase 25 domain containing 1 (GLT25D1), mRNA	1340	1338	t/c	a 0.00:g 0.00:c 0.40:t 0.60	5	6	1883	1873	10
CS2000730800001_1520	Q8NC64	NM_024656	0	Homo sapiens glycosyltransferase 25 domain containing 1 (GLT25D1), mRNA	1526	1520	g/a	a 0.17:g 0.83:c 0.00:t 0.00	12	12	1883	1873	10
CS2000730800001_1644	Q8NC64	NM_024656	0	Homo sapiens glycosyltransferase 25 domain containing 1 (GLT25D1), mRNA	1653	1644	g/a	a 0.30:g 0.70:c 0.00:t 0.00	10	11	1883	1873	10
CS2000730800001_1650	Q8NC64	NM_024656	0	Homo sapiens glycosyltransferase 25 domain containing 1 (GLT25D1), mRNA	1659	1650	c/t	a 0.00:g 0.00:c 0.70:t 0.30	10	11	1883	1873	10
CS2000730800001_1698	Q8NC64	NM_024656	0	Homo sapiens glycosyltransferase 25 domain containing 1 (GLT25D1), mRNA	1708	1698	t/c	a 0.00:g 0.00:c 0.30:t 0.70	10	10	1883	1873	10
CS2000341600001_186	AAH17586	NM_144647	0	Homo sapiens calcyphosine-like (CAPSL), mRNA	186	186	a/g	a 0.50:g 0.50:c 0.00:t 0.00	4	4	871	869	1
CS2001307100001_79	Q9TVC6	NM_002123	0	Homo sapiens major histocompatibility complex, class II, DQ beta 1 (HLA-DQB1), mRNA	80	79	t/c	a 0.04:g 0.00:c 0.44:t 0.52	25	27	1204	1195	8
CS2001307100001_107	Q9TVC6	NM_002123	0	Homo sapiens major histocompatibility complex, class II, DQ beta 1 (HLA-DQB1), mRNA	108	107	t/c	a 0.00:g 0.00:c 0.26:t 0.74	27	29	1204	1195	8
CS2001307100001_127	Q9TVC6	NM_002123	0	Homo sapiens major histocompatibility complex, class II, DQ beta 1 (HLA-DQB1), mRNA	128	127	a/g	a 0.76:g 0.24:c 0.00:t 0.00	29	30	1204	1195	8
CS2001307100001_254	Q9TVC6	NM_002123	0	Homo sapiens major histocompatibility complex, class II, DQ beta 1 (HLA-DQB1), mRNA	255	254	a/g	a 0.82:g 0.18:c 0.00:t 0.00	28	30	1204	1195	8
CS2001307100001_377	Q9TVC6	NM_002123	0	Homo sapiens major histocompatibility complex, class II, DQ beta 1 (HLA-DQB1), mRNA	382	377	c/t	a 0.00:g 0.00:c 0.50:t 0.50	18	18	1204	1195	8
CS2001307100001_639	Q9TVC6	NM_002123	0	Homo sapiens major histocompatibility complex, class II, DQ beta 1 (HLA-DQB1), mRNA	647	639	g/a	a 0.21:g 0.79:c 0.00:t 0.00	14	16	1204	1195	8
CS2001307100001_771	Q9TVC6	NM_002123	0	Homo sapiens major histocompatibility complex, class II, DQ beta 1 (HLA-DQB1), mRNA	779	771	t/c	a 0.00:g 0.00:c 0.23:t 0.77	13	13	1204	1195	8
CS2001307100001_1004	Q9TVC6	NM_002123	0	Homo sapiens major histocompatibility complex, class II, DQ beta 1 (HLA-DQB1), mRNA	1013	1004	g/t	a 0.00:g 0.82:c 0.00:t 0.18	11	12	1204	1195	8
CS2000511500001_244	AAH65280	NM_032833	0	Homo sapiens protein phosphatase 1, regulatory (inhibitor) subunit 15B (PPP1R15B), mRNA	244	244	g/c	a 0.00:g 0.75:c 0.25:t 0.00	8	8	1321	1320	1
CS2001990300001_319	MACF_HUMAN	NM_033044	0	Homo sapiens microtubule-actin crosslinking factor 1 (MACF1), transcript variant 2, mRNA	320	319	g/t	a 0.00:g 0.78:c 0.00:t 0.22	9	9	810	809	1
CS2001443600001_650	Q8K0Q9	XM_937239	8e-47	PREDICTED: Homo sapiens similar to TBC1 domain family member 2 (Prostate antigen recognized and indentified by SEREX) (PARIS-1) (LOC648189), mRNA	651	650	c/t	a 0.00:g 0.00:c 0.55:t 0.45	11	11	1064	1063	1
CS2000170500001_432	RR42_HUMAN	NM_015004	0	Homo sapiens exosome component 7 (EXOSC7), mRNA	432	432	t/g	a 0.00:g 0.50:c 0.00:t 0.50	4	4	1212	1208	1
CS2001444400001_804	PGH2_BOVIN	NM_000963	0	Homo sapiens prostaglandin-endoperoxide synthase 2 (prostaglandin G/H synthase and cyclooxygenase) (PTGS2), mRNA	804	804	g/c	a 0.00:g 0.60:c 0.40:t 0.00	5	5	4173	4170	2
CS2001444400001_3946	PGH2_BOVIN	NM_000963	0	Homo sapiens prostaglandin-endoperoxide synthase 2 (prostaglandin G/H synthase and cyclooxygenase) (PTGS2), mRNA	3949	3946	g/a	a 0.40:g 0.60:c 0.00:t 0.00	10	10	4173	4170	2
CS2000845600001_92	IPPD_BOVIN	NM_032192	0	Homo sapiens protein phosphatase 1, regulatory (inhibitor) subunit 1B (dopamine and cAMP regulated phosphoprotein, DARPP-32) (PPP1R1B), transcript variant 1, mRNA	92	92	a/c	a 0.50:g 0.00:c 0.50:t 0.00	4	4	1717	1700	5
CS2000845600001_124	IPPD_BOVIN	NM_032192	0	Homo sapiens protein phosphatase 1, regulatory (inhibitor) subunit 1B (dopamine and cAMP regulated phosphoprotein, DARPP-32) (PPP1R1B), transcript variant 1, mRNA	124	124	c/g	a 0.00:g 0.50:c 0.50:t 0.00	4	4	1717	1700	5
CS2000845600001_918	IPPD_BOVIN	NM_032192	0	Homo sapiens protein phosphatase 1, regulatory (inhibitor) subunit 1B (dopamine and cAMP regulated phosphoprotein, DARPP-32) (PPP1R1B), transcript variant 1, mRNA	929	918	g/a	a 0.25:g 0.75:c 0.00:t 0.00	8	8	1717	1700	5
CS2000845600001_995	IPPD_BOVIN	NM_032192	0	Homo sapiens protein phosphatase 1, regulatory (inhibitor) subunit 1B (dopamine and cAMP regulated phosphoprotein, DARPP-32) (PPP1R1B), transcript variant 1, mRNA	1007	995	a/g	a 0.67:g 0.33:c 0.00:t 0.00	9	9	1717	1700	5
CS2000845600001_1270	IPPD_BOVIN	NM_032192	0	Homo sapiens protein phosphatase 1, regulatory (inhibitor) subunit 1B (dopamine and cAMP regulated phosphoprotein, DARPP-32) (PPP1R1B), transcript variant 1, mRNA	1283	1270	t/g	a 0.00:g 0.25:c 0.00:t 0.75	12	12	1717	1700	5
CS2000950300001_257	BAB33368	NM_178136	0	Homo sapiens polymerase (DNA-directed), delta interacting protein 3 (POLDIP3), transcript variant 2, mRNA	258	257	c/t	a 0.00:g 0.00:c 0.83:t 0.17	12	15	935	934	1
CS2000761900001_617	0				617	617	g/a	a 0.33:g 0.67:c 0.00:t 0.00	6	7	1445	1443	1
CS2000690900001_236	0	XM_939186	7e-29	PREDICTED: Homo sapiens G-protein signalling modulator 1 (AGS3-like, C. elegans) (GPSM1), mRNA	236	236	g/a	a 0.33:g 0.67:c 0.00:t 0.00	6	7	1071	1069	1
CS2000154300001_1079	PGCB_BOVIN	NM_021948	0	Homo sapiens brevican (BCAN), transcript variant 1, mRNA	1084	1079	c/t	a 0.00:g 0.00:c 0.50:t 0.50	4	4	3329	3320	2
CS2000154300001_1091	PGCB_BOVIN	NM_021948	0	Homo sapiens brevican (BCAN), transcript variant 1, mRNA	1096	1091	g/t	a 0.00:g 0.50:c 0.00:t 0.50	4	4	3329	3320	2
CS2000622000001_29	AAQ81301	NM_004528	0	Homo sapiens microsomal glutathione S-transferase 3 (MGST3), mRNA	29	29	g/t	a 0.00:g 0.82:c 0.00:t 0.18	11	13	824	811	1
CS2000308500001_1341	0				1342	1341	t/c	a 0.00:g 0.00:c 0.29:t 0.71	7	7	1892	1888	4
CS2000308500001_1529	0				1533	1529	t/a	a 0.33:g 0.00:c 0.00:t 0.67	6	6	1892	1888	4
CS2000308500001_1561	0				1565	1561	t/a	a 0.33:g 0.00:c 0.00:t 0.67	6	6	1892	1888	4
CS2000308500001_1610	0				1614	1610	c/t	a 0.00:g 0.00:c 0.67:t 0.33	6	6	1892	1888	4
CS2000264300001_527	SR09_CANFA	NM_003133	0	Homo sapiens signal recognition particle 9kDa (SRP9), mRNA	543	527	g/a	a 0.17:g 0.83:c 0.00:t 0.00	12	12	1963	1943	1
CS2003322300001_641	Q9XSA0	NM_002099	8e-51	Homo sapiens glycophorin A (MNS blood group) (GYPA), mRNA	657	641	t/c	a 0.00:g 0.00:c 0.40:t 0.60	5	6	733	716	4
CS2003322300001_649	Q9XSA0	NM_002099	8e-51	Homo sapiens glycophorin A (MNS blood group) (GYPA), mRNA	665	649	g/a	a 0.40:g 0.60:c 0.00:t 0.00	5	6	733	716	4
CS2003322300001_676	Q9XSA0	NM_002099	8e-51	Homo sapiens glycophorin A (MNS blood group) (GYPA), mRNA	692	676	g/t	a 0.00:g 0.67:c 0.00:t 0.33	6	6	733	716	4
CS2003322300001_685	Q9XSA0	NM_002099	8e-51	Homo sapiens glycophorin A (MNS blood group) (GYPA), mRNA	701	685	g/a	a 0.33:g 0.67:c 0.00:t 0.00	6	6	733	716	4
CS2000761700001_394	Q9NTH3	NM_152834	1e-103	Homo sapiens transmembrane protein 18 (TMEM18), mRNA	395	394	c/t	a 0.00:g 0.00:c 0.67:t 0.33	6	6	762	760	2
CS2000761700001_474	Q9NTH3	NM_152834	1e-103	Homo sapiens transmembrane protein 18 (TMEM18), mRNA	475	474	a/g	a 0.50:g 0.50:c 0.00:t 0.00	4	6	762	760	2
CS2001125500002_210	Q9BV61	NM_016292	0	Homo sapiens TNF receptor-associated protein 1 (TRAP1), mRNA	210	210	g/t	a 0.00:g 0.70:c 0.00:t 0.30	10	10	669	669	1
CS2000535000001_174	KCS3_RABIT	NM_002252	0	Homo sapiens potassium voltage-gated channel, delayed-rectifier, subfamily S, member 3 (KCNS3), mRNA	174	174	a/g	a 0.50:g 0.50:c 0.00:t 0.00	4	4	906	906	1
CS2000268200001_1166	TM11_HUMAN	NM_145214	0	Homo sapiens tripartite motif-containing 11 (TRIM11), mRNA	1167	1166	t/c	a 0.00:g 0.00:c 0.33:t 0.67	6	6	2311	2308	2
CS2000268200001_1249	TM11_HUMAN	NM_145214	0	Homo sapiens tripartite motif-containing 11 (TRIM11), mRNA	1251	1249	a/g	a 0.50:g 0.50:c 0.00:t 0.00	6	6	2311	2308	2
CS2001375900001_596	0	NM_001001894	2e-25	Homo sapiens tetratricopeptide repeat domain 3 (TTC3), transcript variant 2, mRNA	596	596	a/g	a 0.62:g 0.38:c 0.00:t 0.00	8	10	1236	1231	7
CS2001375900001_660	0	NM_001001894	2e-25	Homo sapiens tetratricopeptide repeat domain 3 (TTC3), transcript variant 2, mRNA	661	660	c/g	a 0.00:g 0.25:c 0.75:t 0.00	8	9	1236	1231	7
CS2001375900001_765	0	NM_001001894	2e-25	Homo sapiens tetratricopeptide repeat domain 3 (TTC3), transcript variant 2, mRNA	767	765	a/g	a 0.33:g 0.67:c 0.00:t 0.00	6	9	1236	1231	7
CS2001375900001_936	0	NM_001001894	2e-25	Homo sapiens tetratricopeptide repeat domain 3 (TTC3), transcript variant 2, mRNA	940	936	c/t	a 0.00:g 0.00:c 0.57:t 0.43	7	7	1236	1231	7
CS2001375900001_945	0	NM_001001894	2e-25	Homo sapiens tetratricopeptide repeat domain 3 (TTC3), transcript variant 2, mRNA	949	945	g/c	a 0.00:g 0.57:c 0.43:t 0.00	7	7	1236	1231	7
CS2001375900001_977	0	NM_001001894	2e-25	Homo sapiens tetratricopeptide repeat domain 3 (TTC3), transcript variant 2, mRNA	981	977	c/t	a 0.00:g 0.00:c 0.67:t 0.33	6	7	1236	1231	7
CS2001375900001_1151	0	NM_001001894	2e-25	Homo sapiens tetratricopeptide repeat domain 3 (TTC3), transcript variant 2, mRNA	1155	1151	g/a	a 0.29:g 0.71:c 0.00:t 0.00	7	7	1236	1231	7
CS2000191100002_1049	BAT8_HUMAN	NM_025256	0	Homo sapiens euchromatic histone-lysine N-methyltransferase 2 (EHMT2), transcript variant NG36/G9a-SPI, mRNA	1051	1049	t/c	a 0.00:g 0.00:c 0.40:t 0.60	5	6	1664	1659	2
CS2000191100002_1304	BAT8_HUMAN	NM_025256	0	Homo sapiens euchromatic histone-lysine N-methyltransferase 2 (EHMT2), transcript variant NG36/G9a-SPI, mRNA	1307	1304	t/c	a 0.00:g 0.00:c 0.33:t 0.67	6	7	1664	1659	2
CS2002118300001_282	UPAR_BOVIN	NM_002659	0	Homo sapiens plasminogen activator, urokinase receptor (PLAUR), transcript variant 1, mRNA	282	282	t/c	a 0.00:g 0.00:c 0.33:t 0.67	12	13	1346	1344	2
CS2002118300001_885	UPAR_BOVIN	NM_002659	0	Homo sapiens plasminogen activator, urokinase receptor (PLAUR), transcript variant 1, mRNA	887	885	g/c	a 0.00:g 0.82:c 0.18:t 0.00	11	11	1346	1344	2
CS2000336200002_1504	Z278_HUMAN	NM_032052	0	Homo sapiens zinc finger protein 278 (ZNF278), transcript variant 3, mRNA	1506	1504	c/t	a 0.00:g 0.00:c 0.60:t 0.40	5	5	1850	1847	2
CS2000336200002_1573	Z278_HUMAN	NM_032052	0	Homo sapiens zinc finger protein 278 (ZNF278), transcript variant 3, mRNA	1576	1573	g/t	a 0.20:g 0.40:c 0.00:t 0.40	5	5	1850	1847	2
CS2001073000001_385	0				385	385	t/g	a 0.00:g 0.40:c 0.00:t 0.60	5	5	1115	1115	1
CS2000821600001_1221	0	NM_018181	0	Homo sapiens zinc finger protein 532 (ZNF532), mRNA	1223	1221	a/g	a 0.50:g 0.50:c 0.00:t 0.00	4	4	1909	1906	2
CS2000821600001_1246	0	NM_018181	0	Homo sapiens zinc finger protein 532 (ZNF532), mRNA	1248	1246	c/t	a 0.00:g 0.00:c 0.50:t 0.50	4	4	1909	1906	2
CS2000616200001_464	0	NM_015053	8e-68	Homo sapiens protein tyrosine phosphatase, receptor type, f polypeptide (PTPRF), interacting protein (liprin), alpha 4 (PPFIA4), mRNA	466	464	c/a	a 0.33:g 0.00:c 0.67:t 0.00	6	7	1490	1487	1
CS2002498600001_807	0				807	807	c/t	a 0.00:g 0.00:c 0.50:t 0.50	4	4	1193	1193	2
CS2002498600001_934	0				934	934	a/t	a 0.50:g 0.00:c 0.00:t 0.50	4	4	1193	1193	2
CS2000165100002_553	ICA6_HUMAN	NM_022307	0	Homo sapiens islet cell autoantigen 1, 69kDa (ICA1), transcript variant 1, mRNA	553	553	c/t	a 0.00:g 0.00:c 0.60:t 0.40	5	5	2282	2272	1
CS2000579000002_379	Q8WUZ0	NM_004765	0	Homo sapiens B-cell CLL/lymphoma 7C (BCL7C), mRNA	380	379	c/a	a 0.18:g 0.00:c 0.82:t 0.00	11	12	874	873	2
CS2000579000002_674	Q8WUZ0	NM_004765	0	Homo sapiens B-cell CLL/lymphoma 7C (BCL7C), mRNA	675	674	c/a	a 0.23:g 0.00:c 0.77:t 0.00	13	13	874	873	2
CS2001308200002_1383	Q7M2Y2	XM_944191	0	PREDICTED: Homo sapiens similar to ribosomal protein L13a, transcript variant 5 (LOC648326), mRNA	1461	1383	g/a	a 0.27:g 0.73:c 0.00:t 0.00	30	30	1688	1608	2
CS2001308200002_1470	Q7M2Y2	XM_944191	0	PREDICTED: Homo sapiens similar to ribosomal protein L13a, transcript variant 5 (LOC648326), mRNA	1550	1470	t/a	a 0.37:g 0.00:c 0.00:t 0.63	27	29	1688	1608	2
CS2000778500001_174	O88728	NM_001025295	0	Homo sapiens interferon induced transmembrane protein 5 (IFITM5), mRNA	174	174	t/g	a 0.00:g 0.43:c 0.00:t 0.57	7	7	785	784	1
CS2000036200003_1782	GBI2_HUMAN	NM_002070	0	Homo sapiens guanine nucleotide binding protein (G protein), alpha inhibiting activity polypeptide 2 (GNAI2), mRNA	1809	1782	g/a	a 0.33:g 0.67:c 0.00:t 0.00	9	14	2437	2406	1
CS2001326100001_455	0	NM_004309	7e-38	Homo sapiens Rho GDP dissociation inhibitor (GDI) alpha (ARHGDIA), mRNA	455	455	t/c	a 0.00:g 0.00:c 0.43:t 0.57	21	24	1383	1372	1
CS2000568400001_291	0				291	291	c/t	a 0.00:g 0.00:c 0.60:t 0.40	5	5	1343	1342	2
CS2000568400001_753	0				754	753	c/t	a 0.00:g 0.00:c 0.67:t 0.33	6	6	1343	1342	2
CS2000572300001_222	CIDA_HUMAN	NM_001279	0	Homo sapiens cell death-inducing DFFA-like effector a (CIDEA), transcript variant 1, mRNA	223	222	g/a	a 0.19:g 0.81:c 0.00:t 0.00	16	18	997	995	2
CS2000572300001_794	CIDA_HUMAN	NM_001279	0	Homo sapiens cell death-inducing DFFA-like effector a (CIDEA), transcript variant 1, mRNA	796	794	c/t	a 0.00:g 0.00:c 0.83:t 0.17	12	13	997	995	2
CS2000654800001_1048	Q9NV12	NM_018295	0	Homo sapiens hypothetical protein FLJ11000 (FLJ11000), mRNA	1049	1048	c/t	a 0.00:g 0.00:c 0.50:t 0.50	4	4	1397	1396	1
CS2000546800001_497	0	NM_032520	2e-51	Homo sapiens N-acetylglucosamine-1-phosphate transferase, gamma subunit (GNPTG), mRNA	499	497	a/g	a 0.50:g 0.50:c 0.00:t 0.00	6	6	992	988	5
CS2000546800001_520	0	NM_032520	2e-51	Homo sapiens N-acetylglucosamine-1-phosphate transferase, gamma subunit (GNPTG), mRNA	522	520	c/t	a 0.00:g 0.00:c 0.50:t 0.50	6	7	992	988	5
CS2000546800001_598	0	NM_032520	2e-51	Homo sapiens N-acetylglucosamine-1-phosphate transferase, gamma subunit (GNPTG), mRNA	601	598	a/g	a 0.55:g 0.45:c 0.00:t 0.00	11	11	992	988	5
CS2000546800001_671	0	NM_032520	2e-51	Homo sapiens N-acetylglucosamine-1-phosphate transferase, gamma subunit (GNPTG), mRNA	674	671	t/c	a 0.00:g 0.00:c 0.30:t 0.70	10	10	992	988	5
CS2000546800001_771	0	NM_032520	2e-51	Homo sapiens N-acetylglucosamine-1-phosphate transferase, gamma subunit (GNPTG), mRNA	774	771	g/a	a 0.25:g 0.75:c 0.00:t 0.00	8	12	992	988	5
CS2001738200001_50	0	NM_025030	4e-23	Homo sapiens hypothetical protein FLJ20972 (FLJ20972), mRNA	50	50	a/g	a 0.67:g 0.22:c 0.11:t 0.00	9	9	570	570	4
CS2001738200001_67	0	NM_025030	4e-23	Homo sapiens hypothetical protein FLJ20972 (FLJ20972), mRNA	67	67	a/c	a 0.56:g 0.00:c 0.44:t 0.00	9	9	570	570	4
CS2001738200001_100	0	NM_025030	4e-23	Homo sapiens hypothetical protein FLJ20972 (FLJ20972), mRNA	100	100	g/a	a 0.22:g 0.78:c 0.00:t 0.00	9	9	570	570	4
CS2001738200001_383	0	NM_025030	4e-23	Homo sapiens hypothetical protein FLJ20972 (FLJ20972), mRNA	383	383	g/a	a 0.50:g 0.50:c 0.00:t 0.00	4	6	570	570	4
CS2000653200001_648	0	NM_030820	6e-64	Homo sapiens collagen, type XXI, alpha 1 (COL21A1), mRNA	648	648	c/t	a 0.00:g 0.00:c 0.73:t 0.27	11	11	947	947	1
CS2001404600002_335	BAA34492	NM_014835	0	Homo sapiens oxysterol binding protein-like 2 (OSBPL2), transcript variant 1, mRNA	336	335	g/a	a 0.33:g 0.67:c 0.00:t 0.00	6	6	1464	1457	1
CS2001195100001_709	P2Y5_MOUSE	NM_005767	0	Homo sapiens purinergic receptor P2Y, G-protein coupled, 5 (P2RY5), mRNA	711	709	t/c	a 0.00:g 0.00:c 0.43:t 0.57	7	7	1363	1357	1
CS200000340000A_456	IQG1_HUMAN	NM_003870	0	Homo sapiens IQ motif containing GTPase activating protein 1 (IQGAP1), mRNA	456	456	g/a	a 0.20:g 0.80:c 0.00:t 0.00	10	17	1293	1288	5
CS200000340000A_599	IQG1_HUMAN	NM_003870	0	Homo sapiens IQ motif containing GTPase activating protein 1 (IQGAP1), mRNA	599	599	a/g	a 0.50:g 0.50:c 0.00:t 0.00	18	19	1293	1288	5
CS200000340000A_854	IQG1_HUMAN	NM_003870	0	Homo sapiens IQ motif containing GTPase activating protein 1 (IQGAP1), mRNA	859	854	t/c	a 0.00:g 0.00:c 0.33:t 0.67	12	12	1293	1288	5
CS200000340000A_890	IQG1_HUMAN	NM_003870	0	Homo sapiens IQ motif containing GTPase activating protein 1 (IQGAP1), mRNA	895	890	a/g	a 0.60:g 0.40:c 0.00:t 0.00	10	11	1293	1288	5
CS200000340000A_941	IQG1_HUMAN	NM_003870	0	Homo sapiens IQ motif containing GTPase activating protein 1 (IQGAP1), mRNA	946	941	t/c	a 0.00:g 0.00:c 0.42:t 0.58	12	12	1293	1288	5
CS2000547200001_454	0	NM_025209	3e-35	Homo sapiens enhancer of polycomb homolog 1 (Drosophila) (EPC1), mRNA	454	454	c/t	a 0.00:g 0.00:c 0.40:t 0.60	5	5	625	622	1
CS2000721600001_1333	Q80W92	NM_018052	0	Homo sapiens Vac14 homolog (S. cerevisiae) (VAC14), mRNA	1333	1333	c/t	a 0.00:g 0.00:c 0.50:t 0.50	4	4	2470	2450	2
CS2000721600001_1654	Q80W92	NM_018052	0	Homo sapiens Vac14 homolog (S. cerevisiae) (VAC14), mRNA	1654	1654	t/c	a 0.00:g 0.00:c 0.50:t 0.50	4	5	2470	2450	2
CS2000597600001_886	BAC86004				891	886	c/t	a 0.00:g 0.00:c 0.78:t 0.22	9	9	1320	1315	2
CS2000597600001_1025	BAC86004				1030	1025	a/g	a 0.50:g 0.50:c 0.00:t 0.00	6	7	1320	1315	2
CS2002585100001_643	0				646	643	c/t	a 0.00:g 0.00:c 0.50:t 0.50	4	4	1092	1089	1
CS2001440000001_441	NFL_BOVIN	NM_006158	0	Homo sapiens neurofilament, light polypeptide 68kDa (NEFL), mRNA	446	441	g/a	a 0.40:g 0.60:c 0.00:t 0.00	5	5	3069	3059	3
CS2001440000001_1338	NFL_BOVIN	NM_006158	0	Homo sapiens neurofilament, light polypeptide 68kDa (NEFL), mRNA	1346	1338	t/c	a 0.00:g 0.00:c 0.33:t 0.67	6	8	3069	3059	3
CS2001440000001_2136	NFL_BOVIN	NM_006158	0	Homo sapiens neurofilament, light polypeptide 68kDa (NEFL), mRNA	2145	2136	t/c	a 0.00:g 0.00:c 0.33:t 0.67	6	6	3069	3059	3
CS2000016000001_1011	FINC_HUMAN	NM_212482	0	Homo sapiens fibronectin 1 (FN1), transcript variant 1, mRNA	1011	1011	c/t	a 0.00:g 0.00:c 0.67:t 0.33	6	6	3184	3064	3
CS2000016000001_1319	FINC_HUMAN	NM_212482	0	Homo sapiens fibronectin 1 (FN1), transcript variant 1, mRNA	1326	1319	c/t	a 0.00:g 0.00:c 0.75:t 0.25	12	12	3184	3064	3
CS2000016000001_2082	FINC_HUMAN	NM_212482	0	Homo sapiens fibronectin 1 (FN1), transcript variant 1, mRNA	2115	2082	g/a	a 0.30:g 0.70:c 0.00:t 0.00	37	41	3184	3064	3
CS2000297300001_921	Q96A31	NM_002824	0	Homo sapiens parathymosin (PTMS), mRNA	923	921	c/t	a 0.00:g 0.00:c 0.83:t 0.17	12	13	1148	1146	1
CS2000429600001_1044	Q96M97	XM_940758	0	PREDICTED: Homo sapiens transmembrane protein 76 (TMEM76), mRNA	1046	1044	a/g	a 0.73:g 0.27:c 0.00:t 0.00	11	13	1940	1935	1
CS2000009800004_91	Q8WNW2	NM_001759	0	Homo sapiens cyclin D2 (CCND2), mRNA	92	91	a/c	a 0.47:g 0.00:c 0.53:t 0.00	32	38	1343	1302	2
CS2000009800004_177	Q8WNW2	NM_001759	0	Homo sapiens cyclin D2 (CCND2), mRNA	179	177	c/a	a 0.29:g 0.00:c 0.71:t 0.00	41	41	1343	1302	2
CS2000238300001_1265	FK10_HUMAN	NM_021939	0	Homo sapiens FK506 binding protein 10, 65 kDa (FKBP10), mRNA	1267	1265	c/t	a 0.00:g 0.00:c 0.80:t 0.20	10	10	2180	2158	4
CS2000238300001_1361	FK10_HUMAN	NM_021939	0	Homo sapiens FK506 binding protein 10, 65 kDa (FKBP10), mRNA	1363	1361	a/g	a 0.67:g 0.33:c 0.00:t 0.00	6	6	2180	2158	4
CS2000238300001_1446	FK10_HUMAN	NM_021939	0	Homo sapiens FK506 binding protein 10, 65 kDa (FKBP10), mRNA	1448	1446	g/a	a 0.29:g 0.71:c 0.00:t 0.00	7	8	2180	2158	4
CS2000238300001_1958	FK10_HUMAN	NM_021939	0	Homo sapiens FK506 binding protein 10, 65 kDa (FKBP10), mRNA	1970	1958	g/a	a 0.18:g 0.82:c 0.00:t 0.00	17	17	2180	2158	4
CS2001197300001_465	0	NM_001002881	0	Homo sapiens phosphatidylinositol-3-phosphate/phosphatidylinositol 5-kinase, type III (PIP5K3), transcript variant 1, mRNA	465	465	g/t	a 0.00:g 0.60:c 0.00:t 0.40	5	5	1376	1372	1
CS2001225000001_3048	BAA74844	NM_001008701	0	Homo sapiens latrophilin 1 (LPHN1), transcript variant 1, mRNA	3050	3048	c/t	a 0.00:g 0.00:c 0.75:t 0.25	8	8	5853	5835	1
CS2002596900001_638	0				638	638	a/c	a 0.50:g 0.00:c 0.50:t 0.00	4	4	793	793	1
CS2001322200003_172	SD84_MOUSE	NM_015966	0	Homo sapiens ERGIC and golgi 3 (ERGIC3), transcript variant 2, mRNA	173	172	t/c	a 0.00:g 0.00:c 0.43:t 0.57	21	21	875	872	3
CS2001322200003_421	SD84_MOUSE	NM_015966	0	Homo sapiens ERGIC and golgi 3 (ERGIC3), transcript variant 2, mRNA	424	421	g/a	a 0.33:g 0.62:c 0.00:t 0.05	21	23	875	872	3
CS2001322200003_439	SD84_MOUSE	NM_015966	0	Homo sapiens ERGIC and golgi 3 (ERGIC3), transcript variant 2, mRNA	442	439	t/c	a 0.00:g 0.00:c 0.18:t 0.82	22	23	875	872	3
CS2001450600001_1284	Q9GKW0	NM_017898	0	Homo sapiens MOCO sulphurase C-terminal domain containing 2 (MOSC2), mRNA	1300	1284	a/t	a 0.75:g 0.00:c 0.08:t 0.17	12	12	1643	1624	3
CS2001450600001_1377	Q9GKW0	NM_017898	0	Homo sapiens MOCO sulphurase C-terminal domain containing 2 (MOSC2), mRNA	1394	1377	t/g	a 0.00:g 0.20:c 0.00:t 0.80	10	10	1643	1624	3
CS2001450600001_1400	Q9GKW0	NM_017898	0	Homo sapiens MOCO sulphurase C-terminal domain containing 2 (MOSC2), mRNA	1419	1400	t/g	a 0.00:g 0.20:c 0.00:t 0.80	10	10	1643	1624	3
CS2000656300001_527	Q8N4U2	NM_198963	0	Homo sapiens DEAH (Asp-Glu-Ala-Asp/His) box polypeptide 57 (DHX57), mRNA	527	527	c/t	a 0.00:g 0.00:c 0.50:t 0.50	4	4	1558	1545	1
CS2001306700001_722	PGS2_BOVIN	NM_001920	0	Homo sapiens decorin (DCN), transcript variant A1, mRNA	760	722	g/a	a 0.24:g 0.75:c 0.00:t 0.02	63	71	2012	1910	3
CS2001306700001_863	PGS2_BOVIN	NM_001920	0	Homo sapiens decorin (DCN), transcript variant A1, mRNA	908	863	c/t	a 0.00:g 0.00:c 0.78:t 0.22	72	86	2012	1910	3
CS2001306700001_921	PGS2_BOVIN	NM_001920	0	Homo sapiens decorin (DCN), transcript variant A1, mRNA	971	921	a/g	a 0.83:g 0.17:c 0.00:t 0.00	89	98	2012	1910	3
CS2000746000002_1355	0				1360	1355	g/a	a 0.25:g 0.75:c 0.00:t 0.00	8	8	1662	1656	4
CS2000746000002_1383	0				1388	1383	g/a	a 0.29:g 0.71:c 0.00:t 0.00	7	8	1662	1656	4
CS2000746000002_1404	0				1409	1404	t/g	a 0.00:g 0.29:c 0.00:t 0.71	7	7	1662	1656	4
CS2000746000002_1429	0				1434	1429	g/a	a 0.29:g 0.71:c 0.00:t 0.00	7	7	1662	1656	4
CS2000144900001_379	Q8HXH6	NM_032864	0	Homo sapiens PRP38 pre-mRNA processing factor 38 (yeast) domain containing A (PRPF38A), transcript variant 2, mRNA	379	379	g/c	a 0.00:g 0.60:c 0.40:t 0.00	5	7	950	948	4
CS2000144900001_503	Q8HXH6	NM_032864	0	Homo sapiens PRP38 pre-mRNA processing factor 38 (yeast) domain containing A (PRPF38A), transcript variant 2, mRNA	504	503	c/t	a 0.00:g 0.00:c 0.75:t 0.25	8	8	950	948	4
CS2000144900001_512	Q8HXH6	NM_032864	0	Homo sapiens PRP38 pre-mRNA processing factor 38 (yeast) domain containing A (PRPF38A), transcript variant 2, mRNA	513	512	c/t	a 0.00:g 0.00:c 0.75:t 0.25	8	8	950	948	4
CS2000144900001_583	Q8HXH6	NM_032864	0	Homo sapiens PRP38 pre-mRNA processing factor 38 (yeast) domain containing A (PRPF38A), transcript variant 2, mRNA	584	583	c/t	a 0.00:g 0.00:c 0.75:t 0.25	8	8	950	948	4
CS2000697400001_747	AAH13947	XM_942304	2e-81	PREDICTED: Homo sapiens KIAA0841, transcript variant 10 (KIAA0841), mRNA	753	747	g/c	a 0.00:g 0.67:c 0.33:t 0.00	9	10	1244	1238	3
CS2000697400001_893	AAH13947	XM_942304	2e-81	PREDICTED: Homo sapiens KIAA0841, transcript variant 10 (KIAA0841), mRNA	899	893	t/g	a 0.00:g 0.22:c 0.00:t 0.78	9	11	1244	1238	3
CS2000697400001_993	AAH13947	XM_942304	2e-81	PREDICTED: Homo sapiens KIAA0841, transcript variant 10 (KIAA0841), mRNA	999	993	g/a	a 0.20:g 0.80:c 0.00:t 0.00	10	10	1244	1238	3
CS2000641500001_894	Q8BM86	NM_005780	0	Homo sapiens lipoma HMGIC fusion partner (LHFP), mRNA	901	894	c/t	a 0.00:g 0.00:c 0.77:t 0.23	13	13	1310	1303	1
CS2001311200001_216	0	NM_001039591	1e-67	Homo sapiens ubiquitin specific peptidase 9, X-linked (USP9X), transcript variant 4, mRNA	216	216	t/c	a 0.00:g 0.00:c 0.33:t 0.67	6	6	308	308	1
CS2000243800001_56	Q9UFC0	NM_152892	0	Homo sapiens hypothetical protein DKFZp434K1815 (DKFZp434K1815), mRNA	56	56	c/g	a 0.00:g 0.38:c 0.62:t 0.00	8	15	2375	2356	2
CS2000243800001_1206	Q9UFC0	NM_152892	0	Homo sapiens hypothetical protein DKFZp434K1815 (DKFZp434K1815), mRNA	1223	1206	g/a	a 0.20:g 0.80:c 0.00:t 0.00	10	10	2375	2356	2
CS2000142100001_602	Q8IVN3	NM_205853	1e-106	Homo sapiens musculoskeletal, embryonic nuclear protein 1 (MUSTN1), mRNA	608	602	a/g	a 0.80:g 0.20:c 0.00:t 0.00	10	12	783	773	2
CS2000142100001_664	Q8IVN3	NM_205853	1e-106	Homo sapiens musculoskeletal, embryonic nuclear protein 1 (MUSTN1), mRNA	674	664	c/t	a 0.00:g 0.00:c 0.80:t 0.20	10	11	783	773	2
CS2000030000001_388	DHX9_BOVIN	NM_001357	0	Homo sapiens DEAH (Asp-Glu-Ala-His) box polypeptide 9 (DHX9), transcript variant 1, mRNA	388	388	a/g	a 0.50:g 0.50:c 0.00:t 0.00	4	4	4567	4560	3
CS2000030000001_402	DHX9_BOVIN	NM_001357	0	Homo sapiens DEAH (Asp-Glu-Ala-His) box polypeptide 9 (DHX9), transcript variant 1, mRNA	402	402	c/g	a 0.00:g 0.50:c 0.50:t 0.00	4	5	4567	4560	3
CS2000030000001_4375	DHX9_BOVIN	NM_001357	0	Homo sapiens DEAH (Asp-Glu-Ala-His) box polypeptide 9 (DHX9), transcript variant 1, mRNA	4382	4375	c/t	a 0.00:g 0.00:c 0.56:t 0.44	9	9	4567	4560	3
CS2000001900005_559	Q9TTE1	NM_001085	7e-88	Homo sapiens serpin peptidase inhibitor, clade A (alpha-1 antiproteinase, antitrypsin), member 3 (SERPINA3), mRNA	559	559	g/t	a 0.00:g 0.67:c 0.00:t 0.33	6	6	957	957	1
CS2000003400013_49	BAB22620	NM_001018020	2e-58	Homo sapiens tropomyosin 1 (alpha) (TPM1), transcript variant 7, mRNA	49	49	c/t	a 0.00:g 0.00:c 0.50:t 0.50	4	5	618	618	1
CS2000253700001_1032	0				1035	1032	t/g	a 0.00:g 0.25:c 0.00:t 0.75	8	8	1314	1311	1
CS200130010000F_681	0				681	681	c/t	a 0.00:g 0.00:c 0.50:t 0.50	4	5	985	985	1
CS2000318700001_939	CTF5_HUMAN	NM_019095	0	Homo sapiens chromosome 20 open reading frame 155 (C20orf155), mRNA	943	939	a/g	a 0.60:g 0.40:c 0.00:t 0.00	5	6	1693	1689	1
CS2001413700001_1580	AAH61497	NM_003405	0	Homo sapiens tyrosine 3-monooxygenase/tryptophan 5-monooxygenase activation protein, eta polypeptide (YWHAH), mRNA	1604	1580	g/a	a 0.19:g 0.81:c 0.00:t 0.00	32	33	1906	1868	1
CS2000301700002_994	0	NM_022748	2e-41	Homo sapiens tensin 3 (TNS3), mRNA	1011	994	t/g	a 0.00:g 0.33:c 0.00:t 0.67	9	9	1545	1512	2
CS2000301700002_1281	0	NM_022748	2e-41	Homo sapiens tensin 3 (TNS3), mRNA	1312	1281	g/t	a 0.00:g 0.67:c 0.00:t 0.33	6	6	1545	1512	2
CS2000971600001_396	0	NM_194298	1e-116	Homo sapiens solute carrier family 16 (monocarboxylic acid transporters), member 9 (SLC16A9), mRNA	397	396	c/t	a 0.00:g 0.00:c 0.83:t 0.17	12	12	869	866	2
CS2000971600001_600	0	NM_194298	1e-116	Homo sapiens solute carrier family 16 (monocarboxylic acid transporters), member 9 (SLC16A9), mRNA	603	600	a/t	a 0.62:g 0.00:c 0.00:t 0.38	8	8	869	866	2
CS200001840000F_403	0				407	403	a/g	a 0.60:g 0.40:c 0.00:t 0.00	5	5	1329	1319	1
CS2000398900001_1635	Q8TB61	NM_178148	0	Homo sapiens solute carrier family 35, member B2 (SLC35B2), mRNA	1645	1635	g/c	a 0.00:g 0.73:c 0.27:t 0.00	11	12	1938	1924	2
CS2000398900001_1766	Q8TB61	NM_178148	0	Homo sapiens solute carrier family 35, member B2 (SLC35B2), mRNA	1777	1766	t/g	a 0.00:g 0.29:c 0.00:t 0.71	7	7	1938	1924	2
CS2002334500001_466	0	NM_014678	4e-15	Homo sapiens SAPS domain family, member 2 (SAPS2), mRNA	466	466	c/g	a 0.00:g 0.50:c 0.50:t 0.00	4	4	650	650	1
CS2001424000001_313	Q14728	NM_001120	1e-121	Homo sapiens tetracycline transporter-like protein (TETRAN), mRNA	313	313	t/c	a 0.00:g 0.00:c 0.33:t 0.67	6	7	1094	1094	1
CS2000278500004_871	Q8SPQ3	NM_078476	2e-09	Homo sapiens butyrophilin, subfamily 2, member A1 (BTN2A1), transcript variant 2, mRNA	872	871	a/g	a 0.50:g 0.50:c 0.00:t 0.00	8	8	1536	1535	5
CS2000278500004_959	Q8SPQ3	NM_078476	2e-09	Homo sapiens butyrophilin, subfamily 2, member A1 (BTN2A1), transcript variant 2, mRNA	960	959	c/a	a 0.50:g 0.00:c 0.50:t 0.00	8	9	1536	1535	5
CS2000278500004_1054	Q8SPQ3	NM_078476	2e-09	Homo sapiens butyrophilin, subfamily 2, member A1 (BTN2A1), transcript variant 2, mRNA	1055	1054	a/c	a 0.60:g 0.00:c 0.40:t 0.00	10	10	1536	1535	5
CS2000278500004_1070	Q8SPQ3	NM_078476	2e-09	Homo sapiens butyrophilin, subfamily 2, member A1 (BTN2A1), transcript variant 2, mRNA	1071	1070	a/c	a 0.56:g 0.00:c 0.44:t 0.00	9	10	1536	1535	5
CS2000278500004_1241	Q8SPQ3	NM_078476	2e-09	Homo sapiens butyrophilin, subfamily 2, member A1 (BTN2A1), transcript variant 2, mRNA	1242	1241	c/t	a 0.00:g 0.00:c 0.40:t 0.60	5	9	1536	1535	5
CS2000353100002_626	AAR26540	NM_021237	0	Homo sapiens selenoprotein K (SELK), mRNA	644	626	t/c	a 0.00:g 0.00:c 0.17:t 0.83	18	24	923	896	1
CS2000095200002_778	ZDH4_HUMAN	NM_018106	0	Homo sapiens zinc finger, DHHC-type containing 4 (ZDHHC4), mRNA	788	778	c/t	a 0.00:g 0.00:c 0.31:t 0.69	13	18	1388	1367	4
CS2000095200002_1078	ZDH4_HUMAN	NM_018106	0	Homo sapiens zinc finger, DHHC-type containing 4 (ZDHHC4), mRNA	1097	1078	c/t	a 0.00:g 0.00:c 0.83:t 0.17	24	25	1388	1367	4
CS2000095200002_1230	ZDH4_HUMAN	NM_018106	0	Homo sapiens zinc finger, DHHC-type containing 4 (ZDHHC4), mRNA	1249	1230	g/t	a 0.00:g 0.81:c 0.00:t 0.19	21	23	1388	1367	4
CS2000095200002_1315	ZDH4_HUMAN	NM_018106	0	Homo sapiens zinc finger, DHHC-type containing 4 (ZDHHC4), mRNA	1336	1315	t/g	a 0.00:g 0.45:c 0.00:t 0.55	11	15	1388	1367	4
CS2000760100001_934	Q7Z3E5	NM_025139	0	Homo sapiens armadillo repeat containing 9 (ARMC9), mRNA	934	934	a/c	a 0.50:g 0.00:c 0.50:t 0.00	4	4	1553	1553	1
CS2001309600001_133	PTI6_BOVIN	NM_004568	0	Homo sapiens serpin peptidase inhibitor, clade B (ovalbumin), member 6 (SERPINB6), mRNA	135	133	g/a	a 0.18:g 0.82:c 0.00:t 0.00	28	28	1372	1356	1
CS2000376600001_947	LMP1_BOVIN	NM_005561	1e-130	Homo sapiens lysosomal-associated membrane protein 1 (LAMP1), mRNA	954	947	c/t	a 0.00:g 0.00:c 0.67:t 0.33	18	18	2217	2205	2
CS2000376600001_1483	LMP1_BOVIN	NM_005561	1e-130	Homo sapiens lysosomal-associated membrane protein 1 (LAMP1), mRNA	1493	1483	g/c	a 0.00:g 0.76:c 0.24:t 0.00	25	25	2217	2205	2
CS2001370300001_817	Q8QZR8	NM_152274	0	Homo sapiens family with sequence similarity 58, member A (FAM58A), mRNA	823	817	t/g	a 0.00:g 0.33:c 0.00:t 0.67	6	8	1330	1319	1
CS2000967200001_855	0	NM_012304	1e-78	Homo sapiens F-box and leucine-rich repeat protein 7 (FBXL7), mRNA	858	855	c/t	a 0.00:g 0.00:c 0.50:t 0.50	6	6	1404	1399	1
CS2001828500001_241	PEX7_MOUSE	NM_000288	0	Homo sapiens peroxisomal biogenesis factor 7 (PEX7), mRNA	241	241	g/a	a 0.33:g 0.67:c 0.00:t 0.00	6	6	798	797	1
CS2000019800003_701	CATB_BOVIN	NM_001908	0	Homo sapiens cathepsin B (CTSB), transcript variant 1, mRNA	734	701	c/g	a 0.00:g 0.19:c 0.81:t 0.00	27	37	2911	2835	2
CS2000019800003_2170	CATB_BOVIN	NM_001908	0	Homo sapiens cathepsin B (CTSB), transcript variant 1, mRNA	2246	2170	c/g	a 0.00:g 0.28:c 0.72:t 0.00	18	19	2911	2835	2
CS2000238700001_68	Q86SG2	NM_144994	1e-88	Homo sapiens ankyrin repeat domain 23 (ANKRD23), mRNA	68	68	g/c	a 0.00:g 0.82:c 0.18:t 0.00	11	11	654	649	1
CS2002316200001_197	0	XM_941078	6e-25	PREDICTED: Homo sapiens similar to ribosomal protein L35a (LOC651825), mRNA	197	197	g/a	a 0.40:g 0.60:c 0.00:t 0.00	5	5	697	695	2
CS2002316200001_342	0	XM_941078	6e-25	PREDICTED: Homo sapiens similar to ribosomal protein L35a (LOC651825), mRNA	342	342	g/a	a 0.40:g 0.60:c 0.00:t 0.00	5	5	697	695	2
CS2001305600001_293	0	NM_052876	6e-78	Homo sapiens BTB (POZ) domain containing 14B (BTBD14B), mRNA	293	293	t/a	a 0.40:g 0.00:c 0.00:t 0.60	5	6	989	989	1
CS2000018900001_325	Q9P0P0	NM_016494	1e-86	Homo sapiens hypothetical protein LOC51255 (LOC51255), mRNA	326	325	g/a	a 0.50:g 0.50:c 0.00:t 0.00	4	5	610	609	1
CS2000573000001_261	0	NM_014601	3e-63	Homo sapiens EH-domain containing 2 (EHD2), mRNA	261	261	a/g	a 0.50:g 0.50:c 0.00:t 0.00	8	8	1324	1313	2
CS2000573000001_1134	0	NM_014601	3e-63	Homo sapiens EH-domain containing 2 (EHD2), mRNA	1145	1134	g/c	a 0.00:g 0.65:c 0.35:t 0.00	17	18	1324	1313	2
CS2000293000001_387	AAH63668	NM_004651	0	Homo sapiens ubiquitin specific peptidase 11 (USP11), mRNA	387	387	t/c	a 0.00:g 0.00:c 0.40:t 0.60	5	6	2649	2618	1
CS2000515200002_816	Q9NWD8	NM_017994	0	Homo sapiens hypothetical protein FLJ10099 (FLJ10099), mRNA	816	816	t/c	a 0.00:g 0.00:c 0.33:t 0.67	6	6	2982	2977	2
CS2000515200002_1231	Q9NWD8	NM_017994	0	Homo sapiens hypothetical protein FLJ10099 (FLJ10099), mRNA	1231	1231	a/g	a 0.62:g 0.38:c 0.00:t 0.00	13	18	2982	2977	2
CS2001210500001_299	SMS_SHEEP	NM_001048	0	Homo sapiens somatostatin (SST), mRNA	303	299	a/t	a 0.80:g 0.00:c 0.00:t 0.20	10	10	610	604	1
CS2000834300001_898	OPCM_BOVIN	NM_002545	0	Homo sapiens opioid binding protein/cell adhesion molecule-like (OPCML), transcript variant 1, mRNA	898	898	c/t	a 0.00:g 0.00:c 0.50:t 0.50	4	4	2593	2593	1
CS2001331300002_28	Q7YQK3	NM_001013251	0	Homo sapiens solute carrier family 3 (activators of dibasic and neutral amino acid transport), member 2 (SLC3A2), transcript variant 6, mRNA	28	28	a/c	a 0.57:g 0.00:c 0.43:t 0.00	7	7	658	657	1
CS2000051100004_494	0	NM_005207	5e-98	Homo sapiens v-crk sarcoma virus CT10 oncogene homolog (avian)-like (CRKL), mRNA	495	494	g/a	a 0.33:g 0.67:c 0.00:t 0.00	6	6	1723	1717	2
CS2000051100004_1197	0	NM_005207	5e-98	Homo sapiens v-crk sarcoma virus CT10 oncogene homolog (avian)-like (CRKL), mRNA	1201	1197	c/t	a 0.00:g 0.00:c 0.62:t 0.38	8	8	1723	1717	2
CS2000281300001_466	STX7_HUMAN	NM_003569	0	Homo sapiens syntaxin 7 (STX7), mRNA	466	466	a/g	a 0.50:g 0.50:c 0.00:t 0.00	4	4	2383	2380	1
CS2001375400001_184	RPB5_HUMAN	NM_002695	0	Homo sapiens polymerase (RNA) II (DNA directed) polypeptide E, 25kDa (POLR2E), mRNA	184	184	g/c	a 0.00:g 0.83:c 0.17:t 0.00	23	26	1642	1611	1
CS2000295500001_792	BAC11099	NM_017443	0	Homo sapiens polymerase (DNA directed), epsilon 3 (p17 subunit) (POLE3), mRNA	797	792	t/c	a 0.00:g 0.00:c 0.22:t 0.78	9	9	2081	2073	4
CS2000295500001_1530	BAC11099	NM_017443	0	Homo sapiens polymerase (DNA directed), epsilon 3 (p17 subunit) (POLE3), mRNA	1537	1530	c/t	a 0.00:g 0.00:c 0.60:t 0.40	5	5	2081	2073	4
CS2000295500001_1584	BAC11099	NM_017443	0	Homo sapiens polymerase (DNA directed), epsilon 3 (p17 subunit) (POLE3), mRNA	1592	1584	g/a	a 0.40:g 0.60:c 0.00:t 0.00	5	5	2081	2073	4
CS2000295500001_1887	BAC11099	NM_017443	0	Homo sapiens polymerase (DNA directed), epsilon 3 (p17 subunit) (POLE3), mRNA	1895	1887	g/a	a 0.50:g 0.50:c 0.00:t 0.00	4	5	2081	2073	4
CS2003325300001_205	GT10_HUMAN	NM_030777	0	Homo sapiens solute carrier family 2 (facilitated glucose transporter), member 10 (SLC2A10), mRNA	206	205	c/t	a 0.00:g 0.00:c 0.50:t 0.50	4	4	647	646	1
CS2000160400003_1077	Q96F65	NM_144580	0	Homo sapiens chromosome 1 open reading frame 85 (C1orf85), mRNA	1080	1077	g/t	a 0.00:g 0.60:c 0.00:t 0.40	5	7	1576	1572	2
CS2000160400003_1142	Q96F65	NM_144580	0	Homo sapiens chromosome 1 open reading frame 85 (C1orf85), mRNA	1146	1142	g/t	a 0.00:g 0.67:c 0.00:t 0.33	6	6	1576	1572	2
CS2000591800002_1030	Q8WUY0	XM_938882	1e-100	PREDICTED: Homo sapiens KIAA1442 protein (KIAA1442), mRNA	1030	1030	g/t	a 0.00:g 0.70:c 0.00:t 0.30	10	10	1216	1216	1
CS2001301900007_1141	MYH3_HUMAN	NM_002470	0	Homo sapiens myosin, heavy polypeptide 3, skeletal muscle, embryonic (MYH3), mRNA	1144	1141	g/c	a 0.00:g 0.82:c 0.18:t 0.00	11	11	2166	2145	1
CS2000309200001_194	Q9P112	NM_013399	0	Homo sapiens chromosome 16 open reading frame 5 (C16orf5), mRNA	195	194	g/a	a 0.33:g 0.67:c 0.00:t 0.00	6	11	2718	2709	5
CS2000309200001_605	Q9P112	NM_013399	0	Homo sapiens chromosome 16 open reading frame 5 (C16orf5), mRNA	606	605	c/t	a 0.00:g 0.00:c 0.67:t 0.33	9	10	2718	2709	5
CS2000309200001_1163	Q9P112	NM_013399	0	Homo sapiens chromosome 16 open reading frame 5 (C16orf5), mRNA	1167	1163	g/a	a 0.31:g 0.69:c 0.00:t 0.00	13	14	2718	2709	5
CS2000309200001_1190	Q9P112	NM_013399	0	Homo sapiens chromosome 16 open reading frame 5 (C16orf5), mRNA	1194	1190	a/g	a 0.75:g 0.25:c 0.00:t 0.00	12	12	2718	2709	5
CS2000309200001_1936	Q9P112	NM_013399	0	Homo sapiens chromosome 16 open reading frame 5 (C16orf5), mRNA	1944	1936	g/t	a 0.00:g 0.82:c 0.00:t 0.18	11	11	2718	2709	5
CS2001320000001_886	CAD20603	NM_000687	1e-112	Homo sapiens S-adenosylhomocysteine hydrolase (AHCY), mRNA	904	886	t/g	a 0.00:g 0.50:c 0.00:t 0.50	4	14	1089	1071	1
CS2000229200003_767	Q8K412	NM_017883	0	Homo sapiens WD repeat domain 13 (WDR13), mRNA	768	767	t/c	a 0.00:g 0.00:c 0.48:t 0.52	21	22	915	913	1
CS2000811700001_448	AAQ14242	NM_032569	0	Homo sapiens cytokine-like nuclear factor n-pac (N-PAC), mRNA	449	448	g/c	a 0.00:g 0.67:c 0.33:t 0.00	6	6	642	641	1
CS2000081200001_1407	BAA34512	NM_014698	0	Homo sapiens transmembrane protein 63A (TMEM63A), mRNA	1407	1407	g/t	a 0.00:g 0.83:c 0.00:t 0.17	12	15	1913	1910	1
CS2000011900003_330	AAH58456	NM_003910	0	Homo sapiens BUD31 homolog (yeast) (BUD31), mRNA	330	330	t/c	a 0.00:g 0.00:c 0.40:t 0.60	5	6	670	670	1
CS2000045900002_901	0				902	901	a/g	a 0.50:g 0.50:c 0.00:t 0.00	4	7	1450	1447	1
CS2000789200001_393	CPSM_HUMAN	NM_001875	0	Homo sapiens carbamoyl-phosphate synthetase 1, mitochondrial (CPS1), mRNA	399	393	c/t	a 0.00:g 0.00:c 0.82:t 0.18	11	12	2047	2009	2
CS2000789200001_1833	CPSM_HUMAN	NM_001875	0	Homo sapiens carbamoyl-phosphate synthetase 1, mitochondrial (CPS1), mRNA	1869	1833	a/t	a 0.59:g 0.00:c 0.00:t 0.41	17	17	2047	2009	2
CS2002467800001_240	0	NM_173659	4e-11	Homo sapiens RNA pseudouridylate synthase domain containing 3 (RPUSD3), mRNA	241	240	t/a	a 0.50:g 0.00:c 0.00:t 0.50	6	9	277	276	1
CS2000128100002_429	AAQ89236	NM_148902	7e-56	Homo sapiens tumor necrosis factor receptor superfamily, member 18 (TNFRSF18), transcript variant 3, mRNA	433	429	g/a	a 0.18:g 0.82:c 0.00:t 0.00	11	11	1106	1096	1
CS2000502100001_2409	Q8BS43	XM_064152	0	PREDICTED: Homo sapiens sarcalumenin, transcript variant 1 (SRL), mRNA	2409	2409	g/t	a 0.00:g 0.71:c 0.00:t 0.29	7	8	3319	3310	1
CS2001675000001_295	0	NM_144617	2e-58	Homo sapiens heat shock protein, alpha-crystallin-related, B6 (HSPB6), mRNA	297	295	a/g	a 0.50:g 0.50:c 0.00:t 0.00	8	9	1055	1044	3
CS2001675000001_438	0	NM_144617	2e-58	Homo sapiens heat shock protein, alpha-crystallin-related, B6 (HSPB6), mRNA	443	438	a/g	a 0.67:g 0.33:c 0.00:t 0.00	12	12	1055	1044	3
CS2001675000001_464	0	NM_144617	2e-58	Homo sapiens heat shock protein, alpha-crystallin-related, B6 (HSPB6), mRNA	470	464	g/c	a 0.00:g 0.50:c 0.50:t 0.00	12	14	1055	1044	3
CS2000803300001_577	Q9BWC9	NM_013301	0	Homo sapiens protein predicted by clone 23882 (HSU79303), mRNA	577	577	c/t	a 0.00:g 0.00:c 0.50:t 0.50	4	4	1254	1249	1
CS2000145000001_677	Q8N4D4	NM_022089	0	Homo sapiens ATPase type 13A2 (ATP13A2), mRNA	678	677	c/t	a 0.00:g 0.00:c 0.50:t 0.50	4	4	866	865	1
CS2000384500001_1324	Q9BW25	NM_024043	7e-40	Homo sapiens hypothetical protein MGC3101 (MGC3101), mRNA	1326	1324	g/c	a 0.00:g 0.71:c 0.29:t 0.00	7	7	2149	2138	1
CS2001381900001_1088	ICA1_BOVIN	NM_000201	9e-96	Homo sapiens intercellular adhesion molecule 1 (CD54), human rhinovirus receptor (ICAM1), mRNA	1100	1088	g/c	a 0.00:g 0.71:c 0.29:t 0.00	7	7	3677	3661	1
CS2000892700001_305	0				305	305	a/g	a 0.50:g 0.50:c 0.00:t 0.00	4	4	1506	1504	1
CS2000964300001_59	AAH14210	NM_000487	0	Homo sapiens arylsulfatase A (ARSA), mRNA	59	59	t/g	a 0.00:g 0.50:c 0.00:t 0.50	8	25	1062	1041	2
CS2000964300001_694	AAH14210	NM_000487	0	Homo sapiens arylsulfatase A (ARSA), mRNA	715	694	a/g	a 0.50:g 0.50:c 0.00:t 0.00	4	5	1062	1041	2
CS2001107000001_206	0	NM_145690	4e-06	Homo sapiens tyrosine 3-monooxygenase/tryptophan 5-monooxygenase activation protein, zeta polypeptide (YWHAZ), transcript variant 2, mRNA	209	206	g/a	a 0.50:g 0.50:c 0.00:t 0.00	4	4	865	862	2
CS2001107000001_364	0	NM_145690	4e-06	Homo sapiens tyrosine 3-monooxygenase/tryptophan 5-monooxygenase activation protein, zeta polypeptide (YWHAZ), transcript variant 2, mRNA	367	364	t/c	a 0.00:g 0.00:c 0.50:t 0.50	4	4	865	862	2
CS2002001000001_544	Q8C9D7	NM_014602	0	Homo sapiens phosphoinositide-3-kinase, regulatory subunit 4, p150 (PIK3R4), mRNA	544	544	a/c	a 0.50:g 0.00:c 0.50:t 0.00	4	4	1057	1057	1
CS2000024400002_939	0	NM_030579	0	Homo sapiens cytochrome b5 type B (outer mitochondrial membrane) (CYB5B), mRNA	957	939	a/g	a 0.67:g 0.33:c 0.00:t 0.00	6	7	2559	2536	1
CS2001327900002_479	AAQ73784	NM_001002755	0	Homo sapiens HIRA interacting protein 5 (HIRIP5), transcript variant 2, mRNA	481	479	g/t	a 0.00:g 0.60:c 0.00:t 0.40	5	8	1049	1047	1
CS2000599000001_943	0	NM_014961	0	Homo sapiens RUN and FYVE domain containing 3 (RUFY3), transcript variant 2, mRNA	945	943	a/g	a 0.50:g 0.50:c 0.00:t 0.00	4	4	1469	1462	4
CS2000599000001_952	0	NM_014961	0	Homo sapiens RUN and FYVE domain containing 3 (RUFY3), transcript variant 2, mRNA	955	952	a/t	a 0.50:g 0.00:c 0.00:t 0.50	4	4	1469	1462	4
CS2000599000001_984	0	NM_014961	0	Homo sapiens RUN and FYVE domain containing 3 (RUFY3), transcript variant 2, mRNA	988	984	c/t	a 0.00:g 0.00:c 0.50:t 0.50	4	4	1469	1462	4
CS2000599000001_991	0	NM_014961	0	Homo sapiens RUN and FYVE domain containing 3 (RUFY3), transcript variant 2, mRNA	995	991	c/a	a 0.50:g 0.00:c 0.50:t 0.00	4	4	1469	1462	4
CS2000809000001_507	0				507	507	t/c	a 0.00:g 0.00:c 0.40:t 0.60	5	5	1446	1444	2
CS2000809000001_707	0				707	707	c/t	a 0.00:g 0.00:c 0.60:t 0.40	5	5	1446	1444	2
CS2000238800003_953	Q7Z6P9	NM_007162	0	Homo sapiens transcription factor EB (TFEB), mRNA	954	953	a/g	a 0.56:g 0.44:c 0.00:t 0.00	9	10	1290	1285	2
CS2000238800003_1076	Q7Z6P9	NM_007162	0	Homo sapiens transcription factor EB (TFEB), mRNA	1079	1076	a/g	a 0.78:g 0.22:c 0.00:t 0.00	9	9	1290	1285	2
[truncated: 13,355 more rows]
