# Supplementary material for: Establishment of a pipeline to analyse non-synonymous SNPs in Bos taurus
Source: BMC Genomics. 2006 Nov 26;7:298. doi: 10.1186/1471-2164-7-298 (PMC1684264; doi:10.1186/1471-2164-7-298)
Supplement: Additional File 3 — Excel spreadsheets listing all putative synonymous and non-synonymous SNPs detected in the bovine sequences analysed. [file 1471-2164-7-298-S3.xls]

## Sheet: cSNPs
Additional file 3: synonymous cSNPs detected in bovine ESTs
SNP_ID	SwissProt hit	RefSeq hit	RefSeq E value	RefSeq Description	Length	Strand	SNP position	Variant	Codon	aa change
CS2000000200020_906	AAH41695	NM_032924	0	Homo sapiens zinc finger protein 3 (A8-51) (ZNF3), transcript variant 2, mRNA	1335	+	906	G	3	K->K
CS200000020002E_438	Q9H7R5	0	0	0	1063	+	438	C	3	G->G
CS2000000200038_240	Z214_HUMAN	0	0	0	546	+	240	T	3	T->T
CS200000020003A_438	Q91WF9	0	0	0	1347	+	438	A	3	R->R
CS200000020003A_756	Q91WF9	0	0	0	1347	+	756	G	3	G->G
CS200000020003A_792	Q91WF9	0	0	0	1347	+	792	G	3	V->V
CS2000000500004_603	CONG_BOVIN	NM_003019	1e-113	Homo sapiens surfactant, pulmonary-associated protein D (SFTPD), mRNA	1519	-	603	G	3	D->D
CS2000000500004_699	CONG_BOVIN	NM_003019	1e-113	Homo sapiens surfactant, pulmonary-associated protein D (SFTPD), mRNA	1519	-	699	T	3	L->L
CS2000000500004_891	CONG_BOVIN	NM_003019	1e-113	Homo sapiens surfactant, pulmonary-associated protein D (SFTPD), mRNA	1519	-	891	C	3	G->G
CS2000000500004_927	CONG_BOVIN	NM_003019	1e-113	Homo sapiens surfactant, pulmonary-associated protein D (SFTPD), mRNA	1519	-	927	T	3	G->G
CS2000000500005_804	ALBU_BOVIN	NM_000477	0	Homo sapiens albumin (ALB), mRNA	2056	-	804	A	3	I->I
CS2000000500006_209	ALBU_BOVIN	NM_000477	0	Homo sapiens albumin (ALB), mRNA	722	-	209	G	3	A->A
CS2000000500007_205	ALBU_BOVIN	NM_000477	1e-122	Homo sapiens albumin (ALB), mRNA	724	-	205	A	3	A->A
CS2000000500007_211	ALBU_BOVIN	NM_000477	1e-122	Homo sapiens albumin (ALB), mRNA	724	-	211	A	3	A->A
CS200000050000B_513	CL43_BOVIN	NM_003019	1e-68	Homo sapiens surfactant, pulmonary-associated protein D (SFTPD), mRNA	890	+	513	T	1	L->L
CS200000050000C_1238	PSPD_BOVIN	NM_003019	0	Homo sapiens surfactant, pulmonary-associated protein D (SFTPD), mRNA	1568	+	1238	C	3	G->G
CS200000050000D_261	ALBU_BOVIN	NM_000477	0	Homo sapiens albumin (ALB), mRNA	991	-	261	T	3	E->E
CS2000000600001_316	Q8WML4	NM_001018021	1e-120	Homo sapiens mucin 1, cell surface associated (MUC1), transcript variant 4, mRNA	2135	+	316	C	3	G->G
CS2000000700002_910	ELS_BOVIN	NM_000501	0	Homo sapiens elastin (supravalvular aortic stenosis, Williams-Beuren syndrome) (ELN), mRNA	3561	+	910	G	3	L->L
CS2000001000012_500	ICA2_HUMAN	0	0	0	741	+	500	C	3	S->S
CS2000001200001_111	Q8HYI8	NM_001997	0	Homo sapiens Finkel-Biskis-Reilly murine sarcoma virus (FBR-MuSV) ubiquitously expressed (fox derived); ribosomal protein S30 (FAU), mRNA	754	+	111	T	3	V->V
CS2000001500002_394	AAP88930	NM_021999	0	Homo sapiens integral membrane protein 2B (ITM2B), mRNA	1687	+	394	A	3	A->A
CS2000001600005_306	Q9N0X7	XM_941078	5e-26	PREDICTED: Homo sapiens similar to ribosomal protein L35a (LOC651825), mRNA	1396	+	306	A	3	A->A
CS2000001900001_303	Q27984	NM_001085	1e-120	Homo sapiens serpin peptidase inhibitor, clade A (alpha-1 antiproteinase, antitrypsin), member 3 (SERPINA3), mRNA	1536	+	303	T	1	L->L
CS2000001900001_608	Q27984	NM_001085	1e-120	Homo sapiens serpin peptidase inhibitor, clade A (alpha-1 antiproteinase, antitrypsin), member 3 (SERPINA3), mRNA	1536	+	608	G	3	T->T
CS2000001900001_854	Q27984	NM_001085	1e-120	Homo sapiens serpin peptidase inhibitor, clade A (alpha-1 antiproteinase, antitrypsin), member 3 (SERPINA3), mRNA	1536	+	854	T	3	N->N
CS2000001900001_917	Q27984	NM_001085	1e-120	Homo sapiens serpin peptidase inhibitor, clade A (alpha-1 antiproteinase, antitrypsin), member 3 (SERPINA3), mRNA	1536	+	917	T	3	T->T
CS2000001900001_1124	Q27984	NM_001085	1e-120	Homo sapiens serpin peptidase inhibitor, clade A (alpha-1 antiproteinase, antitrypsin), member 3 (SERPINA3), mRNA	1536	+	1124	C	3	A->A
CS2000001900004_610	Q9TTE1	NM_001085	1e-119	Homo sapiens serpin peptidase inhibitor, clade A (alpha-1 antiproteinase, antitrypsin), member 3 (SERPINA3), mRNA	1528	+	610	G	3	E->E
CS2000001900004_634	Q9TTE1	NM_001085	1e-119	Homo sapiens serpin peptidase inhibitor, clade A (alpha-1 antiproteinase, antitrypsin), member 3 (SERPINA3), mRNA	1528	+	634	A	3	P->P
CS2000001900004_1052	Q9TTE1	NM_001085	1e-119	Homo sapiens serpin peptidase inhibitor, clade A (alpha-1 antiproteinase, antitrypsin), member 3 (SERPINA3), mRNA	1528	+	1052	C	1	L->L
CS2000001900004_1141	Q9TTE1	NM_001085	1e-119	Homo sapiens serpin peptidase inhibitor, clade A (alpha-1 antiproteinase, antitrypsin), member 3 (SERPINA3), mRNA	1528	+	1141	T	3	G->G
CS2000001900006_157	Q9TTE1	NM_001085	1e-121	Homo sapiens serpin peptidase inhibitor, clade A (alpha-1 antiproteinase, antitrypsin), member 3 (SERPINA3), mRNA	964	+	157	T	3	A->A
CS2000002300002_475	CAH1_SHEEP	NM_001738	0	Homo sapiens carbonic anhydrase I (CA1), mRNA	1440	+	475	C	3	A->A
CS2000002300002_664	CAH1_SHEEP	NM_001738	0	Homo sapiens carbonic anhydrase I (CA1), mRNA	1440	+	664	G	3	S->S
CS2000002400004_223	AAH39725	NM_001003806	2e-70	Homo sapiens TCR gamma alternate reading frame protein (TARP), nuclear gene encoding mitochondrial protein, transcript variant 2, mRNA	1052	+	223	C	3	I->I
CS2000002400004_400	AAH39725	NM_001003806	2e-70	Homo sapiens TCR gamma alternate reading frame protein (TARP), nuclear gene encoding mitochondrial protein, transcript variant 2, mRNA	1052	+	400	T	3	S->S
CS2000002400006_135	AAH39725	NM_001013738	1e-12	Homo sapiens similar to T-cell receptor gamma chain V region PT-gamma-1/2 precursor (LOC442535), mRNA	396	+	135	T	3	I->I
CS200000240000B_427	AAH39725	NM_001003806	6e-72	Homo sapiens TCR gamma alternate reading frame protein (TARP), nuclear gene encoding mitochondrial protein, transcript variant 2, mRNA	1576	+	427	C	3	T->T
CS2000002800003_222	GROB_BOVIN	NM_002089	1e-105	Homo sapiens chemokine (C-X-C motif) ligand 2 (CXCL2), mRNA	699	+	222	C	3	I->I
CS2000002800004_159	GROA_BOVIN	NM_002089	2e-94	Homo sapiens chemokine (C-X-C motif) ligand 2 (CXCL2), mRNA	1095	+	159	C	3	P->P
CS2000003000003_140	BAB22137	NM_053013	0	Homo sapiens enolase 3 (beta, muscle) (ENO3), transcript variant 2, mRNA	1564	+	140	A	3	R->R
CS2000003100002_1561	URL1_HUMAN	NM_017859	0	Homo sapiens uridine-cytidine kinase 1-like 1 (UCKL1), mRNA	2195	+	1561	A	3	Q->Q
CS2000003300001_595	Q8MHH5	NM_024518	1e-44	Homo sapiens UL16 binding protein 3 (ULBP3), mRNA	2124	+	595	C	3	H->H
CS2000003300001_793	Q8MHH5	NM_024518	1e-44	Homo sapiens UL16 binding protein 3 (ULBP3), mRNA	2124	+	793	T	3	I->I
CS2000003300001_826	Q8MHH5	NM_024518	1e-44	Homo sapiens UL16 binding protein 3 (ULBP3), mRNA	2124	+	826	A	3	L->L
CS2000003400003_659	BAB21978	NM_001018005	0	Homo sapiens tropomyosin 1 (alpha) (TPM1), transcript variant 1, mRNA	1358	+	659	G	3	K->K
CS200000340000A_599	BAA06123	NM_003870	0	Homo sapiens IQ motif containing GTPase activating protein 1 (IQGAP1), mRNA	1288	+	599	G	3	A->A
CS200000340000A_854	BAA06123	NM_003870	0	Homo sapiens IQ motif containing GTPase activating protein 1 (IQGAP1), mRNA	1288	+	854	C	3	S->S
CS200000340000A_890	BAA06123	NM_003870	0	Homo sapiens IQ motif containing GTPase activating protein 1 (IQGAP1), mRNA	1288	+	890	G	3	K->K
CS200000340000A_941	BAA06123	NM_003870	0	Homo sapiens IQ motif containing GTPase activating protein 1 (IQGAP1), mRNA	1288	+	941	C	3	N->N
CS2000003500002_1102	VP36_HUMAN	NM_006816	0	Homo sapiens lectin, mannose-binding 2 (LMAN2), mRNA	1691	+	1102	T	3	A->A
CS2000004500005_807	Q91VR3	NM_033008	0	Homo sapiens poly(rC) binding protein 4 (PCBP4), transcript variant 3, mRNA	2074	+	807	G	3	Q->Q
CS2000004500005_1002	Q91VR3	NM_033008	0	Homo sapiens poly(rC) binding protein 4 (PCBP4), transcript variant 3, mRNA	2074	+	1002	C	3	G->G
CS2000004700003_322	UBA1_HUMAN	NM_153280	0	Homo sapiens ubiquitin-activating enzyme E1 (A1S9T and BN75 temperature sensitivity complementing) (UBE1), transcript variant 2, mRNA	3097	+	322	C	3	F->F
CS2000005000004_164	AAQ84565	NM_001985	0	Homo sapiens electron-transfer-flavoprotein, beta polypeptide (ETFB), transcript variant 1, mRNA	1024	+	164	G	3	T->T
CS2000005100002_297	BAC40233	NM_031314	0	Homo sapiens heterogeneous nuclear ribonucleoprotein C (C1/C2) (HNRPC), transcript variant 1, mRNA	830	+	297	G	3	E->E
CS2000005200004_1128	AAH65579	NM_005273	0	Homo sapiens guanine nucleotide binding protein (G protein), beta polypeptide 2 (GNB2), mRNA	1652	+	1128	G	3	A->A
CS2000005300001_265	SY05_BOVIN	NM_002985	1e-125	Homo sapiens chemokine (C-C motif) ligand 5 (CCL5), mRNA	874	+	265	T	3	D->D
CS2000005600001_297	AAH09100	NM_001007	0	Homo sapiens ribosomal protein S4, X-linked (RPS4X), mRNA	1201	+	297	A	3	P->P
CS2000005700001_124	Q9P2R9	NM_001002251	0	Homo sapiens ADP-ribosylation-like factor 6 interacting protein 4 (ARL6IP4), transcript variant 3, mRNA	679	+	124	A	3	V->V
CS2000005800001_509	PPAC_BOVIN	NM_007099	0	Homo sapiens acid phosphatase 1, soluble (ACP1), transcript variant 2, mRNA	1813	+	509	C	3	D->D
CS2000005900001_740	AAP34399	NM_005730	0	Homo sapiens CTD (carboxy-terminal domain, RNA polymerase II, polypeptide A) small phosphatase 2 (CTDSP2), mRNA	2483	+	740	C	3	Y->Y
CS2000005900002_292	AAP34399	NM_005730	0	Homo sapiens CTD (carboxy-terminal domain, RNA polymerase II, polypeptide A) small phosphatase 2 (CTDSP2), mRNA	634	+	292	T	3	Y->Y
CS2000006100001_317	Q29454	NM_000106	0	Homo sapiens cytochrome P450, family 2, subfamily D, polypeptide 6 (CYP2D6), transcript variant 1, mRNA	1906	+	317	C	3	R->R
CS2000006100001_402	Q29454	NM_000106	0	Homo sapiens cytochrome P450, family 2, subfamily D, polypeptide 6 (CYP2D6), transcript variant 1, mRNA	1906	+	402	T	1	L->L
CS2000006100001_413	Q29454	NM_000106	0	Homo sapiens cytochrome P450, family 2, subfamily D, polypeptide 6 (CYP2D6), transcript variant 1, mRNA	1906	+	413	T	3	R->R
CS2000006100001_449	Q29454	NM_000106	0	Homo sapiens cytochrome P450, family 2, subfamily D, polypeptide 6 (CYP2D6), transcript variant 1, mRNA	1906	+	449	A	3	T->T
CS2000006100001_491	Q29454	NM_000106	0	Homo sapiens cytochrome P450, family 2, subfamily D, polypeptide 6 (CYP2D6), transcript variant 1, mRNA	1906	+	491	G	3	A->A
CS2000006300001_174	ADX1_BOVIN	NM_004109	0	Homo sapiens ferredoxin 1 (FDX1), nuclear gene encoding mitochondrial protein, mRNA	2155	+	174	A	3	A->A
CS2000006400001_793	Q8N191	NM_004059	0	Homo sapiens cysteine conjugate-beta lyase; cytoplasmic (glutamine transaminase K, kyneurenine aminotransferase) (CCBL1), mRNA	1773	+	793	T	3	R->R
CS2000006400002_374	AAH63644	NM_016390	0	Homo sapiens chromosome 9 open reading frame 114 (C9orf114), mRNA	552	+	374	T	3	T->T
CS2000006400003_638	Q16773	NM_004059	0	Homo sapiens cysteine conjugate-beta lyase; cytoplasmic (glutamine transaminase K, kyneurenine aminotransferase) (CCBL1), mRNA	907	+	638	T	1	L->L
CS2000006400003_727	Q16773	NM_004059	0	Homo sapiens cysteine conjugate-beta lyase; cytoplasmic (glutamine transaminase K, kyneurenine aminotransferase) (CCBL1), mRNA	907	+	727	T	3	F->F
CS2000006500001_232	Q8WV38	0	0	0	1723	+	232	A	3	E->E
CS2000006700009_215	CXB5_HUMAN	NM_005268	0	Homo sapiens gap junction protein, beta 5 (connexin 31.1) (GJB5), mRNA	1317	+	215	T	3	V->V
CS2000006700009_281	CXB5_HUMAN	NM_005268	0	Homo sapiens gap junction protein, beta 5 (connexin 31.1) (GJB5), mRNA	1317	+	281	C	3	S->S
CS2000006700009_539	CXB5_HUMAN	NM_005268	0	Homo sapiens gap junction protein, beta 5 (connexin 31.1) (GJB5), mRNA	1317	+	539	C	3	Y->Y
CS2000007100003_292	CAE45652	NM_001009937	0	Homo sapiens solute carrier family 25, member 26 (SLC25A26), transcript variant 1, mRNA	870	+	292	A	3	A->A
CS2000007400002_508	DDBX_BOVIN	NM_001353	0	Homo sapiens aldo-keto reductase family 1, member C1 (dihydrodiol dehydrogenase 1; 20-alpha (3-alpha)-hydroxysteroid dehydrogenase) (AKR1C1), mRNA	759	+	508	C	3	I->I
CS200000740000A_325	DDBX_BOVIN	NM_001353	0	Homo sapiens aldo-keto reductase family 1, member C1 (dihydrodiol dehydrogenase 1; 20-alpha (3-alpha)-hydroxysteroid dehydrogenase) (AKR1C1), mRNA	1614	+	325	C	3	D->D
CS200000740000A_1048	DDBX_BOVIN	NM_001353	0	Homo sapiens aldo-keto reductase family 1, member C1 (dihydrodiol dehydrogenase 1; 20-alpha (3-alpha)-hydroxysteroid dehydrogenase) (AKR1C1), mRNA	1614	+	1048	C	3	A->A
CS200000740000D_42	PGFS_BOVIN	NM_003739	0	Homo sapiens aldo-keto reductase family 1, member C3 (3-alpha hydroxysteroid dehydrogenase, type II) (AKR1C3), mRNA	1067	+	42	T	3	S->S
CS2000007600001_137	SAP_BOVIN	NM_002778	0	Homo sapiens prosaposin (variant Gaucher disease and variant metachromatic leukodystrophy) (PSAP), mRNA	2762	+	137	T	3	A->A
CS2000007600001_932	SAP_BOVIN	NM_002778	0	Homo sapiens prosaposin (variant Gaucher disease and variant metachromatic leukodystrophy) (PSAP), mRNA	2762	+	932	T	3	P->P
CS2000008000003_84	SFP4_BOVIN	0	0	0	783	+	84	A	3	L->L
CS2000008100002_499	Q9N1Q3	NM_003651	0	Homo sapiens cold shock domain protein A (CSDA), mRNA	1691	+	499	A	3	T->T
CS2000008400001_1061	Q8NDA8	XM_932090	1e-104	PREDICTED: Homo sapiens similar to CG12132-PA, transcript variant 4 (LOC642859), mRNA	1366	+	1061	G	3	E->E
CS2000008500001_120	NLTP_MOUSE	NM_002979	0	Homo sapiens sterol carrier protein 2 (SCP2), transcript variant 1, mRNA	645	+	120	A	3	Q->Q
CS2000008500004_455	O62742	NM_001007100	0	Homo sapiens sterol carrier protein 2 (SCP2), transcript variant 4, mRNA	1427	+	455	G	3	L->L
CS2000008700002_906	ELO1_HUMAN	NM_022821	0	Homo sapiens elongation of very long chain fatty acids (FEN1/Elo2, SUR4/Elo3, yeast)-like 1 (ELOVL1), mRNA	1508	+	906	T	3	N->N
CS2000008800002_467	AAP88837	NM_002149	0	Homo sapiens hippocalcin-like 1 (HPCAL1), transcript variant 1, mRNA	1816	+	467	T	3	F->F
CS2000008800005_512	AAH63428	NM_032041	0	Homo sapiens neurocalcin delta (NCALD), mRNA	3311	+	512	T	3	L->L
CS2000008800006_461	AAH46226	NM_003385	0	Homo sapiens visinin-like 1 (VSNL1), mRNA	1583	+	461	T	3	G->G
CS2000008800006_533	AAH46226	NM_003385	0	Homo sapiens visinin-like 1 (VSNL1), mRNA	1583	+	533	A	3	K->K
CS2000008800006_635	AAH46226	NM_003385	0	Homo sapiens visinin-like 1 (VSNL1), mRNA	1583	+	635	C	3	T->T
CS2000008900008_567	RSMN_HUMAN	NM_022806	0	Homo sapiens small nuclear ribonucleoprotein polypeptide N (SNRPN), transcript variant 3, mRNA	1519	+	567	A	3	K->K
CS2000009000001_366	MYPR_BOVIN	NM_199478	0	Homo sapiens proteolipid protein 1 (Pelizaeus-Merzbacher disease, spastic paraplegia 2, uncomplicated) (PLP1), transcript variant 2, mRNA	673	+	366	T	3	L->L
CS2000009000003_375	MYPR_BOVIN	NM_000533	0	Homo sapiens proteolipid protein 1 (Pelizaeus-Merzbacher disease, spastic paraplegia 2, uncomplicated) (PLP1), transcript variant 1, mRNA	2705	+	375	G	3	A->A
CS2000009000005_448	Q8N6L1	NM_173852	0	Homo sapiens keratinocyte associated protein 2 (KRTCAP2), mRNA	506	+	448	G	3	T->T
CS2000009700002_1475	Q91X93	0	0	0	1857	-	1475	T	3	E->E
CS2000010000001_1009	CEBA_BOVIN	NM_004364	0	Homo sapiens CCAAT/enhancer binding protein (C/EBP), alpha (CEBPA), mRNA	2625	+	1009	A	1	R->R
CS2000010100005_876	WC11_BOVIN	NM_174941	2e-98	Homo sapiens CD163 antigen-like 1 (CD163L1), mRNA	4638	+	876	T	3	V->V
CS2000010100005_957	WC11_BOVIN	NM_174941	2e-98	Homo sapiens CD163 antigen-like 1 (CD163L1), mRNA	4638	+	957	T	3	A->A
CS2000010100005_978	WC11_BOVIN	NM_174941	2e-98	Homo sapiens CD163 antigen-like 1 (CD163L1), mRNA	4638	+	978	T	3	C->C
CS2000010100005_1023	WC11_BOVIN	NM_174941	2e-98	Homo sapiens CD163 antigen-like 1 (CD163L1), mRNA	4638	+	1023	G	3	T->T
CS2000010100005_1179	WC11_BOVIN	NM_174941	2e-98	Homo sapiens CD163 antigen-like 1 (CD163L1), mRNA	4638	+	1179	T	3	A->A
CS2000010100005_3531	WC11_BOVIN	NM_174941	2e-98	Homo sapiens CD163 antigen-like 1 (CD163L1), mRNA	4638	+	3531	G	3	V->V
CS2000010100005_4080	WC11_BOVIN	NM_174941	2e-98	Homo sapiens CD163 antigen-like 1 (CD163L1), mRNA	4638	+	4080	T	3	Y->Y
CS2000010200002_1257	BAA74913	NM_138615	0	Homo sapiens DEAH (Asp-Glu-Ala-His) box polypeptide 30 (DHX30), transcript variant 1, mRNA	1559	+	1257	T	1	L->L
CS2000010300001_1319	SPA1_HUMAN	NM_006747	0	Homo sapiens signal-induced proliferation-associated gene 1 (SIPA1), transcript variant 2, mRNA	2337	+	1319	A	3	P->P
CS2000010400001_645	TISD_HUMAN	NM_006887	0	Homo sapiens zinc finger protein 36, C3H type-like 2 (ZFP36L2), mRNA	1682	+	645	T	3	F->F
CS2000011400002_715	Q9GZN7	NM_024589	0	Homo sapiens rogdi homolog (Drosophila) (ROGDI), mRNA	1570	+	715	T	1	L->L
CS200001170000B_1043	Q7Z2G4	0	0	0	1575	+	1043	A	3	G->G
CS2000011900001_459	AAH58456	NM_003910	0	Homo sapiens BUD31 homolog (yeast) (BUD31), mRNA	979	+	459	T	3	H->H
CS2000011900003_330	AAH58456	NM_003910	0	Homo sapiens BUD31 homolog (yeast) (BUD31), mRNA	670	+	330	C	3	H->H
CS2000012300002_438	Q9XSM8	NM_002308	0	Homo sapiens lectin, galactoside-binding, soluble, 9 (galectin 9) (LGALS9), transcript variant short, mRNA	839	+	438	T	3	D->D
CS2000012400001_427	EAR2_HUMAN	NM_005234	0	Homo sapiens nuclear receptor subfamily 2, group F, member 6 (NR2F6), mRNA	1443	+	427	T	3	P->P
CS2000012400002_534	COT2_BOVIN	NM_021005	0	Homo sapiens nuclear receptor subfamily 2, group F, member 2 (NR2F2), mRNA	2556	+	534	G	3	L->L
CS2000012800002_410	AAC77432	NM_001068	0	Homo sapiens topoisomerase (DNA) II beta 180kDa (TOP2B), mRNA	2098	+	410	T	3	A->A
CS2000013000002_504	SRC1_BOVIN	NM_005505	0	Homo sapiens scavenger receptor class B, member 1 (SCARB1), mRNA	2707	+	504	T	3	F->F
CS2000013300001_657	Q30262	NM_002118	1e-103	Homo sapiens major histocompatibility complex, class II, DM beta (HLA-DMB), mRNA	1776	+	657	G	3	G->G
CS2000013300001_1023	Q30262	NM_002118	1e-103	Homo sapiens major histocompatibility complex, class II, DM beta (HLA-DMB), mRNA	1776	+	1023	G	3	Q->Q
CS2000013300002_975	Q9XSX1	NM_173060	0	Homo sapiens calpastatin (CAST), transcript variant 2, mRNA	4600	+	975	G	3	A->A
CS2000013300002_1215	Q9XSX1	NM_173060	0	Homo sapiens calpastatin (CAST), transcript variant 2, mRNA	4600	+	1215	T	3	S->S
CS2000013300002_1710	Q9XSX1	NM_173060	0	Homo sapiens calpastatin (CAST), transcript variant 2, mRNA	4600	+	1710	G	3	E->E
CS2000013500001_291	O60433	NM_058243	0	Homo sapiens bromodomain containing 4 (BRD4), transcript variant long, mRNA	824	+	291	A	3	Q->Q
CS2000013500004_3068	BRD2_HUMAN	NM_005104	0	Homo sapiens bromodomain containing 2 (BRD2), mRNA	3727	+	3068	T	3	S->S
CS2000013900002_865	Q9H0F6	NM_030974	0	Homo sapiens SHANK-associated RH domain interactor (SHARPIN), mRNA	1574	+	865	A	3	P->P
CS2000014100005_466	KCRU_BOVIN	NM_001015001	0	Homo sapiens creatine kinase, mitochondrial 1A (CKMT1A), nuclear gene encoding mitochondrial protein, mRNA	1687	+	466	A	3	P->P
CS2000014100005_1003	KCRU_BOVIN	NM_001015001	0	Homo sapiens creatine kinase, mitochondrial 1A (CKMT1A), nuclear gene encoding mitochondrial protein, mRNA	1687	+	1003	C	3	R->R
CS2000014100005_1285	KCRU_BOVIN	NM_001015001	0	Homo sapiens creatine kinase, mitochondrial 1A (CKMT1A), nuclear gene encoding mitochondrial protein, mRNA	1687	+	1285	C	3	P->P
CS2000014300001_811	AAH09337	NM_014727	0	Homo sapiens myeloid/lymphoid or mixed-lineage leukemia 4 (MLL4), mRNA	2085	+	811	T	3	D->D
CS2000014300001_868	AAH09337	NM_014727	0	Homo sapiens myeloid/lymphoid or mixed-lineage leukemia 4 (MLL4), mRNA	2085	+	868	C	3	D->D
CS2000014400001_663	Q8K2C3	NM_018226	0	Homo sapiens arginyl aminopeptidase (aminopeptidase B)-like 1 (RNPEPL1), mRNA	1349	+	663	T	3	F->F
CS2000014700001_685	AAQ87922	NM_005212	4e-80	Homo sapiens casein kappa (CSN3), mRNA	1091	+	685	G	3	A->A
CS2000014900003_710	AAP88854	NM_000155	0	Homo sapiens galactose-1-phosphate uridylyltransferase (GALT), mRNA	1391	+	710	T	1	L->L
CS2000015100002_654	Q8WYX9	NM_001004356	7e-35	Homo sapiens fibroblast growth factor receptor-like 1 (FGFRL1), transcript variant 1, mRNA	1303	-	654	A	3	C->C
CS2000015600001_580	TKT_HUMAN	NM_001064	0	Homo sapiens transketolase (Wernicke-Korsakoff syndrome) (TKT), mRNA	2183	+	580	A	3	E->E
CS2000015600001_721	TKT_HUMAN	NM_001064	0	Homo sapiens transketolase (Wernicke-Korsakoff syndrome) (TKT), mRNA	2183	+	721	T	3	N->N
CS2000015600001_868	TKT_HUMAN	NM_001064	0	Homo sapiens transketolase (Wernicke-Korsakoff syndrome) (TKT), mRNA	2183	+	868	A	3	P->P
CS2000015700003_669	Q96S19	NM_032366	9e-71	Homo sapiens hypothetical protein MGC13114 (MGC13114), mRNA	969	+	669	T	1	L->L
CS2000015800001_660	Q9H0F9	NM_017871	0	Homo sapiens cleavage and polyadenylation specific factor 3-like (CPSF3L), transcript variant 1, mRNA	2158	+	660	C	3	A->A
CS2000015800001_1803	Q9H0F9	NM_017871	0	Homo sapiens cleavage and polyadenylation specific factor 3-like (CPSF3L), transcript variant 1, mRNA	2158	+	1803	G	3	K->K
CS2000016000001_1011	FINC_HUMAN	NM_212482	0	Homo sapiens fibronectin 1 (FN1), transcript variant 1, mRNA	3064	+	1011	T	3	Y->Y
CS2000016000001_2082	FINC_HUMAN	NM_212482	0	Homo sapiens fibronectin 1 (FN1), transcript variant 1, mRNA	3064	+	2082	A	3	T->T
CS2000016100001_216	AAP33277	NM_016044	0	Homo sapiens fumarylacetoacetate hydrolase domain containing 2A (FAHD2A), mRNA	1293	+	216	A	3	A->A
CS2000016100001_585	AAP33277	NM_016044	0	Homo sapiens fumarylacetoacetate hydrolase domain containing 2A (FAHD2A), mRNA	1293	+	585	G	3	A->A
CS2000016700005_861	Q9BGQ1	NM_004071	0	Homo sapiens CDC-like kinase 1 (CLK1), transcript variant 1, mRNA	1466	+	861	G	3	G->G
CS2000016700005_867	Q9BGQ1	NM_004071	0	Homo sapiens CDC-like kinase 1 (CLK1), transcript variant 1, mRNA	1466	+	867	T	3	T->T
CS2000016700005_879	Q9BGQ1	NM_004071	0	Homo sapiens CDC-like kinase 1 (CLK1), transcript variant 1, mRNA	1466	+	879	A	3	T->T
CS2000016700005_897	Q9BGQ1	NM_004071	0	Homo sapiens CDC-like kinase 1 (CLK1), transcript variant 1, mRNA	1466	+	897	C	3	H->H
CS2000016700005_924	Q9BGQ1	NM_004071	0	Homo sapiens CDC-like kinase 1 (CLK1), transcript variant 1, mRNA	1466	+	924	A	3	G->G
CS2000016700005_1020	Q9BGQ1	NM_004071	0	Homo sapiens CDC-like kinase 1 (CLK1), transcript variant 1, mRNA	1466	+	1020	T	3	Y->Y
CS2000016700005_1032	Q9BGQ1	NM_004071	0	Homo sapiens CDC-like kinase 1 (CLK1), transcript variant 1, mRNA	1466	+	1032	C	3	R->R
CS2000016700005_1095	Q9BGQ1	NM_004071	0	Homo sapiens CDC-like kinase 1 (CLK1), transcript variant 1, mRNA	1466	+	1095	C	3	L->L
CS2000016700005_1134	Q9BGQ1	NM_004071	0	Homo sapiens CDC-like kinase 1 (CLK1), transcript variant 1, mRNA	1466	+	1134	T	3	I->I
CS2000017200002_60	AAH60304	NM_080593	0	Homo sapiens histone 1, H2bk (HIST1H2BK), mRNA	1268	+	60	A	3	S->S
CS2000017200002_93	AAH60304	NM_080593	0	Homo sapiens histone 1, H2bk (HIST1H2BK), mRNA	1268	+	93	A	3	A->A
CS2000017200002_162	AAH60304	NM_080593	0	Homo sapiens histone 1, H2bk (HIST1H2BK), mRNA	1268	+	162	T	3	Y->Y
CS2000017200002_384	AAH60304	NM_080593	0	Homo sapiens histone 1, H2bk (HIST1H2BK), mRNA	1268	+	384	C	3	G->G
CS2000017200002_402	AAH60304	NM_080593	0	Homo sapiens histone 1, H2bk (HIST1H2BK), mRNA	1268	+	402	A	3	K->K
CS2000017300002_417	O15004	NM_005510	0	Homo sapiens dom-3 homolog Z (C. elegans) (DOM3Z), mRNA	1477	+	417	A	3	P->P
CS2000017300004_1386	Q9NPK3	NM_006929	0	Homo sapiens superkiller viralicidic activity 2-like (S. cerevisiae) (SKIV2L), mRNA	2683	+	1386	C	3	S->S
CS2000017300004_1599	Q9NPK3	NM_006929	0	Homo sapiens superkiller viralicidic activity 2-like (S. cerevisiae) (SKIV2L), mRNA	2683	+	1599	A	3	L->L
CS2000017300004_1939	Q9NPK3	NM_006929	0	Homo sapiens superkiller viralicidic activity 2-like (S. cerevisiae) (SKIV2L), mRNA	2683	+	1939	T	1	L->L
CS2000017300004_2388	Q9NPK3	NM_006929	0	Homo sapiens superkiller viralicidic activity 2-like (S. cerevisiae) (SKIV2L), mRNA	2683	+	2388	G	3	R->R
CS2000017400002_299	CT27_HUMAN	NM_001039140	0	Homo sapiens chromosome 20 open reading frame 27 (C20orf27), mRNA	629	+	299	G	3	V->V
CS2000017500001_290	Q9BUH6	NM_183241	0	Homo sapiens chromosome 9 open reading frame 142 (C9orf142), mRNA	720	+	290	G	3	R->R
CS2000017700004_318	PAB4_HUMAN	NM_003819	0	Homo sapiens poly(A) binding protein, cytoplasmic 4 (inducible form) (PABPC4), mRNA	1552	+	318	T	3	N->N
CS2000018100003_96	GPX3_BOVIN	NM_002084	0	Homo sapiens glutathione peroxidase 3 (plasma) (GPX3), mRNA	1675	+	96	G	3	L->L
CS2000018100003_636	GPX3_BOVIN	NM_002084	0	Homo sapiens glutathione peroxidase 3 (plasma) (GPX3), mRNA	1675	+	636	T	3	D->D
CS2000018400001_589	Q8NHV1	0	0	0	1219	+	589	C	3	T->T
CS2000018400001_661	Q8NHV1	0	0	0	1219	+	661	A	3	Q->Q
CS2000018400001_790	Q8NHV1	0	0	0	1219	+	790	C	3	A->A
CS2000018400001_862	Q8NHV1	0	0	0	1219	+	862	C	3	N->N
CS2000018400004_121	Q8NHV1	NM_001334	7e-10	Homo sapiens cathepsin O (CTSO), mRNA	1049	+	121	C	3	I->I
CS2000018400004_130	Q8NHV1	NM_001334	7e-10	Homo sapiens cathepsin O (CTSO), mRNA	1049	+	130	C	3	V->V
CS2000018400004_157	Q8NHV1	NM_001334	7e-10	Homo sapiens cathepsin O (CTSO), mRNA	1049	+	157	A	3	A->A
CS2000018400004_292	Q8NHV1	NM_001334	7e-10	Homo sapiens cathepsin O (CTSO), mRNA	1049	+	292	T	3	F->F
CS2000018700002_461	COLI_BOVIN	NM_000939	1e-130	Homo sapiens proopiomelanocortin (adrenocorticotropin/ beta-lipotropin/ alpha-melanocyte stimulating hormone/ beta-melanocyte stimulating hormone/ beta-endorphin) (POMC), transcript variant 2, mRNA	1253	+	461	C	3	D->D
CS2000018700002_551	COLI_BOVIN	NM_000939	1e-130	Homo sapiens proopiomelanocortin (adrenocorticotropin/ beta-lipotropin/ alpha-melanocyte stimulating hormone/ beta-melanocyte stimulating hormone/ beta-endorphin) (POMC), transcript variant 2, mRNA	1253	+	551	T	3	S->S
CS2000018700002_971	COLI_BOVIN	NM_000939	1e-130	Homo sapiens proopiomelanocortin (adrenocorticotropin/ beta-lipotropin/ alpha-melanocyte stimulating hormone/ beta-melanocyte stimulating hormone/ beta-endorphin) (POMC), transcript variant 2, mRNA	1253	+	971	T	3	G->G
CS2000019100002_616	COPG_BOVIN	NM_016128	0	Homo sapiens coatomer protein complex, subunit gamma (COPG), mRNA	3067	+	616	A	3	K->K
CS2000019100002_1081	COPG_BOVIN	NM_016128	0	Homo sapiens coatomer protein complex, subunit gamma (COPG), mRNA	3067	+	1081	A	3	E->E
CS2000019100002_1450	COPG_BOVIN	NM_016128	0	Homo sapiens coatomer protein complex, subunit gamma (COPG), mRNA	3067	+	1450	A	3	T->T
CS2000019200001_123	PDX2_BOVIN	NM_005809	0	Homo sapiens peroxiredoxin 2 (PRDX2), nuclear gene encoding mitochondrial protein, transcript variant 1, mRNA	1521	+	123	G	3	P->P
CS2000019400002_830	LTB3_HUMAN	NM_021070	0	Homo sapiens latent transforming growth factor beta binding protein 3 (LTBP3), mRNA	1803	+	830	C	3	C->C
CS2000019500001_281	SAA_BOVIN	NM_000331	7e-52	Homo sapiens serum amyloid A1 (SAA1), transcript variant 1, mRNA	437	+	281	T	3	G->G
CS2000020200002_1082	AT6B_HUMAN	NM_004381	0	Homo sapiens cAMP responsive element binding protein-like 1 (CREBL1), mRNA	2728	+	1082	G	3	Q->Q
CS2000020200002_1862	AT6B_HUMAN	NM_004381	0	Homo sapiens cAMP responsive element binding protein-like 1 (CREBL1), mRNA	2728	+	1862	T	3	S->S
CS2000020200003_342	BAC33727	NM_033022	0	Homo sapiens ribosomal protein S24 (RPS24), transcript variant 1, mRNA	2055	+	342	T	3	R->R
CS2000020700002_21	OGP_BOVIN	NM_002557	0	Homo sapiens oviductal glycoprotein 1, 120kDa (mucin 9, oviductin) (OVGP1), mRNA	2008	+	21	A	3	L->L
CS2000020700002_69	OGP_BOVIN	NM_002557	0	Homo sapiens oviductal glycoprotein 1, 120kDa (mucin 9, oviductin) (OVGP1), mRNA	2008	+	69	T	3	A->A
CS2000020700002_105	OGP_BOVIN	NM_002557	0	Homo sapiens oviductal glycoprotein 1, 120kDa (mucin 9, oviductin) (OVGP1), mRNA	2008	+	105	T	3	F->F
CS2000020700002_126	OGP_BOVIN	NM_002557	0	Homo sapiens oviductal glycoprotein 1, 120kDa (mucin 9, oviductin) (OVGP1), mRNA	2008	+	126	G	3	S->S
CS2000020700002_135	OGP_BOVIN	NM_002557	0	Homo sapiens oviductal glycoprotein 1, 120kDa (mucin 9, oviductin) (OVGP1), mRNA	2008	+	135	C	3	P->P
CS2000020700002_198	OGP_BOVIN	NM_002557	0	Homo sapiens oviductal glycoprotein 1, 120kDa (mucin 9, oviductin) (OVGP1), mRNA	2008	+	198	C	3	N->N
CS2000020700002_285	OGP_BOVIN	NM_002557	0	Homo sapiens oviductal glycoprotein 1, 120kDa (mucin 9, oviductin) (OVGP1), mRNA	2008	+	285	T	3	T->T
CS2000020900001_2128	BAC86498	NM_000289	0	Homo sapiens phosphofructokinase, muscle (PFKM), mRNA	2872	+	2128	C	3	F->F
CS2000020900004_449	K6PP_RABIT	NM_002627	0	Homo sapiens phosphofructokinase, platelet (PFKP), mRNA	1302	+	449	T	3	A->A
CS2000020900004_470	K6PP_RABIT	NM_002627	0	Homo sapiens phosphofructokinase, platelet (PFKP), mRNA	1302	+	470	C	3	R->R
CS2000020900004_563	K6PP_RABIT	NM_002627	0	Homo sapiens phosphofructokinase, platelet (PFKP), mRNA	1302	+	563	C	3	I->I
CS2000020900004_971	K6PP_RABIT	NM_002627	0	Homo sapiens phosphofructokinase, platelet (PFKP), mRNA	1302	+	971	A	3	A->A
CS2000020900004_1139	K6PP_RABIT	NM_002627	0	Homo sapiens phosphofructokinase, platelet (PFKP), mRNA	1302	+	1139	T	3	L->L
CS2000020900006_1348	Q8VDX7	NM_002626	0	Homo sapiens phosphofructokinase, liver (PFKL), transcript variant 2, mRNA	2335	+	1348	T	3	N->N
CS2000020900006_1408	Q8VDX7	NM_002626	0	Homo sapiens phosphofructokinase, liver (PFKL), transcript variant 2, mRNA	2335	+	1408	T	3	N->N
CS2000021100004_195	Q9BX28	NM_005845	0	Homo sapiens ATP-binding cassette, sub-family C (CFTR/MRP), member 4 (ABCC4), mRNA	1134	+	195	C	3	D->D
CS2000021100004_327	Q9BX28	NM_005845	0	Homo sapiens ATP-binding cassette, sub-family C (CFTR/MRP), member 4 (ABCC4), mRNA	1134	+	327	C	3	P->P
CS2000021300002_917	AAQ89235	NM_004843	0	Homo sapiens interleukin 27 receptor, alpha (IL27RA), mRNA	1892	+	917	T	3	S->S
CS2000021500001_863	TDF1_HUMAN	NM_052951	0	Homo sapiens deoxynucleotidyltransferase, terminal, interacting protein 1 (DNTTIP1), mRNA	1545	+	863	C	3	A->A
CS2000021800001_1032	FXL6_HUMAN	NM_012162	0	Homo sapiens F-box and leucine-rich repeat protein 6 (FBXL6), transcript variant 1, mRNA	1510	+	1032	G	3	L->L
CS2000021900001_142	STAR_BOVIN	NM_000349	0	Homo sapiens steroidogenic acute regulator (STAR), nuclear gene encoding mitochondrial protein, transcript variant 1, mRNA	4074	+	142	G	3	L->L
CS2000021900001_151	STAR_BOVIN	NM_000349	0	Homo sapiens steroidogenic acute regulator (STAR), nuclear gene encoding mitochondrial protein, transcript variant 1, mRNA	4074	+	151	G	3	T->T
CS2000021900001_415	STAR_BOVIN	NM_000349	0	Homo sapiens steroidogenic acute regulator (STAR), nuclear gene encoding mitochondrial protein, transcript variant 1, mRNA	4074	+	415	A	3	Q->Q
CS2000021900001_670	STAR_BOVIN	NM_000349	0	Homo sapiens steroidogenic acute regulator (STAR), nuclear gene encoding mitochondrial protein, transcript variant 1, mRNA	4074	+	670	C	3	L->L
CS2000022200001_218	ASSY_BOVIN	NM_054012	0	Homo sapiens argininosuccinate synthetase (ASS), transcript variant 2, mRNA	1578	+	218	G	3	K->K
CS2000022200001_257	ASSY_BOVIN	NM_054012	0	Homo sapiens argininosuccinate synthetase (ASS), transcript variant 2, mRNA	1578	+	257	C	3	L->L
CS2000022200001_836	ASSY_BOVIN	NM_054012	0	Homo sapiens argininosuccinate synthetase (ASS), transcript variant 2, mRNA	1578	+	836	C	3	A->A
CS2000022300002_174	BD05_BOVIN	NM_203282	1e-13	Homo sapiens zinc finger protein 539 (ZNF539), mRNA	481	+	174	A	3	L->L
CS2000022500001_1536	Q96S94	XM_933577	0	PREDICTED: Homo sapiens similar to Aurora kinase A-interacting protein (AURKA-interacting protein), transcript variant 12 (LOC643556), mRNA	2425	+	1536	C	3	S->S
CS2000022600001_763	AAH17258	NM_004526	0	Homo sapiens MCM2 minichromosome maintenance deficient 2, mitotin (S. cerevisiae) (MCM2), mRNA	1401	+	763	A	3	K->K
CS2000022800001_1287	HDA5_HUMAN	NM_005474	0	Homo sapiens histone deacetylase 5 (HDAC5), transcript variant 1, mRNA	1646	+	1287	A	3	E->E
CS2000022800004_1030	AAQ18232	NM_015401	0	Homo sapiens histone deacetylase 7A (HDAC7A), transcript variant 1, mRNA	2347	+	1030	A	3	V->V
CS2000023000001_531	Q8NFH6	NM_181716	0	Homo sapiens proline rich 6 (PRR6), mRNA	959	+	531	T	1	L->L
CS2000023000001_632	Q8NFH6	NM_181716	0	Homo sapiens proline rich 6 (PRR6), mRNA	959	+	632	C	3	R->R
CS2000023800007_163	Q7PMF9	0	0	0	1315	+	163	C	3	H->H
CS2000023800007_244	Q7PMF9	0	0	0	1315	+	244	T	3	C->C
CS2000023800008_384	Q8SQA6	XM_930114	1e-121	PREDICTED: Homo sapiens similar to Small inducible cytokine A3-like 1 precursor (Tonsillar lymphocyte LD78 beta protein) (LD78-beta(1-70)) (G0/G1 switch regulatory protein 19-2) (G0S19-2 protein) (PAT 464.2), transcript varian	913	+	384	C	3	G->G
CS2000024300001_1318	KPCB_BOVIN	NM_002738	0	Homo sapiens protein kinase C, beta 1 (PRKCB1), transcript variant 2, mRNA	3298	+	1318	T	3	F->F
CS2000024400003_1306	TSP1_BOVIN	NM_003246	0	Homo sapiens thrombospondin 1 (THBS1), mRNA	6103	+	1306	T	3	D->D
CS2000024500001_548	MPV1_HUMAN	NM_002437	0	Homo sapiens MpV17 transgene, murine homolog, glomerulosclerosis (MPV17), mRNA	1417	+	548	A	3	L->L
CS2000024600001_256	Q8C2J5	NM_014203	0	Homo sapiens adaptor-related protein complex 2, alpha 1 subunit (AP2A1), transcript variant 1, mRNA	580	+	256	G	3	K->K
CS2000024600001_277	Q8C2J5	NM_014203	0	Homo sapiens adaptor-related protein complex 2, alpha 1 subunit (AP2A1), transcript variant 1, mRNA	580	+	277	G	3	L->L
CS2000024600001_292	Q8C2J5	NM_014203	0	Homo sapiens adaptor-related protein complex 2, alpha 1 subunit (AP2A1), transcript variant 1, mRNA	580	+	292	G	3	L->L
CS2000024600001_304	Q8C2J5	NM_014203	0	Homo sapiens adaptor-related protein complex 2, alpha 1 subunit (AP2A1), transcript variant 1, mRNA	580	+	304	C	3	I->I
CS2000024600001_310	Q8C2J5	NM_014203	0	Homo sapiens adaptor-related protein complex 2, alpha 1 subunit (AP2A1), transcript variant 1, mRNA	580	+	310	T	3	F->F
CS2000024600001_325	Q8C2J5	NM_014203	0	Homo sapiens adaptor-related protein complex 2, alpha 1 subunit (AP2A1), transcript variant 1, mRNA	580	+	325	T	3	A->A
CS2000024600001_337	Q8C2J5	NM_014203	0	Homo sapiens adaptor-related protein complex 2, alpha 1 subunit (AP2A1), transcript variant 1, mRNA	580	+	337	G	3	L->L
CS2000024600001_355	Q8C2J5	NM_014203	0	Homo sapiens adaptor-related protein complex 2, alpha 1 subunit (AP2A1), transcript variant 1, mRNA	580	+	355	C	3	T->T
CS2000024600003_739	AAH58099	NM_012305	0	Homo sapiens adaptor-related protein complex 2, alpha 2 subunit (AP2A2), mRNA	2698	+	739	T	3	L->L
CS2000024700002_487	Q9P016	NM_014174	0	Homo sapiens thymocyte nuclear protein 1 (THYN1), transcript variant 1, mRNA	944	+	487	A	3	P->P
CS2000025000003_353	PLM_HUMAN	NM_021902	0	Homo sapiens FXYD domain containing ion transport regulator 1 (phospholemman) (FXYD1), transcript variant b, mRNA	676	+	353	G	3	G->G
CS2000025100001_790	Q9NPH2	NM_016368	0	Homo sapiens myo-inositol 1-phosphate synthase A1 (ISYNA1), mRNA	1630	+	790	C	3	F->F
CS2000025300003_722	NDKB_BOVIN	NM_000269	0	Homo sapiens non-metastatic cells 1, protein (NM23A) expressed in (NME1), transcript variant 2, mRNA	1178	+	722	C	3	P->P
CS2000025600001_419	Q8BZF8	NM_021965	0	Homo sapiens phosphoglucomutase 5 (PGM5), mRNA	1964	+	419	T	3	I->I
CS2000025600001_1001	Q8BZF8	NM_021965	0	Homo sapiens phosphoglucomutase 5 (PGM5), mRNA	1964	+	1001	T	3	S->S
CS2000025900001_514	Q96EZ9	NM_001398	0	Homo sapiens enoyl Coenzyme A hydratase 1, peroxisomal (ECH1), mRNA	1732	+	514	T	3	I->I
CS2000026000001_65	F14A_HUMAN	NM_032036	5e-76	Homo sapiens family with sequence similarity 14, member A (FAM14A), mRNA	477	+	65	T	1	L->L
CS2000026000001_109	F14A_HUMAN	NM_032036	5e-76	Homo sapiens family with sequence similarity 14, member A (FAM14A), mRNA	477	+	109	T	3	S->S
CS2000026000001_154	F14A_HUMAN	NM_032036	5e-76	Homo sapiens family with sequence similarity 14, member A (FAM14A), mRNA	477	+	154	G	3	G->G
CS2000026000001_173	F14A_HUMAN	NM_032036	5e-76	Homo sapiens family with sequence similarity 14, member A (FAM14A), mRNA	477	+	173	T	1	L->L
CS2000026000003_185	AAH60548	NM_032036	9e-42	Homo sapiens family with sequence similarity 14, member A (FAM14A), mRNA	669	+	185	C	3	L->L
CS2000026000004_1097	F14A_HUMAN	NM_032036	3e-47	Homo sapiens family with sequence similarity 14, member A (FAM14A), mRNA	1361	+	1097	C	3	N->N
CS2000026000006_687	AAH60548	NM_032036	1e-41	Homo sapiens family with sequence similarity 14, member A (FAM14A), mRNA	911	+	687	T	3	S->S
CS2000026000007_473	F14A_HUMAN	NM_032036	1e-71	Homo sapiens family with sequence similarity 14, member A (FAM14A), mRNA	838	+	473	T	3	G->G
CS2000026000007_530	F14A_HUMAN	NM_032036	1e-71	Homo sapiens family with sequence similarity 14, member A (FAM14A), mRNA	838	+	530	T	3	A->A
CS2000026000007_659	F14A_HUMAN	NM_032036	1e-71	Homo sapiens family with sequence similarity 14, member A (FAM14A), mRNA	838	+	659	C	3	D->D
CS2000026600001_335	IF4H_HUMAN	NM_031992	0	Homo sapiens Williams-Beuren syndrome chromosome region 1 (WBSCR1), transcript variant 2, mRNA	2278	+	335	G	3	V->V
CS2000026900001_233	KR2A_SHEEP	XM_927532	2e-92	PREDICTED: Homo sapiens similar to keratin associated protein 1-3 (LOC644385), mRNA	1023	+	233	T	3	S->S
CS2000026900001_272	KR2A_SHEEP	XM_927532	2e-92	PREDICTED: Homo sapiens similar to keratin associated protein 1-3 (LOC644385), mRNA	1023	+	272	A	3	G->G
CS2000026900001_287	KR2A_SHEEP	XM_927532	2e-92	PREDICTED: Homo sapiens similar to keratin associated protein 1-3 (LOC644385), mRNA	1023	+	287	C	3	Y->Y
CS2000026900001_356	KR2A_SHEEP	XM_927532	2e-92	PREDICTED: Homo sapiens similar to keratin associated protein 1-3 (LOC644385), mRNA	1023	+	356	G	3	E->E
CS2000027300001_985	FAC2_HUMAN	NM_005133	0	Homo sapiens RCE1 homolog, prenyl protein peptidase (S. cerevisiae) (RCE1), transcript variant 1, mRNA	1541	+	985	A	3	S->S
CS2000027400003_1195	TR1A_BOVIN	NM_001065	0	Homo sapiens tumor necrosis factor receptor superfamily, member 1A (TNFRSF1A), mRNA	3074	+	1195	C	3	C->C
CS2000027400003_1207	TR1A_BOVIN	NM_001065	0	Homo sapiens tumor necrosis factor receptor superfamily, member 1A (TNFRSF1A), mRNA	3074	+	1207	C	3	R->R
CS2000027800001_1392	BAD06250	NM_013241	0	Homo sapiens formin homology 2 domain containing 1 (FHOD1), mRNA	1918	+	1392	T	1	L->L
CS2000028200008_606	Q96A51	NM_020944	0	Homo sapiens glucosidase, beta (bile acid) 2 (GBA2), mRNA	3721	+	606	A	3	S->S
CS2000028200008_975	Q96A51	NM_020944	0	Homo sapiens glucosidase, beta (bile acid) 2 (GBA2), mRNA	3721	+	975	A	3	A->A
CS2000028300001_128	Q9P2S7	NM_016424	0	Homo sapiens cisplatin resistance-associated overexpressed protein (CROP), transcript variant 1, mRNA	1308	+	128	T	3	S->S
CS2000028400001_296	NIPL_HUMAN	NM_004331	0	Homo sapiens BCL2/adenovirus E1B 19kDa interacting protein 3-like (BNIP3L), mRNA	2353	+	296	G	3	G->G
CS2000028600002_1559	FUS_BOVIN	NM_004960	0	Homo sapiens fusion (involved in t(12;16) in malignant liposarcoma) (FUS), transcript variant 1, mRNA	2104	+	1559	A	3	K->K
CS2000028900004_301	BAC86462	NM_001033569	0	Homo sapiens archaemetzincins-2 (AMZ2), transcript variant 2, mRNA	1475	+	301	A	3	R->R
CS2000029000002_943	Q9H607	NM_024578	0	Homo sapiens hypothetical protein FLJ22709 (FLJ22709), mRNA	1445	+	943	T	1	L->L
CS2000029100004_5690	NX1A_BOVIN	NM_004801	0	Homo sapiens neurexin 1 (NRXN1), transcript variant alpha, mRNA	6632	+	5690	G	3	L->L
CS2000029700003_1069	BIG1_BOVIN	NM_006421	0	Homo sapiens ADP-ribosylation factor guanine nucleotide-exchange factor 1(brefeldin A-inhibited) (ARFGEF1), mRNA	7102	+	1069	T	3	A->A
CS2000029700003_5002	BIG1_BOVIN	NM_006421	0	Homo sapiens ADP-ribosylation factor guanine nucleotide-exchange factor 1(brefeldin A-inhibited) (ARFGEF1), mRNA	7102	+	5002	T	3	A->A
CS2000029700003_5467	BIG1_BOVIN	NM_006421	0	Homo sapiens ADP-ribosylation factor guanine nucleotide-exchange factor 1(brefeldin A-inhibited) (ARFGEF1), mRNA	7102	+	5467	A	3	S->S
CS2000029800002_623	Q28109	XR_001520	6e-83	PREDICTED: Homo sapiens leukocyte immunoglobulin-like receptor pseudogene 2 (LILRP2), misc RNA	1577	+	623	T	3	A->A
CS2000029800002_698	Q28109	XR_001520	6e-83	PREDICTED: Homo sapiens leukocyte immunoglobulin-like receptor pseudogene 2 (LILRP2), misc RNA	1577	+	698	T	3	T->T
CS2000029800002_833	Q28109	XR_001520	6e-83	PREDICTED: Homo sapiens leukocyte immunoglobulin-like receptor pseudogene 2 (LILRP2), misc RNA	1577	+	833	G	3	A->A
CS2000029800002_839	Q28109	XR_001520	6e-83	PREDICTED: Homo sapiens leukocyte immunoglobulin-like receptor pseudogene 2 (LILRP2), misc RNA	1577	+	839	G	3	S->S
CS2000029800004_247	LIB2_HUMAN	XM_942172	2e-41	PREDICTED: Homo sapiens similar to Leukocyte immunoglobulin-like receptor subfamily B member 2 precursor (Leukocyte immunoglobulin-like receptor 2) (LIR-2) (Immunoglobulin-like transcript 4) (ILT-4) (Monocyte/macrophage immuno	1431	+	247	G	3	A->A
CS2000029800004_361	LIB2_HUMAN	XM_942172	2e-41	PREDICTED: Homo sapiens similar to Leukocyte immunoglobulin-like receptor subfamily B member 2 precursor (Leukocyte immunoglobulin-like receptor 2) (LIR-2) (Immunoglobulin-like transcript 4) (ILT-4) (Monocyte/macrophage immuno	1431	+	361	A	3	L->L
CS2000029800004_382	LIB2_HUMAN	XM_942172	2e-41	PREDICTED: Homo sapiens similar to Leukocyte immunoglobulin-like receptor subfamily B member 2 precursor (Leukocyte immunoglobulin-like receptor 2) (LIR-2) (Immunoglobulin-like transcript 4) (ILT-4) (Monocyte/macrophage immuno	1431	+	382	T	3	A->A
CS2000029800004_517	LIB2_HUMAN	XM_942172	2e-41	PREDICTED: Homo sapiens similar to Leukocyte immunoglobulin-like receptor subfamily B member 2 precursor (Leukocyte immunoglobulin-like receptor 2) (LIR-2) (Immunoglobulin-like transcript 4) (ILT-4) (Monocyte/macrophage immuno	1431	+	517	T	3	V->V
CS2000029800006_158	Q8MJZ2	NM_006864	0	Homo sapiens leukocyte immunoglobulin-like receptor, subfamily B (with TM and ITIM domains), member 3 (LILRB3), mRNA	1003	+	158	G	3	P->P
CS2000030000001_402	DHX9_BOVIN	NM_001357	0	Homo sapiens DEAH (Asp-Glu-Ala-His) box polypeptide 9 (DHX9), transcript variant 1, mRNA	4560	+	402	G	3	P->P
CS2000030100003_1098	Y233_HUMAN	NM_014745	0	Homo sapiens family with sequence similarity 38, member A (FAM38A), mRNA	2033	+	1098	C	3	P->P
CS2000030200002_273	R18A_HUMAN	NM_018135	0	Homo sapiens mitochondrial ribosomal protein S18A (MRPS18A), nuclear gene encoding mitochondrial protein, mRNA	879	+	273	A	3	L->L
CS2000030300002_1284	Q9BXM6	NM_032484	0	Homo sapiens homolog of mouse LGP1 (LGP1), mRNA	1715	+	1284	T	3	L->L
CS2000030500003_309	Q9UKY9	NM_017547	0	Homo sapiens FAD-dependent oxidoreductase domain containing 1 (FOXRED1), mRNA	1407	+	309	T	3	V->V
CS2000030700002_124	Q9BVJ6	NM_006649	0	Homo sapiens UTP14, U3 small nucleolar ribonucleoprotein, homolog A (yeast) (UTP14A), mRNA	2548	+	124	T	3	T->T
CS2000030900001_1224	Q96AC3	NM_138355	0	Homo sapiens secernin 2 (SCRN2), mRNA	1588	+	1224	T	3	R->R
CS2000031200003_744	FBW8_MOUSE	NM_012174	0	Homo sapiens F-box and WD-40 domain protein 8 (FBXW8), transcript variant 2, mRNA	2008	+	744	C	3	P->P
CS2000031300001_901	O75554	NM_007187	0	Homo sapiens WW domain binding protein 4 (formin binding protein 21) (WBP4), mRNA	2896	+	901	T	3	G->G
CS2000031300001_907	O75554	NM_007187	0	Homo sapiens WW domain binding protein 4 (formin binding protein 21) (WBP4), mRNA	2896	+	907	A	3	T->T
CS2000031600002_433	FAAH_HUMAN	NM_001441	0	Homo sapiens fatty acid amide hydrolase (FAAH), mRNA	1334	+	433	T	3	D->D
CS2000031900001_456	Q922H4	NM_205847	0	Homo sapiens GDP-mannose pyrophosphorylase A (GMPPA), transcript variant 2, mRNA	664	-	456	T	3	Q->Q
CS2000031900002_627	Q96IJ6	NM_013335	0	Homo sapiens GDP-mannose pyrophosphorylase A (GMPPA), transcript variant 1, mRNA	1693	+	627	C	3	N->N
CS2000032200001_700	Q9BZE9	NM_024083	0	Homo sapiens alveolar soft part sarcoma chromosome region, candidate 1 (ASPSCR1), mRNA	1672	+	700	C	3	R->R
CS2000032200001_817	Q9BZE9	NM_024083	0	Homo sapiens alveolar soft part sarcoma chromosome region, candidate 1 (ASPSCR1), mRNA	1672	+	817	T	3	S->S
CS2000032200001_1018	Q9BZE9	NM_024083	0	Homo sapiens alveolar soft part sarcoma chromosome region, candidate 1 (ASPSCR1), mRNA	1672	+	1018	C	3	D->D
CS2000032700001_851	Q8MII5	NM_005827	0	Homo sapiens solute carrier family 35, member B1 (SLC35B1), mRNA	1288	+	851	T	3	L->L
CS2000032800002_1283	EFTU_BOVIN	NM_003321	0	Homo sapiens Tu translation elongation factor, mitochondrial (TUFM), mRNA	1640	+	1283	C	3	L->L
CS2000032900001_371	AAH60558	NM_003374	0	Homo sapiens voltage-dependent anion channel 1 (VDAC1), mRNA	1834	+	371	G	3	A->A
CS2000033300005_440	ENT1_HUMAN	NM_004955	0	Homo sapiens solute carrier family 29 (nucleoside transporters), member 1 (SLC29A1), mRNA	813	+	440	C	3	L->L
CS2000033400001_1486	ARK1_BOVIN	NM_001619	0	Homo sapiens adrenergic, beta, receptor kinase 1 (ADRBK1), mRNA	2545	+	1486	A	3	Q->Q
CS2000033900007_2803	Q8WU28	NM_001376	0	Homo sapiens dynein, cytoplasmic 1, heavy chain 1 (DYNC1H1), mRNA	4167	+	2803	T	3	L->L
CS2000034000002_2011	Q8NDH0	NM_018031	0	Homo sapiens WD repeat domain 6 (WDR6), mRNA	2790	+	2011	T	3	P->P
CS2000034500004_583	SHS1_BOVIN	NM_080792	0	Homo sapiens protein tyrosine phosphatase, non-receptor type substrate 1 (PTPNS1), mRNA	2560	+	583	A	3	K->K
CS2000034500004_622	SHS1_BOVIN	NM_080792	0	Homo sapiens protein tyrosine phosphatase, non-receptor type substrate 1 (PTPNS1), mRNA	2560	+	622	C	3	A->A
CS2000034500004_1537	SHS1_BOVIN	NM_080792	0	Homo sapiens protein tyrosine phosphatase, non-receptor type substrate 1 (PTPNS1), mRNA	2560	+	1537	G	3	V->V
CS2000034500004_1600	SHS1_BOVIN	NM_080792	0	Homo sapiens protein tyrosine phosphatase, non-receptor type substrate 1 (PTPNS1), mRNA	2560	+	1600	G	3	Q->Q
CS2000034800001_1620	ATP0_BOVIN	NM_004046	0	Homo sapiens ATP synthase, H+ transporting, mitochondrial F1 complex, alpha subunit 1, cardiac muscle (ATP5A1), nuclear gene encoding mitochondrial protein, transcript variant 2, mRNA	2208	+	1620	C	3	G->G
CS2000035000002_254	LACB_BOVIN	NM_001018049	1e-25	Homo sapiens progestagen-associated endometrial protein (placental protein 14, pregnancy-associated endometrial alpha-2-globulin, alpha uterine protein) (PAEP), transcript variant 1, mRNA	1012	+	254	T	3	T->T
CS2000035000002_275	LACB_BOVIN	NM_001018049	1e-25	Homo sapiens progestagen-associated endometrial protein (placental protein 14, pregnancy-associated endometrial alpha-2-globulin, alpha uterine protein) (PAEP), transcript variant 1, mRNA	1012	+	275	T	3	I->I
CS2000035100001_205	CAE84582	NM_017432	0	Homo sapiens prostate tumor overexpressed gene 1 (PTOV1), mRNA	1478	+	205	T	3	S->S
CS2000035100001_283	CAE84582	NM_017432	0	Homo sapiens prostate tumor overexpressed gene 1 (PTOV1), mRNA	1478	+	283	A	3	P->P
CS2000035200002_887	Q9UJJ9	NM_032520	0	Homo sapiens N-acetylglucosamine-1-phosphate transferase, gamma subunit (GNPTG), mRNA	1193	+	887	C	3	G->G
CS2000035400001_330	Q7TMZ6	NM_024845	0	Homo sapiens hypothetical protein FLJ14154 (FLJ14154), mRNA	1502	+	330	T	3	S->S
CS2000035600003_482	NT5C_HUMAN	NM_014595	1e-81	Homo sapiens 5', 3'-nucleotidase, cytosolic (NT5C), mRNA	827	+	482	T	3	I->I
CS2000035900001_477	CLCB_BOVIN	NM_001834	0	Homo sapiens clathrin, light polypeptide (Lcb) (CLTB), transcript variant nonbrain, mRNA	1340	+	477	G	3	A->A
CS2000036000003_199	BAD_RAT	NM_032989	1e-109	Homo sapiens BCL2-antagonist of cell death (BAD), transcript variant 2, mRNA	930	+	199	T	3	S->S
CS2000036000003_289	BAD_RAT	NM_032989	1e-109	Homo sapiens BCL2-antagonist of cell death (BAD), transcript variant 2, mRNA	930	+	289	G	3	L->L
CS2000036200006_977	Q80X34	NM_144499	0	Homo sapiens guanine nucleotide binding protein (G protein), alpha transducing activity polypeptide 1 (GNAT1), transcript variant 1, mRNA	2446	+	977	T	3	S->S
CS2000036200008_726	Q9UGA4	NM_002069	0	Homo sapiens guanine nucleotide binding protein (G protein), alpha inhibiting activity polypeptide 1 (GNAI1), mRNA	3514	+	726	T	3	A->A
CS2000036400004_266	MTA1_HUMAN	NM_004689	0	Homo sapiens metastasis associated 1 (MTA1), mRNA	1454	+	266	C	1	L->L
CS2000036400004_727	MTA1_HUMAN	NM_004689	0	Homo sapiens metastasis associated 1 (MTA1), mRNA	1454	+	727	T	3	T->T
CS2000036400005_552	MTA1_MOUSE	NM_004689	0	Homo sapiens metastasis associated 1 (MTA1), mRNA	1266	-	552	A	1	L->L
CS2000036400005_667	MTA1_MOUSE	NM_004689	0	Homo sapiens metastasis associated 1 (MTA1), mRNA	1266	-	667	A	3	I->I
CS2000036500001_2051	SYV2_HUMAN	NM_006295	0	Homo sapiens valyl-tRNA synthetase (VARS), mRNA	4093	+	2051	C	3	R->R
CS2000036900002_742	AAH17297	NM_016623	0	Homo sapiens family with sequence similarity 49, member B (FAM49B), mRNA	1978	+	742	A	3	T->T
CS2000037500002_598	AMPL_BOVIN	NM_015907	0	Homo sapiens leucine aminopeptidase 3 (LAP3), mRNA	2055	+	598	A	3	E->E
CS2000037500002_1459	AMPL_BOVIN	NM_015907	0	Homo sapiens leucine aminopeptidase 3 (LAP3), mRNA	2055	+	1459	C	3	A->A
CS2000037500002_1517	AMPL_BOVIN	NM_015907	0	Homo sapiens leucine aminopeptidase 3 (LAP3), mRNA	2055	+	1517	T	1	L->L
CS2000037700002_332	Q9BV93	NM_015853	1e-125	Homo sapiens unknown protein LOC51035 (LOC51035), mRNA	599	+	332	C	3	A->A
CS2000038000002_786	Q9UQF0	NM_014590	1e-22	Homo sapiens endogenous retroviral family W, env(C7), member 1 (syncytin) (ERVWE1), mRNA	1849	+	786	C	3	A->A
CS2000038000002_1119	Q9UQF0	NM_014590	1e-22	Homo sapiens endogenous retroviral family W, env(C7), member 1 (syncytin) (ERVWE1), mRNA	1849	+	1119	G	3	R->R
CS2000038000002_1149	Q9UQF0	NM_014590	1e-22	Homo sapiens endogenous retroviral family W, env(C7), member 1 (syncytin) (ERVWE1), mRNA	1849	+	1149	G	3	R->R
CS2000038400001_355	CIT2_HUMAN	NM_006079	0	Homo sapiens Cbp/p300-interacting transactivator, with Glu/Asp-rich carboxy-terminal domain, 2 (CITED2), mRNA	2036	+	355	A	3	Q->Q
CS2000038400001_763	CIT2_HUMAN	NM_006079	0	Homo sapiens Cbp/p300-interacting transactivator, with Glu/Asp-rich carboxy-terminal domain, 2 (CITED2), mRNA	2036	+	763	A	3	G->G
CS2000038600005_620	Q9Z0P8	NM_003214	0	Homo sapiens TEA domain family member 3 (TEAD3), mRNA	2027	+	620	T	3	S->S
CS2000038800003_764	Q9NPF4	NM_017807	0	Homo sapiens O-sialoglycoprotein endopeptidase (OSGEP), mRNA	1131	+	764	A	3	L->L
CS2000039600001_1456	NUBM_BOVIN	NM_007103	0	Homo sapiens NADH dehydrogenase (ubiquinone) flavoprotein 1, 51kDa (NDUFV1), mRNA	1716	+	1456	A	3	E->E
CS2000039800001_355	Q99LN7	NM_032038	0	Homo sapiens spinster (SPIN1), mRNA	742	+	355	T	3	I->I
CS2000039900003_303	GRK5_BOVIN	NM_005308	0	Homo sapiens G protein-coupled receptor kinase 5 (GRK5), mRNA	2539	+	303	G	3	E->E
CS2000040300002_533	AAH07681	NM_014353	1e-109	Homo sapiens RAB26, member RAS oncogene family (RAB26), mRNA	1538	+	533	T	3	P->P
CS2000040400002_420	AHNK_HUMAN	NM_001620	0	Homo sapiens AHNAK nucleoprotein (desmoyokin) (AHNAK), transcript variant 1, mRNA	4556	+	420	A	3	K->K
CS2000040400002_468	AHNK_HUMAN	NM_001620	0	Homo sapiens AHNAK nucleoprotein (desmoyokin) (AHNAK), transcript variant 1, mRNA	4556	+	468	C	3	I->I
CS2000040400002_3219	AHNK_HUMAN	NM_001620	0	Homo sapiens AHNAK nucleoprotein (desmoyokin) (AHNAK), transcript variant 1, mRNA	4556	+	3219	G	3	E->E
CS2000040500001_189	Q9BW66	NM_032630	0	Homo sapiens cyclin-dependent kinase 2-interacting protein (CINP), mRNA	892	+	189	A	3	L->L
CS2000041000001_989	BAA09762	NM_004068	0	Homo sapiens adaptor-related protein complex 2, mu 1 subunit (AP2M1), transcript variant 1, mRNA	2155	+	989	T	3	F->F
CS2000041100001_309	AAP35843	NM_138501	0	Homo sapiens glycoprotein, synaptic 2 (GPSN2), mRNA	1319	+	309	T	3	V->V
CS2000041100001_894	AAP35843	NM_138501	0	Homo sapiens glycoprotein, synaptic 2 (GPSN2), mRNA	1319	+	894	C	3	A->A
CS2000041300001_1361	Q9NT57	NM_033480	0	Homo sapiens F-box protein 9 (FBXO9), transcript variant 2, mRNA	2046	+	1361	A	3	L->L
CS2000041300001_1523	Q9NT57	NM_033480	0	Homo sapiens F-box protein 9 (FBXO9), transcript variant 2, mRNA	2046	+	1523	G	3	A->A
CS2000041400001_266	Q8MJZ2	NM_006865	8e-14	Homo sapiens leukocyte immunoglobulin-like receptor, subfamily A (without TM domain), member 3 (LILRA3), mRNA	956	+	266	C	3	S->S
CS2000041400003_314	Q7YRY4	0	0	0	667	+	314	T	3	P->P
CS2000041500002_377	Q9BQ15	NM_024068	0	Homo sapiens oligonucleotide/oligosaccharide-binding fold containing 2B (OBFC2B), mRNA	1316	+	377	A	3	A->A
CS2000041500002_848	Q9BQ15	NM_024068	0	Homo sapiens oligonucleotide/oligosaccharide-binding fold containing 2B (OBFC2B), mRNA	1316	+	848	T	3	N->N
CS2000041600001_7582	PGCV_BOVIN	NM_004385	0	Homo sapiens chondroitin sulfate proteoglycan 2 (versican) (CSPG2), mRNA	12318	+	7582	G	3	E->E
CS2000042300002_1280	SC63_HUMAN	NM_007214	0	Homo sapiens SEC63-like (S. cerevisiae) (SEC63), mRNA	2950	+	1280	A	3	Q->Q
CS2000042300002_1397	SC63_HUMAN	NM_007214	0	Homo sapiens SEC63-like (S. cerevisiae) (SEC63), mRNA	2950	+	1397	T	3	N->N
CS2000042300002_1877	SC63_HUMAN	NM_007214	0	Homo sapiens SEC63-like (S. cerevisiae) (SEC63), mRNA	2950	+	1877	C	3	S->S
CS2000042900003_1061	Q86UT8	NM_198489	0	Homo sapiens coiled-coil domain containing 84 (CCDC84), mRNA	1429	+	1061	T	3	S->S
CS2000043000001_178	Q96PE2	NM_014786	0	Homo sapiens Rho guanine nucleotide exchange factor (GEF) 17 (ARHGEF17), mRNA	778	-	178	A	3	T->T
CS2000043400001_607	Q95111	NM_019111	0	Homo sapiens major histocompatibility complex, class II, DR alpha (HLA-DRA), mRNA	1550	+	607	T	3	A->A
CS2000043400004_625	CATZ_RAT	NM_001336	0	Homo sapiens cathepsin Z (CTSZ), mRNA	1522	+	625	G	3	T->T
CS2000044000002_104	Q9H008	NM_022126	0	Homo sapiens phospholysine phosphohistidine inorganic pyrophosphate phosphatase (LHPP), mRNA	1589	+	104	G	3	E->E
CS2000044000002_677	Q9H008	NM_022126	0	Homo sapiens phospholysine phosphohistidine inorganic pyrophosphate phosphatase (LHPP), mRNA	1589	+	677	C	3	G->G
CS2000044000002_749	Q9H008	NM_022126	0	Homo sapiens phospholysine phosphohistidine inorganic pyrophosphate phosphatase (LHPP), mRNA	1589	+	749	T	3	D->D
CS2000044200002_638	UBL1_HORSE	NM_004181	0	Homo sapiens ubiquitin carboxyl-terminal esterase L1 (ubiquitin thiolesterase) (UCHL1), mRNA	1083	+	638	G	3	A->A
CS2000044400003_599	AAQ93356	NM_000775	0	Homo sapiens cytochrome P450, family 2, subfamily J, polypeptide 2 (CYP2J2), mRNA	1685	-	599	T	3	T->T
CS2000044400003_715	AAQ93356	NM_000775	0	Homo sapiens cytochrome P450, family 2, subfamily J, polypeptide 2 (CYP2J2), mRNA	1685	-	715	G	1	R->R
CS2000045400004_550	CP46_RABIT	NM_000778	0	Homo sapiens cytochrome P450, family 4, subfamily A, polypeptide 11 (CYP4A11), mRNA	1025	+	550	A	3	E->E
CS2000045400004_628	CP46_RABIT	NM_000778	0	Homo sapiens cytochrome P450, family 4, subfamily A, polypeptide 11 (CYP4A11), mRNA	1025	+	628	T	3	C->C
CS2000045400004_766	CP46_RABIT	NM_000778	0	Homo sapiens cytochrome P450, family 4, subfamily A, polypeptide 11 (CYP4A11), mRNA	1025	+	766	C	3	T->T
CS2000046000006_1080	AAR88262	NM_020190	0	Homo sapiens olfactomedin-like 3 (OLFML3), mRNA	1818	+	1080	T	3	R->R
CS2000046500002_2402	CA1B_HUMAN	NM_001854	0	Homo sapiens collagen, type XI, alpha 1 (COL11A1), transcript variant A, mRNA	5172	+	2402	T	3	G->G
CS2000046500002_4397	CA1B_HUMAN	NM_001854	0	Homo sapiens collagen, type XI, alpha 1 (COL11A1), transcript variant A, mRNA	5172	+	4397	A	3	P->P
CS2000046800004_77	ST19_HUMAN	NM_004197	0	Homo sapiens serine/threonine kinase 19 (STK19), transcript variant 1, mRNA	854	+	77	A	3	R->R
CS2000046800004_131	ST19_HUMAN	NM_004197	0	Homo sapiens serine/threonine kinase 19 (STK19), transcript variant 1, mRNA	854	+	131	A	3	L->L
CS2000047200001_579	AAP35914	NM_003016	0	Homo sapiens splicing factor, arginine/serine-rich 2 (SFRS2), mRNA	2238	+	579	T	3	G->G
CS2000047300003_1023	Q8N681	NM_017546	0	Homo sapiens chromosome 2 open reading frame 29 (C2orf29), mRNA	1784	+	1023	A	3	P->P
CS2000047600002_503	AAH64482	NM_012477	0	Homo sapiens WW domain binding protein 1 (WBP1), mRNA	1319	+	503	C	3	L->L
CS2000047900001_59	Q9DB29	NM_001039613	0	Homo sapiens hypothetical protein LOC285148 (LOC285148), mRNA	1008	+	59	C	3	S->S
CS2000047900001_137	Q9DB29	NM_001039613	0	Homo sapiens hypothetical protein LOC285148 (LOC285148), mRNA	1008	+	137	A	3	A->A
CS2000047900001_170	Q9DB29	NM_001039613	0	Homo sapiens hypothetical protein LOC285148 (LOC285148), mRNA	1008	+	170	T	3	D->D
CS2000047900001_335	Q9DB29	NM_001039613	0	Homo sapiens hypothetical protein LOC285148 (LOC285148), mRNA	1008	+	335	T	3	P->P
CS2000048100001_292	AAS00384	NM_002889	1e-117	Homo sapiens retinoic acid receptor responder (tazarotene induced) 2 (RARRES2), mRNA	725	+	292	A	3	L->L
CS2000048100003_127	AAS00384	NM_002889	0	Homo sapiens retinoic acid receptor responder (tazarotene induced) 2 (RARRES2), mRNA	796	+	127	G	3	L->L
CS2000048100003_436	AAS00384	NM_002889	0	Homo sapiens retinoic acid receptor responder (tazarotene induced) 2 (RARRES2), mRNA	796	+	436	G	3	K->K
CS2000048100003_511	AAS00384	NM_002889	0	Homo sapiens retinoic acid receptor responder (tazarotene induced) 2 (RARRES2), mRNA	796	+	511	T	3	D->D
CS2000048600001_544	JAM1_BOVIN	NM_144504	0	Homo sapiens F11 receptor (F11R), transcript variant 5, mRNA	1506	+	544	T	3	V->V
CS2000048600001_577	JAM1_BOVIN	NM_144504	0	Homo sapiens F11 receptor (F11R), transcript variant 5, mRNA	1506	+	577	G	3	P->P
CS2000048600001_712	JAM1_BOVIN	NM_144504	0	Homo sapiens F11 receptor (F11R), transcript variant 5, mRNA	1506	+	712	T	3	D->D
CS2000049200002_641	Q9Q5K9	XM_938230	6e-17	PREDICTED: Homo sapiens similar to CG7467-PA, isoform A (LOC649159), mRNA	1345	-	641	A	3	A->A
CS2000049800006_229	DHYS_HUMAN	NM_013407	0	Homo sapiens deoxyhypusine synthase (DHPS), transcript variant 3, mRNA	727	+	229	C	3	V->V
CS2000050200001_462	AAH60575	NM_002790	0	Homo sapiens proteasome (prosome, macropain) subunit, alpha type, 5 (PSMA5), mRNA	1014	+	462	A	3	A->A
CS2000050300001_286	AAH14171	NM_004193	0	Homo sapiens golgi-specific brefeldin A resistance factor 1 (GBF1), mRNA	1856	+	286	G	3	A->A
CS2000050400001_129	AAD50623	NM_002787	0	Homo sapiens proteasome (prosome, macropain) subunit, alpha type, 2 (PSMA2), mRNA	1507	+	129	A	3	P->P
CS2000050400001_396	AAD50623	NM_002787	0	Homo sapiens proteasome (prosome, macropain) subunit, alpha type, 2 (PSMA2), mRNA	1507	+	396	C	3	P->P
CS2000050700003_77	SP2A_BOVIN	NM_080574	4e-28	Homo sapiens chromosome 20 open reading frame 70 (C20orf70), mRNA	999	+	77	T	3	L->L
CS2000050800001_1540	AAH63829	NM_015062	0	Homo sapiens peroxisome proliferative activated receptor, gamma, coactivator-related 1 (PPRC1), mRNA	1898	+	1540	T	3	D->D
CS2000050900002_1452	ODB2_BOVIN	NM_001918	0	Homo sapiens dihydrolipoamide branched chain transacylase E2 (DBT), mRNA	2913	+	1452	A	3	L->L
CS2000051500001_105	Q8CAZ3	NM_005138	0	Homo sapiens SCO cytochrome oxidase deficient homolog 2 (yeast) (SCO2), nuclear gene encoding mitochondrial protein, mRNA	3242	+	105	T	3	D->D
CS2000051700001_337	Q9GL24	NM_001912	0	Homo sapiens cathepsin L (CTSL), transcript variant 1, mRNA	690	+	337	G	3	T->T
CS2000052100002_125	TRT2_BOVIN	NM_001001432	0	Homo sapiens troponin T type 2 (cardiac) (TNNT2), transcript variant 4, mRNA	1144	+	125	G	3	A->A
CS2000052200005_901	Q8CII7	NM_015726	0	Homo sapiens WD repeat domain 42A (WDR42A), mRNA	1339	+	901	T	1	L->L
CS2000052800001_432	LUM_BOVIN	NM_002345	0	Homo sapiens lumican (LUM), mRNA	1927	+	432	T	3	N->N
CS2000052900002_157	Q8WMN4	NM_014234	0	Homo sapiens hydroxysteroid (17-beta) dehydrogenase 8 (HSD17B8), mRNA	1166	+	157	G	3	A->A
CS2000053100001_505	Q9XSE1	NM_003355	0	Homo sapiens uncoupling protein 2 (mitochondrial, proton carrier) (UCP2), nuclear gene encoding mitochondrial protein, mRNA	837	+	505	T	3	L->L
CS2000053100002_857	UCP3_BOVIN	NM_003356	0	Homo sapiens uncoupling protein 3 (mitochondrial, proton carrier) (UCP3), nuclear gene encoding mitochondrial protein, transcript variant long, mRNA	1489	+	857	T	3	F->F
CS2000053100002_1001	UCP3_BOVIN	NM_003356	0	Homo sapiens uncoupling protein 3 (mitochondrial, proton carrier) (UCP3), nuclear gene encoding mitochondrial protein, transcript variant long, mRNA	1489	+	1001	T	3	P->P
CS2000053100003_452	UCP2_CANFA	NM_003355	0	Homo sapiens uncoupling protein 2 (mitochondrial, proton carrier) (UCP2), nuclear gene encoding mitochondrial protein, mRNA	1932	+	452	G	3	A->A
CS2000053100003_713	UCP2_CANFA	NM_003355	0	Homo sapiens uncoupling protein 2 (mitochondrial, proton carrier) (UCP2), nuclear gene encoding mitochondrial protein, mRNA	1932	+	713	C	3	A->A
CS2000053200004_492	UCR2_BOVIN	NM_003366	0	Homo sapiens ubiquinol-cytochrome c reductase core protein II (UQCRC2), mRNA	1715	+	492	A	1	R->R
CS2000053300001_716	HO2_HUMAN	NM_002134	0	Homo sapiens heme oxygenase (decycling) 2 (HMOX2), mRNA	1748	+	716	C	3	F->F
CS2000053400001_306	S25B_HUMAN	NM_012437	0	Homo sapiens SNAP-associated protein (SNAPAP), mRNA	999	+	306	C	3	V->V
CS2000053400002_1213	Q9CXY6	NM_004515	0	Homo sapiens interleukin enhancer binding factor 2, 45kDa (ILF2), mRNA	1666	+	1213	C	3	P->P
CS2000053600002_169	Q811M3	XM_928387	0	PREDICTED: Homo sapiens similar to Histone H2A.o (H2A/o) (H2A.2) (H2a-615) (LOC653610), mRNA	539	+	169	C	3	V->V
CS2000053600002_217	Q811M3	XM_928387	0	PREDICTED: Homo sapiens similar to Histone H2A.o (H2A/o) (H2A.2) (H2a-615) (LOC653610), mRNA	539	+	217	G	3	T->T
CS2000053600002_244	Q811M3	XM_928387	0	PREDICTED: Homo sapiens similar to Histone H2A.o (H2A/o) (H2A.2) (H2a-615) (LOC653610), mRNA	539	+	244	C	3	N->N
CS2000053600002_280	Q811M3	XM_928387	0	PREDICTED: Homo sapiens similar to Histone H2A.o (H2A/o) (H2A.2) (H2a-615) (LOC653610), mRNA	539	+	280	G	3	P->P
CS2000053600002_319	Q811M3	XM_928387	0	PREDICTED: Homo sapiens similar to Histone H2A.o (H2A/o) (H2A.2) (H2a-615) (LOC653610), mRNA	539	+	319	C	3	L->L
CS2000053600002_329	Q811M3	XM_928387	0	PREDICTED: Homo sapiens similar to Histone H2A.o (H2A/o) (H2A.2) (H2a-615) (LOC653610), mRNA	539	+	329	C	1	L->L
CS2000053600002_337	Q811M3	XM_928387	0	PREDICTED: Homo sapiens similar to Histone H2A.o (H2A/o) (H2A.2) (H2a-615) (LOC653610), mRNA	539	+	337	A	3	K->K
CS2000053600002_349	Q811M3	XM_928387	0	PREDICTED: Homo sapiens similar to Histone H2A.o (H2A/o) (H2A.2) (H2a-615) (LOC653610), mRNA	539	+	349	T	3	A->A
CS2000053600002_370	Q811M3	XM_928387	0	PREDICTED: Homo sapiens similar to Histone H2A.o (H2A/o) (H2A.2) (H2a-615) (LOC653610), mRNA	539	+	370	C	3	N->N
CS2000053600002_400	Q811M3	XM_928387	0	PREDICTED: Homo sapiens similar to Histone H2A.o (H2A/o) (H2A.2) (H2a-615) (LOC653610), mRNA	539	+	400	C	3	T->T
CS2000053700001_756	FKB4_RABIT	NM_002014	0	Homo sapiens FK506 binding protein 4, 59kDa (FKBP4), mRNA	2187	+	756	G	3	A->A
CS2000054000001_229	BAC56286	NM_001863	0	Homo sapiens cytochrome c oxidase subunit Vib polypeptide 1 (ubiquitous) (COX6B1), mRNA	587	+	229	T	3	T->T
CS2000054300001_317	ARLY_HUMAN	NM_001024943	0	Homo sapiens argininosuccinate lyase (ASL), transcript variant 1, mRNA	1792	+	317	A	3	T->T
CS2000054300001_761	ARLY_HUMAN	NM_001024943	0	Homo sapiens argininosuccinate lyase (ASL), transcript variant 1, mRNA	1792	+	761	C	3	A->A
CS2000054300001_959	ARLY_HUMAN	NM_001024943	0	Homo sapiens argininosuccinate lyase (ASL), transcript variant 1, mRNA	1792	+	959	A	3	L->L
CS2000054300001_1583	ARLY_HUMAN	NM_001024943	0	Homo sapiens argininosuccinate lyase (ASL), transcript variant 1, mRNA	1792	+	1583	A	3	Q->Q
CS2000054400001_4379	CPSA_BOVIN	NM_013291	0	Homo sapiens cleavage and polyadenylation specific factor 1, 160kDa (CPSF1), mRNA	4645	+	4379	T	3	R->R
CS2000054600001_776	Q8NC44	NM_024293	0	Homo sapiens chromosome 2 open reading frame 17 (C2orf17), mRNA	2079	+	776	G	3	G->G
CS2000054900001_769	Q8SPQ0	NM_001276	0	Homo sapiens chitinase 3-like 1 (cartilage glycoprotein-39) (CHI3L1), mRNA	1775	+	769	C	3	H->H
CS2000055900001_343	RB3A_BOVIN	NM_002866	0	Homo sapiens RAB3A, member RAS oncogene family (RAB3A), mRNA	837	+	343	C	3	N->N
CS2000055900002_426	RB3B_BOVIN	NM_002867	0	Homo sapiens RAB3B, member RAS oncogene family (RAB3B), mRNA	839	+	426	C	3	R->R
CS2000056300001_440	2AAA_PIG	NM_014225	0	Homo sapiens protein phosphatase 2 (formerly 2A), regulatory subunit A (PR 65), alpha isoform (PPP2R1A), mRNA	1145	+	440	C	3	N->N
CS2000057100001_532	PPIE_HUMAN	NM_006112	0	Homo sapiens peptidylprolyl isomerase E (cyclophilin E) (PPIE), transcript variant 1, mRNA	1905	+	532	G	3	L->L
CS2000057100001_784	PPIE_HUMAN	NM_006112	0	Homo sapiens peptidylprolyl isomerase E (cyclophilin E) (PPIE), transcript variant 1, mRNA	1905	+	784	C	3	D->D
CS2000057200001_1165	ST5B_BOVIN	NM_012448	0	Homo sapiens signal transducer and activator of transcription 5B (STAT5B), mRNA	5029	+	1165	T	3	N->N
CS2000057600005_421	Q9H2Y3	NM_018310	0	Homo sapiens BRF2, subunit of RNA polymerase III transcription initiation factor, BRF1-like (BRF2), mRNA	576	+	421	T	3	C->C
CS2000057600005_445	Q9H2Y3	NM_018310	0	Homo sapiens BRF2, subunit of RNA polymerase III transcription initiation factor, BRF1-like (BRF2), mRNA	576	+	445	C	3	R->R
CS2000057800005_807	Q91VR5	NM_004939	0	Homo sapiens DEAD (Asp-Glu-Ala-Asp) box polypeptide 1 (DDX1), mRNA	1309	+	807	T	3	V->V
CS2000058000005_885	AAH60861	NM_032806	0	Homo sapiens chromosome 3 open reading frame 39 (C3orf39), mRNA	2037	+	885	C	3	L->L
CS2000058000005_1029	AAH60861	NM_032806	0	Homo sapiens chromosome 3 open reading frame 39 (C3orf39), mRNA	2037	+	1029	A	3	T->T
CS2000058000005_1068	AAH60861	NM_032806	0	Homo sapiens chromosome 3 open reading frame 39 (C3orf39), mRNA	2037	+	1068	T	3	I->I
CS2000058300002_1529	AAO61775	NM_001084	0	Homo sapiens procollagen-lysine, 2-oxoglutarate 5-dioxygenase 3 (PLOD3), mRNA	1978	+	1529	T	1	L->L
CS2000058300002_1537	AAO61775	NM_001084	0	Homo sapiens procollagen-lysine, 2-oxoglutarate 5-dioxygenase 3 (PLOD3), mRNA	1978	+	1537	C	3	Y->Y
CS2000058500002_353	PLA8_MOUSE	NM_016619	8e-29	Homo sapiens placenta-specific 8 (PLAC8), mRNA	739	+	353	T	3	N->N
CS2000058500003_131	Q8IZH4	NM_016211	0	Homo sapiens SEC31-like 1 (S. cerevisiae) (SEC31L1), transcript variant 2, mRNA	1466	+	131	G	3	P->P
CS2000058500009_331	O95891	NM_015702	0	Homo sapiens chromosome 2 open reading frame 25 (C2orf25), mRNA	1521	+	331	A	3	T->T
CS2000058700002_449	CD1D_SHEEP	NM_001766	0	Homo sapiens CD1d antigen (CD1D), mRNA	1937	+	449	A	3	T->T
CS2000058800002_459	AAH59140	NM_000317	0	Homo sapiens 6-pyruvoyltetrahydropterin synthase (PTS), mRNA	956	+	459	T	3	T->T
CS2000059000002_698	AAH11696	NM_017528	0	Homo sapiens Williams Beuren syndrome chromosome region 22 (WBSCR22), mRNA	1185	+	698	T	1	L->L
CS2000059200001_165	Q9NWY6	NM_017865	1e-102	Homo sapiens zinc finger protein 692 (ZNF692), mRNA	547	+	165	C	3	R->R
CS2000059300001_537	Q969M7	NM_080678	0	Homo sapiens ubiquitin-conjugating enzyme E2F (putative) (UBE2F), mRNA	3282	+	537	A	3	K->K
CS2000059600003_535	ETV1_HUMAN	NM_004956	0	Homo sapiens ets variant gene 1 (ETV1), mRNA	1202	-	535	G	3	A->A
CS2000059700001_1373	Q9BY33	NM_139135	0	Homo sapiens AT rich interactive domain 1A (SWI- like) (ARID1A), transcript variant 2, mRNA	1633	+	1373	A	3	L->L
CS2000060100002_339	Q9DCT8	NM_001312	0	Homo sapiens cysteine-rich protein 2 (CRIP2), mRNA	741	+	339	G	3	A->A
CS2000060200001_2409	Q8HZV2	NR_002726	0	Homo sapiens heterogeneous nuclear ribonucleoprotein A3 pseudogene 1 (HNRPA3P1) on chromosome 10	3668	+	2409	C	3	F->F
CS2000060300001_1078	HD10_HUMAN	NM_032019	0	Homo sapiens histone deacetylase 10 (HDAC10), mRNA	2065	+	1078	G	3	P->P
CS2000061200002_275	O75528	NM_006354	0	Homo sapiens transcriptional adaptor 3 (NGG1 homolog, yeast)-like (TADA3L), transcript variant 1, mRNA	1873	+	275	T	3	P->P
CS2000061200002_509	O75528	NM_006354	0	Homo sapiens transcriptional adaptor 3 (NGG1 homolog, yeast)-like (TADA3L), transcript variant 1, mRNA	1873	+	509	A	3	K->K
CS2000061200002_1496	O75528	NM_006354	0	Homo sapiens transcriptional adaptor 3 (NGG1 homolog, yeast)-like (TADA3L), transcript variant 1, mRNA	1873	+	1496	T	3	D->D
CS2000061400002_453	Q96D41	NM_138610	0	Homo sapiens H2A histone family, member Y (H2AFY), transcript variant 3, mRNA	1532	+	453	A	3	T->T
CS2000061400006_276	RINI_PIG	NM_002939	0	Homo sapiens ribonuclease/angiogenin inhibitor 1 (RNH1), transcript variant 1, mRNA	1642	+	276	A	3	A->A
CS2000061800001_1147	Q9UDT2	NM_020684	0	Homo sapiens rhomboid domain containing 2 (RHBDD2), mRNA	1803	+	1147	A	3	P->P
CS2000061900001_563	Q8NHK7	NM_014513	5e-69	Homo sapiens killer cell immunoglobulin-like receptor, two domains, short cytoplasmic tail, 5 (KIR2DS5), mRNA	2118	+	563	T	3	S->S
CS2000061900001_578	Q8NHK7	NM_014513	5e-69	Homo sapiens killer cell immunoglobulin-like receptor, two domains, short cytoplasmic tail, 5 (KIR2DS5), mRNA	2118	+	578	T	3	P->P
CS2000061900001_599	Q8NHK7	NM_014513	5e-69	Homo sapiens killer cell immunoglobulin-like receptor, two domains, short cytoplasmic tail, 5 (KIR2DS5), mRNA	2118	+	599	C	3	T->T
CS2000061900001_686	Q8NHK7	NM_014513	5e-69	Homo sapiens killer cell immunoglobulin-like receptor, two domains, short cytoplasmic tail, 5 (KIR2DS5), mRNA	2118	+	686	A	3	Q->Q
CS2000062100001_470	Q863Z5	NM_000418	8e-55	Homo sapiens interleukin 4 receptor (IL4R), transcript variant 1, mRNA	1715	+	470	T	3	G->G
CS2000062200001_352	AAH57082	NM_022064	4e-41	Homo sapiens ring finger protein 123 (RNF123), mRNA	877	-	352	T	3	Q->Q
CS2000062300003_190	Q9BU76	NM_024319	0	Homo sapiens chromosome 1 open reading frame 35 (C1orf35), mRNA	1126	+	190	A	3	Q->Q
CS2000062600001_469	Q96I18	NM_138401	0	Homo sapiens hypothetical protein BC011840 (LOC93343), mRNA	1476	+	469	A	3	V->V
CS2000062700002_1911	HXK1_BOVIN	NM_000188	0	Homo sapiens hexokinase 1 (HK1), nuclear gene encoding mitochondrial protein, transcript variant 1, mRNA	3690	+	1911	A	3	G->G
CS2000062700002_1917	HXK1_BOVIN	NM_000188	0	Homo sapiens hexokinase 1 (HK1), nuclear gene encoding mitochondrial protein, transcript variant 1, mRNA	3690	+	1917	G	3	L->L
CS2000062700002_1923	HXK1_BOVIN	NM_000188	0	Homo sapiens hexokinase 1 (HK1), nuclear gene encoding mitochondrial protein, transcript variant 1, mRNA	3690	+	1923	G	3	T->T
CS2000062700002_1947	HXK1_BOVIN	NM_000188	0	Homo sapiens hexokinase 1 (HK1), nuclear gene encoding mitochondrial protein, transcript variant 1, mRNA	3690	+	1947	A	3	T->T
CS2000062700002_1980	HXK1_BOVIN	NM_000188	0	Homo sapiens hexokinase 1 (HK1), nuclear gene encoding mitochondrial protein, transcript variant 1, mRNA	3690	+	1980	A	3	L->L
CS2000062700002_2043	HXK1_BOVIN	NM_000188	0	Homo sapiens hexokinase 1 (HK1), nuclear gene encoding mitochondrial protein, transcript variant 1, mRNA	3690	+	2043	A	3	T->T
CS2000062700002_2085	HXK1_BOVIN	NM_000188	0	Homo sapiens hexokinase 1 (HK1), nuclear gene encoding mitochondrial protein, transcript variant 1, mRNA	3690	+	2085	T	3	C->C
CS2000062700002_2109	HXK1_BOVIN	NM_000188	0	Homo sapiens hexokinase 1 (HK1), nuclear gene encoding mitochondrial protein, transcript variant 1, mRNA	3690	+	2109	G	3	T->T
CS2000062700002_2136	HXK1_BOVIN	NM_000188	0	Homo sapiens hexokinase 1 (HK1), nuclear gene encoding mitochondrial protein, transcript variant 1, mRNA	3690	+	2136	G	3	E->E
CS2000062700002_2142	HXK1_BOVIN	NM_000188	0	Homo sapiens hexokinase 1 (HK1), nuclear gene encoding mitochondrial protein, transcript variant 1, mRNA	3690	+	2142	G	3	K->K
CS2000062700002_2202	HXK1_BOVIN	NM_000188	0	Homo sapiens hexokinase 1 (HK1), nuclear gene encoding mitochondrial protein, transcript variant 1, mRNA	3690	+	2202	T	3	A->A
CS2000062700002_2232	HXK1_BOVIN	NM_000188	0	Homo sapiens hexokinase 1 (HK1), nuclear gene encoding mitochondrial protein, transcript variant 1, mRNA	3690	+	2232	A	3	I->I
CS2000062700002_2271	HXK1_BOVIN	NM_000188	0	Homo sapiens hexokinase 1 (HK1), nuclear gene encoding mitochondrial protein, transcript variant 1, mRNA	3690	+	2271	G	3	L->L
CS2000062700002_2304	HXK1_BOVIN	NM_000188	0	Homo sapiens hexokinase 1 (HK1), nuclear gene encoding mitochondrial protein, transcript variant 1, mRNA	3690	+	2304	T	3	I->I
CS2000062700002_2391	HXK1_BOVIN	NM_000188	0	Homo sapiens hexokinase 1 (HK1), nuclear gene encoding mitochondrial protein, transcript variant 1, mRNA	3690	+	2391	A	3	E->E
CS2000062700002_2445	HXK1_BOVIN	NM_000188	0	Homo sapiens hexokinase 1 (HK1), nuclear gene encoding mitochondrial protein, transcript variant 1, mRNA	3690	+	2445	T	3	S->S
CS2000062700002_2463	HXK1_BOVIN	NM_000188	0	Homo sapiens hexokinase 1 (HK1), nuclear gene encoding mitochondrial protein, transcript variant 1, mRNA	3690	+	2463	C	3	L->L
CS2000062700002_2475	HXK1_BOVIN	NM_000188	0	Homo sapiens hexokinase 1 (HK1), nuclear gene encoding mitochondrial protein, transcript variant 1, mRNA	3690	+	2475	T	3	A->A
CS2000062700002_2481	HXK1_BOVIN	NM_000188	0	Homo sapiens hexokinase 1 (HK1), nuclear gene encoding mitochondrial protein, transcript variant 1, mRNA	3690	+	2481	A	3	L->L
CS2000062700002_2499	HXK1_BOVIN	NM_000188	0	Homo sapiens hexokinase 1 (HK1), nuclear gene encoding mitochondrial protein, transcript variant 1, mRNA	3690	+	2499	T	3	N->N
CS2000062700002_2505	HXK1_BOVIN	NM_000188	0	Homo sapiens hexokinase 1 (HK1), nuclear gene encoding mitochondrial protein, transcript variant 1, mRNA	3690	+	2505	C	3	T->T
CS2000062700002_2511	HXK1_BOVIN	NM_000188	0	Homo sapiens hexokinase 1 (HK1), nuclear gene encoding mitochondrial protein, transcript variant 1, mRNA	3690	+	2511	T	3	D->D
CS2000062700002_2526	HXK1_BOVIN	NM_000188	0	Homo sapiens hexokinase 1 (HK1), nuclear gene encoding mitochondrial protein, transcript variant 1, mRNA	3690	+	2526	C	3	V->V
CS2000062700002_2532	HXK1_BOVIN	NM_000188	0	Homo sapiens hexokinase 1 (HK1), nuclear gene encoding mitochondrial protein, transcript variant 1, mRNA	3690	+	2532	A	3	T->T
CS2000062700002_2796	HXK1_BOVIN	NM_000188	0	Homo sapiens hexokinase 1 (HK1), nuclear gene encoding mitochondrial protein, transcript variant 1, mRNA	3690	+	2796	G	3	V->V
CS2000062700003_597	HXK1_HUMAN	NM_000188	0	Homo sapiens hexokinase 1 (HK1), nuclear gene encoding mitochondrial protein, transcript variant 1, mRNA	633	+	597	T	3	H->H
CS2000063100001_237	Q9ULN9	NM_001031711	0	Homo sapiens endoplasmic reticulum-golgi intermediate compartment (ERGIC) 1 (ERGIC1), transcript variant 1, mRNA	2415	+	237	A	3	P->P
CS2000063300003_1100	SH31_HUMAN	NM_003025	0	Homo sapiens SH3-domain GRB2-like 1 (SH3GL1), mRNA	2529	+	1100	G	3	T->T
CS2000063400001_165	Q862H7	NM_005620	0	Homo sapiens S100 calcium binding protein A11 (calgizzarin) (S100A11), mRNA	775	+	165	A	3	K->K
CS2000063600002_164	AAH62683	NM_016167	0	Homo sapiens nucleolar protein 7, 27kDa (NOL7), mRNA	514	-	164	T	3	K->K
CS2000064300003_294	Q91Z01	XM_942544	0	PREDICTED: Homo sapiens integrator complex subunit 1, transcript variant 11 (INT1), mRNA	1189	+	294	T	3	F->F
CS2000064300003_621	Q91Z01	XM_942544	0	PREDICTED: Homo sapiens integrator complex subunit 1, transcript variant 11 (INT1), mRNA	1189	+	621	C	3	S->S
CS2000064300005_805	Q91Z01	XM_942544	0	PREDICTED: Homo sapiens integrator complex subunit 1, transcript variant 11 (INT1), mRNA	1716	+	805	A	3	Q->Q
CS2000064300005_1552	Q91Z01	XM_942544	0	PREDICTED: Homo sapiens integrator complex subunit 1, transcript variant 11 (INT1), mRNA	1716	+	1552	T	3	Y->Y
CS2000064700003_909	BAB31376	NM_005276	0	Homo sapiens glycerol-3-phosphate dehydrogenase 1 (soluble) (GPD1), mRNA	1924	+	909	T	3	A->A
CS2000064900003_329	Q9D6J3	NM_018074	0	Homo sapiens hypothetical protein FLJ10374 (FLJ10374), mRNA	900	+	329	A	3	T->T
CS2000066100002_842	SPG7_HUMAN	NM_003119	0	Homo sapiens spastic paraplegia 7, paraplegin (pure and complicated autosomal recessive) (SPG7), nuclear gene encoding mitochondrial protein, transcript variant 1, mRNA	2327	+	842	A	3	T->T
CS2000066300001_199	Q9UJU6	NM_001014436	0	Homo sapiens drebrin-like (DBNL), transcript variant 2, mRNA	2597	+	199	A	3	G->G
CS2000066600001_654	CTGF_BOVIN	NM_001901	0	Homo sapiens connective tissue growth factor (CTGF), mRNA	2316	+	654	A	3	P->P
CS2000066900001_542	Q969X0	NM_145058	0	Homo sapiens hypothetical protein MGC7036 (MGC7036), mRNA	1385	+	542	A	3	Q->Q
CS2000067100002_459	Q96H15	NM_138379	1e-128	Homo sapiens T-cell immunoglobulin and mucin domain containing 4 (TIMD4), mRNA	1157	+	459	A	3	S->S
CS2000067200001_1188	Q8R480	NM_024844	0	Homo sapiens nucleoporin 85kDa (NUP85), mRNA	2458	+	1188	A	3	S->S
CS2000067400001_388	THIK_HUMAN	NM_001607	0	Homo sapiens acetyl-Coenzyme A acyltransferase 1 (peroxisomal 3-oxoacyl-Coenzyme A thiolase) (ACAA1), nuclear gene encoding mitochondrial protein, mRNA	1730	+	388	G	3	G->G
CS2000068000002_618	PLGF_BOVIN	NM_002632	0	Homo sapiens placental growth factor, vascular endothelial growth factor-related protein (PGF), mRNA	1535	+	618	C	3	S->S
CS2000068300001_1080	Q86X40	NM_144598	0	Homo sapiens leucine rich repeat containing 28 (LRRC28), mRNA	1432	+	1080	T	3	S->S
CS2000068700002_339	IMP3_HUMAN	NM_018384	0	Homo sapiens GTPase, IMAP family member 5 (GIMAP5), mRNA	1799	+	339	C	3	T->T
CS2000068700002_372	IMP3_HUMAN	NM_018384	0	Homo sapiens GTPase, IMAP family member 5 (GIMAP5), mRNA	1799	+	372	G	3	E->E
CS2000068700002_393	IMP3_HUMAN	NM_018384	0	Homo sapiens GTPase, IMAP family member 5 (GIMAP5), mRNA	1799	+	393	G	3	A->A
CS2000068700002_988	IMP3_HUMAN	NM_018384	0	Homo sapiens GTPase, IMAP family member 5 (GIMAP5), mRNA	1799	+	988	T	1	L->L
CS2000068700002_1047	IMP3_HUMAN	NM_018384	0	Homo sapiens GTPase, IMAP family member 5 (GIMAP5), mRNA	1799	+	1047	C	3	I->I
CS2000068700002_1083	IMP3_HUMAN	NM_018384	0	Homo sapiens GTPase, IMAP family member 5 (GIMAP5), mRNA	1799	+	1083	G	3	L->L
CS2000069200001_642	AAL37409	NM_001032221	0	Homo sapiens syntaxin binding protein 1 (STXBP1), transcript variant 2, mRNA	3833	+	642	A	3	Q->Q
CS2000069500001_349	Q867B8	NM_005856	1e-124	Homo sapiens receptor (calcitonin) activity modifying protein 3 (RAMP3), mRNA	1779	+	349	C	3	H->H
CS2000069700001_171	Q8K370	NM_025247	0	Homo sapiens acyl-Coenzyme A dehydrogenase family, member 10 (ACAD10), mRNA	1526	+	171	G	3	E->E
CS2000069700001_513	Q8K370	NM_025247	0	Homo sapiens acyl-Coenzyme A dehydrogenase family, member 10 (ACAD10), mRNA	1526	+	513	T	3	D->D
CS2000069800001_628	AAQ97982	NM_001033044	0	Homo sapiens glutamate-ammonia ligase (glutamine synthetase) (GLUL), transcript variant 2, mRNA	3036	+	628	A	3	K->K
CS2000069800001_661	AAQ97982	NM_001033044	0	Homo sapiens glutamate-ammonia ligase (glutamine synthetase) (GLUL), transcript variant 2, mRNA	3036	+	661	C	3	Y->Y
CS2000069800001_676	AAQ97982	NM_001033044	0	Homo sapiens glutamate-ammonia ligase (glutamine synthetase) (GLUL), transcript variant 2, mRNA	3036	+	676	T	3	Y->Y
CS2000069800001_1207	AAQ97982	NM_001033044	0	Homo sapiens glutamate-ammonia ligase (glutamine synthetase) (GLUL), transcript variant 2, mRNA	3036	+	1207	T	3	N->N
CS2000070400001_105	SIR2_MOUSE	NM_030593	0	Homo sapiens sirtuin (silent mating type information regulation 2 homolog) 2 (S. cerevisiae) (SIRT2), transcript variant 2, mRNA	519	+	105	C	3	A->A
CS2000070400001_216	SIR2_MOUSE	NM_030593	0	Homo sapiens sirtuin (silent mating type information regulation 2 homolog) 2 (S. cerevisiae) (SIRT2), transcript variant 2, mRNA	519	+	216	T	3	S->S
CS2000070400001_264	SIR2_MOUSE	NM_030593	0	Homo sapiens sirtuin (silent mating type information regulation 2 homolog) 2 (S. cerevisiae) (SIRT2), transcript variant 2, mRNA	519	+	264	T	3	T->T
CS2000070400001_273	SIR2_MOUSE	NM_030593	0	Homo sapiens sirtuin (silent mating type information regulation 2 homolog) 2 (S. cerevisiae) (SIRT2), transcript variant 2, mRNA	519	+	273	T	3	G->G
CS2000070400001_324	SIR2_MOUSE	NM_030593	0	Homo sapiens sirtuin (silent mating type information regulation 2 homolog) 2 (S. cerevisiae) (SIRT2), transcript variant 2, mRNA	519	+	324	G	3	K->K
CS2000070400001_333	SIR2_MOUSE	NM_030593	0	Homo sapiens sirtuin (silent mating type information regulation 2 homolog) 2 (S. cerevisiae) (SIRT2), transcript variant 2, mRNA	519	+	333	T	3	L->L
CS2000071100002_528	Q9WV25	NM_014281	0	Homo sapiens fuse-binding protein-interacting repressor (SIAHBP1), transcript variant 2, mRNA	1769	+	528	T	3	I->I
CS2000072100001_248	Q810K6	NM_014231	0	Homo sapiens vesicle-associated membrane protein 1 (synaptobrevin 1) (VAMP1), transcript variant 1, mRNA	572	+	248	A	3	Q->Q
CS2000072200002_153	Q9D0U6	NM_032272	0	Homo sapiens MAF1 homolog (S. cerevisiae) (MAF1), mRNA	1175	+	153	G	3	E->E
CS2000072300001_282	AAH57228	NM_000583	0	Homo sapiens group-specific component (vitamin D binding protein) (GC), mRNA	841	-	282	G	3	C->C
CS2000072400002_1117	CP3O_SHEEP	NM_017460	0	Homo sapiens cytochrome P450, family 3, subfamily A, polypeptide 4 (CYP3A4), mRNA	1712	+	1117	C	3	A->A
CS2000073000001_1204	AAQ82908	NM_003470	0	Homo sapiens ubiquitin specific peptidase 7 (herpes virus-associated) (USP7), mRNA	3264	+	1204	C	3	F->F
CS2000073000001_2038	AAQ82908	NM_003470	0	Homo sapiens ubiquitin specific peptidase 7 (herpes virus-associated) (USP7), mRNA	3264	+	2038	G	3	G->G
CS2000073100001_1723	SYK_HUMAN	NM_005548	0	Homo sapiens lysyl-tRNA synthetase (KARS), mRNA	2125	+	1723	C	1	L->L
CS2000073100002_414	Q8R2P8	NM_005548	0	Homo sapiens lysyl-tRNA synthetase (KARS), mRNA	772	+	414	G	3	E->E
CS2000073200001_303	AAQ89327	NM_080592	0	Homo sapiens chromosome 2 open reading frame 28 (C2orf28), transcript variant 2, mRNA	956	+	303	T	3	H->H
CS2000073500001_1407	COQ6_HUMAN	NM_182476	0	Homo sapiens coenzyme Q6 homolog, monooxygenase (yeast) (COQ6), transcript variant 1, mRNA	1697	+	1407	C	3	I->I
CS2000073600001_888	INGS_HUMAN	NM_005534	7e-91	Homo sapiens interferon gamma receptor 2 (interferon gamma transducer 1) (IFNGR2), mRNA	1898	+	888	C	3	S->S
CS2000073900001_374	UP3A_BOVIN	NM_006953	0	Homo sapiens uroplakin 3A (UPK3A), mRNA	1925	+	374	T	3	S->S
CS2000074500004_468	Q7SMF1	0	0	0	880	+	468	G	3	E->E
CS2000074500004_492	Q7SMF1	0	0	0	880	+	492	G	3	E->E
CS2000074800001_573	Q8SQ24	NM_021245	0	Homo sapiens myozenin 1 (MYOZ1), mRNA	1532	+	573	A	3	Q->Q
CS2000075300001_66	O15205	NM_006398	0	Homo sapiens ubiquitin D (UBD), mRNA	1201	+	66	G	3	P->P
CS2000075300001_390	O15205	NM_006398	0	Homo sapiens ubiquitin D (UBD), mRNA	1201	+	390	T	3	P->P
CS2000075300001_474	O15205	NM_006398	0	Homo sapiens ubiquitin D (UBD), mRNA	1201	+	474	A	3	L->L
CS2000075300001_489	O15205	NM_006398	0	Homo sapiens ubiquitin D (UBD), mRNA	1201	+	489	T	3	Y->Y
CS2000075500001_453	Q96HU6	NM_021933	7e-64	Homo sapiens invasion inhibitory protein 45 (IIP45), transcript variant 1, mRNA	569	+	453	C	3	L->L
CS2000075500001_495	Q96HU6	NM_021933	7e-64	Homo sapiens invasion inhibitory protein 45 (IIP45), transcript variant 1, mRNA	569	+	495	G	3	P->P
CS2000075600002_224	Q9DB27	NM_014060	0	Homo sapiens malignant T cell amplified sequence 1 (MCTS1), mRNA	855	+	224	T	3	P->P
CS2000076300003_485	DD27_HUMAN	NM_017895	0	Homo sapiens DEAD (Asp-Glu-Ala-Asp) box polypeptide 27 (DDX27), mRNA	2490	+	485	G	3	A->A
CS2000076500001_956	SSF1_MOUSE	NM_020230	0	Homo sapiens peter pan homolog (Drosophila) (PPAN), mRNA	1629	+	956	T	3	L->L
CS2000076900001_472	Q99N83	NM_032711	0	Homo sapiens v-maf musculoaponeurotic fibrosarcoma oncogene homolog G (avian) (MAFG), transcript variant 2, mRNA	1593	+	472	C	3	D->D
CS2000077000003_609	DTNB_HUMAN	NM_021907	0	Homo sapiens dystrobrevin, beta (DTNB), transcript variant 1, mRNA	1811	+	609	G	3	A->A
CS2000077000003_741	DTNB_HUMAN	NM_021907	0	Homo sapiens dystrobrevin, beta (DTNB), transcript variant 1, mRNA	1811	+	741	G	3	T->T
CS2000077000003_894	DTNB_HUMAN	NM_021907	0	Homo sapiens dystrobrevin, beta (DTNB), transcript variant 1, mRNA	1811	+	894	T	3	V->V
CS2000077200001_121	AAP35848	NM_005370	0	Homo sapiens RAB8A, member RAS oncogene family (RAB8A), mRNA	1942	+	121	A	3	E->E
CS2000077300002_1935	Q9GL51	NM_000430	0	Homo sapiens platelet-activating factor acetylhydrolase, isoform Ib, alpha subunit 45kDa (PAFAH1B1), mRNA	5949	+	1935	A	3	V->V
CS2000078000002_616	NRH2_HUMAN	NM_007121	4e-56	Homo sapiens nuclear receptor subfamily 1, group H, member 2 (NR1H2), mRNA	655	+	616	T	3	C->C
CS2000078600001_1147	IRF7_HUMAN	NM_004029	0	Homo sapiens interferon regulatory factor 7 (IRF7), transcript variant b, mRNA	1469	+	1147	A	3	S->S
CS2000079200001_1225	BAA06682	NM_014876	0	Homo sapiens Josephin domain containing 1 (JOSD1), mRNA	3502	+	1225	G	3	P->P
CS2000079800001_297	PGTA_HUMAN	NM_182836	0	Homo sapiens Rab geranylgeranyltransferase, alpha subunit (RABGGTA), transcript variant 1, mRNA	2049	+	297	A	3	E->E
CS2000079800001_564	PGTA_HUMAN	NM_182836	0	Homo sapiens Rab geranylgeranyltransferase, alpha subunit (RABGGTA), transcript variant 1, mRNA	2049	+	564	T	3	F->F
CS2000079900002_2067	CNRB_BOVIN	NM_000283	0	Homo sapiens phosphodiesterase 6B, cGMP-specific, rod, beta (congenital stationary night blindness 3, autosomal dominant) (PDE6B), mRNA	2994	+	2067	T	3	F->F
CS2000080600004_640	AAQ88735	XM_929209	0	PREDICTED: Homo sapiens similar to Sialic acid-binding Ig-like lectin 5 precursor (Siglec-5) (Obesity-binding protein 2) (OB-binding protein 2) (OB-BP2) (CD33 antigen-like 2) (CD170 antigen) (LOC653723), mRNA	1361	+	640	T	3	L->L
CS2000080900001_1082	Q96L71	NM_139181	0	Homo sapiens centaurin, delta 2 (CENTD2), transcript variant 1, mRNA	3612	+	1082	C	3	V->V
CS2000081100002_1019	Q8IWE5	XM_938581	0	PREDICTED: Homo sapiens pleckstrin homology domain containing, family M (with RUN domain) member 2 (PLEKHM2), mRNA	2512	+	1019	C	3	Y->Y
CS2000081100002_1433	Q8IWE5	XM_938581	0	PREDICTED: Homo sapiens pleckstrin homology domain containing, family M (with RUN domain) member 2 (PLEKHM2), mRNA	2512	+	1433	G	3	Q->Q
CS2000081500001_383	Q9ULC0	NM_016242	2e-77	Homo sapiens endomucin (EMCN), mRNA	1453	+	383	C	3	T->T
CS2000081700002_202	Q86VK6	NM_031477	0	Homo sapiens yippee-like 3 (Drosophila) (YPEL3), mRNA	1081	+	202	T	3	V->V
CS2000082400001_680	Q9FPQ5	0	0	0	1078	+	680	G	3	L->L
CS2000082400001_698	Q9FPQ5	0	0	0	1078	+	698	G	3	L->L
CS2000082400001_839	Q9FPQ5	0	0	0	1078	+	839	G	3	T->T
CS2000082400001_953	Q9FPQ5	0	0	0	1078	+	953	C	3	S->S
CS2000082500001_306	IL8_BOVIN	NM_000584	1e-84	Homo sapiens interleukin 8 (IL8), mRNA	1491	+	306	C	1	L->L
CS2000082600003_1076	Q9BSL1	NM_016172	0	Homo sapiens ubiquitin associated domain containing 1 (UBADC1), mRNA	1768	+	1076	T	3	P->P
CS2000082700001_210	AAQ89319	NM_006586	0	Homo sapiens trinucleotide repeat containing 5 (TNRC5), transcript variant 1, mRNA	1383	+	210	C	3	T->T
CS2000082900001_505	BAT5_HUMAN	NM_021160	0	Homo sapiens HLA-B associated transcript 5 (BAT5), mRNA	1980	+	505	T	3	F->F
CS2000082900001_1507	BAT5_HUMAN	NM_021160	0	Homo sapiens HLA-B associated transcript 5 (BAT5), mRNA	1980	+	1507	A	3	I->I
CS2000083000005_823	TRY2_BOVIN	NM_002770	0	Homo sapiens protease, serine, 2 (trypsin 2) (PRSS2), transcript variant 1, mRNA	1019	+	823	A	3	K->K
CS2000083000005_883	TRY2_BOVIN	NM_002770	0	Homo sapiens protease, serine, 2 (trypsin 2) (PRSS2), transcript variant 1, mRNA	1019	+	883	C	3	I->I
CS2000083000006_70	TRY1_BOVIN	NM_002771	1e-102	Homo sapiens protease, serine, 3 (mesotrypsin) (PRSS3), mRNA	867	+	70	T	3	A->A
CS2000083000006_313	TRY1_BOVIN	NM_002771	1e-102	Homo sapiens protease, serine, 3 (mesotrypsin) (PRSS3), mRNA	867	+	313	T	3	S->S
CS2000083400001_1084	MCS1_HUMAN	NM_006337	0	Homo sapiens microspherule protein 1 (MCRS1), transcript variant 1, mRNA	1914	+	1084	T	3	D->D
CS2000083700003_472	AAH64662	NM_021138	0	Homo sapiens TNF receptor-associated factor 2 (TRAF2), mRNA	1616	+	472	C	3	H->H
CS2000084000001_56	AAH65513	NM_002800	0	Homo sapiens proteasome (prosome, macropain) subunit, beta type, 9 (large multifunctional peptidase 2) (PSMB9), transcript variant 1, mRNA	752	+	56	T	3	P->P
CS2000084000001_338	AAH65513	NM_002800	0	Homo sapiens proteasome (prosome, macropain) subunit, beta type, 9 (large multifunctional peptidase 2) (PSMB9), transcript variant 1, mRNA	752	+	338	T	3	N->N
CS2000084000001_380	AAH65513	NM_002800	0	Homo sapiens proteasome (prosome, macropain) subunit, beta type, 9 (large multifunctional peptidase 2) (PSMB9), transcript variant 1, mRNA	752	+	380	T	3	S->S
CS2000084000001_422	AAH65513	NM_002800	0	Homo sapiens proteasome (prosome, macropain) subunit, beta type, 9 (large multifunctional peptidase 2) (PSMB9), transcript variant 1, mRNA	752	+	422	C	3	G->G
CS2000084000001_518	AAH65513	NM_002800	0	Homo sapiens proteasome (prosome, macropain) subunit, beta type, 9 (large multifunctional peptidase 2) (PSMB9), transcript variant 1, mRNA	752	+	518	G	3	A->A
CS2000084100002_493	PCAP_HUMAN	NM_001003891	0	Homo sapiens PC2 (positive cofactor 2, multiprotein complex) glutamine/Q-rich-associated protein (PCQAP), transcript variant 1, mRNA	1507	+	493	G	3	E->E
CS2000084100002_592	PCAP_HUMAN	NM_001003891	0	Homo sapiens PC2 (positive cofactor 2, multiprotein complex) glutamine/Q-rich-associated protein (PCQAP), transcript variant 1, mRNA	1507	+	592	C	3	N->N
CS2000084500001_579	AAR06213	NM_152542	0	Homo sapiens protein phosphatase 1K (PP2C domain containing) (PPM1K), mRNA	1542	+	579	A	3	A->A
CS2000084600001_627	SRB7_HUMAN	NM_004264	0	Homo sapiens SRB7 suppressor of RNA polymerase B homolog (yeast) (SURB7), mRNA	1247	+	627	G	3	A->A
CS2000085000001_515	Q9P288	NM_016567	0	Homo sapiens BRCA2 and CDKN1A interacting protein (BCCIP), transcript variant A, mRNA	922	+	515	C	3	S->S
CS2000085000002_337	Q9P287	NM_078468	0	Homo sapiens BRCA2 and CDKN1A interacting protein (BCCIP), transcript variant B, mRNA	1817	+	337	T	1	L->L
CS2000085200002_1009	AAH30133	NM_002998	0	Homo sapiens syndecan 2 (heparan sulfate proteoglycan 1, cell surface-associated, fibroglycan) (SDC2), mRNA	2537	+	1009	C	3	S->S
CS2000085600001_330	ECHB_BOVIN	NM_000183	0	Homo sapiens hydroxyacyl-Coenzyme A dehydrogenase/3-ketoacyl-Coenzyme A thiolase/enoyl-Coenzyme A hydratase (trifunctional protein), beta subunit (HADHB), mRNA	2501	+	330	A	3	V->V
CS2000085600001_645	ECHB_BOVIN	NM_000183	0	Homo sapiens hydroxyacyl-Coenzyme A dehydrogenase/3-ketoacyl-Coenzyme A thiolase/enoyl-Coenzyme A hydratase (trifunctional protein), beta subunit (HADHB), mRNA	2501	+	645	A	3	A->A
CS2000085700001_443	UCR1_BOVIN	NM_003365	0	Homo sapiens ubiquinol-cytochrome c reductase core protein I (UQCRC1), mRNA	1608	+	443	T	1	L->L
CS2000086000001_163	AAQ89357	NM_016594	0	Homo sapiens FK506 binding protein 11, 19 kDa (FKBP11), mRNA	721	+	163	A	3	Q->Q
CS2000086400002_1785	Q8CFI0	NM_015277	0	Homo sapiens neural precursor cell expressed, developmentally down-regulated 4-like (NEDD4L), mRNA	2685	+	1785	C	3	G->G
CS2000086500003_329	Q9H4I9	NM_033318	0	Homo sapiens hypothetical gene supported by AL449243 (LOC91689), mRNA	651	+	329	G	3	E->E
CS2000087100001_784	Q9H4B5	NM_020533	0	Homo sapiens mucolipin 1 (MCOLN1), mRNA	1654	+	784	C	3	N->N
CS2000087100001_853	Q9H4B5	NM_020533	0	Homo sapiens mucolipin 1 (MCOLN1), mRNA	1654	+	853	C	3	I->I
CS2000087100001_973	Q9H4B5	NM_020533	0	Homo sapiens mucolipin 1 (MCOLN1), mRNA	1654	+	973	T	3	I->I
CS2000087100001_1273	Q9H4B5	NM_020533	0	Homo sapiens mucolipin 1 (MCOLN1), mRNA	1654	+	1273	A	3	A->A
CS2000087100001_1291	Q9H4B5	NM_020533	0	Homo sapiens mucolipin 1 (MCOLN1), mRNA	1654	+	1291	C	3	Y->Y
CS2000087300001_859	Q9H857	NM_022908	0	Homo sapiens 5'-nucleotidase domain containing 2 (NT5DC2), mRNA	1489	+	859	T	3	L->L
CS2000087400001_487	Q7YRR5	NM_133635	5e-78	Homo sapiens protein O-fucosyltransferase 2 (POFUT2), transcript variant 3, mRNA	1481	+	487	A	3	K->K
CS2000087600002_1173	IDHP_BOVIN	NM_002168	0	Homo sapiens isocitrate dehydrogenase 2 (NADP+), mitochondrial (IDH2), mRNA	2413	+	1173	A	3	P->P
CS2000088000001_1312	NLFD_HUMAN	NM_198976	0	Homo sapiens TH1-like (Drosophila) (TH1L), transcript variant 1, mRNA	2284	+	1312	A	3	S->S
CS2000088400006_372	GBP4_HUMAN	NM_052941	0	Homo sapiens guanylate binding protein 4 (GBP4), mRNA	1662	+	372	G	3	S->S
CS2000088400006_390	GBP4_HUMAN	NM_052941	0	Homo sapiens guanylate binding protein 4 (GBP4), mRNA	1662	+	390	T	3	A->A
CS2000088400006_453	GBP4_HUMAN	NM_052941	0	Homo sapiens guanylate binding protein 4 (GBP4), mRNA	1662	+	453	G	3	E->E
CS2000088400006_1011	GBP4_HUMAN	NM_052941	0	Homo sapiens guanylate binding protein 4 (GBP4), mRNA	1662	+	1011	T	3	A->A
CS2000088400006_1026	GBP4_HUMAN	NM_052941	0	Homo sapiens guanylate binding protein 4 (GBP4), mRNA	1662	+	1026	T	3	A->A
CS2000088400006_1044	GBP4_HUMAN	NM_052941	0	Homo sapiens guanylate binding protein 4 (GBP4), mRNA	1662	+	1044	A	3	Q->Q
CS2000088400006_1086	GBP4_HUMAN	NM_052941	0	Homo sapiens guanylate binding protein 4 (GBP4), mRNA	1662	+	1086	A	3	E->E
CS2000088400006_1219	GBP4_HUMAN	NM_052941	0	Homo sapiens guanylate binding protein 4 (GBP4), mRNA	1662	+	1219	C	1	L->L
CS2000088400006_1302	GBP4_HUMAN	NM_052941	0	Homo sapiens guanylate binding protein 4 (GBP4), mRNA	1662	+	1302	A	3	E->E
CS2000088400007_890	GBP1_HUMAN	NM_002053	0	Homo sapiens guanylate binding protein 1, interferon-inducible, 67kDa (GBP1), mRNA	2564	+	890	A	3	R->R
CS2000088400007_909	GBP1_HUMAN	NM_002053	0	Homo sapiens guanylate binding protein 1, interferon-inducible, 67kDa (GBP1), mRNA	2564	+	909	C	1	L->L
CS2000088400007_941	GBP1_HUMAN	NM_002053	0	Homo sapiens guanylate binding protein 1, interferon-inducible, 67kDa (GBP1), mRNA	2564	+	941	G	3	E->E
CS2000088400007_950	GBP1_HUMAN	NM_002053	0	Homo sapiens guanylate binding protein 1, interferon-inducible, 67kDa (GBP1), mRNA	2564	+	950	C	3	S->S
CS2000088400007_983	GBP1_HUMAN	NM_002053	0	Homo sapiens guanylate binding protein 1, interferon-inducible, 67kDa (GBP1), mRNA	2564	+	983	T	3	S->S
CS2000088400007_1091	GBP1_HUMAN	NM_002053	0	Homo sapiens guanylate binding protein 1, interferon-inducible, 67kDa (GBP1), mRNA	2564	+	1091	G	3	G->G
CS2000088400007_1136	GBP1_HUMAN	NM_002053	0	Homo sapiens guanylate binding protein 1, interferon-inducible, 67kDa (GBP1), mRNA	2564	+	1136	T	3	I->I
CS2000088400007_1526	GBP1_HUMAN	NM_002053	0	Homo sapiens guanylate binding protein 1, interferon-inducible, 67kDa (GBP1), mRNA	2564	+	1526	G	3	R->R
CS2000088400007_1589	GBP1_HUMAN	NM_002053	0	Homo sapiens guanylate binding protein 1, interferon-inducible, 67kDa (GBP1), mRNA	2564	+	1589	C	3	D->D
CS2000088400007_1601	GBP1_HUMAN	NM_002053	0	Homo sapiens guanylate binding protein 1, interferon-inducible, 67kDa (GBP1), mRNA	2564	+	1601	G	3	Q->Q
CS2000088400007_1632	GBP1_HUMAN	NM_002053	0	Homo sapiens guanylate binding protein 1, interferon-inducible, 67kDa (GBP1), mRNA	2564	+	1632	T	1	L->L
CS2000088500001_895	Q8WWW1	NM_134269	0	Homo sapiens smoothelin (SMTN), transcript variant 2, mRNA	2290	+	895	C	3	G->G
CS2000089100002_806	GIT1_HUMAN	NM_014030	0	Homo sapiens G protein-coupled receptor kinase interactor 1 (GIT1), mRNA	2205	+	806	T	3	H->H
CS2000090100004_1044	MY1F_HUMAN	NM_012335	0	Homo sapiens myosin IF (MYO1F), mRNA	1881	+	1044	T	3	S->S
CS2000090400001_306	Q96IC4	NM_001039673	0	Homo sapiens Yip1 interacting factor homolog B (S. cerevisiae) (YIF1B), transcript variant 4, mRNA	1232	+	306	C	3	L->L
CS2000090400001_342	Q96IC4	NM_001039673	0	Homo sapiens Yip1 interacting factor homolog B (S. cerevisiae) (YIF1B), transcript variant 4, mRNA	1232	+	342	T	3	I->I
CS2000090400001_411	Q96IC4	NM_001039673	0	Homo sapiens Yip1 interacting factor homolog B (S. cerevisiae) (YIF1B), transcript variant 4, mRNA	1232	+	411	A	3	K->K
CS2000090900002_341	AAH56378	NM_198830	0	Homo sapiens ATP citrate lyase (ACLY), transcript variant 2, mRNA	3296	+	341	C	3	T->T
CS2000091500002_428	Q9BWG6	NM_024041	0	Homo sapiens sodium channel modifier 1 (SCNM1), transcript variant 1, mRNA	1280	+	428	C	3	Y->Y
CS2000091800001_489	CA14_MOUSE	NM_001845	0	Homo sapiens collagen, type IV, alpha 1 (COL4A1), mRNA	3480	+	489	T	3	P->P
CS2000091800001_1413	CA14_MOUSE	NM_001845	0	Homo sapiens collagen, type IV, alpha 1 (COL4A1), mRNA	3480	+	1413	G	3	P->P
CS2000091800001_1707	CA14_MOUSE	NM_001845	0	Homo sapiens collagen, type IV, alpha 1 (COL4A1), mRNA	3480	+	1707	G	3	S->S
CS2000092100001_695	Q8N5I2	NM_152285	0	Homo sapiens arrestin domain containing 1 (ARRDC1), mRNA	1473	+	695	G	3	P->P
CS2000092600002_364	Q95KE5	NM_032112	0	Homo sapiens mitochondrial ribosomal protein L43 (MRPL43), nuclear gene encoding mitochondrial protein, transcript variant 1, mRNA	968	+	364	A	3	R->R
CS2000092800001_463	ACPH_PIG	NM_001640	0	Homo sapiens N-acylaminoacyl-peptide hydrolase (APEH), mRNA	2308	+	463	T	3	Y->Y
CS2000092800002_555	ACPH_HUMAN	NM_001640	0	Homo sapiens N-acylaminoacyl-peptide hydrolase (APEH), mRNA	1302	+	555	G	3	L->L
CS2000092800002_657	ACPH_HUMAN	NM_001640	0	Homo sapiens N-acylaminoacyl-peptide hydrolase (APEH), mRNA	1302	+	657	T	3	V->V
CS2000093100001_248	APT_GERCA	NM_000485	0	Homo sapiens adenine phosphoribosyltransferase (APRT), transcript variant 1, mRNA	953	+	248	T	1	L->L
CS2000094300001_405	Q9TTK6	NM_003734	0	Homo sapiens amine oxidase, copper containing 3 (vascular adhesion protein 1) (AOC3), mRNA	3914	+	405	A	3	S->S
CS2000094300001_555	Q9TTK6	NM_003734	0	Homo sapiens amine oxidase, copper containing 3 (vascular adhesion protein 1) (AOC3), mRNA	3914	+	555	A	3	V->V
CS2000094300001_612	Q9TTK6	NM_003734	0	Homo sapiens amine oxidase, copper containing 3 (vascular adhesion protein 1) (AOC3), mRNA	3914	+	612	C	3	G->G
CS2000094300001_822	Q9TTK6	NM_003734	0	Homo sapiens amine oxidase, copper containing 3 (vascular adhesion protein 1) (AOC3), mRNA	3914	+	822	T	3	Y->Y
CS2000094300001_855	Q9TTK6	NM_003734	0	Homo sapiens amine oxidase, copper containing 3 (vascular adhesion protein 1) (AOC3), mRNA	3914	+	855	C	3	P->P
CS2000094300001_864	Q9TTK6	NM_003734	0	Homo sapiens amine oxidase, copper containing 3 (vascular adhesion protein 1) (AOC3), mRNA	3914	+	864	G	3	L->L
CS2000094300001_870	Q9TTK6	NM_003734	0	Homo sapiens amine oxidase, copper containing 3 (vascular adhesion protein 1) (AOC3), mRNA	3914	+	870	T	3	L->L
CS2000094300001_1194	Q9TTK6	NM_003734	0	Homo sapiens amine oxidase, copper containing 3 (vascular adhesion protein 1) (AOC3), mRNA	3914	+	1194	G	3	Q->Q
CS2000094300001_1203	Q9TTK6	NM_003734	0	Homo sapiens amine oxidase, copper containing 3 (vascular adhesion protein 1) (AOC3), mRNA	3914	+	1203	G	3	R->R
CS2000094300001_1257	Q9TTK6	NM_003734	0	Homo sapiens amine oxidase, copper containing 3 (vascular adhesion protein 1) (AOC3), mRNA	3914	+	1257	C	3	T->T
CS2000094300001_1317	Q9TTK6	NM_003734	0	Homo sapiens amine oxidase, copper containing 3 (vascular adhesion protein 1) (AOC3), mRNA	3914	+	1317	A	3	T->T
CS2000094300001_1518	Q9TTK6	NM_003734	0	Homo sapiens amine oxidase, copper containing 3 (vascular adhesion protein 1) (AOC3), mRNA	3914	+	1518	G	3	R->R
CS2000094300001_1722	Q9TTK6	NM_003734	0	Homo sapiens amine oxidase, copper containing 3 (vascular adhesion protein 1) (AOC3), mRNA	3914	+	1722	T	3	D->D
CS2000094300001_1737	Q9TTK6	NM_003734	0	Homo sapiens amine oxidase, copper containing 3 (vascular adhesion protein 1) (AOC3), mRNA	3914	+	1737	G	3	E->E
CS2000094300001_1842	Q9TTK6	NM_003734	0	Homo sapiens amine oxidase, copper containing 3 (vascular adhesion protein 1) (AOC3), mRNA	3914	+	1842	T	3	T->T
CS2000094300001_1854	Q9TTK6	NM_003734	0	Homo sapiens amine oxidase, copper containing 3 (vascular adhesion protein 1) (AOC3), mRNA	3914	+	1854	C	3	A->A
CS2000094300001_1950	Q9TTK6	NM_003734	0	Homo sapiens amine oxidase, copper containing 3 (vascular adhesion protein 1) (AOC3), mRNA	3914	+	1950	G	3	T->T
CS2000094300001_2038	Q9TTK6	NM_003734	0	Homo sapiens amine oxidase, copper containing 3 (vascular adhesion protein 1) (AOC3), mRNA	3914	+	2038	C	1	R->R
CS2000094300001_2199	Q9TTK6	NM_003734	0	Homo sapiens amine oxidase, copper containing 3 (vascular adhesion protein 1) (AOC3), mRNA	3914	+	2199	C	3	D->D
CS2000094400002_2259	Q8WMN7	NM_006227	0	Homo sapiens phospholipid transfer protein (PLTP), transcript variant 1, mRNA	3761	-	2259	A	1	L->L
CS2000094400002_2506	Q8WMN7	NM_006227	0	Homo sapiens phospholipid transfer protein (PLTP), transcript variant 1, mRNA	3761	-	2506	A	3	I->I
CS2000094400002_2524	Q8WMN7	NM_006227	0	Homo sapiens phospholipid transfer protein (PLTP), transcript variant 1, mRNA	3761	-	2524	G	3	L->L
CS2000094600001_384	Q95M59	NM_013438	0	Homo sapiens ubiquilin 1 (UBQLN1), transcript variant 1, mRNA	3092	+	384	G	3	A->A
CS2000094600001_699	Q95M59	NM_013438	0	Homo sapiens ubiquilin 1 (UBQLN1), transcript variant 1, mRNA	3092	+	699	T	3	A->A
CS2000094800002_469	Q7Z4J7	NM_006184	0	Homo sapiens nucleobindin 1 (NUCB1), mRNA	2386	+	469	T	1	L->L
CS2000094800002_867	Q7Z4J7	NM_006184	0	Homo sapiens nucleobindin 1 (NUCB1), mRNA	2386	+	867	A	3	E->E
CS2000095200002_1078	ZDH4_HUMAN	NM_018106	0	Homo sapiens zinc finger, DHHC-type containing 4 (ZDHHC4), mRNA	1367	+	1078	T	1	L->L
CS2000095200002_1230	ZDH4_HUMAN	NM_018106	0	Homo sapiens zinc finger, DHHC-type containing 4 (ZDHHC4), mRNA	1367	+	1230	T	3	S->S
CS2000095900002_472	CT81_HUMAN	NM_022760	0	Homo sapiens family with sequence similarity 113, member A (FAM113A), mRNA	881	+	472	T	3	F->F
CS2000095900002_635	CT81_HUMAN	NM_022760	0	Homo sapiens family with sequence similarity 113, member A (FAM113A), mRNA	881	+	635	T	1	L->L
CS2000095900002_736	CT81_HUMAN	NM_022760	0	Homo sapiens family with sequence similarity 113, member A (FAM113A), mRNA	881	+	736	T	3	A->A
CS2000096400001_269	Q7Z7I3	NM_181449	7e-30	Homo sapiens CD300e antigen (CD300E), mRNA	810	+	269	C	3	S->S
CS2000096400002_523	AAQ88515	NM_139018	1e-56	Homo sapiens CD300 antigen like family member F (CD300LF), mRNA	1061	+	523	C	3	A->A
CS2000096800001_334	CND1_HUMAN	NM_014865	0	Homo sapiens chromosome condensation-related SMC-associated protein 1 (CNAP1), mRNA	1062	+	334	C	3	G->G
CS2000096800001_367	CND1_HUMAN	NM_014865	0	Homo sapiens chromosome condensation-related SMC-associated protein 1 (CNAP1), mRNA	1062	+	367	C	3	A->A
CS2000097400002_623	MUF1_HUMAN	NM_006369	0	Homo sapiens leucine rich repeat containing 41 (LRRC41), mRNA	2957	+	623	T	3	T->T
CS2000097500001_408	NUAM_BOVIN	NM_005006	0	Homo sapiens NADH dehydrogenase (ubiquinone) Fe-S protein 1, 75kDa (NADH-coenzyme Q reductase) (NDUFS1), nuclear gene encoding mitochondrial protein, mRNA	4168	+	408	G	3	G->G
CS2000098100001_446	AAH62036	NM_006815	0	Homo sapiens transmembrane emp24 domain trafficking protein 2 (TMED2), mRNA	2290	+	446	T	3	D->D
CS2000098600001_390	AAS00389	NM_006303	0	Homo sapiens JTV1 gene (JTV1), mRNA	2121	+	390	A	3	Q->Q
CS2000098700001_156	AAR05445	NM_002178	0	Homo sapiens insulin-like growth factor binding protein 6 (IGFBP6), mRNA	968	+	156	T	3	G->G
CS2000098900001_376	CAD97620	NM_006134	0	Homo sapiens transmembrane protein 50B (TMEM50B), mRNA	2395	+	376	T	3	N->N
CS2000099300002_287	AAP35534	NM_007274	0	Homo sapiens acyl-CoA thioesterase 7 (ACOT7), transcript variant hBACHa, mRNA	1467	+	287	T	3	N->N
CS2000099400001_1200	VDP_BOVIN	NM_003715	0	Homo sapiens vesicle docking protein p115 (VDP), mRNA	4137	+	1200	C	3	N->N
CS2000099400001_2961	VDP_BOVIN	NM_003715	0	Homo sapiens vesicle docking protein p115 (VDP), mRNA	4137	+	2961	G	3	E->E
CS2000099700003_3411	Q28205	NM_005993	0	Homo sapiens tubulin-specific chaperone d (TBCD), transcript variant 1, mRNA	4023	+	3411	T	3	L->L
CS2000099700003_3696	Q28205	NM_005993	0	Homo sapiens tubulin-specific chaperone d (TBCD), transcript variant 1, mRNA	4023	+	3696	A	3	R->R
CS2000099800001_1850	PLSL_HUMAN	NM_002298	0	Homo sapiens lymphocyte cytosolic protein 1 (L-plastin) (LCP1), mRNA	2390	+	1850	T	1	L->L
CS2000100400004_1289	RFXK_HUMAN	NM_134440	0	Homo sapiens regulatory factor X-associated ankyrin-containing protein (RFXANK), transcript variant 2, mRNA	1485	+	1289	C	3	L->L
CS2000100700001_1522	CAE45783	NM_005238	0	Homo sapiens v-ets erythroblastosis virus E26 oncogene homolog 1 (avian) (ETS1), mRNA	2154	+	1522	T	3	P->P
CS2000100900003_996	Q8MI72	NM_000186	7e-55	Homo sapiens complement factor H (CFH), transcript variant 1, mRNA	1473	-	996	G	3	Y->Y
CS2000101200001_483	PCO1_HUMAN	NM_002593	0	Homo sapiens procollagen C-endopeptidase enhancer (PCOLCE), mRNA	1916	+	483	C	3	C->C
CS2000102000002_151	DP1_HUMAN	NM_005669	0	Homo sapiens receptor accessory protein 5 (REEP5), mRNA	2520	+	151	C	3	N->N
CS2000102300001_1393	SYJ1_HUMAN	NM_203446	0	Homo sapiens synaptojanin 1 (SYNJ1), transcript variant 2, mRNA	4901	+	1393	C	3	A->A
CS2000102300001_1513	SYJ1_HUMAN	NM_203446	0	Homo sapiens synaptojanin 1 (SYNJ1), transcript variant 2, mRNA	4901	+	1513	C	3	L->L
CS2000102300001_1813	SYJ1_HUMAN	NM_203446	0	Homo sapiens synaptojanin 1 (SYNJ1), transcript variant 2, mRNA	4901	+	1813	T	3	N->N
CS2000102300001_1903	SYJ1_HUMAN	NM_203446	0	Homo sapiens synaptojanin 1 (SYNJ1), transcript variant 2, mRNA	4901	+	1903	G	3	V->V
CS2000102400002_430	Q9BWF3	NM_002896	0	Homo sapiens RNA binding motif protein 4 (RBM4), mRNA	1697	+	430	G	3	L->L
CS2000102400002_442	Q9BWF3	NM_002896	0	Homo sapiens RNA binding motif protein 4 (RBM4), mRNA	1697	+	442	C	3	N->N
CS2000102400002_448	Q9BWF3	NM_002896	0	Homo sapiens RNA binding motif protein 4 (RBM4), mRNA	1697	+	448	T	3	S->S
CS2000102400002_475	Q9BWF3	NM_002896	0	Homo sapiens RNA binding motif protein 4 (RBM4), mRNA	1697	+	475	G	3	R->R
CS2000102400002_502	Q9BWF3	NM_002896	0	Homo sapiens RNA binding motif protein 4 (RBM4), mRNA	1697	+	502	C	3	V->V
CS2000102400002_608	Q9BWF3	NM_002896	0	Homo sapiens RNA binding motif protein 4 (RBM4), mRNA	1697	+	608	C	1	R->R
CS2000102400002_685	Q9BWF3	NM_002896	0	Homo sapiens RNA binding motif protein 4 (RBM4), mRNA	1697	+	685	T	3	C->C
CS2000102400002_736	Q9BWF3	NM_002896	0	Homo sapiens RNA binding motif protein 4 (RBM4), mRNA	1697	+	736	T	3	R->R
CS2000102400002_742	Q9BWF3	NM_002896	0	Homo sapiens RNA binding motif protein 4 (RBM4), mRNA	1697	+	742	G	3	A->A
CS2000102400002_751	Q9BWF3	NM_002896	0	Homo sapiens RNA binding motif protein 4 (RBM4), mRNA	1697	+	751	T	3	T->T
CS2000102400002_757	Q9BWF3	NM_002896	0	Homo sapiens RNA binding motif protein 4 (RBM4), mRNA	1697	+	757	G	3	Q->Q
CS2000102400002_778	Q9BWF3	NM_002896	0	Homo sapiens RNA binding motif protein 4 (RBM4), mRNA	1697	+	778	G	3	A->A
CS2000102400002_784	Q9BWF3	NM_002896	0	Homo sapiens RNA binding motif protein 4 (RBM4), mRNA	1697	+	784	C	3	R->R
CS2000102500001_1272	Q86TU7	NM_032233	0	Homo sapiens SET domain containing 3 (SETD3), transcript variant 1, mRNA	2757	+	1272	G	3	E->E
CS2000102800002_149	AAH00099	NM_004587	0	Homo sapiens ribosome binding protein 1 homolog 180kDa (dog) (RRBP1), mRNA	1524	+	149	A	3	E->E
CS2000103300001_960	ARG1_RAT	NM_018209	0	Homo sapiens ADP-ribosylation factor GTPase activating protein 1 (ARFGAP1), transcript variant 1, mRNA	1614	+	960	A	3	A->A
CS2000103500002_469	BAC85151	NM_198580	0	Homo sapiens solute carrier family 27 (fatty acid transporter), member 1 (SLC27A1), mRNA	1807	+	469	G	3	P->P
CS2000104000003_562	Q95HA6	NM_006083	0	Homo sapiens IK cytokine, down-regulator of HLA II (IK), mRNA	1932	+	562	G	3	G->G
CS2000104100002_663	AAP88834	NM_000694	0	Homo sapiens aldehyde dehydrogenase 3 family, member B1 (ALDH3B1), transcript variant 1, mRNA	2200	+	663	C	3	G->G
CS2000104100002_672	AAP88834	NM_000694	0	Homo sapiens aldehyde dehydrogenase 3 family, member B1 (ALDH3B1), transcript variant 1, mRNA	2200	+	672	T	3	A->A
CS2000104100002_678	AAP88834	NM_000694	0	Homo sapiens aldehyde dehydrogenase 3 family, member B1 (ALDH3B1), transcript variant 1, mRNA	2200	+	678	T	3	G->G
CS2000104100002_699	AAP88834	NM_000694	0	Homo sapiens aldehyde dehydrogenase 3 family, member B1 (ALDH3B1), transcript variant 1, mRNA	2200	+	699	T	3	P->P
CS2000104100002_861	AAP88834	NM_000694	0	Homo sapiens aldehyde dehydrogenase 3 family, member B1 (ALDH3B1), transcript variant 1, mRNA	2200	+	861	T	3	G->G
CS2000104200001_1457	PLMN_BOVIN	NM_000301	0	Homo sapiens plasminogen (PLG), mRNA	2815	-	1457	G	3	A->A
CS2000104200001_1691	PLMN_BOVIN	NM_000301	0	Homo sapiens plasminogen (PLG), mRNA	2815	-	1691	C	3	E->E
CS2000104200001_2099	PLMN_BOVIN	NM_000301	0	Homo sapiens plasminogen (PLG), mRNA	2815	-	2099	A	3	H->H
CS2000104200001_2408	PLMN_BOVIN	NM_000301	0	Homo sapiens plasminogen (PLG), mRNA	2815	-	2408	A	3	T->T
CS2000104300001_2150	Q86XF5	NM_022552	0	Homo sapiens DNA (cytosine-5-)-methyltransferase 3 alpha (DNMT3A), transcript variant 3, mRNA	3357	+	2150	G	3	R->R
CS2000104300001_2639	Q86XF5	NM_022552	0	Homo sapiens DNA (cytosine-5-)-methyltransferase 3 alpha (DNMT3A), transcript variant 3, mRNA	3357	+	2639	T	3	F->F
CS2000105000001_719	AS11_HUMAN	NM_080873	0	Homo sapiens ankyrin repeat and SOCS box-containing 11 (ASB11), transcript variant 1, mRNA	1334	+	719	A	3	Q->Q
CS2000105100001_730	Q9NRV3	NM_016274	0	Homo sapiens pleckstrin homology domain containing, family O member 1 (PLEKHO1), mRNA	1732	+	730	C	3	T->T
CS2000105200004_2252	AAQ88884	NM_016234	0	Homo sapiens acyl-CoA synthetase long-chain family member 5 (ACSL5), transcript variant 1, mRNA	2661	+	2252	G	3	K->K
CS2000105600001_772	Q96LE2	NM_005702	0	Homo sapiens Era G-protein-like 1 (E. coli) (ERAL1), mRNA	1169	+	772	C	3	L->L
CS2000105600001_784	Q96LE2	NM_005702	0	Homo sapiens Era G-protein-like 1 (E. coli) (ERAL1), mRNA	1169	+	784	G	3	V->V
CS2000105800001_349	Q9NX40	NM_017830	0	Homo sapiens OCIA domain containing 1 (OCIAD1), mRNA	614	+	349	G	3	G->G
CS2000105800006_760	Q9NX40	NM_017830	0	Homo sapiens OCIA domain containing 1 (OCIAD1), mRNA	1593	+	760	G	3	G->G
CS2000106300001_263	BAA11491	NM_014761	0	Homo sapiens KIAA0174 (KIAA0174), mRNA	2431	+	263	A	3	Q->Q
CS2000106300001_629	BAA11491	NM_014761	0	Homo sapiens KIAA0174 (KIAA0174), mRNA	2431	+	629	C	3	A->A
CS2000106400002_2022	ME50_HUMAN	NM_024102	0	Homo sapiens WD repeat domain 77 (WDR77), mRNA	3766	-	2022	A	3	L->L
CS2000106600001_1280	NEST_HUMAN	NM_006617	0	Homo sapiens nestin (NES), mRNA	2120	+	1280	G	3	G->G
CS2000106700002_740	Q9NVZ3	NM_018090	0	Homo sapiens NECAP endocytosis associated 2 (NECAP2), mRNA	2041	+	740	C	3	A->A
CS2000106700002_794	Q9NVZ3	NM_018090	0	Homo sapiens NECAP endocytosis associated 2 (NECAP2), mRNA	2041	+	794	G	3	Q->Q
CS2000107400001_1474	Q9BQ09	NM_004501	0	Homo sapiens heterogeneous nuclear ribonucleoprotein U (scaffold attachment factor A) (HNRPU), transcript variant 2, mRNA	3032	+	1474	G	3	P->P
CS2000107700001_1449	ATY2_HUMAN	NM_020410	0	Homo sapiens ATPase type 13A1 (ATP13A1), mRNA	1793	+	1449	T	3	S->S
CS2000107700003_278	ATY2_HUMAN	NM_020410	0	Homo sapiens ATPase type 13A1 (ATP13A1), mRNA	1068	+	278	A	3	S->S
CS2000108000002_634	P79381	NM_000120	0	Homo sapiens epoxide hydrolase 1, microsomal (xenobiotic) (EPHX1), mRNA	1447	+	634	G	3	S->S
CS2000108400002_375	Q7Z7E9	NM_014949	0	Homo sapiens KIAA0907 (KIAA0907), mRNA	1736	+	375	G	3	R->R
CS2000109100002_1284	ODBB_BOVIN	NM_000056	0	Homo sapiens branched chain keto acid dehydrogenase E1, beta polypeptide (maple syrup urine disease) (BCKDHB), nuclear gene encoding mitochondrial protein, transcript variant 2, mRNA	1656	+	1284	A	3	P->P
CS2000110200002_481	AAD01555	NM_000086	0	Homo sapiens ceroid-lipofuscinosis, neuronal 3, juvenile (Batten, Spielmeyer-Vogt disease) (CLN3), mRNA	1592	+	481	G	3	T->T
CS2000110200002_670	AAD01555	NM_000086	0	Homo sapiens ceroid-lipofuscinosis, neuronal 3, juvenile (Batten, Spielmeyer-Vogt disease) (CLN3), mRNA	1592	+	670	C	3	A->A
CS2000110400001_1247	BAD08424	NM_001517	0	Homo sapiens general transcription factor IIH, polypeptide 4, 52kDa (GTF2H4), mRNA	1750	+	1247	T	3	A->A
CS2000111000001_1038	TGT_HUMAN	NM_031209	0	Homo sapiens queuine tRNA-ribosyltransferase 1 (tRNA-guanine transglycosylase) (QTRT1), mRNA	1532	+	1038	G	3	G->G
CS2000111100002_402	PLO1_BOVIN	NM_000302	0	Homo sapiens procollagen-lysine 1, 2-oxoglutarate 5-dioxygenase 1 (PLOD1), mRNA	3105	+	402	T	3	G->G
CS2000111100002_1557	PLO1_BOVIN	NM_000302	0	Homo sapiens procollagen-lysine 1, 2-oxoglutarate 5-dioxygenase 1 (PLOD1), mRNA	3105	+	1557	T	3	G->G
CS2000111100002_2217	PLO1_BOVIN	NM_000302	0	Homo sapiens procollagen-lysine 1, 2-oxoglutarate 5-dioxygenase 1 (PLOD1), mRNA	3105	+	2217	G	3	G->G
CS2000111300001_537	Q9BTZ9	NM_003021	0	Homo sapiens small glutamine-rich tetratricopeptide repeat (TPR)-containing, alpha (SGTA), mRNA	2341	+	537	T	3	I->I
CS2000111300001_651	Q9BTZ9	NM_003021	0	Homo sapiens small glutamine-rich tetratricopeptide repeat (TPR)-containing, alpha (SGTA), mRNA	2341	+	651	C	3	P->P
CS2000111700002_1951	Q9Y4W9	NM_001520	0	Homo sapiens general transcription factor IIIC, polypeptide 1, alpha 220kDa (GTF3C1), mRNA	2399	+	1951	T	1	L->L
CS2000111700002_2013	Q9Y4W9	NM_001520	0	Homo sapiens general transcription factor IIIC, polypeptide 1, alpha 220kDa (GTF3C1), mRNA	2399	+	2013	G	3	S->S
CS2000111900002_305	KAD2_BOVIN	NM_001625	0	Homo sapiens adenylate kinase 2 (AK2), transcript variant AK2A, mRNA	884	-	305	A	3	A->A
CS2000111900002_419	KAD2_BOVIN	NM_001625	0	Homo sapiens adenylate kinase 2 (AK2), transcript variant AK2A, mRNA	884	-	419	A	3	S->S
CS2000112300001_2102	PNK4_RAT	NM_018216	0	Homo sapiens pantothenate kinase 4 (PANK4), mRNA	2397	+	2102	T	3	A->A
CS2000112400002_320	Q9NRV9	NM_015987	0	Homo sapiens heme binding protein 1 (HEBP1), mRNA	1417	+	320	T	3	L->L
CS2000112400002_542	Q9NRV9	NM_015987	0	Homo sapiens heme binding protein 1 (HEBP1), mRNA	1417	+	542	C	3	A->A
CS2000112400002_557	Q9NRV9	NM_015987	0	Homo sapiens heme binding protein 1 (HEBP1), mRNA	1417	+	557	T	3	S->S
CS2000112500002_1317	Q8NI93	NM_005216	0	Homo sapiens dolichyl-diphosphooligosaccharide-protein glycosyltransferase (DDOST), mRNA	2117	+	1317	G	3	E->E
CS2000112500002_1362	Q8NI93	NM_005216	0	Homo sapiens dolichyl-diphosphooligosaccharide-protein glycosyltransferase (DDOST), mRNA	2117	+	1362	C	3	P->P
CS2000112500002_1470	Q8NI93	NM_005216	0	Homo sapiens dolichyl-diphosphooligosaccharide-protein glycosyltransferase (DDOST), mRNA	2117	+	1470	T	3	D->D
CS2000112500002_1660	Q8NI93	NM_005216	0	Homo sapiens dolichyl-diphosphooligosaccharide-protein glycosyltransferase (DDOST), mRNA	2117	+	1660	T	1	L->L
CS2000114300001_182	AAH65535	NM_014287	0	Homo sapiens NODAL modulator 1 (NOMO1), mRNA	2432	+	182	G	3	A->A
CS2000114300001_689	AAH65535	NM_014287	0	Homo sapiens NODAL modulator 1 (NOMO1), mRNA	2432	+	689	C	3	I->I
CS2000114500001_543	CRAC_HUMAN	NM_014365	0	Homo sapiens heat shock 22kDa protein 8 (HSPB8), mRNA	2129	+	543	A	3	Q->Q
CS2000114600001_558	ITB7_HUMAN	NM_000889	0	Homo sapiens integrin, beta 7 (ITGB7), mRNA	1476	+	558	A	3	V->V
CS2000114600001_615	ITB7_HUMAN	NM_000889	0	Homo sapiens integrin, beta 7 (ITGB7), mRNA	1476	+	615	A	3	E->E
CS2000115400001_228	Q08380	NM_005567	0	Homo sapiens lectin, galactoside-binding, soluble, 3 binding protein (LGALS3BP), mRNA	1752	+	228	T	3	D->D
CS2000115400001_255	Q08380	NM_005567	0	Homo sapiens lectin, galactoside-binding, soluble, 3 binding protein (LGALS3BP), mRNA	1752	+	255	G	3	G->G
CS2000115900001_330	Q8IY96	NM_001235	0	Homo sapiens serpin peptidase inhibitor, clade H (heat shock protein 47), member 1, (collagen binding protein 1) (SERPINH1), mRNA	2186	+	330	G	3	P->P
CS2000116000002_914	PSD4_HUMAN	NM_002810	0	Homo sapiens proteasome (prosome, macropain) 26S subunit, non-ATPase, 4 (PSMD4), transcript variant 1, mRNA	1382	+	914	T	1	L->L
CS2000116200001_1231	HDA1_MOUSE	NM_004964	0	Homo sapiens histone deacetylase 1 (HDAC1), mRNA	2245	+	1231	A	3	L->L
CS2000116400002_1242	Q9GLE5	NM_004530	0	Homo sapiens matrix metallopeptidase 2 (gelatinase A, 72kDa gelatinase, 72kDa type IV collagenase) (MMP2), mRNA	3232	+	1242	T	3	S->S
CS2000116800001_639	S6A9_BOVIN	NM_006934	0	Homo sapiens solute carrier family 6 (neurotransmitter transporter, glycine), member 9 (SLC6A9), transcript variant 1, mRNA	1999	+	639	G	3	A->A
CS2000116900002_318	Q9BVA2	NM_004468	0	Homo sapiens four and a half LIM domains 3 (FHL3), mRNA	1197	+	318	A	3	G->G
CS2000117100001_499	M2B1_BOVIN	NM_000528	0	Homo sapiens mannosidase, alpha, class 2B, member 1 (MAN2B1), mRNA	3259	+	499	C	3	F->F
CS2000117100001_556	M2B1_BOVIN	NM_000528	0	Homo sapiens mannosidase, alpha, class 2B, member 1 (MAN2B1), mRNA	3259	+	556	T	3	I->I
CS2000117100001_898	M2B1_BOVIN	NM_000528	0	Homo sapiens mannosidase, alpha, class 2B, member 1 (MAN2B1), mRNA	3259	+	898	T	3	R->R
CS2000117100001_919	M2B1_BOVIN	NM_000528	0	Homo sapiens mannosidase, alpha, class 2B, member 1 (MAN2B1), mRNA	3259	+	919	G	3	K->K
CS2000117200001_92	COQ4_HUMAN	NM_016035	0	Homo sapiens coenzyme Q4 homolog (yeast) (COQ4), mRNA	1255	+	92	A	3	T->T
CS2000117200001_851	COQ4_HUMAN	NM_016035	0	Homo sapiens coenzyme Q4 homolog (yeast) (COQ4), mRNA	1255	+	851	A	3	E->E
CS2000117500001_321	AAS02008	NM_003505	0	Homo sapiens frizzled homolog 1 (Drosophila) (FZD1), mRNA	3056	+	321	G	3	L->L
CS2000117500001_522	AAS02008	NM_003505	0	Homo sapiens frizzled homolog 1 (Drosophila) (FZD1), mRNA	3056	+	522	C	3	G->G
CS2000117500001_612	AAS02008	NM_003505	0	Homo sapiens frizzled homolog 1 (Drosophila) (FZD1), mRNA	3056	+	612	T	3	T->T
CS2000117500001_624	AAS02008	NM_003505	0	Homo sapiens frizzled homolog 1 (Drosophila) (FZD1), mRNA	3056	+	624	G	3	A->A
CS2000117500001_660	AAS02008	NM_003505	0	Homo sapiens frizzled homolog 1 (Drosophila) (FZD1), mRNA	3056	+	660	C	3	A->A
CS2000117500001_693	AAS02008	NM_003505	0	Homo sapiens frizzled homolog 1 (Drosophila) (FZD1), mRNA	3056	+	693	T	3	A->A
CS2000117700002_1435	RBM5_HUMAN	NM_005778	0	Homo sapiens RNA binding motif protein 5 (RBM5), mRNA	2428	+	1435	T	3	L->L
CS2000117900001_1273	O43179	NM_003310	0	Homo sapiens tumor suppressing subtransferable candidate 1 (TSSC1), mRNA	1664	+	1273	G	3	L->L
CS2000118100001_851	PPOL_BOVIN	NM_001618	0	Homo sapiens poly (ADP-ribose) polymerase family, member 1 (PARP1), mRNA	4067	+	851	A	3	Q->Q
CS2000118100001_2189	PPOL_BOVIN	NM_001618	0	Homo sapiens poly (ADP-ribose) polymerase family, member 1 (PARP1), mRNA	4067	+	2189	T	3	Y->Y
CS2000118100001_2588	PPOL_BOVIN	NM_001618	0	Homo sapiens poly (ADP-ribose) polymerase family, member 1 (PARP1), mRNA	4067	+	2588	T	3	L->L
CS2000118400001_1367	CFAB_PANTR	NM_001710	0	Homo sapiens complement factor B (CFB), mRNA	2457	+	1367	C	3	D->D
CS2000118400001_1841	CFAB_PANTR	NM_001710	0	Homo sapiens complement factor B (CFB), mRNA	2457	+	1841	T	3	L->L
CS2000118400001_2117	CFAB_PANTR	NM_001710	0	Homo sapiens complement factor B (CFB), mRNA	2457	+	2117	T	3	D->D
CS2000118600005_1159	Q96G17	NM_004890	0	Homo sapiens sperm associated antigen 7 (SPAG7), mRNA	3154	+	1159	C	3	P->P
CS2000120000002_201	O97951	NM_001075	0	Homo sapiens UDP glucuronosyltransferase 2 family, polypeptide B10 (UGT2B10), mRNA	914	+	201	T	3	G->G
CS2000120100001_516	RB2A_HUMAN	NM_002865	0	Homo sapiens RAB2, member RAS oncogene family (RAB2), mRNA	2293	+	516	A	3	L->L
CS2000120700002_2237	AAQ90015	NM_002209	0	Homo sapiens integrin, alpha L (antigen CD11A (p180), lymphocyte function-associated antigen 1; alpha polypeptide) (ITGAL), mRNA	3559	+	2237	T	3	S->S
CS2000120700002_2381	AAQ90015	NM_002209	0	Homo sapiens integrin, alpha L (antigen CD11A (p180), lymphocyte function-associated antigen 1; alpha polypeptide) (ITGAL), mRNA	3559	+	2381	G	3	E->E
CS2000120700002_3134	AAQ90015	NM_002209	0	Homo sapiens integrin, alpha L (antigen CD11A (p180), lymphocyte function-associated antigen 1; alpha polypeptide) (ITGAL), mRNA	3559	+	3134	C	3	L->L
CS2000120800001_1085	Q9XSG3	NM_005896	0	Homo sapiens isocitrate dehydrogenase 1 (NADP+), soluble (IDH1), mRNA	2377	+	1085	T	3	L->L
CS2000120800001_1190	Q9XSG3	NM_005896	0	Homo sapiens isocitrate dehydrogenase 1 (NADP+), soluble (IDH1), mRNA	2377	+	1190	G	3	Q->Q
CS2000120800001_1256	Q9XSG3	NM_005896	0	Homo sapiens isocitrate dehydrogenase 1 (NADP+), soluble (IDH1), mRNA	2377	+	1256	A	3	K->K
CS2000121500001_1194	Q9Y4N0	NM_015635	0	Homo sapiens GTPase activating protein and VPS9 domains 1 (GAPVD1), mRNA	2523	+	1194	T	1	L->L
CS2000121900001_592	DBP1_HUMAN	NM_032122	0	Homo sapiens dystrobrevin binding protein 1 (DTNBP1), transcript variant 1, mRNA	1283	+	592	C	3	A->A
CS2000122100001_406	Q86YE1	NM_005540	0	Homo sapiens inositol polyphosphate-5-phosphatase, 75kDa (INPP5B), mRNA	3238	+	406	T	3	P->P
CS2000122100001_520	Q86YE1	NM_005540	0	Homo sapiens inositol polyphosphate-5-phosphatase, 75kDa (INPP5B), mRNA	3238	+	520	T	3	P->P
CS2000122500003_1937	AAH62559	NM_016824	0	Homo sapiens adducin 3 (gamma) (ADD3), transcript variant 1, mRNA	2951	+	1937	T	3	G->G
CS2000123100001_442	AAQ88917	NM_016245	0	Homo sapiens dehydrogenase/reductase (SDR family) member 8 (DHRS8), mRNA	1698	+	442	G	3	A->A
CS2000124200001_1035	HEMZ_BOVIN	NM_000140	0	Homo sapiens ferrochelatase (protoporphyria) (FECH), nuclear gene encoding mitochondrial protein, transcript variant 2, mRNA	1762	+	1035	G	3	A->A
CS2000124200001_1182	HEMZ_BOVIN	NM_000140	0	Homo sapiens ferrochelatase (protoporphyria) (FECH), nuclear gene encoding mitochondrial protein, transcript variant 2, mRNA	1762	+	1182	G	3	V->V
CS2000124200001_1254	HEMZ_BOVIN	NM_000140	0	Homo sapiens ferrochelatase (protoporphyria) (FECH), nuclear gene encoding mitochondrial protein, transcript variant 2, mRNA	1762	+	1254	T	3	P->P
CS2000124700001_973	CDKA_HUMAN	NM_003674	0	Homo sapiens cyclin-dependent kinase (CDC2-like) 10 (CDK10), transcript variant 1, mRNA	1635	+	973	C	3	A->A
CS2000124800001_429	EP15_HUMAN	NM_001981	0	Homo sapiens epidermal growth factor receptor pathway substrate 15 (EPS15), mRNA	3020	+	429	C	3	P->P
CS2000125600004_1154	FMO1_PIG	NM_002021	0	Homo sapiens flavin containing monooxygenase 1 (FMO1), mRNA	1861	+	1154	G	3	L->L
CS2000126400001_841	Q8WYQ1	NM_000287	0	Homo sapiens peroxisomal biogenesis factor 6 (PEX6), mRNA	1623	+	841	T	3	S->S
CS2000127100001_375	Q7YS99	NM_001008213	0	Homo sapiens optineurin (OPTN), transcript variant 4, mRNA	720	+	375	T	3	H->H
CS2000127400003_1049	LCM1_HUMAN	NM_016309	0	Homo sapiens leucine carboxyl methyltransferase 1 (LCMT1), transcript variant 1, mRNA	1353	+	1049	T	3	L->L
CS2000127800007_404	CAC10203	NM_001033886	3e-99	Homo sapiens chemokine (C-X-C motif) ligand 12 (stromal cell-derived factor 1) (CXCL12), transcript variant 3, mRNA	728	+	404	G	3	K->K
CS2000128400001_328	NUGM_BOVIN	NM_004551	0	Homo sapiens NADH dehydrogenase (ubiquinone) Fe-S protein 3, 30kDa (NADH-coenzyme Q reductase) (NDUFS3), mRNA	1007	+	328	T	3	N->N
CS2000128400001_727	NUGM_BOVIN	NM_004551	0	Homo sapiens NADH dehydrogenase (ubiquinone) Fe-S protein 3, 30kDa (NADH-coenzyme Q reductase) (NDUFS3), mRNA	1007	+	727	G	3	P->P
CS2000128900001_2394	DAG1_BOVIN	NM_004393	0	Homo sapiens dystroglycan 1 (dystrophin-associated glycoprotein 1) (DAG1), mRNA	5217	+	2394	T	3	I->I
CS2000128900001_2448	DAG1_BOVIN	NM_004393	0	Homo sapiens dystroglycan 1 (dystrophin-associated glycoprotein 1) (DAG1), mRNA	5217	+	2448	A	3	P->P
CS2000128900001_2598	DAG1_BOVIN	NM_004393	0	Homo sapiens dystroglycan 1 (dystrophin-associated glycoprotein 1) (DAG1), mRNA	5217	+	2598	C	3	P->P
CS2000129000002_567	Q9H609	NM_024327	5e-83	Homo sapiens zinc finger protein 576 (ZNF576), mRNA	702	+	567	T	3	I->I
CS2000129700002_538	CBP5_HUMAN	NM_080385	0	Homo sapiens carboxypeptidase A5 (CPA5), mRNA	1130	+	538	T	3	H->H
CS2000130800005_457	Q86XV9	NM_006677	8e-81	Homo sapiens ubiquitin specific peptidase 19 (USP19), mRNA	752	-	457	A	3	T->T
CS2000131200001_152	Q9GLN5	NM_001168	0	Homo sapiens baculoviral IAP repeat-containing 5 (survivin) (BIRC5), transcript variant 1, mRNA	2033	+	152	T	3	F->F
CS2000131400001_1399	Q8TEB8	NM_024949	0	Homo sapiens WW, C2 and coiled-coil domain containing 2 (WWC2), mRNA	1859	+	1399	T	1	L->L
CS2000132500002_7372	COA1_BOVIN	NM_198836	0	Homo sapiens acetyl-Coenzyme A carboxylase alpha (ACACA), transcript variant 3, mRNA	9015	+	7372	C	3	P->P
CS2000132700001_333	Q8WWA1	NM_018306	1e-108	Homo sapiens transmembrane protein 40 (TMEM40), mRNA	630	+	333	C	3	P->P
CS2000133100002_471	P2X4_HUMAN	NM_002560	0	Homo sapiens purinergic receptor P2X, ligand-gated ion channel, 4 (P2RX4), transcript variant 1, mRNA	1860	+	471	T	3	C->C
CS2000133100002_531	P2X4_HUMAN	NM_002560	0	Homo sapiens purinergic receptor P2X, ligand-gated ion channel, 4 (P2RX4), transcript variant 1, mRNA	1860	+	531	T	3	D->D
CS2000133200001_375	AAH60668	NM_004638	0	Homo sapiens HLA-B associated transcript 2 (BAT2), transcript variant 2, mRNA	2539	+	375	G	3	T->T
CS2000133500002_410	AAQ89202	NM_138790	0	Homo sapiens phospholipase D family, member 4 (PLD4), mRNA	789	+	410	G	3	L->L
CS2000133500003_655	AAQ89202	NM_138790	0	Homo sapiens phospholipase D family, member 4 (PLD4), mRNA	1468	+	655	G	3	P->P
CS2000133800002_605	EST1_PIG	NM_001266	0	Homo sapiens carboxylesterase 1 (monocyte/macrophage serine esterase 1) (CES1), transcript variant 3, mRNA	1958	-	605	A	3	G->G
CS2000133800003_573	EST1_PIG	NM_001025194	0	Homo sapiens carboxylesterase 1 (monocyte/macrophage serine esterase 1) (CES1), transcript variant 2, mRNA	786	+	573	T	3	N->N
CS2000134100001_525	PM22_HUMAN	NM_153321	0	Homo sapiens peripheral myelin protein 22 (PMP22), transcript variant 2, mRNA	1865	+	525	C	3	L->L
CS2000134500002_442	AAH63241	NM_022754	0	Homo sapiens sideroflexin 1 (SFXN1), mRNA	2670	+	442	C	3	L->L
CS2000134700001_328	MINT_MOUSE	NM_015001	0	Homo sapiens spen homolog, transcriptional regulator (Drosophila) (SPEN), mRNA	3317	+	328	T	3	D->D
CS2000135000001_70	AAQ88571	NM_153229	3e-86	Homo sapiens transmembrane protein 92 (TMEM92), mRNA	954	+	70	A	3	L->L
CS2000135500001_1261	Q8TDM4	NM_005891	0	Homo sapiens acetyl-Coenzyme A acetyltransferase 2 (acetoacetyl Coenzyme A thiolase) (ACAT2), mRNA	2366	+	1261	G	3	L->L
CS2000135600002_1256	Q9NVY2	NM_018093	0	Homo sapiens WD repeat domain 74 (WDR74), mRNA	1803	+	1256	T	3	Y->Y
CS2000136700001_715	Q7YRH6	NM_148172	0	Homo sapiens phosphatidylethanolamine N-methyltransferase (PEMT), nuclear gene encoding mitochondrial protein, transcript variant 1, mRNA	1096	+	715	A	3	E->E
CS2000136900001_310	Q9C0B1	XM_941142	0	PREDICTED: Homo sapiens fatso, transcript variant 5 (FTO), mRNA	3024	+	310	T	3	N->N
CS2000136900001_355	Q9C0B1	XM_941142	0	PREDICTED: Homo sapiens fatso, transcript variant 5 (FTO), mRNA	3024	+	355	G	3	Q->Q
CS2000137500001_547	AAP35627	NM_018844	0	Homo sapiens B-cell receptor-associated protein 29 (BCAP29), transcript variant 2, mRNA	1142	+	547	C	3	H->H
CS2000137600001_343	AAH65815	NM_021204	0	Homo sapiens E-1 enzyme (MASA), mRNA	1950	+	343	T	3	H->H
CS2000137600001_433	AAH65815	NM_021204	0	Homo sapiens E-1 enzyme (MASA), mRNA	1950	+	433	A	3	P->P
CS2000138200001_173	Z13_BOVIN	XM_940475	2e-06	PREDICTED: Homo sapiens hypothetical protein LOC651339 (LOC651339), mRNA	571	+	173	A	3	T->T
CS2000138600001_305	SYBL_HUMAN	NM_005638	0	Homo sapiens synaptobrevin-like 1 (SYBL1), mRNA	967	+	305	G	3	G->G
CS2000138700001_294	NADC_HUMAN	NM_014298	0	Homo sapiens quinolinate phosphoribosyltransferase (nicotinate-nucleotide pyrophosphorylase (carboxylating)) (QPRT), mRNA	1497	+	294	G	3	G->G
CS2000138700001_453	NADC_HUMAN	NM_014298	0	Homo sapiens quinolinate phosphoribosyltransferase (nicotinate-nucleotide pyrophosphorylase (carboxylating)) (QPRT), mRNA	1497	+	453	C	3	A->A
CS2000138800001_346	RXRG_HUMAN	NM_006917	0	Homo sapiens retinoid X receptor, gamma (RXRG), transcript variant 1, mRNA	828	-	346	G	3	T->T
CS2000138900002_653	AAM73676	NM_013353	0	Homo sapiens tropomodulin 4 (muscle) (TMOD4), mRNA	1369	+	653	G	3	T->T
CS2000139300001_414	Q8N541	NM_206538	0	Homo sapiens hematopoietic signal peptide-containing (LOC284361), transcript variant HSM1, mRNA	1958	+	414	T	3	Y->Y
CS2000140100002_1107	BAB93514	NM_199166	0	Homo sapiens aminolevulinate, delta-, synthase 1 (ALAS1), transcript variant 2, mRNA	1523	+	1107	T	3	Y->Y
CS2000140100002_1266	BAB93514	NM_199166	0	Homo sapiens aminolevulinate, delta-, synthase 1 (ALAS1), transcript variant 2, mRNA	1523	+	1266	T	3	A->A
CS2000140200001_285	Q8HYI9	NM_002624	0	Homo sapiens prefoldin subunit 5 (PFDN5), transcript variant 1, mRNA	963	+	285	T	3	G->G
CS2000140200001_384	Q8HYI9	NM_002624	0	Homo sapiens prefoldin subunit 5 (PFDN5), transcript variant 1, mRNA	963	+	384	G	3	Q->Q
CS2000140700002_39	ER53_HUMAN	NM_005570	0	Homo sapiens lectin, mannose-binding, 1 (LMAN1), mRNA	3466	+	39	G	3	A->A
CS2000141300001_609	Q9BEA2	NM_052956	0	Homo sapiens acyl-CoA synthetase medium-chain family member 1 (ACSM1), mRNA	2169	+	609	A	3	V->V
CS2000141300001_1665	Q9BEA2	NM_052956	0	Homo sapiens acyl-CoA synthetase medium-chain family member 1 (ACSM1), mRNA	2169	+	1665	G	3	G->G
CS2000141700007_1474	MGD1_HUMAN	NM_006986	0	Homo sapiens melanoma antigen family D, 1 (MAGED1), transcript variant 2, mRNA	2811	+	1474	G	3	P->P
CS2000141900001_720	AAR91752	NM_001251	0	Homo sapiens CD68 antigen (CD68), mRNA	1293	+	720	T	1	L->L
CS2000142300001_820	Q9Z2Q2	NM_144667	1e-112	Homo sapiens hypothetical protein LOC144360 (FLJ32894), mRNA	1598	+	820	A	3	T->T
CS2000142400001_709	Q95MQ4	NM_004797	0	Homo sapiens adiponectin, C1Q and collagen domain containing (ADIPOQ), mRNA	2690	+	709	G	3	V->V
CS2000142400001_769	Q95MQ4	NM_004797	0	Homo sapiens adiponectin, C1Q and collagen domain containing (ADIPOQ), mRNA	2690	+	769	T	3	N->N
CS2000142400001_790	Q95MQ4	NM_004797	0	Homo sapiens adiponectin, C1Q and collagen domain containing (ADIPOQ), mRNA	2690	+	790	T	3	S->S
CS2000143100001_939	Q8HXM0	NM_015235	0	Homo sapiens cleavage stimulation factor, 3' pre-RNA, subunit 2, 64kDa, tau variant (CSTF2T), mRNA	2265	+	939	G	3	P->P
CS2000144000001_416	Q9BV09	NM_005898	0	Homo sapiens GPI-anchored membrane protein 1 (GPIAP1), transcript variant 1, mRNA	1712	+	416	T	3	T->T
CS2000144200001_553	Q9BT42	NM_014020	2e-81	Homo sapiens LR8 protein (LR8), mRNA	1308	+	553	G	3	A->A
CS2000144200001_574	Q9BT42	NM_014020	2e-81	Homo sapiens LR8 protein (LR8), mRNA	1308	+	574	T	3	H->H
CS2000145200001_468	Q8N3V5	NM_003861	0	Homo sapiens WD repeat domain 22 (WDR22), mRNA	2133	+	468	T	3	A->A
CS2000145200001_1678	Q8N3V5	NM_003861	0	Homo sapiens WD repeat domain 22 (WDR22), mRNA	2133	+	1678	T	1	L->L
CS2000147500002_2035	Q95ML6	NM_001682	0	Homo sapiens ATPase, Ca++ transporting, plasma membrane 1 (ATP2B1), transcript variant 2, mRNA	5521	+	2035	G	3	S->S
CS2000147500002_3301	Q95ML6	NM_001682	0	Homo sapiens ATPase, Ca++ transporting, plasma membrane 1 (ATP2B1), transcript variant 2, mRNA	5521	+	3301	G	3	T->T
CS2000147600002_726	Q9NWV8	NM_001033549	0	Homo sapiens HSPC142 protein (HSPC142), transcript variant 1, mRNA	1544	+	726	T	3	N->N
CS2000148800001_780	Q9N2I2	NM_000624	0	Homo sapiens serpin peptidase inhibitor, clade A (alpha-1 antiproteinase, antitrypsin), member 5 (SERPINA5), mRNA	2215	+	780	T	3	H->H
CS2000149100003_456	HMCM_HUMAN	NM_005518	0	Homo sapiens 3-hydroxy-3-methylglutaryl-Coenzyme A synthase 2 (mitochondrial) (HMGCS2), mRNA	1728	-	456	A	3	V->V
CS2000149100003_471	HMCM_HUMAN	NM_005518	0	Homo sapiens 3-hydroxy-3-methylglutaryl-Coenzyme A synthase 2 (mitochondrial) (HMGCS2), mRNA	1728	-	471	G	3	Y->Y
CS2000149100003_479	HMCM_HUMAN	NM_005518	0	Homo sapiens 3-hydroxy-3-methylglutaryl-Coenzyme A synthase 2 (mitochondrial) (HMGCS2), mRNA	1728	-	479	T	1	R->R
CS2000149500002_491	RNS6_BOVIN	NM_005615	1e-105	Homo sapiens ribonuclease, RNase A family, k6 (RNASE6), mRNA	769	+	491	A	3	Q->Q
CS2000150500001_891	POR3_BOVIN	NM_005662	0	Homo sapiens voltage-dependent anion channel 3 (VDAC3), mRNA	1451	+	891	T	1	L->L
CS2000151200001_239	ANX1_BOVIN	NM_000700	0	Homo sapiens annexin A1 (ANXA1), mRNA	2136	+	239	C	3	T->T
CS2000151200001_290	ANX1_BOVIN	NM_000700	0	Homo sapiens annexin A1 (ANXA1), mRNA	2136	+	290	A	3	T->T
CS2000151200001_1079	ANX1_BOVIN	NM_000700	0	Homo sapiens annexin A1 (ANXA1), mRNA	2136	+	1079	C	3	S->S
CS2000153000001_1428	Q9NPR9	XM_933932	0	PREDICTED: Homo sapiens G protein-coupled receptor 108, transcript variant 8 (GPR108), mRNA	1972	+	1428	A	3	R->R
CS2000153600001_680	CH60_HUMAN	NM_002156	0	Homo sapiens heat shock 60kDa protein 1 (chaperonin) (HSPD1), nuclear gene encoding mitochondrial protein, transcript variant 1, mRNA	2384	+	680	G	3	V->V
CS2000153800001_1008	BAC26967	NM_001287	0	Homo sapiens chloride channel 7 (CLCN7), mRNA	2759	+	1008	T	3	S->S
CS2000154200002_893	CAD97894	NM_030794	0	Homo sapiens tudor domain containing 3 (TDRD3), mRNA	1962	+	893	T	3	N->N
CS2000154500001_748	SMN_BOVIN	NM_000344	0	Homo sapiens survival of motor neuron 1, telomeric (SMN1), transcript variant d, mRNA	1003	+	748	C	3	P->P
CS2000154700001_1109	Q8NBM4	NM_177967	0	Homo sapiens phosphoglycerate dehydrogenase like 1 (PHGDHL1), mRNA	2250	+	1109	C	3	A->A
CS2000156100001_263	Q9CX01	NM_018441	4e-86	Homo sapiens peroxisomal trans-2-enoyl-CoA reductase (PECR), mRNA	1019	+	263	C	1	L->L
CS2000156100002_272	Q9NRD4	NM_018441	1e-125	Homo sapiens peroxisomal trans-2-enoyl-CoA reductase (PECR), mRNA	714	+	272	G	3	L->L
CS2000156100002_522	Q9NRD4	NM_018441	1e-125	Homo sapiens peroxisomal trans-2-enoyl-CoA reductase (PECR), mRNA	714	+	522	T	1	L->L
CS2000156200001_850	NECD_HUMAN	NM_002487	0	Homo sapiens necdin homolog (mouse) (NDN), mRNA	1373	+	850	G	3	V->V
CS2000156300002_684	Q9NWX1	NM_194460	0	Homo sapiens ring finger protein 126 (RNF126), transcript variant 2, mRNA	1213	+	684	T	3	S->S
CS2000156800001_151	VAB2_BOVIN	NM_001693	0	Homo sapiens ATPase, H+ transporting, lysosomal 56/58kDa, V1 subunit B2 (ATP6V1B2), mRNA	2866	+	151	A	3	T->T
CS2000156800001_238	VAB2_BOVIN	NM_001693	0	Homo sapiens ATPase, H+ transporting, lysosomal 56/58kDa, V1 subunit B2 (ATP6V1B2), mRNA	2866	+	238	T	3	T->T
CS2000156800001_247	VAB2_BOVIN	NM_001693	0	Homo sapiens ATPase, H+ transporting, lysosomal 56/58kDa, V1 subunit B2 (ATP6V1B2), mRNA	2866	+	247	T	3	D->D
CS2000156800001_1186	VAB2_BOVIN	NM_001693	0	Homo sapiens ATPase, H+ transporting, lysosomal 56/58kDa, V1 subunit B2 (ATP6V1B2), mRNA	2866	+	1186	A	3	P->P
CS2000157300001_446	LOXP_BOVIN	NM_001140	0	Homo sapiens arachidonate 15-lipoxygenase (ALOX15), mRNA	3207	+	446	C	3	G->G
CS2000157500004_1286	O76091	NM_001039712	0	Homo sapiens death effector domain containing (DEDD), transcript variant 4, mRNA	1916	-	1286	A	3	D->D
CS2000157500004_1340	O76091	NM_001039712	0	Homo sapiens death effector domain containing (DEDD), transcript variant 4, mRNA	1916	-	1340	A	3	N->N
CS2000157500004_1364	O76091	NM_001039712	0	Homo sapiens death effector domain containing (DEDD), transcript variant 4, mRNA	1916	-	1364	G	3	L->L
CS2000157500004_1397	O76091	NM_001039712	0	Homo sapiens death effector domain containing (DEDD), transcript variant 4, mRNA	1916	-	1397	C	3	T->T
CS2000157500004_1481	O76091	NM_001039712	0	Homo sapiens death effector domain containing (DEDD), transcript variant 4, mRNA	1916	-	1481	A	3	Y->Y
CS2000157500004_1490	O76091	NM_001039712	0	Homo sapiens death effector domain containing (DEDD), transcript variant 4, mRNA	1916	-	1490	A	3	T->T
CS2000157500004_1502	O76091	NM_001039712	0	Homo sapiens death effector domain containing (DEDD), transcript variant 4, mRNA	1916	-	1502	T	3	R->R
CS2000157500004_1513	O76091	NM_001039712	0	Homo sapiens death effector domain containing (DEDD), transcript variant 4, mRNA	1916	-	1513	G	1	L->L
CS2000157500004_1526	O76091	NM_001039712	0	Homo sapiens death effector domain containing (DEDD), transcript variant 4, mRNA	1916	-	1526	G	3	H->H
CS2000157700001_757	IPO4_HUMAN	NM_024658	0	Homo sapiens importin 4 (IPO4), mRNA	1318	+	757	T	3	P->P
CS2000158000002_1466	Q96SL5	NM_022356	0	Homo sapiens leucine proline-enriched proteoglycan (leprecan) 1 (LEPRE1), mRNA	2164	+	1466	T	3	F->F
CS2000158000002_1616	Q96SL5	NM_022356	0	Homo sapiens leucine proline-enriched proteoglycan (leprecan) 1 (LEPRE1), mRNA	2164	+	1616	C	3	I->I
CS2000158300002_249	Q86XF1	NM_014738	0	Homo sapiens KIAA0195 (KIAA0195), mRNA	3021	+	249	T	3	C->C
CS2000158300002_390	Q86XF1	NM_014738	0	Homo sapiens KIAA0195 (KIAA0195), mRNA	3021	+	390	A	3	Q->Q
CS2000158900001_636	AAP50497	NM_022365	0	Homo sapiens DnaJ (Hsp40) homolog, subfamily C, member 1 (DNAJC1), mRNA	2015	+	636	T	3	F->F
CS2000160100001_901	Q91WF0	NM_181311	0	Homo sapiens tafazzin (cardiomyopathy, dilated 3A (X-linked); endocardial fibroelastosis 2; Barth syndrome) (TAZ), transcript variant 2, mRNA	1531	+	901	C	3	I->I
CS2000160400002_419	Q96F65	NM_144580	0	Homo sapiens chromosome 1 open reading frame 85 (C1orf85), mRNA	2273	+	419	A	3	Q->Q
CS2000160800002_625	Q7Z5E8	NM_004656	0	Homo sapiens BRCA1 associated protein-1 (ubiquitin carboxy-terminal hydrolase) (BAP1), mRNA	2323	+	625	G	3	P->P
CS2000160800002_751	Q7Z5E8	NM_004656	0	Homo sapiens BRCA1 associated protein-1 (ubiquitin carboxy-terminal hydrolase) (BAP1), mRNA	2323	+	751	A	3	E->E
CS2000160800002_778	Q7Z5E8	NM_004656	0	Homo sapiens BRCA1 associated protein-1 (ubiquitin carboxy-terminal hydrolase) (BAP1), mRNA	2323	+	778	C	3	C->C
CS2000160800002_835	Q7Z5E8	NM_004656	0	Homo sapiens BRCA1 associated protein-1 (ubiquitin carboxy-terminal hydrolase) (BAP1), mRNA	2323	+	835	T	3	T->T
CS2000160800002_940	Q7Z5E8	NM_004656	0	Homo sapiens BRCA1 associated protein-1 (ubiquitin carboxy-terminal hydrolase) (BAP1), mRNA	2323	+	940	C	3	G->G
CS2000160800002_976	Q7Z5E8	NM_004656	0	Homo sapiens BRCA1 associated protein-1 (ubiquitin carboxy-terminal hydrolase) (BAP1), mRNA	2323	+	976	C	3	P->P
CS2000161400001_866	Q7YS29	NM_005271	0	Homo sapiens glutamate dehydrogenase 1 (GLUD1), mRNA	3075	+	866	C	3	R->R
CS2000161400001_878	Q7YS29	NM_005271	0	Homo sapiens glutamate dehydrogenase 1 (GLUD1), mRNA	3075	+	878	T	3	T->T
CS2000161400001_908	Q7YS29	NM_005271	0	Homo sapiens glutamate dehydrogenase 1 (GLUD1), mRNA	3075	+	908	T	3	N->N
CS2000161400001_935	Q7YS29	NM_005271	0	Homo sapiens glutamate dehydrogenase 1 (GLUD1), mRNA	3075	+	935	C	3	S->S
CS2000161400001_956	Q7YS29	NM_005271	0	Homo sapiens glutamate dehydrogenase 1 (GLUD1), mRNA	3075	+	956	G	3	G->G
CS2000161400001_965	Q7YS29	NM_005271	0	Homo sapiens glutamate dehydrogenase 1 (GLUD1), mRNA	3075	+	965	T	3	D->D
CS2000161400001_1004	Q7YS29	NM_005271	0	Homo sapiens glutamate dehydrogenase 1 (GLUD1), mRNA	3075	+	1004	A	3	L->L
CS2000162300001_584	ITB7_HUMAN	NM_000889	0	Homo sapiens integrin, beta 7 (ITGB7), mRNA	1365	+	584	G	3	G->G
CS2000162600002_1119	BTB1_MOUSE	NM_017797	0	Homo sapiens BTB (POZ) domain containing 2 (BTBD2), mRNA	2122	+	1119	C	3	D->D
CS2000163200001_615	RSG3_BOVIN	NM_007368	0	Homo sapiens RAS p21 protein activator 3 (RASA3), mRNA	3961	+	615	T	3	A->A
CS2000163200001_1545	RSG3_BOVIN	NM_007368	0	Homo sapiens RAS p21 protein activator 3 (RASA3), mRNA	3961	+	1545	T	3	F->F
CS2000163200001_2178	RSG3_BOVIN	NM_007368	0	Homo sapiens RAS p21 protein activator 3 (RASA3), mRNA	3961	+	2178	C	3	G->G
CS2000163800001_1340	KERA_BOVIN	NM_007035	0	Homo sapiens keratocan (KERA), mRNA	2145	+	1340	G	3	Q->Q
CS2000164100002_404	Q86T04	NM_138376	0	Homo sapiens tetratricopeptide repeat domain 5 (TTC5), mRNA	1626	+	404	T	3	G->G
CS2000164300002_151	CAE48298	NM_006278	0	Homo sapiens ST3 beta-galactoside alpha-2,3-sialyltransferase 4 (ST3GAL4), mRNA	1689	+	151	T	3	L->L
CS2000164600001_1119	HEPS_HUMAN	NM_182983	0	Homo sapiens hepsin (transmembrane protease, serine 1) (HPN), transcript variant 1, mRNA	1424	+	1119	A	3	Q->Q
CS2000165100002_553	ICA6_HUMAN	NM_022307	0	Homo sapiens islet cell autoantigen 1, 69kDa (ICA1), transcript variant 1, mRNA	2272	+	553	T	3	F->F
CS2000165500001_187	AAP36035	NM_004718	0	Homo sapiens cytochrome c oxidase subunit VIIa polypeptide 2 like (COX7A2L), nuclear gene encoding mitochondrial protein, mRNA	1213	+	187	A	3	P->P
CS2000165500001_361	AAP36035	NM_004718	0	Homo sapiens cytochrome c oxidase subunit VIIa polypeptide 2 like (COX7A2L), nuclear gene encoding mitochondrial protein, mRNA	1213	+	361	G	3	L->L
CS2000165900003_719	Q8R1C6	NM_024109	0	Homo sapiens LP8272 (MGC2654), mRNA	1247	+	719	A	3	K->K
CS2000165900003_1073	Q8R1C6	NM_024109	0	Homo sapiens LP8272 (MGC2654), mRNA	1247	+	1073	A	3	S->S
CS2000166100001_528	MTR9_HUMAN	NM_015458	2e-29	Homo sapiens myotubularin related protein 9 (MTMR9), mRNA	1127	+	528	T	3	T->T
CS2000166400001_366	AAP35446	NM_001296	0	Homo sapiens chemokine binding protein 2 (CCBP2), mRNA	1334	+	366	A	3	V->V
CS2000166400001_942	AAP35446	NM_001296	0	Homo sapiens chemokine binding protein 2 (CCBP2), mRNA	1334	+	942	A	3	Q->Q
CS2000166600001_510	AAH59402	NM_198467	0	Homo sapiens round spermatid basic protein 1-like (RSBN1L), mRNA	954	+	510	T	3	D->D
CS2000166600002_356	AAH59402	NM_198467	0	Homo sapiens round spermatid basic protein 1-like (RSBN1L), mRNA	667	+	356	G	3	K->K
CS2000166900001_412	Q95L54	XM_931399	0	PREDICTED: Homo sapiens similar to Annexin A8 (Annexin VIII) (Vascular anticoagulant-beta) (VAC-beta), transcript variant 14 (LOC653107), mRNA	1969	+	412	C	3	D->D
CS2000166900001_754	Q95L54	XM_931399	0	PREDICTED: Homo sapiens similar to Annexin A8 (Annexin VIII) (Vascular anticoagulant-beta) (VAC-beta), transcript variant 14 (LOC653107), mRNA	1969	+	754	A	3	E->E
CS2000166900001_997	Q95L54	XM_931399	0	PREDICTED: Homo sapiens similar to Annexin A8 (Annexin VIII) (Vascular anticoagulant-beta) (VAC-beta), transcript variant 14 (LOC653107), mRNA	1969	+	997	T	3	Y->Y
CS2000167000001_548	Q9H7L6	NM_018071	0	Homo sapiens hypothetical protein FLJ10357 (FLJ10357), mRNA	1751	+	548	T	1	L->L
CS2000167600004_413	Q9CS68	NM_005009	1e-114	Homo sapiens non-metastatic cells 4, protein expressed in (NME4), mRNA	861	+	413	T	3	P->P
CS2000167600005_1492	NDKM_MOUSE	NM_005009	0	Homo sapiens non-metastatic cells 4, protein expressed in (NME4), mRNA	2104	+	1492	C	1	R->R
CS2000167700002_704	Q9NVA4	NM_018241	0	Homo sapiens transmembrane protein 34 (TMEM34), mRNA	1549	+	704	G	3	Q->Q
CS2000167800001_353	Q86TG1	NM_153342	0	Homo sapiens fasting-inducible integral membrane protein TM6P1 (FLJ90024), transcript variant 2, mRNA	958	+	353	T	3	N->N
CS2000169300002_779	Q96G65	NM_005932	0	Homo sapiens mitochondrial intermediate peptidase (MIPEP), nuclear gene encoding mitochondrial protein, mRNA	1851	+	779	T	3	G->G
CS2000169400001_607	PROC_HUMAN	NM_006907	0	Homo sapiens pyrroline-5-carboxylate reductase 1 (PYCR1), transcript variant 1, mRNA	1907	+	607	T	3	R->R
CS2000169400001_943	PROC_HUMAN	NM_006907	0	Homo sapiens pyrroline-5-carboxylate reductase 1 (PYCR1), transcript variant 1, mRNA	1907	+	943	T	3	V->V
CS2000169500001_842	CHYM_BOVIN	NM_014224	3e-34	Homo sapiens pepsinogen 5, group I (pepsinogen A) (PGA5), mRNA	1311	+	842	T	1	L->L
CS2000169900004_635	AAH60143	NM_005717	0	Homo sapiens actin related protein 2/3 complex, subunit 5, 16kDa (ARPC5), mRNA	2154	+	635	T	3	V->V
CS2000170500001_432	RR42_HUMAN	NM_015004	0	Homo sapiens exosome component 7 (EXOSC7), mRNA	1208	+	432	G	3	V->V
CS2000170800002_887	Q96EM4	NM_012266	0	Homo sapiens DnaJ (Hsp40) homolog, subfamily B, member 5 (DNAJB5), mRNA	1675	+	887	A	3	Q->Q
CS2000170800002_1316	Q96EM4	NM_012266	0	Homo sapiens DnaJ (Hsp40) homolog, subfamily B, member 5 (DNAJB5), mRNA	1675	+	1316	T	3	P->P
CS2000170900003_672	AAH65080	NM_198868	0	Homo sapiens KIAA0676 protein (KIAA0676), transcript variant 1, mRNA	1276	+	672	T	3	L->L
CS2000170900003_678	AAH65080	NM_198868	0	Homo sapiens KIAA0676 protein (KIAA0676), transcript variant 1, mRNA	1276	+	678	G	3	R->R
CS2000170900004_507	AAH08919	NM_015043	0	Homo sapiens KIAA0676 protein (KIAA0676), transcript variant 2, mRNA	2117	+	507	C	3	H->H
CS2000171000002_160	Q9BTT7	NM_016138	0	Homo sapiens coenzyme Q7 homolog, ubiquinone (yeast) (COQ7), mRNA	836	+	160	T	3	D->D
CS2000171000002_169	Q9BTT7	NM_016138	0	Homo sapiens coenzyme Q7 homolog, ubiquinone (yeast) (COQ7), mRNA	836	+	169	C	3	N->N
CS2000171000002_187	Q9BTT7	NM_016138	0	Homo sapiens coenzyme Q7 homolog, ubiquinone (yeast) (COQ7), mRNA	836	+	187	G	3	R->R
CS2000171000002_382	Q9BTT7	NM_016138	0	Homo sapiens coenzyme Q7 homolog, ubiquinone (yeast) (COQ7), mRNA	836	+	382	T	3	N->N
CS2000171000002_397	Q9BTT7	NM_016138	0	Homo sapiens coenzyme Q7 homolog, ubiquinone (yeast) (COQ7), mRNA	836	+	397	T	3	A->A
CS2000171100001_96	BAC38700	NM_002358	0	Homo sapiens MAD2 mitotic arrest deficient-like 1 (yeast) (MAD2L1), mRNA	1503	+	96	G	3	Q->Q
CS2000171100001_351	BAC38700	NM_002358	0	Homo sapiens MAD2 mitotic arrest deficient-like 1 (yeast) (MAD2L1), mRNA	1503	+	351	T	3	N->N
CS2000171200002_1130	AAP88824	NM_004422	0	Homo sapiens dishevelled, dsh homolog 2 (Drosophila) (DVL2), mRNA	1499	+	1130	T	3	S->S
CS2000171200002_1139	AAP88824	NM_004422	0	Homo sapiens dishevelled, dsh homolog 2 (Drosophila) (DVL2), mRNA	1499	+	1139	C	3	H->H
CS2000172300001_2153	A3B2_HUMAN	NM_004644	0	Homo sapiens adaptor-related protein complex 3, beta 2 subunit (AP3B2), mRNA	2474	+	2153	T	3	I->I
CS2000172600003_854	NIP3_HUMAN	NM_004052	0	Homo sapiens BCL2/adenovirus E1B 19kDa interacting protein 3 (BNIP3), nuclear gene encoding mitochondrial protein, mRNA	1109	+	854	T	3	V->V
CS2000172700001_533	Q9BU31	XM_930418	0	PREDICTED: Homo sapiens hypothetical protein BC002926, transcript variant 1 (LOC90379), mRNA	1681	+	533	T	3	T->T
CS2000172700001_779	Q9BU31	XM_930418	0	PREDICTED: Homo sapiens hypothetical protein BC002926, transcript variant 1 (LOC90379), mRNA	1681	+	779	A	3	P->P
CS2000173400002_1319	Q969P0	NM_052868	0	Homo sapiens immunoglobulin superfamily, member 8 (IGSF8), mRNA	1753	+	1319	G	3	S->S
CS2000173700002_882	SR68_HUMAN	NM_014230	0	Homo sapiens signal recognition particle 68kDa (SRP68), mRNA	2057	+	882	T	3	D->D
CS2000174000003_264	Q07823	NM_014573	0	Homo sapiens transmembrane protein 97 (TMEM97), mRNA	1684	+	264	A	3	P->P
CS2000174800002_1433	SYN_HUMAN	NM_004539	0	Homo sapiens asparaginyl-tRNA synthetase (NARS), mRNA	2174	+	1433	T	3	F->F
CS2000174800002_1661	SYN_HUMAN	NM_004539	0	Homo sapiens asparaginyl-tRNA synthetase (NARS), mRNA	2174	+	1661	T	3	F->F
CS2000174800002_1674	SYN_HUMAN	NM_004539	0	Homo sapiens asparaginyl-tRNA synthetase (NARS), mRNA	2174	+	1674	T	1	L->L
CS2000175000001_729	AAP35803	NM_000107	1e-65	Homo sapiens damage-specific DNA binding protein 2, 48kDa (DDB2), mRNA	1314	-	729	A	3	P->P
CS2000175000002_860	AAP35803	NM_000107	0	Homo sapiens damage-specific DNA binding protein 2, 48kDa (DDB2), mRNA	1604	+	860	T	3	T->T
CS2000175600002_206	CN09_HUMAN	NM_144568	0	Homo sapiens transmembrane protein 55B (TMEM55B), mRNA	1687	+	206	C	3	P->P
CS2000176100002_886	Q99M39	NM_197967	7e-39	Homo sapiens BH3 interacting domain death agonist (BID), transcript variant 3, mRNA	1648	+	886	T	3	T->T
CS2000176900001_1054	HPT_HUMAN	NM_005143	0	Homo sapiens haptoglobin (HP), mRNA	1438	+	1054	G	3	Q->Q
CS2000177000001_1112	SA50_HUMAN	NM_015380	0	Homo sapiens sorting and assembly machinery component 50 homolog (S. cerevisiae) (SAMM50), mRNA	1807	+	1112	G	3	P->P
CS2000177000001_1142	SA50_HUMAN	NM_015380	0	Homo sapiens sorting and assembly machinery component 50 homolog (S. cerevisiae) (SAMM50), mRNA	1807	+	1142	T	3	G->G
CS2000177000001_1346	SA50_HUMAN	NM_015380	0	Homo sapiens sorting and assembly machinery component 50 homolog (S. cerevisiae) (SAMM50), mRNA	1807	+	1346	A	3	G->G
CS2000178900002_1008	WD18_HUMAN	NM_024100	0	Homo sapiens WD repeat domain 18 (WDR18), mRNA	3503	+	1008	T	3	G->G
CS2000179600001_2248	AAQ88895	NM_022367	0	Homo sapiens sema domain, immunoglobulin domain (Ig), transmembrane domain (TM) and short cytoplasmic domain, (semaphorin) 4A (SEMA4A), mRNA	3042	+	2248	G	3	T->T
CS2000180800002_673	AAH65729	NM_014066	0	Homo sapiens COMM domain containing 5 (COMMD5), mRNA	1044	+	673	A	3	V->V
CS2000181300001_453	MOG_BOVIN	NM_206809	0	Homo sapiens myelin oligodendrocyte glycoprotein (MOG), transcript variant alpha1, mRNA	2760	+	453	T	3	D->D
CS2000181800001_548	M2OM_BOVIN	NM_003562	0	Homo sapiens solute carrier family 25 (mitochondrial carrier; oxoglutarate carrier), member 11 (SLC25A11), mRNA	1802	+	548	T	3	T->T
CS2000183500001_235	Q9Y2P5	NM_012254	1e-85	Homo sapiens solute carrier family 27 (fatty acid transporter), member 5 (SLC27A5), mRNA	651	-	235	T	3	K->K
CS2000183700001_71	NF1C_RAT	NM_016143	0	Homo sapiens NSFL1 (p97) cofactor (p47) (NSFL1C), transcript variant 1, mRNA	1384	+	71	C	3	A->A
CS2000184400001_224	AAP35896	NM_006503	0	Homo sapiens proteasome (prosome, macropain) 26S subunit, ATPase, 4 (PSMC4), transcript variant 1, mRNA	1776	+	224	G	3	E->E
CS2000184900001_926	BAC86133	NM_015268	0	Homo sapiens DnaJ (Hsp40) homolog, subfamily C, member 13 (DNAJC13), mRNA	1912	+	926	A	3	L->L
CS2000185200001_549	CSK_HUMAN	NM_004383	0	Homo sapiens c-src tyrosine kinase (CSK), mRNA	2309	+	549	A	3	P->P
CS2000185500002_344	Q99M44	NM_152705	1e-105	Homo sapiens hypothetical protein MGC9850 (MGC9850), mRNA	1260	+	344	A	3	P->P
CS2000186600001_240	Q9H093	NM_030952	0	Homo sapiens NUAK family, SNF1-like kinase, 2 (NUAK2), mRNA	976	+	240	G	3	V->V
CS2000186600001_366	Q9H093	NM_030952	0	Homo sapiens NUAK family, SNF1-like kinase, 2 (NUAK2), mRNA	976	+	366	G	3	L->L
CS2000187700001_77	Q8WMD0	NM_152516	0	Homo sapiens copper metabolism (Murr1) domain containing 1 (COMMD1), mRNA	707	+	77	A	3	Q->Q
CS2000187900003_151	Q8K1X6	0	0	0	1099	+	151	A	3	L->L
CS2000188000002_571	Q7Z610	NM_145870	0	Homo sapiens glutathione transferase zeta 1 (maleylacetoacetate isomerase) (GSTZ1), transcript variant 1, mRNA	1380	+	571	G	3	P->P
CS2000188000002_907	Q7Z610	NM_145870	0	Homo sapiens glutathione transferase zeta 1 (maleylacetoacetate isomerase) (GSTZ1), transcript variant 1, mRNA	1380	+	907	A	3	A->A
CS2000189000001_498	BAC31969	NM_013354	0	Homo sapiens CCR4-NOT transcription complex, subunit 7 (CNOT7), transcript variant 1, mRNA	2805	+	498	A	3	Q->Q
CS2000189000001_720	BAC31969	NM_013354	0	Homo sapiens CCR4-NOT transcription complex, subunit 7 (CNOT7), transcript variant 1, mRNA	2805	+	720	G	3	G->G
CS2000189500002_420	ITPA_HUMAN	NM_033453	0	Homo sapiens inosine triphosphatase (nucleoside triphosphate pyrophosphatase) (ITPA), transcript variant 1, mRNA	1005	+	420	G	3	T->T
CS2000189600001_90	Q96B89	NM_016080	0	Homo sapiens chromosome 17 open reading frame 25 (C17orf25), mRNA	2766	+	90	C	3	C->C
CS2000189600001_204	Q96B89	NM_016080	0	Homo sapiens chromosome 17 open reading frame 25 (C17orf25), mRNA	2766	+	204	T	3	G->G
CS2000190300001_107	RU1C_HUMAN	NM_003093	0	Homo sapiens small nuclear ribonucleoprotein polypeptide C (SNRPC), mRNA	621	+	107	G	3	L->L
CS2000191100002_1049	BAT8_HUMAN	NM_025256	0	Homo sapiens euchromatic histone-lysine N-methyltransferase 2 (EHMT2), transcript variant NG36/G9a-SPI, mRNA	1659	+	1049	C	3	F->F
CS2000191100004_544	HMT1_HUMAN	NM_024757	0	Homo sapiens euchromatic histone-lysine N-methyltransferase 1 (EHMT1), mRNA	1517	+	544	G	3	P->P
CS2000191300002_222	Q86VX5	NM_031212	0	Homo sapiens solute carrier family 25, member 28 (SLC25A28), mRNA	1061	+	222	T	3	V->V
CS2000191600002_1245	Q9HAH6	NM_144710	0	Homo sapiens septin 10 (SEPT10), transcript variant 1, mRNA	2864	+	1245	C	3	Y->Y
CS2000191600004_436	AAH11922	NM_145799	0	Homo sapiens septin 6 (SEPT6), transcript variant I, mRNA	2277	+	436	G	3	E->E
CS2000191900001_387	Q9N0K1	NM_198793	0	Homo sapiens CD47 antigen (Rh-related antigen, integrin-associated signal transducer) (CD47), transcript variant 2, mRNA	4920	+	387	T	1	L->L
CS2000191900001_930	Q9N0K1	NM_198793	0	Homo sapiens CD47 antigen (Rh-related antigen, integrin-associated signal transducer) (CD47), transcript variant 2, mRNA	4920	+	930	C	1	L->L
CS2000192200001_405	Q86YB7	NM_018281	0	Homo sapiens enoyl Coenzyme A hydratase domain containing 2 (ECHDC2), mRNA	895	+	405	A	3	L->L
CS2000192500001_1411	SYW_BOVIN	NM_173701	0	Homo sapiens tryptophanyl-tRNA synthetase (WARS), transcript variant 2, mRNA	3332	+	1411	T	3	A->A
CS2000192600003_760	AAM48288	NM_005659	0	Homo sapiens ubiquitin fusion degradation 1 like (yeast) (UFD1L), transcript variant 1, mRNA	1590	+	760	T	3	D->D
CS2000192600003_772	AAM48288	NM_005659	0	Homo sapiens ubiquitin fusion degradation 1 like (yeast) (UFD1L), transcript variant 1, mRNA	1590	+	772	T	3	I->I
CS2000192600003_1153	AAM48288	NM_005659	0	Homo sapiens ubiquitin fusion degradation 1 like (yeast) (UFD1L), transcript variant 1, mRNA	1590	+	1153	G	3	E->E
CS2000192800001_342	Q9TTD3	0	0	0	1362	+	342	C	3	G->G
CS2000193600001_935	Q96L20	NM_022490	0	Homo sapiens polymerase (RNA) I polypeptide E, 53kDa (POLR1E), mRNA	1541	+	935	G	3	A->A
CS2000193600001_1278	Q96L20	NM_022490	0	Homo sapiens polymerase (RNA) I polypeptide E, 53kDa (POLR1E), mRNA	1541	+	1278	T	1	L->L
CS2000194000002_207	ACYM_BOVIN	NM_138448	0	Homo sapiens acylphosphatase 2, muscle type (ACYP2), mRNA	829	+	207	T	3	P->P
CS2000194300001_751	Q8NCR0	NM_152490	0	Homo sapiens UDP-GalNAc:betaGlcNAc beta 1,3-galactosaminyltransferase, polypeptide 2 (B3GALNT2), mRNA	1969	+	751	A	3	E->E
CS2000194300001_943	Q8NCR0	NM_152490	0	Homo sapiens UDP-GalNAc:betaGlcNAc beta 1,3-galactosaminyltransferase, polypeptide 2 (B3GALNT2), mRNA	1969	+	943	C	3	T->T
CS2000194300002_516	Q15813	NM_003193	0	Homo sapiens tubulin-specific chaperone e (TBCE), mRNA	1005	-	516	G	3	P->P
CS2000194800002_210	Q8N6M6	NM_032823	0	Homo sapiens chromosome 9 open reading frame 3 (C9orf3), mRNA	1783	+	210	C	3	V->V
CS2000195000001_416	ANX6_HUMAN	NM_001155	0	Homo sapiens annexin A6 (ANXA6), transcript variant 1, mRNA	2689	+	416	G	3	T->T
CS2000195500001_368	AAQ89262	NM_201446	0	Homo sapiens EGF-like-domain, multiple 7 (EGFL7), transcript variant 2, mRNA	1440	+	368	G	3	V->V
CS2000196900001_1078	Q8IV32	NM_022903	0	Homo sapiens coiled-coil domain containing 71 (CCDC71), mRNA	1933	+	1078	A	3	K->K
CS2000198200001_453	DPM1_HUMAN	NM_003859	0	Homo sapiens dolichyl-phosphate mannosyltransferase polypeptide 1, catalytic subunit (DPM1), mRNA	1061	+	453	C	3	V->V
CS2000199200001_1070	NFL2_HUMAN	NM_006164	0	Homo sapiens nuclear factor (erythroid-derived 2)-like 2 (NFE2L2), mRNA	2441	+	1070	C	3	A->A
CS2000199800001_577	Q8IW87	NM_080822	0	Homo sapiens candidate tumor suppressor in ovarian cancer 2 (OVCA2), mRNA	1038	+	577	A	3	Q->Q
CS2000200000001_6101	MPRI_BOVIN	NM_000876	0	Homo sapiens insulin-like growth factor 2 receptor (IGF2R), mRNA	9078	+	6101	C	3	G->G
CS2000201700002_163	AAH24418	NM_005850	0	Homo sapiens splicing factor 3b, subunit 4, 49kDa (SF3B4), mRNA	1601	+	163	G	3	L->L
CS2000202200001_180	Q8BPD9	NM_003079	0	Homo sapiens SWI/SNF related, matrix associated, actin dependent regulator of chromatin, subfamily e, member 1 (SMARCE1), mRNA	647	+	180	T	3	A->A
CS2000202200002_1175	AAH63700	NM_003079	0	Homo sapiens SWI/SNF related, matrix associated, actin dependent regulator of chromatin, subfamily e, member 1 (SMARCE1), mRNA	2575	+	1175	G	3	T->T
CS2000202200002_1301	AAH63700	NM_003079	0	Homo sapiens SWI/SNF related, matrix associated, actin dependent regulator of chromatin, subfamily e, member 1 (SMARCE1), mRNA	2575	+	1301	T	3	P->P
CS2000202500002_547	Q9BV19	NM_024097	0	Homo sapiens chromosome 1 open reading frame 50 (C1orf50), mRNA	949	+	547	T	1	L->L
CS2000203200004_472	DHA1_BOVIN	NM_000689	0	Homo sapiens aldehyde dehydrogenase 1 family, member A1 (ALDH1A1), mRNA	2087	+	472	C	3	R->R
CS2000203700001_1600	Q8T5T4	NM_001762	0	Homo sapiens chaperonin containing TCP1, subunit 6A (zeta 1) (CCT6A), transcript variant 1, mRNA	2325	+	1600	C	3	D->D
CS2000204100001_789	ANMX_HUMAN	NM_019023	0	Homo sapiens protein arginine methyltransferase 7 (PRMT7), mRNA	2752	+	789	T	3	N->N
CS2000204900002_753	Q8C6U5	NM_018198	0	Homo sapiens DnaJ (Hsp40) homolog, subfamily C, member 11 (DNAJC11), mRNA	994	+	753	G	3	V->V
CS2000205100001_83	AAR88651	NM_182513	0	Homo sapiens spindle pole body component 24 homolog (S. cerevisiae) (SPBC24), mRNA	737	+	83	A	3	A->A
CS2000205100001_119	AAR88651	NM_182513	0	Homo sapiens spindle pole body component 24 homolog (S. cerevisiae) (SPBC24), mRNA	737	+	119	A	3	E->E
CS2000205300001_513	ERC1_HUMAN	NM_001983	0	Homo sapiens excision repair cross-complementing rodent repair deficiency, complementation group 1 (includes overlapping antisense sequence) (ERCC1), transcript variant 2, mRNA	1054	+	513	T	3	R->R
CS2000205500001_142	CAA57821	NM_004935	0	Homo sapiens cyclin-dependent kinase 5 (CDK5), mRNA	1171	+	142	T	3	Y->Y
CS2000205800001_550	PTN_BOVIN	NM_002825	0	Homo sapiens pleiotrophin (heparin binding growth factor 8, neurite growth-promoting factor 1) (PTN), mRNA	1560	+	550	A	3	R->R
CS2000206600002_554	Q95L38	NM_002317	0	Homo sapiens lysyl oxidase (LOX), mRNA	2066	+	554	A	3	S->S
CS2000206700002_539	CRGB_BOVIN	NM_005210	0	Homo sapiens crystallin, gamma B (CRYGB), mRNA	623	+	539	C	1	R->R
CS2000207000002_634	MAPA_RAT	NM_002373	0	Homo sapiens microtubule-associated protein 1A (MAP1A), mRNA	2435	+	634	A	3	T->T
CS2000207200002_846	IRE1_HUMAN	NM_002197	0	Homo sapiens aconitase 1, soluble (ACO1), mRNA	1550	+	846	G	3	L->L
CS2000207500001_428	Q96F25	NM_144988	0	Homo sapiens asparagine-linked glycosylation 14 homolog (yeast) (ALG14), mRNA	1712	+	428	T	3	A->A
CS2000207500001_479	Q96F25	NM_144988	0	Homo sapiens asparagine-linked glycosylation 14 homolog (yeast) (ALG14), mRNA	1712	+	479	C	3	V->V
CS2000208300001_821	AAH63130	NM_199136	0	Homo sapiens hypothetical protein MGC72075 (MGC72075), mRNA	1395	+	821	T	3	S->S
CS2000208400002_469	BAA20824	NM_004734	0	Homo sapiens doublecortin and CaM kinase-like 1 (DCAMKL1), mRNA	1050	+	469	G	3	V->V
CS2000209200002_425	SYSM_BOVIN	NM_017827	0	Homo sapiens seryl-tRNA synthetase 2 (SARS2), mRNA	2218	+	425	A	3	A->A
CS2000209200002_434	SYSM_BOVIN	NM_017827	0	Homo sapiens seryl-tRNA synthetase 2 (SARS2), mRNA	2218	+	434	G	3	R->R
CS2000209200002_440	SYSM_BOVIN	NM_017827	0	Homo sapiens seryl-tRNA synthetase 2 (SARS2), mRNA	2218	+	440	T	3	D->D
CS2000209200002_1718	SYSM_BOVIN	NM_017827	0	Homo sapiens seryl-tRNA synthetase 2 (SARS2), mRNA	2218	+	1718	A	3	E->E
CS2000209700001_484	Q9UBF9	NM_006790	0	Homo sapiens myotilin (MYOT), mRNA	2281	+	484	A	3	I->I
CS2000210700002_218	RM03_HUMAN	NM_007208	0	Homo sapiens mitochondrial ribosomal protein L3 (MRPL3), nuclear gene encoding mitochondrial protein, mRNA	1581	+	218	C	3	G->G
CS2000210900002_487	Q9BRJ7	NM_032349	0	Homo sapiens nudix (nucleoside diphosphate linked moiety X)-type motif 16-like 1 (NUDT16L1), mRNA	1073	+	487	A	3	E->E
CS2000210900003_286	COXO_BOVIN	NM_001867	2e-76	Homo sapiens cytochrome c oxidase subunit VIIc (COX7C), nuclear gene encoding mitochondrial protein, mRNA	566	+	286	G	3	L->L
CS2000211100003_664	Q7Z6M5	NM_003127	0	Homo sapiens spectrin, alpha, non-erythrocytic 1 (alpha-fodrin) (SPTAN1), mRNA	3340	+	664	G	3	R->R
CS2000211100003_931	Q7Z6M5	NM_003127	0	Homo sapiens spectrin, alpha, non-erythrocytic 1 (alpha-fodrin) (SPTAN1), mRNA	3340	+	931	C	3	N->N
CS2000211800001_277	AAH06193	NM_025179	0	Homo sapiens plexin A2 (PLXNA2), mRNA	1090	+	277	T	3	G->G
CS2000211800001_442	AAH06193	NM_025179	0	Homo sapiens plexin A2 (PLXNA2), mRNA	1090	+	442	C	3	D->D
CS2000211800001_484	AAH06193	NM_025179	0	Homo sapiens plexin A2 (PLXNA2), mRNA	1090	+	484	C	3	R->R
CS2000211800001_580	AAH06193	NM_025179	0	Homo sapiens plexin A2 (PLXNA2), mRNA	1090	+	580	G	3	T->T
CS2000211800001_601	AAH06193	NM_025179	0	Homo sapiens plexin A2 (PLXNA2), mRNA	1090	+	601	A	3	V->V
CS2000213100002_656	ZO2_CANFA	NM_004817	0	Homo sapiens tight junction protein 2 (zona occludens 2) (TJP2), transcript variant 1, mRNA	1432	+	656	A	3	T->T
CS2000213400001_545	CGL1_MOUSE	NM_018235	0	Homo sapiens CNDP dipeptidase 2 (metallopeptidase M20 family) (CNDP2), mRNA	2007	+	545	G	3	P->P
CS2000214000001_559	Q9UNQ7	NM_005134	0	Homo sapiens protein phosphatase 4, regulatory subunit 1 (PPP4R1), mRNA	1464	+	559	G	3	L->L
CS2000214600002_3252	AAO44952	NM_001379	0	Homo sapiens DNA (cytosine-5-)-methyltransferase 1 (DNMT1), mRNA	5193	+	3252	C	3	L->L
CS2000214600002_3327	AAO44952	NM_001379	0	Homo sapiens DNA (cytosine-5-)-methyltransferase 1 (DNMT1), mRNA	5193	+	3327	A	3	K->K
CS2000214600002_3594	AAO44952	NM_001379	0	Homo sapiens DNA (cytosine-5-)-methyltransferase 1 (DNMT1), mRNA	5193	+	3594	T	3	A->A
CS2000214600002_3642	AAO44952	NM_001379	0	Homo sapiens DNA (cytosine-5-)-methyltransferase 1 (DNMT1), mRNA	5193	+	3642	C	3	D->D
CS2000214600002_3652	AAO44952	NM_001379	0	Homo sapiens DNA (cytosine-5-)-methyltransferase 1 (DNMT1), mRNA	5193	+	3652	T	1	L->L
CS2000214600002_3681	AAO44952	NM_001379	0	Homo sapiens DNA (cytosine-5-)-methyltransferase 1 (DNMT1), mRNA	5193	+	3681	T	3	F->F
CS2000214600002_3732	AAO44952	NM_001379	0	Homo sapiens DNA (cytosine-5-)-methyltransferase 1 (DNMT1), mRNA	5193	+	3732	T	3	S->S
CS2000214600002_4026	AAO44952	NM_001379	0	Homo sapiens DNA (cytosine-5-)-methyltransferase 1 (DNMT1), mRNA	5193	+	4026	G	3	V->V
CS2000214600002_4110	AAO44952	NM_001379	0	Homo sapiens DNA (cytosine-5-)-methyltransferase 1 (DNMT1), mRNA	5193	+	4110	C	3	S->S
CS2000214600002_4569	AAO44952	NM_001379	0	Homo sapiens DNA (cytosine-5-)-methyltransferase 1 (DNMT1), mRNA	5193	+	4569	C	3	T->T
CS2000214700001_510	Q8WTS4	NM_000108	0	Homo sapiens dihydrolipoamide dehydrogenase (E3 component of pyruvate dehydrogenase complex, 2-oxo-glutarate complex, branched chain keto acid dehydrogenase complex) (DLD), mRNA	1855	+	510	T	3	L->L
CS2000216300001_338	Q8NBT0	NM_015426	0	Homo sapiens WD repeat domain 51A (WDR51A), mRNA	1747	+	338	C	3	N->N
CS2000216900002_331	ADA_BOVIN	NM_000022	0	Homo sapiens adenosine deaminase (ADA), mRNA	1621	+	331	C	3	L->L
CS2000216900002_1081	ADA_BOVIN	NM_000022	0	Homo sapiens adenosine deaminase (ADA), mRNA	1621	+	1081	G	3	T->T
CS2000217500001_638	AAP35649	NM_153326	0	Homo sapiens aldo-keto reductase family 1, member A1 (aldehyde reductase) (AKR1A1), transcript variant 2, mRNA	1459	+	638	T	3	P->P
CS2000217800001_520	INPP_BOVIN	NM_002194	0	Homo sapiens inositol polyphosphate-1-phosphatase (INPP1), mRNA	1614	+	520	T	3	P->P
CS2000217800001_571	INPP_BOVIN	NM_002194	0	Homo sapiens inositol polyphosphate-1-phosphatase (INPP1), mRNA	1614	+	571	G	3	K->K
CS2000217800001_1219	INPP_BOVIN	NM_002194	0	Homo sapiens inositol polyphosphate-1-phosphatase (INPP1), mRNA	1614	+	1219	G	3	G->G
CS2000217900001_1107	NNP1_HUMAN	NM_003683	0	Homo sapiens DNA segment on chromosome 21 (unique) 2056 expressed sequence (D21S2056E), mRNA	1682	+	1107	A	3	A->A
CS2000218000002_315	Q811P3	NM_007078	0	Homo sapiens LIM domain binding 3 (LDB3), mRNA	693	+	315	G	3	T->T
CS2000218000002_327	Q811P3	NM_007078	0	Homo sapiens LIM domain binding 3 (LDB3), mRNA	693	+	327	A	3	S->S
CS2000218200001_737	TBG1_HUMAN	NM_001070	0	Homo sapiens tubulin, gamma 1 (TUBG1), mRNA	1664	+	737	A	3	L->L
CS2000218200001_860	TBG1_HUMAN	NM_001070	0	Homo sapiens tubulin, gamma 1 (TUBG1), mRNA	1664	+	860	T	3	N->N
CS2000218200001_887	TBG1_HUMAN	NM_001070	0	Homo sapiens tubulin, gamma 1 (TUBG1), mRNA	1664	+	887	C	3	L->L
CS2000218200002_975	TBG1_HUMAN	NM_016437	0	Homo sapiens tubulin, gamma 2 (TUBG2), mRNA	1988	+	975	T	3	N->N
CS2000218500001_1144	CD44_BOVIN	NM_001001391	0	Homo sapiens CD44 antigen (Indian blood group) (CD44), transcript variant 4, mRNA	2095	+	1144	C	3	N->N
CS2000220000001_799	Q7Z757	NM_006185	0	Homo sapiens nuclear mitotic apparatus protein 1 (NUMA1), mRNA	1009	+	799	C	3	R->R
CS2000220100003_580	GB11_BOVIN	NM_002067	0	Homo sapiens guanine nucleotide binding protein (G protein), alpha 11 (Gq class) (GNA11), mRNA	1532	+	580	A	3	V->V
CS2000220100003_685	GB11_BOVIN	NM_002067	0	Homo sapiens guanine nucleotide binding protein (G protein), alpha 11 (Gq class) (GNA11), mRNA	1532	+	685	T	3	Y->Y
CS2000220600002_1052	Q9GMS6	NM_023075	0	Homo sapiens metallophosphoesterase 1 (MPPE1), transcript variant 1, mRNA	1904	+	1052	C	3	S->S
CS2000220600002_1325	Q9GMS6	NM_023075	0	Homo sapiens metallophosphoesterase 1 (MPPE1), transcript variant 1, mRNA	1904	+	1325	A	3	P->P
CS2000220900001_1164	XRC1_HUMAN	NM_006297	0	Homo sapiens X-ray repair complementing defective repair in Chinese hamster cells 1 (XRCC1), mRNA	2104	+	1164	T	3	C->C
CS2000221100001_162	Q86XF4	NM_003926	0	Homo sapiens methyl-CpG binding domain protein 3 (MBD3), mRNA	2093	+	162	C	3	G->G
CS2000222200001_439	Q9H3P3	NM_001533	0	Homo sapiens heterogeneous nuclear ribonucleoprotein L (HNRPL), transcript variant 1, mRNA	2186	+	439	T	3	I->I
CS2000222600001_832	AAH08335	NM_020812	0	Homo sapiens dedicator of cytokinesis 6 (DOCK6), mRNA	1884	+	832	C	3	F->F
CS2000222600001_871	AAH08335	NM_020812	0	Homo sapiens dedicator of cytokinesis 6 (DOCK6), mRNA	1884	+	871	T	3	I->I
CS2000222600001_1159	AAH08335	NM_020812	0	Homo sapiens dedicator of cytokinesis 6 (DOCK6), mRNA	1884	+	1159	A	3	T->T
CS2000222600001_1333	AAH08335	NM_020812	0	Homo sapiens dedicator of cytokinesis 6 (DOCK6), mRNA	1884	+	1333	T	3	G->G
CS2000222600001_1481	AAH08335	NM_020812	0	Homo sapiens dedicator of cytokinesis 6 (DOCK6), mRNA	1884	+	1481	A	1	R->R
CS2000223100001_1709	BAB86781	NM_001089	0	Homo sapiens ATP-binding cassette, sub-family A (ABC1), member 3 (ABCA3), mRNA	2898	+	1709	T	3	P->P
CS2000225000002_1410	NMT1_BOVIN	NM_021079	0	Homo sapiens N-myristoyltransferase 1 (NMT1), mRNA	1516	+	1410	C	3	G->G
CS2000225300002_749	EXT1_CRIGR	NM_000127	0	Homo sapiens exostoses (multiple) 1 (EXT1), mRNA	1298	+	749	C	3	T->T
CS2000225500001_1889	MCM7_HUMAN	NM_005916	0	Homo sapiens MCM7 minichromosome maintenance deficient 7 (S. cerevisiae) (MCM7), transcript variant 1, mRNA	2460	+	1889	C	3	Y->Y
CS2000225700001_471	TRUA_HUMAN	NM_001002020	0	Homo sapiens pseudouridylate synthase 1 (PUS1), transcript variant 3, mRNA	1646	+	471	T	3	H->H
CS2000225700001_846	TRUA_HUMAN	NM_001002020	0	Homo sapiens pseudouridylate synthase 1 (PUS1), transcript variant 3, mRNA	1646	+	846	C	3	H->H
CS2000225700001_873	TRUA_HUMAN	NM_001002020	0	Homo sapiens pseudouridylate synthase 1 (PUS1), transcript variant 3, mRNA	1646	+	873	C	3	L->L
CS2000225700001_897	TRUA_HUMAN	NM_001002020	0	Homo sapiens pseudouridylate synthase 1 (PUS1), transcript variant 3, mRNA	1646	+	897	C	3	F->F
CS2000225800002_886	Q8CAY7	NM_001014438	0	Homo sapiens cysteinyl-tRNA synthetase (CARS), transcript variant 4, mRNA	1774	+	886	A	3	K->K
CS2000226000001_752	AAP35971	NM_002817	0	Homo sapiens proteasome (prosome, macropain) 26S subunit, non-ATPase, 13 (PSMD13), transcript variant 1, mRNA	1738	+	752	A	3	T->T
CS2000226200001_708	FLT1_PANTR	NM_005803	0	Homo sapiens flotillin 1 (FLOT1), mRNA	2137	+	708	G	3	G->G
CS2000226200001_1194	FLT1_PANTR	NM_005803	0	Homo sapiens flotillin 1 (FLOT1), mRNA	2137	+	1194	A	3	Q->Q
CS2000226200001_1269	FLT1_PANTR	NM_005803	0	Homo sapiens flotillin 1 (FLOT1), mRNA	2137	+	1269	A	3	K->K
CS2000226200001_1317	FLT1_PANTR	NM_005803	0	Homo sapiens flotillin 1 (FLOT1), mRNA	2137	+	1317	A	3	A->A
CS2000226200001_1464	FLT1_PANTR	NM_005803	0	Homo sapiens flotillin 1 (FLOT1), mRNA	2137	+	1464	A	3	L->L
CS2000226900002_442	IL2A_BOVIN	NM_000417	7e-52	Homo sapiens interleukin 2 receptor, alpha (IL2RA), mRNA	2816	+	442	T	3	C->C
CS2000226900002_556	IL2A_BOVIN	NM_000417	7e-52	Homo sapiens interleukin 2 receptor, alpha (IL2RA), mRNA	2816	+	556	T	3	A->A
CS2000226900002_586	IL2A_BOVIN	NM_000417	7e-52	Homo sapiens interleukin 2 receptor, alpha (IL2RA), mRNA	2816	+	586	T	3	P->P
CS2000227100001_1530	Q9BWD2	NM_006842	0	Homo sapiens splicing factor 3b, subunit 2, 145kDa (SF3B2), mRNA	2911	+	1530	T	3	F->F
CS2000227500002_1347	CAE17516	NM_199242	0	Homo sapiens unc-13 homolog D (C. elegans) (UNC13D), mRNA	1565	+	1347	T	3	H->H
CS2000227900001_2202	BAC38390	NM_012469	0	Homo sapiens chromosome 20 open reading frame 14 (C20orf14), mRNA	3154	+	2202	G	3	A->A
CS2000228400003_652	AAM98754	NM_173546	0	Homo sapiens kelch domain containing 8B (KLHDC8B), mRNA	1281	+	652	T	3	P->P
CS2000228500001_806	K406_HUMAN	NM_014657	0	Homo sapiens KIAA0406 gene product (KIAA0406), mRNA	2044	+	806	T	3	D->D
CS2000228800002_1229	AAR24536	XM_938958	3e-52	PREDICTED: Homo sapiens hypothetical protein MGC16121 (MGC16121), mRNA	1964	-	1229	C	3	V->V
CS2000228800002_1757	AAR24536	XM_938958	3e-52	PREDICTED: Homo sapiens hypothetical protein MGC16121 (MGC16121), mRNA	1964	-	1757	T	3	K->K
CS2000229200003_767	Q8K412	NM_017883	0	Homo sapiens WD repeat domain 13 (WDR13), mRNA	913	+	767	C	3	D->D
CS2000229600002_354	DNL1_HUMAN	NM_000234	0	Homo sapiens ligase I, DNA, ATP-dependent (LIG1), mRNA	1408	+	354	T	3	I->I
CS2000230200004_282	AAP35452	NM_001313	0	Homo sapiens collapsin response mediator protein 1 (CRMP1), transcript variant 2, mRNA	1776	+	282	C	3	G->G
CS2000230500001_7160	FBN1_BOVIN	NM_000138	0	Homo sapiens fibrillin 1 (Marfan syndrome) (FBN1), mRNA	9540	+	7160	G	3	G->G
CS2000230500001_7184	FBN1_BOVIN	NM_000138	0	Homo sapiens fibrillin 1 (Marfan syndrome) (FBN1), mRNA	9540	+	7184	T	3	C->C
CS2000230500001_7229	FBN1_BOVIN	NM_000138	0	Homo sapiens fibrillin 1 (Marfan syndrome) (FBN1), mRNA	9540	+	7229	A	3	E->E
CS2000230900003_710	BAD05134	NM_199511	0	Homo sapiens steroid sensitive gene 1 (URB), transcript variant 1, mRNA	2658	+	710	T	3	L->L
CS2000230900003_1106	BAD05134	NM_199511	0	Homo sapiens steroid sensitive gene 1 (URB), transcript variant 1, mRNA	2658	+	1106	A	3	E->E
CS2000230900003_2009	BAD05134	NM_199511	0	Homo sapiens steroid sensitive gene 1 (URB), transcript variant 1, mRNA	2658	+	2009	C	3	A->A
CS2000231500001_170	RU2B_HUMAN	NM_003092	0	Homo sapiens small nuclear ribonucleoprotein polypeptide B'' (SNRPB2), transcript variant 1, mRNA	1092	+	170	C	3	I->I
CS2000231500001_551	RU2B_HUMAN	NM_003092	0	Homo sapiens small nuclear ribonucleoprotein polypeptide B'' (SNRPB2), transcript variant 1, mRNA	1092	+	551	C	3	L->L
CS2000231500002_873	RU1A_HUMAN	NM_004596	0	Homo sapiens small nuclear ribonucleoprotein polypeptide A (SNRPA), mRNA	1282	+	873	A	3	E->E
CS2000231700001_352	Q9DBS2	NM_182752	0	Homo sapiens family with sequence similarity 79, member A (FAM79A), mRNA	1260	+	352	A	3	Q->Q
CS2000232500001_1143	Q9BTK6	NM_024516	0	Homo sapiens chromosome 16 open reading frame 53 (C16orf53), mRNA	1370	+	1143	T	3	F->F
CS2000233400001_329	Q8BTV1	NM_178234	0	Homo sapiens tumor suppressor candidate 3 (TUSC3), transcript variant 2, mRNA	946	+	329	T	1	L->L
CS2000233700001_348	Q9Y3E7	NM_016079	0	Homo sapiens vacuolar protein sorting 24 (yeast) (VPS24), transcript variant 1, mRNA	1317	+	348	A	3	K->K
CS2000233700001_720	Q9Y3E7	NM_016079	0	Homo sapiens vacuolar protein sorting 24 (yeast) (VPS24), transcript variant 1, mRNA	1317	+	720	C	3	R->R
CS2000234200002_559	C79A_BOVIN	NM_001783	1e-117	Homo sapiens CD79A antigen (immunoglobulin-associated alpha) (CD79A), transcript variant 1, mRNA	1267	+	559	C	3	D->D
CS2000234700002_1151	CAE45795	NM_032889	0	Homo sapiens major facilitator superfamily domain containing 5 (MFSD5), mRNA	1789	+	1151	G	3	V->V
CS2000235000002_190	BAC36966	NM_032231	0	Homo sapiens family with sequence similarity 96, member A (FAM96A), transcript variant 1, mRNA	1009	+	190	G	3	L->L
CS2000235200002_746	CD36_BOVIN	NM_000072	0	Homo sapiens CD36 antigen (collagen type I receptor, thrombospondin receptor) (CD36), transcript variant 3, mRNA	2825	+	746	T	3	G->G
CS2000237100001_381	ZEY1_HUMAN	NM_178441	0	Homo sapiens zinc finger, FYVE domain containing 1 (ZFYVE1), transcript variant 2, mRNA	957	+	381	A	3	Q->Q
CS2000237400003_285	Q8N2H2	NM_016457	0	Homo sapiens protein kinase D2 (PRKD2), mRNA	1211	+	285	A	3	Q->Q
CS2000237400003_834	Q8N2H2	NM_016457	0	Homo sapiens protein kinase D2 (PRKD2), mRNA	1211	+	834	G	3	E->E
CS2000237700001_330	EM55_HUMAN	NM_002436	0	Homo sapiens membrane protein, palmitoylated 1, 55kDa (MPP1), mRNA	1072	+	330	A	3	E->E
CS2000238100001_348	Q8BLY9	NM_013262	0	Homo sapiens myosin regulatory light chain interacting protein (MYLIP), mRNA	2194	+	348	G	3	L->L
CS2000238300001_1265	FK10_HUMAN	NM_021939	0	Homo sapiens FK506 binding protein 10, 65 kDa (FKBP10), mRNA	2158	+	1265	T	3	A->A
CS2000238700001_68	Q86SG2	NM_144994	1e-88	Homo sapiens ankyrin repeat domain 23 (ANKRD23), mRNA	649	+	68	C	3	T->T
CS2000239100001_262	TNR3_HUMAN	NM_002342	0	Homo sapiens lymphotoxin beta receptor (TNFR superfamily, member 3) (LTBR), mRNA	2268	+	262	T	3	C->C
CS2000239200002_135	Q9D2R6	XR_000542	0	PREDICTED: Homo sapiens coiled-coil domain containing 56 (CCDC56), misc RNA	841	+	135	T	3	I->I
CS2000239900001_944	O88543	NM_003653	0	Homo sapiens COP9 constitutive photomorphogenic homolog subunit 3 (Arabidopsis) (COPS3), mRNA	1996	+	944	C	3	N->N
CS2000240100001_711	AR72_MOUSE	NM_003689	0	Homo sapiens aldo-keto reductase family 7, member A2 (aflatoxin aldehyde reductase) (AKR7A2), mRNA	1342	+	711	A	1	R->R
CS2000240100001_761	AR72_MOUSE	NM_003689	0	Homo sapiens aldo-keto reductase family 7, member A2 (aflatoxin aldehyde reductase) (AKR7A2), mRNA	1342	+	761	C	3	F->F
CS2000240100001_926	AR72_MOUSE	NM_003689	0	Homo sapiens aldo-keto reductase family 7, member A2 (aflatoxin aldehyde reductase) (AKR7A2), mRNA	1342	+	926	T	3	G->G
CS2000240600003_243	Q96EH3	NM_138446	0	Homo sapiens chromosome 7 open reading frame 30 (C7orf30), mRNA	650	+	243	C	3	S->S
CS2000240800001_187	Q29042	NM_002003	0	Homo sapiens ficolin (collagen/fibrinogen domain containing) 1 (FCN1), mRNA	1438	+	187	T	3	T->T
CS2000240800001_349	Q29042	NM_002003	0	Homo sapiens ficolin (collagen/fibrinogen domain containing) 1 (FCN1), mRNA	1438	+	349	T	3	P->P
CS2000241600003_2037	Q9UHD8	NM_006640	0	Homo sapiens septin 9 (SEPT9), mRNA	3330	+	2037	T	3	S->S
CS2000241600003_2763	Q9UHD8	NM_006640	0	Homo sapiens septin 9 (SEPT9), mRNA	3330	+	2763	G	3	K->K
CS2000242200001_549	HS74_HUMAN	NM_002154	0	Homo sapiens heat shock 70kDa protein 4 (HSPA4), transcript variant 1, mRNA	1607	+	549	A	3	Q->Q
CS2000242800001_194	ACDM_HUMAN	NM_000016	0	Homo sapiens acyl-Coenzyme A dehydrogenase, C-4 to C-12 straight chain (ACADM), nuclear gene encoding mitochondrial protein, mRNA	2199	+	194	A	3	Q->Q
CS2000242900001_418	IMP1_HUMAN	NM_130759	4e-86	Homo sapiens GTPase, IMAP family member 1 (GIMAP1), mRNA	1237	+	418	G	3	A->A
CS2000242900001_463	IMP1_HUMAN	NM_130759	4e-86	Homo sapiens GTPase, IMAP family member 1 (GIMAP1), mRNA	1237	+	463	T	3	P->P
CS2000243100002_88	Q9HCR1	NM_130390	0	Homo sapiens tripartite motif-containing 34 (TRIM34), transcript variant 3, mRNA	647	+	88	C	1	R->R
CS2000243300001_233	Q8K2B4	NM_145080	0	Homo sapiens non-SMC element 1 homolog (S. cerevisiae) (NSMCE1), mRNA	1054	+	233	C	1	L->L
CS2000243500001_925	BAC34348	NM_003827	0	Homo sapiens N-ethylmaleimide-sensitive factor attachment protein, alpha (NAPA), mRNA	1694	+	925	C	1	L->L
CS2000243500001_960	BAC34348	NM_003827	0	Homo sapiens N-ethylmaleimide-sensitive factor attachment protein, alpha (NAPA), mRNA	1694	+	960	A	3	E->E
CS2000243500003_573	AAQ89137	NM_015393	0	Homo sapiens DKFZP564O0823 protein (DKFZP564O0823), mRNA	1392	+	573	G	3	T->T
CS2000243600001_1723	Q14675	NM_015354	0	Homo sapiens nucleoporin 188kDa (NUP188), mRNA	2885	+	1723	C	3	V->V
CS2000243700001_714	AAP22334	NM_181471	0	Homo sapiens replication factor C (activator 1) 2, 40kDa (RFC2), transcript variant 1, mRNA	1989	+	714	T	3	D->D
CS2000243800001_1206	Q9UFC0	NM_152892	0	Homo sapiens hypothetical protein DKFZp434K1815 (DKFZp434K1815), mRNA	2356	+	1206	A	3	Q->Q
CS2000244200001_258	GLTP_BOVIN	NM_016433	0	Homo sapiens glycolipid transfer protein (GLTP), mRNA	1750	+	258	A	3	K->K
CS2000244200001_333	GLTP_BOVIN	NM_016433	0	Homo sapiens glycolipid transfer protein (GLTP), mRNA	1750	+	333	A	3	Q->Q
CS2000244200001_432	GLTP_BOVIN	NM_016433	0	Homo sapiens glycolipid transfer protein (GLTP), mRNA	1750	+	432	T	3	I->I
CS2000244200001_456	GLTP_BOVIN	NM_016433	0	Homo sapiens glycolipid transfer protein (GLTP), mRNA	1750	+	456	T	3	C->C
CS2000244200001_486	GLTP_BOVIN	NM_016433	0	Homo sapiens glycolipid transfer protein (GLTP), mRNA	1750	+	486	T	3	N->N
CS2000244200001_501	GLTP_BOVIN	NM_016433	0	Homo sapiens glycolipid transfer protein (GLTP), mRNA	1750	+	501	T	3	N->N
CS2000244200001_567	GLTP_BOVIN	NM_016433	0	Homo sapiens glycolipid transfer protein (GLTP), mRNA	1750	+	567	A	3	Q->Q
CS2000244200001_591	GLTP_BOVIN	NM_016433	0	Homo sapiens glycolipid transfer protein (GLTP), mRNA	1750	+	591	C	3	Y->Y
CS2000244200001_696	GLTP_BOVIN	NM_016433	0	Homo sapiens glycolipid transfer protein (GLTP), mRNA	1750	+	696	T	3	D->D
CS2000244300001_50	ATPO_BOVIN	NM_001697	0	Homo sapiens ATP synthase, H+ transporting, mitochondrial F1 complex, O subunit (oligomycin sensitivity conferring protein) (ATP5O), nuclear gene encoding mitochondrial protein, mRNA	773	+	50	G	3	L->L
CS2000244800002_407	AOFA_BOVIN	NM_000240	0	Homo sapiens monoamine oxidase A (MAOA), nuclear gene encoding mitochondrial protein, mRNA	1963	+	407	C	3	L->L
CS2000244800002_1556	AOFA_BOVIN	NM_000240	0	Homo sapiens monoamine oxidase A (MAOA), nuclear gene encoding mitochondrial protein, mRNA	1963	+	1556	G	3	S->S
CS2000245800001_1587	Q7RTN6	NM_001003788	0	Homo sapiens protein kinase LYK5 (LYK5), transcript variant 4, mRNA	2321	+	1587	T	3	D->D
CS2000246500005_398	AAH61017	NM_001013625	0	Homo sapiens chromosome 1 open reading frame 192 (C1orf192), mRNA	1793	+	398	T	3	S->S
CS2000248300001_227	AAQ88786	NM_016579	9e-47	Homo sapiens CD320 antigen (CD320), mRNA	1163	+	227	A	3	S->S
CS2000249200001_921	TPC4_HUMAN	NM_016146	0	Homo sapiens trafficking protein particle complex 4 (TRAPPC4), mRNA	1250	+	921	T	1	L->L
CS2000249600001_214	NUOM_BOVIN	NM_001001503	2e-49	Homo sapiens NADH dehydrogenase (ubiquinone) flavoprotein 3, 10kDa (NDUFV3), nuclear gene encoding mitochondrial protein, transcript variant 2, mRNA	888	+	214	T	3	A->A
CS2000250100001_387	TF2B_HUMAN	NM_001514	0	Homo sapiens general transcription factor IIB (GTF2B), mRNA	1497	+	387	T	3	S->S
CS2000250600001_941	Q8WMV1	NM_003273	0	Homo sapiens transmembrane 7 superfamily member 2 (TM7SF2), mRNA	1676	+	941	T	3	L->L
CS2000250600001_1343	Q8WMV1	NM_003273	0	Homo sapiens transmembrane 7 superfamily member 2 (TM7SF2), mRNA	1676	+	1343	T	3	Y->Y
CS2000251200003_1775	AAR19788	NM_004104	0	Homo sapiens fatty acid synthase (FASN), mRNA	2639	+	1775	T	3	Y->Y
CS2000251200005_582	Q9HAE9	NM_024527	0	Homo sapiens abhydrolase domain containing 8 (ABHD8), mRNA	1237	+	582	T	1	L->L
CS2000252500001_610	Q99K57	NM_000820	0	Homo sapiens growth arrest-specific 6 (GAS6), mRNA	2448	+	610	T	3	Y->Y
CS2000252500001_2005	Q99K57	NM_000820	0	Homo sapiens growth arrest-specific 6 (GAS6), mRNA	2448	+	2005	T	3	A->A
CS2000252500001_2068	Q99K57	NM_000820	0	Homo sapiens growth arrest-specific 6 (GAS6), mRNA	2448	+	2068	T	3	A->A
CS2000252900002_496	YE01_MOUSE	NM_022762	0	Homo sapiens hypothetical protein FLJ22318 (FLJ22318), mRNA	1962	+	496	T	3	D->D
CS2000253300001_266	CD5_BOVIN	NM_014207	0	Homo sapiens CD5 antigen (p56-62) (CD5), mRNA	2811	+	266	A	3	V->V
CS2000253300001_602	CD5_BOVIN	NM_014207	0	Homo sapiens CD5 antigen (p56-62) (CD5), mRNA	2811	+	602	A	3	R->R
CS2000253300001_782	CD5_BOVIN	NM_014207	0	Homo sapiens CD5 antigen (p56-62) (CD5), mRNA	2811	+	782	T	3	P->P
CS2000253900003_682	U119_HUMAN	NM_005148	0	Homo sapiens unc-119 homolog (C. elegans) (UNC119), transcript variant 1, mRNA	1471	+	682	A	3	P->P
CS2000254900001_886	TRMU_HUMAN	NM_001008568	0	Homo sapiens tRNA 5-methylaminomethyl-2-thiouridylate methyltransferase (TRMU), nuclear gene encoding mitochondrial protein, transcript variant 2, mRNA	1590	+	886	T	1	L->L
CS2000255000001_1322	O43290	NM_005146	0	Homo sapiens squamous cell carcinoma antigen recognised by T cells (SART1), mRNA	1673	+	1322	G	3	T->T
CS2000255100001_836	Q9Y4F3	NM_014647	0	Homo sapiens limkain b1 (LKAP), mRNA	2255	+	836	A	3	E->E
CS2000255100001_920	Q9Y4F3	NM_014647	0	Homo sapiens limkain b1 (LKAP), mRNA	2255	+	920	T	3	D->D
CS2000256200001_453	CF55_HUMAN	NM_016485	0	Homo sapiens chromosome 6 open reading frame 55 (C6orf55), mRNA	1552	+	453	A	3	A->A
CS2000256200001_909	CF55_HUMAN	NM_016485	0	Homo sapiens chromosome 6 open reading frame 55 (C6orf55), mRNA	1552	+	909	G	3	L->L
CS2000256500001_162	PARA_HUMAN	NM_018222	0	Homo sapiens parvin, alpha (PARVA), mRNA	3237	+	162	G	3	L->L
CS2000256500001_390	PARA_HUMAN	NM_018222	0	Homo sapiens parvin, alpha (PARVA), mRNA	3237	+	390	T	3	N->N
CS2000256800002_438	O95900	NM_015679	0	Homo sapiens TruB pseudouridine (psi) synthase homolog 2 (E. coli) (TRUB2), mRNA	587	+	438	C	3	R->R
CS2000257100001_426	Q9BUV3	NM_004741	0	Homo sapiens nucleolar and coiled-body phosphoprotein 1 (NOLC1), mRNA	2310	+	426	A	3	A->A
CS2000258000002_207	BAD08433	NM_007243	0	Homo sapiens nurim (nuclear envelope membrane protein) (NRM), mRNA	587	+	207	A	3	P->P
CS2000258300001_208	NUCM_HUMAN	NM_004550	0	Homo sapiens NADH dehydrogenase (ubiquinone) Fe-S protein 2, 49kDa (NADH-coenzyme Q reductase) (NDUFS2), mRNA	1602	+	208	C	3	P->P
CS2000258300001_385	NUCM_HUMAN	NM_004550	0	Homo sapiens NADH dehydrogenase (ubiquinone) Fe-S protein 2, 49kDa (NADH-coenzyme Q reductase) (NDUFS2), mRNA	1602	+	385	C	3	L->L
CS2000258300001_676	NUCM_HUMAN	NM_004550	0	Homo sapiens NADH dehydrogenase (ubiquinone) Fe-S protein 2, 49kDa (NADH-coenzyme Q reductase) (NDUFS2), mRNA	1602	+	676	G	3	A->A
CS2000259300001_813	O43764	NM_022553	0	Homo sapiens vacuolar protein sorting 52 (yeast) (VPS52), mRNA	2223	+	813	G	3	L->L
CS2000259300001_1182	O43764	NM_022553	0	Homo sapiens vacuolar protein sorting 52 (yeast) (VPS52), mRNA	2223	+	1182	A	3	L->L
CS2000259300001_1323	O43764	NM_022553	0	Homo sapiens vacuolar protein sorting 52 (yeast) (VPS52), mRNA	2223	+	1323	C	3	S->S
CS2000259300001_1536	O43764	NM_022553	0	Homo sapiens vacuolar protein sorting 52 (yeast) (VPS52), mRNA	2223	+	1536	T	3	F->F
CS2000260000002_473	Q9Y484	NM_001029896	0	Homo sapiens WD repeat domain 45 (WDR45), transcript variant 2, mRNA	1594	+	473	C	3	V->V
CS2000260400003_1295	Q8NDG1	NM_015112	0	Homo sapiens microtubule associated serine/threonine kinase 2 (MAST2), mRNA	2179	+	1295	A	3	Q->Q
CS2000260400003_1889	Q8NDG1	NM_015112	0	Homo sapiens microtubule associated serine/threonine kinase 2 (MAST2), mRNA	2179	+	1889	A	3	G->G
CS2000261200001_304	LAM5_HUMAN	NM_006762	0	Homo sapiens lysosomal associated multispanning membrane protein 5 (LAPTM5), mRNA	2164	+	304	T	3	G->G
CS2000261600001_143	CTRA_BOVIN	NM_001906	0	Homo sapiens chymotrypsinogen B1 (CTRB1), mRNA	1028	+	143	T	3	P->P
CS2000262200002_168	AAH62641	XM_938870	0	PREDICTED: Homo sapiens similar to BTG3 associated nuclear protein isoform a (LOC649800), mRNA	1029	+	168	C	3	A->A
CS2000262300002_643	Q8IUD6	NM_032322	0	Homo sapiens ring finger protein 135 (RNF135), transcript variant 1, mRNA	1644	+	643	C	3	G->G
CS2000262900001_868	CT22_HUMAN	NM_015600	0	Homo sapiens abhydrolase domain containing 12 (ABHD12), mRNA	1707	+	868	T	3	H->H
CS2000263700001_409	AAH63035	NM_006613	0	Homo sapiens GRB2-related adaptor protein (GRAP), mRNA	1767	+	409	T	3	S->S
CS2000264000002_334	Q9QXL3	NM_004205	0	Homo sapiens ubiquitin specific peptidase 2 (USP2), transcript variant 1, mRNA	651	+	334	T	3	A->A
CS2000264900001_299	Q86UA2	NM_018358	0	Homo sapiens ATP-binding cassette, sub-family F (GCN20), member 3 (ABCF3), mRNA	3771	+	299	T	3	I->I
CS2000266600001_191	BAC85853	NM_024815	0	Homo sapiens nudix (nucleoside diphosphate linked moiety X)-type motif 18 (NUDT18), mRNA	729	+	191	G	3	Q->Q
CS2000266800001_195	Q9GK13	NM_000255	0	Homo sapiens methylmalonyl Coenzyme A mutase (MUT), nuclear gene encoding mitochondrial protein, mRNA	2799	+	195	A	3	L->L
CS2000266800001_316	Q9GK13	NM_000255	0	Homo sapiens methylmalonyl Coenzyme A mutase (MUT), nuclear gene encoding mitochondrial protein, mRNA	2799	+	316	C	1	L->L
CS2000266800001_369	Q9GK13	NM_000255	0	Homo sapiens methylmalonyl Coenzyme A mutase (MUT), nuclear gene encoding mitochondrial protein, mRNA	2799	+	369	T	3	S->S
CS2000266800001_375	Q9GK13	NM_000255	0	Homo sapiens methylmalonyl Coenzyme A mutase (MUT), nuclear gene encoding mitochondrial protein, mRNA	2799	+	375	A	3	K->K
CS2000266800001_381	Q9GK13	NM_000255	0	Homo sapiens methylmalonyl Coenzyme A mutase (MUT), nuclear gene encoding mitochondrial protein, mRNA	2799	+	381	G	3	L->L
CS2000266800001_408	Q9GK13	NM_000255	0	Homo sapiens methylmalonyl Coenzyme A mutase (MUT), nuclear gene encoding mitochondrial protein, mRNA	2799	+	408	T	3	F->F
CS2000266800001_456	Q9GK13	NM_000255	0	Homo sapiens methylmalonyl Coenzyme A mutase (MUT), nuclear gene encoding mitochondrial protein, mRNA	2799	+	456	T	3	P->P
CS2000266800001_519	Q9GK13	NM_000255	0	Homo sapiens methylmalonyl Coenzyme A mutase (MUT), nuclear gene encoding mitochondrial protein, mRNA	2799	+	519	A	3	E->E
CS2000266800001_588	Q9GK13	NM_000255	0	Homo sapiens methylmalonyl Coenzyme A mutase (MUT), nuclear gene encoding mitochondrial protein, mRNA	2799	+	588	G	3	A->A
CS2000268400001_454	Q9H4X1	NM_014059	0	Homo sapiens response gene to complement 32 (RGC32), mRNA	880	+	454	A	3	T->T
CS2000268800001_656	AAH63157	NM_002802	0	Homo sapiens proteasome (prosome, macropain) 26S subunit, ATPase, 1 (PSMC1), mRNA	1271	+	656	A	3	E->E
CS2000268800001_792	AAH63157	NM_002802	0	Homo sapiens proteasome (prosome, macropain) 26S subunit, ATPase, 1 (PSMC1), mRNA	1271	+	792	T	1	L->L
CS2000268800001_893	AAH63157	NM_002802	0	Homo sapiens proteasome (prosome, macropain) 26S subunit, ATPase, 1 (PSMC1), mRNA	1271	+	893	T	3	I->I
CS2000268800001_926	AAH63157	NM_002802	0	Homo sapiens proteasome (prosome, macropain) 26S subunit, ATPase, 1 (PSMC1), mRNA	1271	+	926	A	3	T->T
CS2000268800003_210	AAH63157	NM_002802	0	Homo sapiens proteasome (prosome, macropain) 26S subunit, ATPase, 1 (PSMC1), mRNA	2337	+	210	T	3	I->I
CS2000268800003_243	AAH63157	NM_002802	0	Homo sapiens proteasome (prosome, macropain) 26S subunit, ATPase, 1 (PSMC1), mRNA	2337	+	243	G	3	T->T
CS2000268800003_531	AAH63157	NM_002802	0	Homo sapiens proteasome (prosome, macropain) 26S subunit, ATPase, 1 (PSMC1), mRNA	2337	+	531	T	3	D->D
CS2000268800003_681	AAH63157	NM_002802	0	Homo sapiens proteasome (prosome, macropain) 26S subunit, ATPase, 1 (PSMC1), mRNA	2337	+	681	G	3	L->L
CS2000271700001_156	Q8C4X1	NM_144998	1e-26	Homo sapiens stimulated by retinoic acid 13 homolog (mouse) (STRA13), mRNA	718	+	156	G	3	A->A
CS2000273200002_1084	AAP88921	NM_000520	0	Homo sapiens hexosaminidase A (alpha polypeptide) (HEXA), mRNA	2308	+	1084	A	3	K->K
CS2000273700001_994	Q9NXX6	NM_017615	0	Homo sapiens chromosome 10 open reading frame 86 (C10orf86), mRNA	1390	+	994	T	3	D->D
CS2000273700002_496	Q8N140	NM_001008394	0	Homo sapiens E1A-like inhibitor of differentiation 3 (EID3), mRNA	1451	+	496	G	3	Q->Q
CS2000273800001_1381	NLFB_HUMAN	NM_015456	0	Homo sapiens cofactor of BRCA1 (COBRA1), mRNA	2596	+	1381	C	3	L->L
CS2000273800001_1729	NLFB_HUMAN	NM_015456	0	Homo sapiens cofactor of BRCA1 (COBRA1), mRNA	2596	+	1729	A	3	T->T
CS2000273900002_180	Q96AB3	NM_024710	1e-107	Homo sapiens isochorismatase domain containing 2 (ISOC2), mRNA	1061	+	180	T	3	C->C
CS2000273900002_402	Q96AB3	NM_024710	1e-107	Homo sapiens isochorismatase domain containing 2 (ISOC2), mRNA	1061	+	402	T	3	D->D
CS2000273900002_417	Q96AB3	NM_024710	1e-107	Homo sapiens isochorismatase domain containing 2 (ISOC2), mRNA	1061	+	417	T	3	L->L
CS2000273900002_588	Q96AB3	NM_024710	1e-107	Homo sapiens isochorismatase domain containing 2 (ISOC2), mRNA	1061	+	588	T	3	L->L
CS2000274000003_327	AAQ89350	NM_144779	3e-59	Homo sapiens FXYD domain containing ion transport regulator 5 (FXYD5), transcript variant 1, mRNA	850	+	327	G	3	T->T
CS2000274200003_395	AAQ64648	NM_183079	0	Homo sapiens prion protein (p27-30) (Creutzfeld-Jakob disease, Gerstmann-Strausler-Scheinker syndrome, fatal familial insomnia) (PRNP), transcript variant 2, mRNA	4286	+	395	A	3	Q->Q
CS2000274400002_442	Q8ND47	NM_032451	1e-130	Homo sapiens spire homolog 2 (Drosophila) (SPIRE2), mRNA	1214	+	442	A	3	T->T
CS2000274400002_664	Q8ND47	NM_032451	1e-130	Homo sapiens spire homolog 2 (Drosophila) (SPIRE2), mRNA	1214	+	664	A	3	P->P
CS2000274500001_937	PUR2_HUMAN	NM_000819	0	Homo sapiens phosphoribosylglycinamide formyltransferase, phosphoribosylglycinamide synthetase, phosphoribosylaminoimidazole synthetase (GART), transcript variant 1, mRNA	2227	+	937	G	3	S->S
CS2000274500001_1027	PUR2_HUMAN	NM_000819	0	Homo sapiens phosphoribosylglycinamide formyltransferase, phosphoribosylglycinamide synthetase, phosphoribosylaminoimidazole synthetase (GART), transcript variant 1, mRNA	2227	+	1027	C	3	G->G
CS2000275400001_252	AAQ89378	NM_003953	0	Homo sapiens myelin protein zero-like 1 (MPZL1), transcript variant 1, mRNA	1136	+	252	C	3	Y->Y
CS2000275900002_354	MPK6_HUMAN	NM_002758	0	Homo sapiens mitogen-activated protein kinase kinase 6 (MAP2K6), transcript variant 1, mRNA	1524	+	354	A	3	P->P
CS2000277600001_1211	Q99JW1	XM_039721	0	PREDICTED: Homo sapiens similar to CG33096-PB, isoform B, transcript variant 1 (LOC653401), mRNA	1573	+	1211	T	1	L->L
CS2000278000003_252	Q96B68	NM_032775	0	Homo sapiens kelch-like 22 (Drosophila) (KLHL22), mRNA	1859	+	252	A	3	R->R
CS2000278200001_945	Q8IZ58	NM_001017958	0	Homo sapiens amplified in osteosarcoma (OS9), transcript variant 4, mRNA	1279	+	945	C	3	F->F
CS2000278500004_871	Q8SPQ3	NM_078476	2e-09	Homo sapiens butyrophilin, subfamily 2, member A1 (BTN2A1), transcript variant 2, mRNA	1535	+	871	G	3	G->G
CS2000278500004_1054	Q8SPQ3	NM_078476	2e-09	Homo sapiens butyrophilin, subfamily 2, member A1 (BTN2A1), transcript variant 2, mRNA	1535	+	1054	C	3	I->I
CS2000278800001_282	Q8R1F5	NM_031207	0	Homo sapiens hydroxypyruvate isomerase homolog (E. coli) (HYI), mRNA	1067	+	282	A	3	E->E
CS2000279100002_594	Q15433	NM_002897	0	Homo sapiens RNA binding motif, single stranded interacting protein 1 (RBMS1), transcript variant 3, mRNA	1829	+	594	A	3	P->P
CS2000279100002_1275	Q15433	NM_002897	0	Homo sapiens RNA binding motif, single stranded interacting protein 1 (RBMS1), transcript variant 3, mRNA	1829	+	1275	G	3	T->T
CS2000279700001_687	SCA3_HUMAN	NM_005698	0	Homo sapiens secretory carrier membrane protein 3 (SCAMP3), transcript variant 1, mRNA	1619	+	687	G	3	P->P
CS2000280400001_540	AAQ88637	NM_172037	0	Homo sapiens retinol dehydrogenase 10 (all-trans) (RDH10), mRNA	1828	+	540	T	3	A->A
CS2000280500001_462	O41935	NM_018026	3e-39	Homo sapiens phosphofurin acidic cluster sorting protein 1 (PACS1), mRNA	1212	+	462	C	3	C->C
CS2000280500001_534	O41935	NM_018026	3e-39	Homo sapiens phosphofurin acidic cluster sorting protein 1 (PACS1), mRNA	1212	+	534	G	3	L->L
CS2000280900001_812	AAH08841	NM_014855	0	Homo sapiens KIAA0415 protein (KIAA0415), mRNA	1540	+	812	T	3	S->S
CS2000281100002_1379	Q8WU79	NM_022733	0	Homo sapiens stromal membrane-associated protein 1-like (SMAP1L), mRNA	3058	+	1379	A	3	Q->Q
CS2000281200002_250	COP2_HUMAN	NM_001860	0	Homo sapiens solute carrier family 31 (copper transporters), member 2 (SLC31A2), mRNA	1364	+	250	G	3	A->A
CS2000281300001_466	STX7_HUMAN	NM_003569	0	Homo sapiens syntaxin 7 (STX7), mRNA	2380	+	466	G	3	K->K
CS2000281500001_458	SM30_BOVIN	NM_152869	0	Homo sapiens regucalcin (senescence marker protein-30) (RGN), transcript variant 2, mRNA	1395	+	458	A	3	E->E
CS2000281600001_1282	GGA2_HUMAN	NM_015044	0	Homo sapiens golgi associated, gamma adaptin ear containing, ARF binding protein 2 (GGA2), mRNA	2938	+	1282	T	3	G->G
CS2000281600001_1714	GGA2_HUMAN	NM_015044	0	Homo sapiens golgi associated, gamma adaptin ear containing, ARF binding protein 2 (GGA2), mRNA	2938	+	1714	T	3	S->S
CS2000281700001_328	BAA34439	NM_014820	0	Homo sapiens translocase of outer mitochondrial membrane 70 homolog A (yeast) (TOMM70A), nuclear gene encoding mitochondrial protein, mRNA	1646	+	328	A	3	Q->Q
CS2000282100001_866	BAB27078	NM_006430	0	Homo sapiens chaperonin containing TCP1, subunit 4 (delta) (CCT4), mRNA	2258	+	866	A	3	L->L
CS2000283000001_385	Q86XI6	NM_024607	0	Homo sapiens protein phosphatase 1, regulatory (inhibitor) subunit 3B (PPP1R3B), mRNA	1561	+	385	G	3	P->P
CS2000283400002_1223	CA1F_HUMAN	NM_001856	0	Homo sapiens collagen, type XVI, alpha 1 (COL16A1), mRNA	2016	+	1223	T	3	P->P
CS2000283400002_1619	CA1F_HUMAN	NM_001856	0	Homo sapiens collagen, type XVI, alpha 1 (COL16A1), mRNA	2016	+	1619	A	3	P->P
CS2000283700001_75	PON2_CANFA	NM_000305	0	Homo sapiens paraoxonase 2 (PON2), transcript variant 1, mRNA	1591	+	75	A	3	A->A
CS2000283800002_260	Q8N4S3	NM_002829	0	Homo sapiens protein tyrosine phosphatase, non-receptor type 3 (PTPN3), mRNA	1893	+	260	C	3	P->P
CS2000285200001_5829	LTB2_BOVIN	NM_000428	0	Homo sapiens latent transforming growth factor beta binding protein 2 (LTBP2), mRNA	6830	+	5829	G	3	T->T
CS2000285400004_535	HXB7_BOVIN	NM_004502	0	Homo sapiens homeobox B7 (HOXB7), mRNA	643	+	535	C	1	L->L
CS2000285400004_541	HXB7_BOVIN	NM_004502	0	Homo sapiens homeobox B7 (HOXB7), mRNA	643	+	541	A	1	R->R
CS2000285400004_555	HXB7_BOVIN	NM_004502	0	Homo sapiens homeobox B7 (HOXB7), mRNA	643	+	555	C	3	I->I
CS2000285500001_991	SQRD_HUMAN	NM_021199	0	Homo sapiens sulfide quinone reductase-like (yeast) (SQRDL), mRNA	1740	+	991	C	3	H->H
CS2000287700001_512	Q9BTL4	NM_004907	0	Homo sapiens immediate early response 2 (IER2), mRNA	1354	+	512	G	3	T->T
CS2000288100001_435	PENK_BOVIN	NM_006211	0	Homo sapiens proenkephalin (PENK), mRNA	1286	+	435	A	3	E->E
CS2000288500001_196	CAA65633	NM_005984	0	Homo sapiens solute carrier family 25 (mitochondrial carrier; citrate transporter), member 1 (SLC25A1), mRNA	1675	+	196	A	3	P->P
CS2000288500001_226	CAA65633	NM_005984	0	Homo sapiens solute carrier family 25 (mitochondrial carrier; citrate transporter), member 1 (SLC25A1), mRNA	1675	+	226	T	3	A->A
CS2000288500001_232	CAA65633	NM_005984	0	Homo sapiens solute carrier family 25 (mitochondrial carrier; citrate transporter), member 1 (SLC25A1), mRNA	1675	+	232	C	3	G->G
CS2000288600002_310	CRAB_BOVIN	NM_001885	0	Homo sapiens crystallin, alpha B (CRYAB), mRNA	1044	+	310	A	3	L->L
CS2000289500003_690	O97726	NM_173198	0	Homo sapiens nuclear receptor subfamily 4, group A, member 3 (NR4A3), transcript variant 2, mRNA	1188	+	690	T	1	L->L
CS2000289500004_555	NR41_CANFA	NM_173157	0	Homo sapiens nuclear receptor subfamily 4, group A, member 1 (NR4A1), transcript variant 2, mRNA	904	+	555	T	1	L->L
CS2000289800001_408	BAC87130	NM_152608	0	Homo sapiens chromosome 1 open reading frame 55 (C1orf55), mRNA	1743	+	408	C	3	I->I
CS2000290900001_1034	PIT1_BOVIN	NM_000306	0	Homo sapiens POU domain, class 1, transcription factor 1 (Pit1, growth hormone factor 1) (POU1F1), mRNA	1502	+	1034	G	3	A->A
CS2000291200001_1375	MAC4_HUMAN	NM_033044	0	Homo sapiens microtubule-actin crosslinking factor 1 (MACF1), transcript variant 2, mRNA	3248	+	1375	T	3	R->R
CS2000291200001_1381	MAC4_HUMAN	NM_033044	0	Homo sapiens microtubule-actin crosslinking factor 1 (MACF1), transcript variant 2, mRNA	3248	+	1381	T	3	G->G
CS2000291200001_1693	MAC4_HUMAN	NM_033044	0	Homo sapiens microtubule-actin crosslinking factor 1 (MACF1), transcript variant 2, mRNA	3248	+	1693	T	3	F->F
CS2000291200001_1711	MAC4_HUMAN	NM_033044	0	Homo sapiens microtubule-actin crosslinking factor 1 (MACF1), transcript variant 2, mRNA	3248	+	1711	G	3	S->S
CS2000291200001_1717	MAC4_HUMAN	NM_033044	0	Homo sapiens microtubule-actin crosslinking factor 1 (MACF1), transcript variant 2, mRNA	3248	+	1717	T	3	A->A
CS2000291700003_393	MEPD_PIG	NM_003249	0	Homo sapiens thimet oligopeptidase 1 (THOP1), mRNA	1404	+	393	T	3	H->H
CS2000291700003_979	MEPD_PIG	NM_003249	0	Homo sapiens thimet oligopeptidase 1 (THOP1), mRNA	1404	+	979	T	1	L->L
CS2000292000001_436	CNE2_HUMAN	NM_152727	0	Homo sapiens copine II (CPNE2), mRNA	2034	+	436	G	3	T->T
CS2000292500001_1168	MYOC_BOVIN	NM_000261	0	Homo sapiens myocilin, trabecular meshwork inducible glucocorticoid response (MYOC), mRNA	2201	+	1168	G	3	G->G
CS2000292500001_1306	MYOC_BOVIN	NM_000261	0	Homo sapiens myocilin, trabecular meshwork inducible glucocorticoid response (MYOC), mRNA	2201	+	1306	T	3	P->P
CS2000292600001_916	AAH63755	NM_001415	0	Homo sapiens eukaryotic translation initiation factor 2, subunit 3 gamma, 52kDa (EIF2S3), mRNA	2126	+	916	T	3	D->D
CS2000292600001_943	AAH63755	NM_001415	0	Homo sapiens eukaryotic translation initiation factor 2, subunit 3 gamma, 52kDa (EIF2S3), mRNA	2126	+	943	A	3	P->P
CS2000292600001_964	AAH63755	NM_001415	0	Homo sapiens eukaryotic translation initiation factor 2, subunit 3 gamma, 52kDa (EIF2S3), mRNA	2126	+	964	A	3	S->S
CS2000292600001_1267	AAH63755	NM_001415	0	Homo sapiens eukaryotic translation initiation factor 2, subunit 3 gamma, 52kDa (EIF2S3), mRNA	2126	+	1267	A	3	K->K
CS2000293000001_387	AAH63668	NM_004651	0	Homo sapiens ubiquitin specific peptidase 11 (USP11), mRNA	2618	+	387	C	3	H->H
CS2000293000002_769	UBP4_HUMAN	NM_199443	0	Homo sapiens ubiquitin specific peptidase 4 (proto-oncogene) (USP4), transcript variant 2, mRNA	1476	+	769	T	3	F->F
CS2000293300001_697	Q9ZU69	NR_001564	1e-52	Homo sapiens X (inactive)-specific transcript (XIST) on chromosome X	1824	-	697	G	3	I->I
CS2000293300001_904	Q9ZU69	NR_001564	1e-52	Homo sapiens X (inactive)-specific transcript (XIST) on chromosome X	1824	-	904	T	3	S->S
CS2000293400001_500	TPCS_RABIT	NM_003279	0	Homo sapiens troponin C type 2 (fast) (TNNC2), mRNA	779	+	500	T	3	S->S
CS2000293600001_1062	Q867A0	NM_012429	0	Homo sapiens SEC14-like 2 (S. cerevisiae) (SEC14L2), mRNA	1629	+	1062	A	3	E->E
CS2000295200001_1303	OGFR_HUMAN	NM_007346	0	Homo sapiens opioid growth factor receptor (OGFR), mRNA	2036	+	1303	T	3	P->P
CS2000295600001_492	AAQ89380	NM_145252	2e-41	Homo sapiens similar to common salivary protein 1 (LOC124220), mRNA	690	+	492	G	3	G->G
CS2000296500002_261	Q28960	NM_001757	0	Homo sapiens carbonyl reductase 1 (CBR1), mRNA	1207	+	261	G	3	A->A
CS2000296500002_285	Q28960	NM_001757	0	Homo sapiens carbonyl reductase 1 (CBR1), mRNA	1207	+	285	T	3	G->G
CS2000296500002_345	Q28960	NM_001757	0	Homo sapiens carbonyl reductase 1 (CBR1), mRNA	1207	+	345	C	3	R->R
CS2000298800001_418	AAP86218	NM_015411	0	Homo sapiens sulfatase modifying factor 2 (SUMF2), mRNA	1885	+	418	G	3	V->V
CS2000299700001_1088	CYRG_BOVIN	NM_000206	0	Homo sapiens interleukin 2 receptor, gamma (severe combined immunodeficiency) (IL2RG), mRNA	1519	+	1088	T	3	I->I
CS2000300500002_329	APC3_PIG	NM_000040	3e-43	Homo sapiens apolipoprotein C-III (APOC3), mRNA	610	+	329	T	1	L->L
CS2000301300001_700	TXL2_HUMAN	NM_006541	0	Homo sapiens thioredoxin-like 2 (TXNL2), mRNA	1256	+	700	G	3	L->L
CS2000302400001_228	Q9NVX0	NM_018097	0	Homo sapiens centrosomal protein 27kDa (CEP27), mRNA	1017	+	228	T	1	L->L
CS2000302400001_234	Q9NVX0	NM_018097	0	Homo sapiens centrosomal protein 27kDa (CEP27), mRNA	1017	+	234	T	1	L->L
CS2000302400001_260	Q9NVX0	NM_018097	0	Homo sapiens centrosomal protein 27kDa (CEP27), mRNA	1017	+	260	G	3	V->V
CS2000302900001_135	TOM1_HUMAN	NM_005488	0	Homo sapiens target of myb1 (chicken) (TOM1), mRNA	2490	+	135	T	3	A->A
CS2000302900001_333	TOM1_HUMAN	NM_005488	0	Homo sapiens target of myb1 (chicken) (TOM1), mRNA	2490	+	333	T	3	H->H
CS2000302900001_501	TOM1_HUMAN	NM_005488	0	Homo sapiens target of myb1 (chicken) (TOM1), mRNA	2490	+	501	A	3	E->E
CS2000302900001_861	TOM1_HUMAN	NM_005488	0	Homo sapiens target of myb1 (chicken) (TOM1), mRNA	2490	+	861	C	3	R->R
CS2000303500001_1430	Q95331	NM_002910	0	Homo sapiens renin binding protein (RENBP), mRNA	1641	+	1430	T	1	L->L
CS2000304600001_1082	6PGD_SHEEP	NM_002631	0	Homo sapiens phosphogluconate dehydrogenase (PGD), mRNA	2096	+	1082	C	3	D->D
CS2000305100001_916	AAQ93367	NM_015641	0	Homo sapiens testis derived transcript (3 LIM domains) (TES), transcript variant 1, mRNA	2539	+	916	A	3	A->A
CS2000305500001_1094	EGL1_HUMAN	NM_022051	0	Homo sapiens egl nine homolog 1 (C. elegans) (EGLN1), mRNA	2764	+	1094	T	3	V->V
CS2000305900001_273	FCG3_BOVIN	NM_000569	0	Homo sapiens Fc fragment of IgG, low affinity IIIa, receptor (CD16a) (FCGR3A), mRNA	1963	+	273	A	3	Q->Q
CS2000306500001_922	BAA09481	NM_012289	0	Homo sapiens kelch-like ECH-associated protein 1 (KEAP1), transcript variant 2, mRNA	3052	+	922	T	3	I->I
CS2000306500001_1570	BAA09481	NM_012289	0	Homo sapiens kelch-like ECH-associated protein 1 (KEAP1), transcript variant 2, mRNA	3052	+	1570	C	3	A->A
CS2000306500001_1579	BAA09481	NM_012289	0	Homo sapiens kelch-like ECH-associated protein 1 (KEAP1), transcript variant 2, mRNA	3052	+	1579	G	3	P->P
CS2000307300002_335	Q864L5	NM_006433	3e-25	Homo sapiens granulysin (GNLY), transcript variant NKG5, mRNA	676	+	335	T	3	V->V
CS2000308000003_416	AAP35382	NM_001551	0	Homo sapiens immunoglobulin (CD79A) binding protein 1 (IGBP1), mRNA	834	+	416	A	3	R->R
CS2000308300001_1347	GRWD_HUMAN	NM_031485	0	Homo sapiens glutamate-rich WD repeat containing 1 (GRWD1), mRNA	2263	+	1347	G	3	A->A
CS2000308600002_896	1C03_GORGO	XM_936158	4e-11	PREDICTED: Homo sapiens similar to HLA class I histocompatibility antigen, A-11 alpha chain precursor (MHC class I antigen A*11), transcript variant 1 (LOC642049), mRNA	1431	+	896	G	3	A->A
CS2000308700001_242	Q9GMB4	NM_080922	6e-58	Homo sapiens protein tyrosine phosphatase, receptor type, C (PTPRC), transcript variant 3, mRNA	1393	+	242	C	3	N->N
CS2000309100002_186	CDK1_HUMAN	NM_004642	0	Homo sapiens CDK2-associated protein 1 (CDK2AP1), mRNA	1136	+	186	C	3	A->A
CS2000309200001_605	Q9H305	NM_013399	0	Homo sapiens chromosome 16 open reading frame 5 (C16orf5), mRNA	2709	+	605	T	3	Y->Y
CS2000309500002_1137	Q9BG99	NM_016381	0	Homo sapiens three prime repair exonuclease 1 (TREX1), transcript variant 1, mRNA	1893	+	1137	G	3	T->T
CS2000309600002_784	AMBP_BOVIN	NM_001633	0	Homo sapiens alpha-1-microglobulin/bikunin precursor (AMBP), mRNA	1485	-	784	A	3	Y->Y
CS2000309700002_446	AAH12742	NM_001039492	0	Homo sapiens four and a half LIM domains 2 (FHL2), transcript variant 5, mRNA	1375	+	446	T	3	Y->Y
CS2000310100001_260	Q7YQI4	NM_018487	2e-72	Homo sapiens hepatocellular carcinoma-associated antigen 112 (HCA112), mRNA	1061	+	260	A	3	A->A
CS2000311100001_117	C1QA_HUMAN	NM_015991	1e-102	Homo sapiens complement component 1, q subcomponent, A chain (C1QA), mRNA	1069	+	117	C	1	L->L
CS2000312500002_745	DEK_HUMAN	NM_003472	0	Homo sapiens DEK oncogene (DNA binding) (DEK), mRNA	1800	+	745	T	3	S->S
CS2000313300001_393	CYTB_BOVIN	NM_000100	1e-83	Homo sapiens cystatin B (stefin B) (CSTB), mRNA	714	+	393	C	3	H->H
CS2000313400001_244	Q865A2	NM_002534	0	Homo sapiens 2',5'-oligoadenylate synthetase 1, 40/46kDa (OAS1), transcript variant 2, mRNA	1527	+	244	T	3	G->G
CS2000313400001_1054	Q865A2	NM_002534	0	Homo sapiens 2',5'-oligoadenylate synthetase 1, 40/46kDa (OAS1), transcript variant 2, mRNA	1527	+	1054	G	3	S->S
CS2000314200001_132	B44L_HUMAN	NM_016098	0	Homo sapiens brain protein 44-like (BRP44L), mRNA	1121	+	132	A	3	G->G
CS2000315000001_602	AAH63261	NM_014014	0	Homo sapiens activating signal cointegrator 1 complex subunit 3-like 1 (ASCC3L1), mRNA	3079	+	602	C	3	I->I
CS2000315000001_740	AAH63261	NM_014014	0	Homo sapiens activating signal cointegrator 1 complex subunit 3-like 1 (ASCC3L1), mRNA	3079	+	740	C	3	L->L
CS2000315000001_893	AAH63261	NM_014014	0	Homo sapiens activating signal cointegrator 1 complex subunit 3-like 1 (ASCC3L1), mRNA	3079	+	893	T	3	P->P
CS2000315000001_1247	AAH63261	NM_014014	0	Homo sapiens activating signal cointegrator 1 complex subunit 3-like 1 (ASCC3L1), mRNA	3079	+	1247	T	3	I->I
CS2000315000001_1772	AAH63261	NM_014014	0	Homo sapiens activating signal cointegrator 1 complex subunit 3-like 1 (ASCC3L1), mRNA	3079	+	1772	T	3	A->A
CS2000315000001_1919	AAH63261	NM_014014	0	Homo sapiens activating signal cointegrator 1 complex subunit 3-like 1 (ASCC3L1), mRNA	3079	+	1919	G	3	P->P
CS2000315000001_2039	AAH63261	NM_014014	0	Homo sapiens activating signal cointegrator 1 complex subunit 3-like 1 (ASCC3L1), mRNA	3079	+	2039	G	3	V->V
CS2000315000001_2270	AAH63261	NM_014014	0	Homo sapiens activating signal cointegrator 1 complex subunit 3-like 1 (ASCC3L1), mRNA	3079	+	2270	T	3	I->I
CS2000315300001_956	Q9NUL1	NM_001006622	0	Homo sapiens WD repeat domain 33 (WDR33), transcript variant 2, mRNA	1095	+	956	G	3	L->L
CS2000315400003_198	ACC8_HUMAN	NM_000352	0	Homo sapiens ATP-binding cassette, sub-family C (CFTR/MRP), member 8 (ABCC8), mRNA	438	+	198	T	3	A->A
CS2000316700001_564	RUV1_RAT	NM_003707	0	Homo sapiens RuvB-like 1 (E. coli) (RUVBL1), mRNA	1752	+	564	C	3	G->G
CS2000316800001_224	Q8WY42	NM_006711	0	Homo sapiens RNA binding protein S1, serine-rich domain (RNPS1), transcript variant 1, mRNA	1403	+	224	C	3	D->D
CS2000317100001_565	Q9CYY4	NM_022823	0	Homo sapiens fibronectin type III domain containing 4 (FNDC4), mRNA	1295	+	565	A	3	I->I
CS2000317800001_1164	AAH64976	NM_015874	0	Homo sapiens recombining binding protein suppressor of hairless (Drosophila) (RBPSUH), transcript variant 2, mRNA	1728	+	1164	A	3	T->T
CS2000317800001_1209	AAH64976	NM_015874	0	Homo sapiens recombining binding protein suppressor of hairless (Drosophila) (RBPSUH), transcript variant 2, mRNA	1728	+	1209	T	3	L->L
CS2000317800001_1491	AAH64976	NM_015874	0	Homo sapiens recombining binding protein suppressor of hairless (Drosophila) (RBPSUH), transcript variant 2, mRNA	1728	+	1491	C	3	F->F
CS2000319800001_326	AAP97255	NM_013341	0	Homo sapiens GTP-binding protein PTD004 (PTD004), transcript variant 1, mRNA	1458	+	326	C	3	N->N
CS2000319800002_149	AAP97255	NM_001011708	0	Homo sapiens GTP-binding protein PTD004 (PTD004), transcript variant 2, mRNA	772	+	149	T	3	A->A
CS2000319800002_242	AAP97255	NM_001011708	0	Homo sapiens GTP-binding protein PTD004 (PTD004), transcript variant 2, mRNA	772	+	242	G	3	A->A
CS2000320000002_392	Q9MYV5	NM_002300	0	Homo sapiens lactate dehydrogenase B (LDHB), mRNA	1738	+	392	T	3	I->I
CS2000321500001_600	ASAL_HUMAN	NM_014435	1e-114	Homo sapiens N-acylsphingosine amidohydrolase (acid ceramidase)-like (ASAHL), mRNA	1039	+	600	A	3	Q->Q
CS2000322900001_116	Q9ULD9	NM_020747	0	Homo sapiens zinc finger protein 608 (ZNF608), mRNA	844	+	116	A	3	Q->Q
CS2000323100002_615	AAS00517	NM_004138	0	Homo sapiens keratin, hair, acidic, 3A (KRTHA3A), mRNA	1354	+	615	T	3	N->N
CS2000323100002_640	AAS00517	NM_004138	0	Homo sapiens keratin, hair, acidic, 3A (KRTHA3A), mRNA	1354	+	640	C	1	L->L
CS2000323100002_1002	AAS00517	NM_004138	0	Homo sapiens keratin, hair, acidic, 3A (KRTHA3A), mRNA	1354	+	1002	C	3	T->T
CS2000324100001_428	Y110_HUMAN	NM_001003690	1e-100	Homo sapiens MAD2L1 binding protein (MAD2L1BP), transcript variant 1, mRNA	875	-	428	G	3	T->T
CS2000324200001_231	CAE28364	NM_005762	3e-60	Homo sapiens tripartite motif-containing 28 (TRIM28), mRNA	357	-	231	C	3	R->R
CS2000324400001_227	AAP35573	NM_003824	1e-100	Homo sapiens Fas (TNFRSF6)-associated via death domain (FADD), mRNA	2086	+	227	T	3	N->N
CS2000324700003_550	BAA09928	NM_004404	0	Homo sapiens septin 2 (SEPT2), transcript variant 4, mRNA	3005	+	550	T	3	I->I
CS2000325400002_998	Q9H467	NM_024040	0	Homo sapiens CUE domain containing 2 (CUEDC2), mRNA	1323	+	998	T	3	F->F
CS2000325800001_1388	Q9BTV6	NM_138778	0	Homo sapiens chromosome 9 open reading frame 112 (C9orf112), mRNA	1643	+	1388	C	3	T->T
CS2000326700001_475	GIPC_HUMAN	NM_202470	0	Homo sapiens GIPC PDZ domain containing family, member 1 (GIPC1), transcript variant 5, mRNA	1708	+	475	T	3	S->S
CS2000327000001_959	Q8R0D7	NM_018975	0	Homo sapiens telomeric repeat binding factor 2, interacting protein (TERF2IP), mRNA	2197	+	959	A	3	T->T
CS2000327100001_937	TDE1_HUMAN	NM_006811	0	Homo sapiens serine incorporator 3 (SERINC3), transcript variant 1, mRNA	2330	+	937	T	3	L->L
CS2000327600002_340	SUW2_HUMAN	NM_080764	0	Homo sapiens suppressor of hairy wing homolog 2 (Drosophila) (SUHW2), mRNA	694	+	340	C	3	L->L
CS2000327600002_431	SUW2_HUMAN	NM_080764	0	Homo sapiens suppressor of hairy wing homolog 2 (Drosophila) (SUHW2), mRNA	694	+	431	T	1	L->L
CS2000329900002_578	Q9N286	NM_007263	0	Homo sapiens coatomer protein complex, subunit epsilon (COPE), transcript variant 1, mRNA	1503	+	578	A	3	R->R
CS2000331200001_1286	BAC81775	NM_080548	0	Homo sapiens protein tyrosine phosphatase, non-receptor type 6 (PTPN6), transcript variant 2, mRNA	1696	+	1286	G	3	A->A
CS2000332000001_730	AAP35422	NM_001025236	0	Homo sapiens tetraspanin 4 (TSPAN4), transcript variant 4, mRNA	1499	+	730	T	3	T->T
CS2000332700002_244	Q9BQG5	NM_006024	0	Homo sapiens Tax1 (human T-cell leukemia virus type I) binding protein 1 (TAX1BP1), mRNA	1498	+	244	C	3	A->A
CS2000332700002_898	Q9BQG5	NM_006024	0	Homo sapiens Tax1 (human T-cell leukemia virus type I) binding protein 1 (TAX1BP1), mRNA	1498	+	898	A	3	Q->Q
CS2000333200001_1004	MMAA_HUMAN	NM_172250	0	Homo sapiens methylmalonic aciduria (cobalamin deficiency) cblA type (MMAA), mRNA	1458	+	1004	C	3	I->I
CS2000334800001_289	SUCA_HUMAN	NM_003849	0	Homo sapiens succinate-CoA ligase, GDP-forming, alpha subunit (SUCLG1), mRNA	1457	+	289	A	3	G->G
CS2000337000001_721	THTM_HUMAN	NM_021126	0	Homo sapiens mercaptopyruvate sulfurtransferase (MPST), transcript variant 2, mRNA	1249	+	721	T	1	L->L
CS2000337000001_813	THTM_HUMAN	NM_021126	0	Homo sapiens mercaptopyruvate sulfurtransferase (MPST), transcript variant 2, mRNA	1249	+	813	A	3	T->T
CS2000338100001_1749	Q9BYI8	NM_031941	0	Homo sapiens Usher syndrome 1C binding protein 1 (USHBP1), mRNA	2608	+	1749	T	3	S->S
CS2000338900002_98	ATPJ_BOVIN	NM_007100	3e-65	Homo sapiens ATP synthase, H+ transporting, mitochondrial F0 complex, subunit E (ATP5I), nuclear gene encoding mitochondrial protein, mRNA	301	+	98	A	3	G->G
CS2000338900002_155	ATPJ_BOVIN	NM_007100	3e-65	Homo sapiens ATP synthase, H+ transporting, mitochondrial F0 complex, subunit E (ATP5I), nuclear gene encoding mitochondrial protein, mRNA	301	+	155	T	3	A->A
CS2000338900002_191	ATPJ_BOVIN	NM_007100	3e-65	Homo sapiens ATP synthase, H+ transporting, mitochondrial F0 complex, subunit E (ATP5I), nuclear gene encoding mitochondrial protein, mRNA	301	+	191	T	3	I->I
CS2000338900002_206	ATPJ_BOVIN	NM_007100	3e-65	Homo sapiens ATP synthase, H+ transporting, mitochondrial F0 complex, subunit E (ATP5I), nuclear gene encoding mitochondrial protein, mRNA	301	+	206	A	3	A->A
CS2000338900002_230	ATPJ_BOVIN	NM_007100	3e-65	Homo sapiens ATP synthase, H+ transporting, mitochondrial F0 complex, subunit E (ATP5I), nuclear gene encoding mitochondrial protein, mRNA	301	+	230	A	3	L->L
CS2000339700001_4026	Q8HYY4	NM_001008224	0	Homo sapiens uveal autoantigen with coiled-coil domains and ankyrin repeats (UACA), transcript variant 2, mRNA	4933	+	4026	T	3	S->S
CS2000339700001_4041	Q8HYY4	NM_001008224	0	Homo sapiens uveal autoantigen with coiled-coil domains and ankyrin repeats (UACA), transcript variant 2, mRNA	4933	+	4041	A	3	T->T
CS2000339700001_4191	Q8HYY4	NM_001008224	0	Homo sapiens uveal autoantigen with coiled-coil domains and ankyrin repeats (UACA), transcript variant 2, mRNA	4933	+	4191	T	3	I->I
CS2000339700001_4242	Q8HYY4	NM_001008224	0	Homo sapiens uveal autoantigen with coiled-coil domains and ankyrin repeats (UACA), transcript variant 2, mRNA	4933	+	4242	A	3	T->T
CS2000339700001_4320	Q8HYY4	NM_001008224	0	Homo sapiens uveal autoantigen with coiled-coil domains and ankyrin repeats (UACA), transcript variant 2, mRNA	4933	+	4320	T	3	L->L
CS2000339700001_4404	Q8HYY4	NM_001008224	0	Homo sapiens uveal autoantigen with coiled-coil domains and ankyrin repeats (UACA), transcript variant 2, mRNA	4933	+	4404	C	3	S->S
CS2000339800002_311	PESC_HUMAN	NM_014303	0	Homo sapiens pescadillo homolog 1, containing BRCT domain (zebrafish) (PES1), mRNA	1532	+	311	G	3	P->P
CS2000339900001_693	BGLR_FELCA	NM_000181	0	Homo sapiens glucuronidase, beta (GUSB), mRNA	2070	+	693	C	3	P->P
CS2000339900001_888	BGLR_FELCA	NM_000181	0	Homo sapiens glucuronidase, beta (GUSB), mRNA	2070	+	888	T	3	A->A
CS2000339900001_1398	BGLR_FELCA	NM_000181	0	Homo sapiens glucuronidase, beta (GUSB), mRNA	2070	+	1398	C	3	H->H
CS2000339900001_1533	BGLR_FELCA	NM_000181	0	Homo sapiens glucuronidase, beta (GUSB), mRNA	2070	+	1533	C	3	N->N
CS2000340100002_852	EFTS_BOVIN	NM_005726	0	Homo sapiens Ts translation elongation factor, mitochondrial (TSFM), mRNA	1237	+	852	A	3	V->V
CS2000340600001_488	Q9NS19	NM_012142	0	Homo sapiens cyclin D-type binding-protein 1 (CCNDBP1), transcript variant 1, mRNA	1739	+	488	T	3	S->S
CS2000341600001_186	AAH17586	NM_144647	0	Homo sapiens calcyphosine-like (CAPSL), mRNA	869	+	186	G	3	A->A
CS2000342900002_642	Q865V6	NM_001747	0	Homo sapiens capping protein (actin filament), gelsolin-like (CAPG), mRNA	1536	+	642	T	3	S->S
CS2000343800001_114	Q9H896	NM_023078	0	Homo sapiens pyrroline-5-carboxylate reductase-like (PYCRL), mRNA	1341	+	114	A	3	V->V
CS2000344100001_447	Q9BRN9	NM_078474	0	Homo sapiens TM2 domain containing 3 (TM2D3), transcript variant 1, mRNA	1391	+	447	G	3	P->P
CS2000344300002_503	PAFA_BOVIN	NM_005084	0	Homo sapiens phospholipase A2, group VII (platelet-activating factor acetylhydrolase, plasma) (PLA2G7), mRNA	1860	+	503	C	3	A->A
CS2000344700004_166	MIC2_HUMAN	NM_002414	3e-42	Homo sapiens CD99 antigen (CD99), mRNA	1574	+	166	A	3	P->P
CS2000346300001_493	AAH46105	NM_012245	0	Homo sapiens SNW domain containing 1 (SNW1), mRNA	2226	+	493	A	3	K->K
CS2000346300001_1138	AAH46105	NM_012245	0	Homo sapiens SNW domain containing 1 (SNW1), mRNA	2226	+	1138	G	3	G->G
CS2000346300001_1309	AAH46105	NM_012245	0	Homo sapiens SNW domain containing 1 (SNW1), mRNA	2226	+	1309	T	3	L->L
CS2000346300001_1348	AAH46105	NM_012245	0	Homo sapiens SNW domain containing 1 (SNW1), mRNA	2226	+	1348	T	3	Y->Y
CS2000346800001_1716	Q99973	NM_007110	0	Homo sapiens telomerase-associated protein 1 (TEP1), mRNA	2017	+	1716	C	3	L->L
CS2000346900001_193	Q86XV4	NM_173454	0	Homo sapiens phosphodiesterase 8A (PDE8A), transcript variant 2, mRNA	1448	+	193	T	3	D->D
CS2000348200002_362	RPA5_HUMAN	NM_203290	0	Homo sapiens polymerase (RNA) I polypeptide C, 30kDa (POLR1C), transcript variant 1, mRNA	1231	+	362	C	3	I->I
CS2000348200002_486	RPA5_HUMAN	NM_203290	0	Homo sapiens polymerase (RNA) I polypeptide C, 30kDa (POLR1C), transcript variant 1, mRNA	1231	+	486	T	1	L->L
CS2000348200002_911	RPA5_HUMAN	NM_203290	0	Homo sapiens polymerase (RNA) I polypeptide C, 30kDa (POLR1C), transcript variant 1, mRNA	1231	+	911	C	3	F->F
CS2000348300001_341	Q7Z3D9	NM_207040	0	Homo sapiens transcription factor 12 (HTF4, helix-loop-helix transcription factors 4) (TCF12), transcript variant 5, mRNA	2816	+	341	C	3	L->L
CS2000348400001_130	T4S1_HUMAN	NM_014220	0	Homo sapiens transmembrane 4 L six family member 1 (TM4SF1), mRNA	1440	+	130	A	3	G->G
CS2000349800001_219	Q8N4U5	NM_152772	0	Homo sapiens t-complex 11 (mouse) like 2 (TCP11L2), mRNA	1338	+	219	T	3	S->S
CS2000349800001_270	Q8N4U5	NM_152772	0	Homo sapiens t-complex 11 (mouse) like 2 (TCP11L2), mRNA	1338	+	270	C	3	Y->Y
CS2000350800001_1094	BAA31678	NM_014861	0	Homo sapiens KIAA0703 gene product (KIAA0703), mRNA	1890	+	1094	A	3	Q->Q
CS2000351000003_337	GLR_HUMAN	NM_000160	1e-102	Homo sapiens glucagon receptor (GCGR), mRNA	1015	+	337	T	3	V->V
CS2000351200001_146	T4S2_HUMAN	NM_004615	0	Homo sapiens tetraspanin 7 (TSPAN7), mRNA	1788	+	146	C	3	G->G
CS2000351200001_260	T4S2_HUMAN	NM_004615	0	Homo sapiens tetraspanin 7 (TSPAN7), mRNA	1788	+	260	T	3	T->T
CS2000351200001_281	T4S2_HUMAN	NM_004615	0	Homo sapiens tetraspanin 7 (TSPAN7), mRNA	1788	+	281	C	3	F->F
CS2000351200001_311	T4S2_HUMAN	NM_004615	0	Homo sapiens tetraspanin 7 (TSPAN7), mRNA	1788	+	311	G	3	P->P
CS2000351200001_329	T4S2_HUMAN	NM_004615	0	Homo sapiens tetraspanin 7 (TSPAN7), mRNA	1788	+	329	T	3	Y->Y
CS2000351200001_368	T4S2_HUMAN	NM_004615	0	Homo sapiens tetraspanin 7 (TSPAN7), mRNA	1788	+	368	C	3	V->V
CS2000351200001_422	T4S2_HUMAN	NM_004615	0	Homo sapiens tetraspanin 7 (TSPAN7), mRNA	1788	+	422	A	3	R->R
CS2000351200001_476	T4S2_HUMAN	NM_004615	0	Homo sapiens tetraspanin 7 (TSPAN7), mRNA	1788	+	476	T	3	A->A
CS2000351200001_524	T4S2_HUMAN	NM_004615	0	Homo sapiens tetraspanin 7 (TSPAN7), mRNA	1788	+	524	C	3	Y->Y
CS2000352300001_901	AAQ10515	NM_014375	0	Homo sapiens fetuin B (FETUB), mRNA	1431	-	901	G	3	S->S
CS2000352600001_1531	TIZ2_HUMAN	NM_030935	0	Homo sapiens TSC22 domain family, member 4 (TSC22D4), mRNA	2014	+	1531	A	3	V->V
CS2000352700001_592	Q96QU6	NM_032592	0	Homo sapiens 1-aminocyclopropane-1-carboxylate synthase (PHACS), mRNA	1809	+	592	G	3	E->E
CS2000353000001_976	ACD9_MOUSE	NM_014049	0	Homo sapiens acyl-Coenzyme A dehydrogenase family, member 9 (ACAD9), mRNA	1542	+	976	G	3	E->E
CS2000353300001_394	CU02_HUMAN	NM_004928	0	Homo sapiens chromosome 21 open reading frame 2 (C21orf2), mRNA	2121	+	394	C	3	L->L
CS2000353900001_610	TF1A_HUMAN	NM_015905	0	Homo sapiens tripartite motif-containing 24 (TRIM24), transcript variant 1, mRNA	1343	+	610	G	3	Q->Q
CS2000354800002_486	Q95M76	NM_016321	0	Homo sapiens Rh family, C glycoprotein (RHCG), mRNA	1912	+	486	G	3	V->V
CS2000354800002_537	Q95M76	NM_016321	0	Homo sapiens Rh family, C glycoprotein (RHCG), mRNA	1912	+	537	G	3	E->E
CS2000354900001_753	CHFR_HUMAN	NM_018223	0	Homo sapiens checkpoint with forkhead and ring finger domains (CHFR), mRNA	1928	+	753	T	3	Y->Y
CS2000355500001_392	Q8CHR2	NM_018379	0	Homo sapiens family with sequence similarity 63, member A (FAM63A), mRNA	1891	+	392	C	3	S->S
CS2000355600002_355	Q8R0N5	0	0	0	1495	+	355	C	3	A->A
CS2000355600002_589	Q8R0N5	0	0	0	1495	+	589	C	3	Y->Y
CS2000355700001_361	CASP_HUMAN	NM_006371	0	Homo sapiens cartilage associated protein (CRTAP), mRNA	1740	+	361	T	3	L->L
CS2000355700001_607	CASP_HUMAN	NM_006371	0	Homo sapiens cartilage associated protein (CRTAP), mRNA	1740	+	607	T	3	N->N
CS2000355800001_406	ARLL_HUMAN	NM_001661	0	Homo sapiens ADP-ribosylation factor-like 4D (ARL4D), mRNA	1361	+	406	A	3	Q->Q
CS2000355900001_1420	AAD03619	NM_001018011	0	Homo sapiens zinc finger and BTB domain containing 16 (ZBTB16), transcript variant 2, mRNA	1863	+	1420	T	3	G->G
CS2000355900001_1603	AAD03619	NM_001018011	0	Homo sapiens zinc finger and BTB domain containing 16 (ZBTB16), transcript variant 2, mRNA	1863	+	1603	A	3	Q->Q
CS2000356900002_465	Q96RX6	NM_016332	1e-129	Homo sapiens selenoprotein X, 1 (SEPX1), mRNA	1368	+	465	T	3	A->A
CS2000359900001_511	Q7Z349	NM_012181	0	Homo sapiens FK506 binding protein 8, 38kDa (FKBP8), mRNA	1937	+	511	A	3	E->E
CS2000360000001_415	AAQ56721	NM_001039708	0	Homo sapiens serologically defined colon cancer antigen 3 (SDCCAG3), transcript variant 3, mRNA	2076	+	415	A	3	E->E
CS2000360000001_790	AAQ56721	NM_001039708	0	Homo sapiens serologically defined colon cancer antigen 3 (SDCCAG3), transcript variant 3, mRNA	2076	+	790	C	3	A->A
CS2000360500001_699	BAC97814	NM_017857	0	Homo sapiens slingshot homolog 3 (Drosophila) (SSH3), transcript variant 1, mRNA	2016	+	699	T	3	I->I
CS2000360500001_1179	BAC97814	NM_017857	0	Homo sapiens slingshot homolog 3 (Drosophila) (SSH3), transcript variant 1, mRNA	2016	+	1179	C	3	A->A
CS2000360700001_381	AAQ89472	NM_024122	0	Homo sapiens hypothetical protein MGC4825 (MGC4825), mRNA	1035	+	381	A	3	Q->Q
CS2000362600002_1209	SCB2_PIG	NM_003848	0	Homo sapiens succinate-CoA ligase, GDP-forming, beta subunit (SUCLG2), mRNA	2534	+	1209	T	3	N->N
CS2000363200001_243	AAH06337	NM_004069	0	Homo sapiens adaptor-related protein complex 2, sigma 1 subunit (AP2S1), transcript variant AP17, mRNA	851	+	243	G	3	V->V
CS2000365800001_1324	AAP35585	NM_005506	0	Homo sapiens scavenger receptor class B, member 2 (SCARB2), mRNA	3146	+	1324	T	3	G->G
CS2000365800001_1486	AAP35585	NM_005506	0	Homo sapiens scavenger receptor class B, member 2 (SCARB2), mRNA	3146	+	1486	T	3	N->N
CS2000366400001_1009	Q9UBR9	XM_927282	0	PREDICTED: Homo sapiens similar to matrix metalloproteinase 23B precursor (LOC653409), mRNA	1271	+	1009	A	3	K->K
CS2000367100001_367	Q8IVC5	NM_170662	0	Homo sapiens Cas-Br-M (murine) ecotropic retroviral transforming sequence b (CBLB), mRNA	1505	+	367	G	3	G->G
CS2000367400002_798	Q96FJ5	NM_001001563	0	Homo sapiens translocase of inner mitochondrial membrane 50 homolog (yeast) (TIMM50), mRNA	1219	+	798	T	3	P->P
CS2000367400002_927	Q96FJ5	NM_001001563	0	Homo sapiens translocase of inner mitochondrial membrane 50 homolog (yeast) (TIMM50), mRNA	1219	+	927	T	3	Y->Y
CS2000368600001_951	P79390	NM_000442	0	Homo sapiens platelet/endothelial cell adhesion molecule (CD31 antigen) (PECAM1), mRNA	3442	+	951	T	3	T->T
CS2000368600001_1965	P79390	NM_000442	0	Homo sapiens platelet/endothelial cell adhesion molecule (CD31 antigen) (PECAM1), mRNA	3442	+	1965	G	3	L->L
CS2000369300001_426	Q9UBZ4	NM_014481	0	Homo sapiens APEX nuclease (apurinic/apyrimidinic endonuclease) 2 (APEX2), nuclear gene encoding mitochondrial protein, mRNA	2063	+	426	A	3	Q->Q
CS2000372600002_469	Q96IC6	NM_025082	0	Homo sapiens chromosome 16 open reading frame 56 (C16orf56), mRNA	1089	+	469	A	3	S->S
CS2000372700002_606	O35095	NM_014284	0	Homo sapiens neurochondrin (NCDN), transcript variant 3, mRNA	760	+	606	G	3	E->E
CS2000373400001_568	Q9BV57	NM_018269	0	Homo sapiens acireductone dioxygenase 1 (ADI1), mRNA	1578	+	568	A	3	T->T
CS2000373800001_799	Q8HZV3	NM_003234	0	Homo sapiens transferrin receptor (p90, CD71) (TFRC), mRNA	2008	+	799	C	3	T->T
CS2000376400003_1292	XPO4_HUMAN	NM_022459	0	Homo sapiens exportin 4 (XPO4), mRNA	1853	+	1292	T	3	H->H
CS2000376600001_947	LMP1_BOVIN	NM_005561	1e-130	Homo sapiens lysosomal-associated membrane protein 1 (LAMP1), mRNA	2205	+	947	T	3	S->S
CS2000377300002_1620	O00267	NM_003169	0	Homo sapiens suppressor of Ty 5 homolog (S. cerevisiae) (SUPT5H), mRNA	2333	+	1620	C	3	S->S
CS2000378200001_686	TARA_HUMAN	NM_007032	0	Homo sapiens TRIO and F-actin binding protein (TRIOBP), transcript variant 1, mRNA	1976	+	686	A	3	E->E
CS2000378300001_241	Q07065	NM_006825	0	Homo sapiens cytoskeleton-associated protein 4 (CKAP4), mRNA	2672	+	241	C	3	R->R
CS2000378300001_472	Q07065	NM_006825	0	Homo sapiens cytoskeleton-associated protein 4 (CKAP4), mRNA	2672	+	472	A	3	K->K
CS2000378300001_1097	Q07065	NM_006825	0	Homo sapiens cytoskeleton-associated protein 4 (CKAP4), mRNA	2672	+	1097	T	1	L->L
CS2000378300001_1289	Q07065	NM_006825	0	Homo sapiens cytoskeleton-associated protein 4 (CKAP4), mRNA	2672	+	1289	T	1	L->L
CS2000378900001_867	Q10466	NM_133437	0	Homo sapiens titin (TTN), transcript variant novex-2, mRNA	2969	+	867	A	3	E->E
CS2000379300001_1099	S3A1_HUMAN	NM_005877	0	Homo sapiens splicing factor 3a, subunit 1, 120kDa (SF3A1), transcript variant 1, mRNA	2972	+	1099	G	3	P->P
CS2000380100002_246	KAD1_BOVIN	NM_000476	0	Homo sapiens adenylate kinase 1 (AK1), mRNA	921	+	246	T	3	Y->Y
CS2000381200001_682	Q13464	NM_005406	0	Homo sapiens Rho-associated, coiled-coil containing protein kinase 1 (ROCK1), mRNA	1620	+	682	A	3	L->L
CS2000381200002_1891	Q28021	NM_004850	0	Homo sapiens Rho-associated, coiled-coil containing protein kinase 2 (ROCK2), mRNA	7811	+	1891	C	1	L->L
CS2000382300001_304	RT10_HUMAN	NM_018141	0	Homo sapiens mitochondrial ribosomal protein S10 (MRPS10), nuclear gene encoding mitochondrial protein, mRNA	2661	+	304	C	3	A->A
CS2000382700002_336	Q9UQF4	NM_014044	0	Homo sapiens unc-50 homolog (C. elegans) (UNC50), mRNA	1730	+	336	A	3	L->L
CS2000382700002_531	Q9UQF4	NM_014044	0	Homo sapiens unc-50 homolog (C. elegans) (UNC50), mRNA	1730	+	531	C	3	D->D
CS2000382700002_561	Q9UQF4	NM_014044	0	Homo sapiens unc-50 homolog (C. elegans) (UNC50), mRNA	1730	+	561	T	3	T->T
CS2000382700002_813	Q9UQF4	NM_014044	0	Homo sapiens unc-50 homolog (C. elegans) (UNC50), mRNA	1730	+	813	G	3	A->A
CS2000382700002_939	Q9UQF4	NM_014044	0	Homo sapiens unc-50 homolog (C. elegans) (UNC50), mRNA	1730	+	939	A	3	R->R
CS2000383900001_934	Q9Y276	NM_004328	0	Homo sapiens BCS1-like (yeast) (BCS1L), mRNA	1455	+	934	T	1	L->L
CS2000383900001_1068	Q9Y276	NM_004328	0	Homo sapiens BCS1-like (yeast) (BCS1L), mRNA	1455	+	1068	A	3	L->L
CS2000385000001_374	AAA35609	NM_004333	0	Homo sapiens v-raf murine sarcoma viral oncogene homolog B1 (BRAF), mRNA	941	+	374	G	3	L->L
CS2000387500001_451	U2R2_HUMAN	NM_005089	0	Homo sapiens U2(RNU2) small nuclear RNA auxiliary factor 1-like 2 (U2AF1L2), mRNA	1677	+	451	T	3	S->S
CS2000387500001_476	U2R2_HUMAN	NM_005089	0	Homo sapiens U2(RNU2) small nuclear RNA auxiliary factor 1-like 2 (U2AF1L2), mRNA	1677	+	476	T	1	L->L
CS2000387500001_490	U2R2_HUMAN	NM_005089	0	Homo sapiens U2(RNU2) small nuclear RNA auxiliary factor 1-like 2 (U2AF1L2), mRNA	1677	+	490	T	3	D->D
CS2000387500001_508	U2R2_HUMAN	NM_005089	0	Homo sapiens U2(RNU2) small nuclear RNA auxiliary factor 1-like 2 (U2AF1L2), mRNA	1677	+	508	T	3	F->F
CS2000387500001_520	U2R2_HUMAN	NM_005089	0	Homo sapiens U2(RNU2) small nuclear RNA auxiliary factor 1-like 2 (U2AF1L2), mRNA	1677	+	520	G	3	G->G
CS2000387500001_637	U2R2_HUMAN	NM_005089	0	Homo sapiens U2(RNU2) small nuclear RNA auxiliary factor 1-like 2 (U2AF1L2), mRNA	1677	+	637	A	3	R->R
CS2000388300001_386	FRG1_HUMAN	NM_004477	0	Homo sapiens FSHD region gene 1 (FRG1), mRNA	1056	+	386	T	3	T->T
CS2000388600001_2323	VKGC_BOVIN	NM_000821	0	Homo sapiens gamma-glutamyl carboxylase (GGCX), mRNA	4143	+	2323	T	3	V->V
CS2000388700001_1306	Q96A93	NM_145689	0	Homo sapiens amyloid beta (A4) precursor protein-binding, family B, member 1 (Fe65) (APBB1), transcript variant 2, mRNA	2051	+	1306	T	3	F->F
CS2000388700001_1354	Q96A93	NM_145689	0	Homo sapiens amyloid beta (A4) precursor protein-binding, family B, member 1 (Fe65) (APBB1), transcript variant 2, mRNA	2051	+	1354	C	3	A->A
CS2000388700001_1588	Q96A93	NM_145689	0	Homo sapiens amyloid beta (A4) precursor protein-binding, family B, member 1 (Fe65) (APBB1), transcript variant 2, mRNA	2051	+	1588	A	3	L->L
CS2000389100001_379	ANXD_CANFA	NM_004306	0	Homo sapiens annexin A13 (ANXA13), transcript variant 1, mRNA	1411	+	379	T	3	P->P
CS2000389500001_259	NXT1_MOUSE	NM_013248	0	Homo sapiens NTF2-like export factor 1 (NXT1), mRNA	844	+	259	T	3	Y->Y
CS2000389500001_430	NXT1_MOUSE	NM_013248	0	Homo sapiens NTF2-like export factor 1 (NXT1), mRNA	844	+	430	T	3	D->D
CS2000391400001_675	RNZ1_HUMAN	NM_018696	0	Homo sapiens elaC homolog 1 (E. coli) (ELAC1), mRNA	1340	+	675	A	3	Q->Q
CS2000391400001_822	RNZ1_HUMAN	NM_018696	0	Homo sapiens elaC homolog 1 (E. coli) (ELAC1), mRNA	1340	+	822	G	3	G->G
CS2000391500001_611	Q9BTF9	NM_015510	0	Homo sapiens dehydrogenase/reductase (SDR family) member 7B (DHRS7B), mRNA	1447	+	611	A	3	K->K
CS2000392200001_522	Q9BGZ6	NM_032813	0	Homo sapiens transmembrane and tetratricopeptide repeat containing 4 (TMTC4), mRNA	1810	+	522	G	3	A->A
CS2000393000001_288	AAH12733	NM_020412	0	Homo sapiens chromatin modifying protein 1B (CHMP1B), mRNA	3231	+	288	A	3	K->K
CS2000394800002_589	MYPF_HUMAN	NM_004533	0	Homo sapiens myosin binding protein C, fast type (MYBPC2), mRNA	979	+	589	T	3	A->A
CS2000396300001_429	BAA06544	NM_005471	0	Homo sapiens glucosamine-6-phosphate deaminase 1 (GNPDA1), mRNA	2410	+	429	G	3	L->L
CS2000396700001_326	Q8HYR7	NM_000586	1e-117	Homo sapiens interleukin 2 (IL2), mRNA	803	+	326	T	1	L->L
CS2000397200001_743	Q8MJJ7	NM_014026	0	Homo sapiens decapping enzyme, scavenger (DCPS), mRNA	1506	+	743	T	3	T->T
CS2000397800002_1148	BAC87202	NM_138926	0	Homo sapiens SON DNA binding protein (SON), transcript variant c, mRNA	2444	+	1148	T	3	S->S
CS2000398600001_589	Q8TBD3	NM_017900	0	Homo sapiens aurora kinase A interacting protein 1 (AURKAIP1), mRNA	796	+	589	G	3	L->L
CS2000399800001_210	Q86X95	NM_004882	0	Homo sapiens CBF1 interacting corepressor (CIR), transcript variant 1, mRNA	886	+	210	G	3	E->E
CS2000400300001_318	TPC3_HUMAN	NM_014408	0	Homo sapiens trafficking protein particle complex 3 (TRAPPC3), mRNA	1306	+	318	C	1	R->R
CS2000401100001_270	O75207	NM_020313	0	Homo sapiens cytokine induced apoptosis inhibitor 1 (CIAPIN1), mRNA	1691	+	270	G	3	R->R
CS2000401600002_462	P78545	NM_004433	0	Homo sapiens E74-like factor 3 (ets domain transcription factor, epithelial-specific ) (ELF3), mRNA	1354	+	462	T	3	I->I
CS2000403100001_626	RM18_HUMAN	NM_014161	0	Homo sapiens mitochondrial ribosomal protein L18 (MRPL18), nuclear gene encoding mitochondrial protein, mRNA	1050	+	626	A	3	Q->Q
CS2000403500001_1551	FA10_BOVIN	NM_000504	0	Homo sapiens coagulation factor X (F10), mRNA	1603	+	1551	A	3	L->L
CS2000403600001_338	O46480	NM_030808	0	Homo sapiens nudE nuclear distribution gene E homolog like 1 (A. nidulans) (NDEL1), transcript variant 2, mRNA	1067	+	338	A	3	P->P
CS2000403900001_205	CABC_HUMAN	NM_020247	7e-96	Homo sapiens chaperone, ABC1 activity of bc1 complex like (S. pombe) (CABC1), mRNA	464	+	205	C	3	L->L
CS2000404400001_2027	Q8NC77	NM_020895	0	Homo sapiens GRAM domain containing 1A (GRAMD1A), mRNA	2497	+	2027	C	3	S->S
CS2000406300001_721	Q8HXL4	NM_001281	0	Homo sapiens cytoskeleton associated protein 1 (CKAP1), mRNA	991	+	721	G	3	G->G
CS2000406300001_754	Q8HXL4	NM_001281	0	Homo sapiens cytoskeleton associated protein 1 (CKAP1), mRNA	991	+	754	T	3	G->G
CS2000406900001_911	Q921L6	NM_138565	0	Homo sapiens cortactin (CTTN), transcript variant 2, mRNA	1405	+	911	C	3	S->S
CS2000408400001_797	P4KB_BOVIN	NM_002651	0	Homo sapiens phosphatidylinositol 4-kinase, catalytic, beta polypeptide (PIK4CB), mRNA	3896	+	797	C	3	P->P
CS2000408900002_854	Q7Z6U5	NM_016614	0	Homo sapiens TRAF and TNF receptor associated protein (TTRAP), mRNA	1932	+	854	A	3	T->T
CS2000411300001_609	Q9MZ06	NM_005130	3e-98	Homo sapiens fibroblast growth factor binding protein 1 (FGFBP1), mRNA	1221	+	609	A	3	L->L
CS2000411800002_903	SRPR_HUMAN	NM_003139	0	Homo sapiens signal recognition particle receptor ('docking protein') (SRPR), mRNA	2998	+	903	T	3	P->P
CS2000411900001_306	ABF1_HUMAN	NM_006885	0	Homo sapiens AT-binding transcription factor 1 (ATBF1), mRNA	629	+	306	A	3	S->S
CS2000412200001_388	AAQ83902	NM_016230	0	Homo sapiens cytochrome b5 reductase 4 (CYB5R4), mRNA	1007	+	388	T	3	G->G
CS2000413500001_1285	AAH30145	NM_005147	0	Homo sapiens DnaJ (Hsp40) homolog, subfamily A, member 3 (DNAJA3), mRNA	2445	+	1285	T	1	L->L
CS2000415000001_355	EX70_HUMAN	NM_001013839	0	Homo sapiens exocyst complex component 7 (EXOC7), transcript variant 1, mRNA	1337	+	355	G	3	E->E
CS2000415200001_396	ALL1_HORSE	XM_928107	2e-54	PREDICTED: Homo sapiens similar to Major urinary protein 5 precursor (MUP 5) (LOC645057), mRNA	1002	+	396	G	3	Q->Q
CS2000415500001_154	MSRA_BOVIN	NM_012331	0	Homo sapiens methionine sulfoxide reductase A (MSRA), mRNA	1368	+	154	T	3	S->S
CS2000415500001_250	MSRA_BOVIN	NM_012331	0	Homo sapiens methionine sulfoxide reductase A (MSRA), mRNA	1368	+	250	G	3	G->G
CS2000415500001_511	MSRA_BOVIN	NM_012331	0	Homo sapiens methionine sulfoxide reductase A (MSRA), mRNA	1368	+	511	C	3	N->N
CS2000418300001_365	SYS_BOVIN	NM_006513	0	Homo sapiens seryl-tRNA synthetase (SARS), mRNA	1885	+	365	G	3	L->L
CS2000418300001_1106	SYS_BOVIN	NM_006513	0	Homo sapiens seryl-tRNA synthetase (SARS), mRNA	1885	+	1106	T	3	I->I
CS2000419200001_175	TBCA_BOVIN	NM_004607	0	Homo sapiens tubulin-specific chaperone a (TBCA), mRNA	1186	+	175	A	3	A->A
CS2000419200001_181	TBCA_BOVIN	NM_004607	0	Homo sapiens tubulin-specific chaperone a (TBCA), mRNA	1186	+	181	A	3	P->P
CS2000419200001_187	TBCA_BOVIN	NM_004607	0	Homo sapiens tubulin-specific chaperone a (TBCA), mRNA	1186	+	187	G	3	V->V
CS2000419200001_193	TBCA_BOVIN	NM_004607	0	Homo sapiens tubulin-specific chaperone a (TBCA), mRNA	1186	+	193	G	3	Q->Q
CS2000419600001_93	PRP3_HUMAN	NM_004698	1e-107	Homo sapiens PRP3 pre-mRNA processing factor 3 homolog (yeast) (PRPF3), mRNA	406	+	93	G	3	V->V
CS2000420400001_552	Q8HXW0	0	0	0	1828	+	552	T	3	H->H
CS2000420400001_906	Q8HXW0	0	0	0	1828	+	906	T	3	Y->Y
CS2000421000001_343	PDK4_HUMAN	NM_002612	0	Homo sapiens pyruvate dehydrogenase kinase, isozyme 4 (PDK4), mRNA	1276	+	343	A	3	Q->Q
CS2000421000001_421	PDK4_HUMAN	NM_002612	0	Homo sapiens pyruvate dehydrogenase kinase, isozyme 4 (PDK4), mRNA	1276	+	421	A	3	L->L
CS2000421900001_634	MCA1_HUMAN	NM_004757	0	Homo sapiens small inducible cytokine subfamily E, member 1 (endothelial monocyte-activating) (SCYE1), mRNA	1103	+	634	G	3	V->V
CS2000421900001_952	MCA1_HUMAN	NM_004757	0	Homo sapiens small inducible cytokine subfamily E, member 1 (endothelial monocyte-activating) (SCYE1), mRNA	1103	+	952	G	3	T->T
CS2000423800001_542	Q96J64	NM_153225	0	Homo sapiens RPE-spondin (RPESP), mRNA	1965	+	542	G	3	R->R
CS2000425000001_680	Q9P258	NM_018715	0	Homo sapiens regulator of chromosome condensation 2 (RCC2), mRNA	3782	+	680	C	3	A->A
CS2000425000001_1385	Q9P258	NM_018715	0	Homo sapiens regulator of chromosome condensation 2 (RCC2), mRNA	3782	+	1385	T	3	I->I
CS2000425300001_521	Q9BUQ6	NM_003287	0	Homo sapiens tumor protein D52-like 1 (TPD52L1), transcript variant 1, mRNA	758	+	521	T	3	Y->Y
CS2000427000001_366	PA2D_HUMAN	NM_012400	2e-43	Homo sapiens phospholipase A2, group IID (PLA2G2D), mRNA	2264	+	366	A	3	T->T
CS2000427000002_111	PA2D_HUMAN	NM_012400	7e-46	Homo sapiens phospholipase A2, group IID (PLA2G2D), mRNA	679	+	111	T	3	A->A
CS2000427500001_760	TNFA_BOSIN	NM_000594	0	Homo sapiens tumor necrosis factor (TNF superfamily, member 2) (TNF), mRNA	1106	+	760	T	3	Y->Y
CS2000428700001_1136	DYJ2_HUMAN	NM_006141	0	Homo sapiens dynein, cytoplasmic 1, light intermediate chain 2 (DYNC1LI2), mRNA	1718	+	1136	T	3	T->T
CS2000429200003_327	Q8K2T8	NM_019088	0	Homo sapiens Paf1, RNA polymerase II associated factor, homolog (S. cerevisiae) (PAF1), mRNA	882	+	327	T	3	A->A
CS2000429200003_447	Q8K2T8	NM_019088	0	Homo sapiens Paf1, RNA polymerase II associated factor, homolog (S. cerevisiae) (PAF1), mRNA	882	+	447	T	3	G->G
CS2000429500001_163	CAE45916	NM_145230	1e-123	Homo sapiens ATPase, H+ transporting V0 subunit E2-like (rat) (ATP6V0E2L), mRNA	1979	+	163	C	3	N->N
CS2000431500002_575	CAC79611	NM_002217	0	Homo sapiens inter-alpha (globulin) inhibitor H3 (ITIH3), mRNA	1536	-	575	T	3	T->T
CS2000431500003_329	ITH1_PIG	NM_002215	0	Homo sapiens inter-alpha (globulin) inhibitor H1 (ITIH1), mRNA	1035	-	329	A	1	L->L
CS2000431600001_456	FABA_BOVIN	NM_001442	0	Homo sapiens fatty acid binding protein 4, adipocyte (FABP4), mRNA	658	+	456	G	3	A->A
CS2000432000001_422	Q9Y6Y1	NM_015215	0	Homo sapiens calmodulin binding transcription activator 1 (CAMTA1), mRNA	568	-	422	A	3	T->T
CS2000435900001_317	COXJ_BOVIN	NM_001865	0	Homo sapiens cytochrome c oxidase subunit VIIa polypeptide 2 (liver) (COX7A2), mRNA	667	+	317	G	3	S->S
CS2000438000001_1710	Q9BUI4	NM_006468	0	Homo sapiens polymerase (RNA) III (DNA directed) polypeptide C (62kD) (POLR3C), mRNA	2361	+	1710	T	3	L->L
CS2000439300001_1169	O62185	NM_001440	2e-29	Homo sapiens exostoses (multiple)-like 3 (EXTL3), mRNA	1832	-	1169	T	3	T->T
CS2000439300001_1397	O62185	NM_001440	2e-29	Homo sapiens exostoses (multiple)-like 3 (EXTL3), mRNA	1832	-	1397	A	3	G->G
CS2000439300001_1442	O62185	NM_001440	2e-29	Homo sapiens exostoses (multiple)-like 3 (EXTL3), mRNA	1832	-	1442	T	3	S->S
CS2000440100001_301	Q9UDW3	NM_001003692	0	Homo sapiens zinc finger, matrin type 5 (ZMAT5), transcript variant 2, mRNA	972	+	301	C	3	Y->Y
CS2000441000001_811	Q86TK6	NM_024755	0	Homo sapiens SAFB-like, transcription modulator (SLTM), transcript variant 1, mRNA	1549	+	811	G	3	P->P
CS2000441200001_1553	AAP35558	NM_015665	0	Homo sapiens achalasia, adrenocortical insufficiency, alacrimia (Allgrove, triple-A) (AAAS), mRNA	1858	+	1553	T	3	C->C
CS2000441700001_760	AAP35891	NM_005542	0	Homo sapiens insulin induced gene 1 (INSIG1), transcript variant 1, mRNA	1225	+	760	C	3	L->L
CS2000442200001_462	RRM2_HUMAN	NM_013393	0	Homo sapiens FtsJ homolog 2 (E. coli) (FTSJ2), mRNA	1927	+	462	T	3	H->H
CS2000442200001_846	RRM2_HUMAN	NM_013393	0	Homo sapiens FtsJ homolog 2 (E. coli) (FTSJ2), mRNA	1927	+	846	C	3	T->T
CS2000442300002_2257	Q9H747	NM_022827	0	Homo sapiens spermatogenesis associated 20 (SPATA20), mRNA	2561	+	2257	C	3	C->C
CS2000443100001_695	Q8N9I5	NM_178128	0	Homo sapiens fatty acid desaturase domain family, member 6 (FADS6), mRNA	1471	+	695	G	3	Q->Q
CS2000443600001_1080	Q16764	NM_001979	0	Homo sapiens epoxide hydrolase 2, cytoplasmic (EPHX2), mRNA	2205	+	1080	A	3	Q->Q
CS2000443600001_1731	Q16764	NM_001979	0	Homo sapiens epoxide hydrolase 2, cytoplasmic (EPHX2), mRNA	2205	+	1731	T	3	D->D
CS2000443900001_333	Q9D119	NM_001007533	0	Homo sapiens dysferlin interacting protein 1 (toonin) (DYSFIP1), mRNA	866	+	333	G	3	P->P
CS2000444000001_514	Q8HZY1	NM_006216	0	Homo sapiens serpin peptidase inhibitor, clade E (nexin, plasminogen activator inhibitor type 1), member 2 (SERPINE2), mRNA	2120	+	514	C	3	A->A
CS2000444000001_568	Q8HZY1	NM_006216	0	Homo sapiens serpin peptidase inhibitor, clade E (nexin, plasminogen activator inhibitor type 1), member 2 (SERPINE2), mRNA	2120	+	568	G	3	K->K
CS2000446200001_197	Q9CPY1	NM_016497	0	Homo sapiens mitochondrial ribosomal protein L51 (MRPL51), nuclear gene encoding mitochondrial protein, mRNA	1315	+	197	T	3	S->S
CS2000446300001_297	HEM4_HUMAN	NM_000375	1e-98	Homo sapiens uroporphyrinogen III synthase (congenital erythropoietic porphyria) (UROS), mRNA	927	+	297	T	3	A->A
CS2000446400001_1292	Q9P219	XM_029353	0	PREDICTED: Homo sapiens KIAA1509, transcript variant 1 (KIAA1509), mRNA	1678	+	1292	G	3	R->R
CS2000446400001_1382	Q9P219	XM_029353	0	PREDICTED: Homo sapiens KIAA1509, transcript variant 1 (KIAA1509), mRNA	1678	+	1382	T	3	T->T
CS2000448400001_242	Q7Z5T6	NM_020312	0	Homo sapiens coenzyme Q9 homolog (yeast) (COQ9), mRNA	1786	+	242	G	3	A->A
CS2000448600001_552	AAQ75733	NM_014489	0	Homo sapiens FGF receptor activating protein 1 (FRAG1), mRNA	1689	+	552	T	3	S->S
CS2000448600001_688	AAQ75733	NM_014489	0	Homo sapiens FGF receptor activating protein 1 (FRAG1), mRNA	1689	+	688	T	1	L->L
CS2000448700002_271	DHS4_BOVIN	NM_021004	0	Homo sapiens dehydrogenase/reductase (SDR family) member 4 (DHRS4), mRNA	1511	+	271	T	3	A->A
CS2000448700002_310	DHS4_BOVIN	NM_021004	0	Homo sapiens dehydrogenase/reductase (SDR family) member 4 (DHRS4), mRNA	1511	+	310	A	3	K->K
CS2000448700002_391	DHS4_BOVIN	NM_021004	0	Homo sapiens dehydrogenase/reductase (SDR family) member 4 (DHRS4), mRNA	1511	+	391	G	3	V->V
CS2000448700002_769	DHS4_BOVIN	NM_021004	0	Homo sapiens dehydrogenase/reductase (SDR family) member 4 (DHRS4), mRNA	1511	+	769	A	3	K->K
CS2000448800001_1504	TGM2_BOVIN	NM_004613	0	Homo sapiens transglutaminase 2 (C polypeptide, protein-glutamine-gamma-glutamyltransferase) (TGM2), transcript variant 1, mRNA	3877	+	1504	A	3	R->R
CS2000450400001_1575	PPRB_HUMAN	NM_004774	0	Homo sapiens PPAR binding protein (PPARBP), mRNA	2334	+	1575	G	3	G->G
CS2000453800001_282	AAQ89294	0	0	0	946	+	282	C	3	V->V
CS2000455400001_703	TAFB_HUMAN	NM_005643	0	Homo sapiens TAF11 RNA polymerase II, TATA box binding protein (TBP)-associated factor, 28kDa (TAF11), mRNA	1423	+	703	T	3	F->F
CS2000456200002_288	Q95M12	NM_005606	0	Homo sapiens legumain (LGMN), transcript variant 1, mRNA	2020	+	288	T	3	H->H
CS2000457400001_1105	O97583	NM_003635	0	Homo sapiens N-deacetylase/N-sulfotransferase (heparan glucosaminyl) 2 (NDST2), mRNA	3746	+	1105	T	3	F->F
CS2000457400001_1999	O97583	NM_003635	0	Homo sapiens N-deacetylase/N-sulfotransferase (heparan glucosaminyl) 2 (NDST2), mRNA	3746	+	1999	T	3	R->R
CS2000457400001_2110	O97583	NM_003635	0	Homo sapiens N-deacetylase/N-sulfotransferase (heparan glucosaminyl) 2 (NDST2), mRNA	3746	+	2110	T	3	S->S
CS2000457400001_2197	O97583	NM_003635	0	Homo sapiens N-deacetylase/N-sulfotransferase (heparan glucosaminyl) 2 (NDST2), mRNA	3746	+	2197	C	3	R->R
CS2000457400001_2203	O97583	NM_003635	0	Homo sapiens N-deacetylase/N-sulfotransferase (heparan glucosaminyl) 2 (NDST2), mRNA	3746	+	2203	T	3	G->G
CS2000457400001_2395	O97583	NM_003635	0	Homo sapiens N-deacetylase/N-sulfotransferase (heparan glucosaminyl) 2 (NDST2), mRNA	3746	+	2395	C	3	R->R
CS2000457400001_2770	O97583	NM_003635	0	Homo sapiens N-deacetylase/N-sulfotransferase (heparan glucosaminyl) 2 (NDST2), mRNA	3746	+	2770	C	3	Y->Y
CS2000460300001_1470	Q95LS0	NM_005881	0	Homo sapiens branched chain ketoacid dehydrogenase kinase (BCKDK), mRNA	1951	+	1470	T	1	L->L
CS2000462100002_556	Q7Z4I0	NM_020223	0	Homo sapiens family with sequence similarity 20, member C (FAM20C), mRNA	1458	+	556	C	3	N->N
CS2000462100004_373	F20A_HUMAN	NM_017565	0	Homo sapiens family with sequence similarity 20, member A (FAM20A), mRNA	2580	+	373	C	3	A->A
CS2000462100004_388	F20A_HUMAN	NM_017565	0	Homo sapiens family with sequence similarity 20, member A (FAM20A), mRNA	2580	+	388	T	3	S->S
CS2000463200001_575	Q86XY0	NM_015689	0	Homo sapiens DENN/MADD domain containing 2A (DENND2A), mRNA	1524	+	575	A	3	S->S
CS2000464400001_1398	Q96S06	NM_022773	0	Homo sapiens hypothetical protein FLJ12681 (FLJ12681), mRNA	1793	+	1398	T	3	D->D
CS2000464600001_516	Q8C1S0	NM_153450	0	Homo sapiens mediator of RNA polymerase II transcription, subunit 19 homolog (yeast) (MED19), mRNA	1545	+	516	T	1	L->L
CS2000466300002_410	UCRP_BOVIN	NM_005101	5e-48	Homo sapiens interferon, alpha-inducible protein (clone IFI-15K) (G1P2), mRNA	732	+	410	G	3	A->A
CS2000466500001_585	AAS00383	NM_023942	0	Homo sapiens leucine rich repeat containing 61 (LRRC61), mRNA	1621	+	585	C	3	F->F
CS2000466700001_1218	Q8C6X3	NM_021110	0	Homo sapiens collagen, type XIV, alpha 1 (undulin) (COL14A1), mRNA	2823	+	1218	A	3	S->S
CS2000466700001_1291	Q8C6X3	NM_021110	0	Homo sapiens collagen, type XIV, alpha 1 (undulin) (COL14A1), mRNA	2823	+	1291	A	1	R->R
CS2000467000001_306	Q7Z3I2	NM_015575	0	Homo sapiens trinucleotide repeat containing 15 (TNRC15), mRNA	840	+	306	C	3	S->S
CS2000467700001_304	Q86YQ6	NM_000784	0	Homo sapiens cytochrome P450, family 27, subfamily A, polypeptide 1 (CYP27A1), nuclear gene encoding mitochondrial protein, mRNA	1046	+	304	G	3	P->P
CS2000467700001_364	Q86YQ6	NM_000784	0	Homo sapiens cytochrome P450, family 27, subfamily A, polypeptide 1 (CYP27A1), nuclear gene encoding mitochondrial protein, mRNA	1046	+	364	G	3	G->G
CS2000467700002_343	CP27_RABIT	NM_000784	0	Homo sapiens cytochrome P450, family 27, subfamily A, polypeptide 1 (CYP27A1), nuclear gene encoding mitochondrial protein, mRNA	1147	+	343	A	3	K->K
CS2000467700002_661	CP27_RABIT	NM_000784	0	Homo sapiens cytochrome P450, family 27, subfamily A, polypeptide 1 (CYP27A1), nuclear gene encoding mitochondrial protein, mRNA	1147	+	661	G	3	P->P
CS2000468400001_756	MPPA_HUMAN	NM_015160	0	Homo sapiens peptidase (mitochondrial processing) alpha (PMPCA), nuclear gene encoding mitochondrial protein, mRNA	1847	+	756	G	3	T->T
CS2000468400001_816	MPPA_HUMAN	NM_015160	0	Homo sapiens peptidase (mitochondrial processing) alpha (PMPCA), nuclear gene encoding mitochondrial protein, mRNA	1847	+	816	T	3	N->N
CS2000470400001_694	Q9BVC4	NM_022372	0	Homo sapiens G protein beta subunit-like (GBL), mRNA	1761	+	694	G	3	G->G
CS2000471400001_224	C24A_BOVIN	NM_000101	0	Homo sapiens cytochrome b-245, alpha polypeptide (CYBA), mRNA	860	+	224	T	3	G->G
CS2000471900002_190	VRK3_HUMAN	NM_016440	0	Homo sapiens vaccinia related kinase 3 (VRK3), transcript variant 1, mRNA	1899	+	190	C	3	C->C
CS2000471900002_958	VRK3_HUMAN	NM_016440	0	Homo sapiens vaccinia related kinase 3 (VRK3), transcript variant 1, mRNA	1899	+	958	G	3	Q->Q
CS2000473000001_1305	Q9H4P7	NM_001005909	0	Homo sapiens inositol hexaphosphate kinase 2 (IHPK2), transcript variant 2, mRNA	1768	+	1305	T	3	A->A
CS2000473000001_1311	Q9H4P7	NM_001005909	0	Homo sapiens inositol hexaphosphate kinase 2 (IHPK2), transcript variant 2, mRNA	1768	+	1311	T	3	A->A
CS2000473300001_1278	O94940	NM_015935	0	Homo sapiens KIAA0859 (KIAA0859), transcript variant 1, mRNA	1760	+	1278	T	3	A->A
CS2000473300002_166	Q96SQ0	NM_014955	0	Homo sapiens KIAA0859 (KIAA0859), transcript variant 2, mRNA	754	+	166	C	3	D->D
CS2000474200001_499	ZDHI_HUMAN	NM_032283	0	Homo sapiens zinc finger, DHHC-type containing 18 (ZDHHC18), mRNA	1087	+	499	A	3	T->T
CS2000475000002_882	AAS02034	NM_003592	0	Homo sapiens cullin 1 (CUL1), mRNA	1534	+	882	T	1	L->L
CS2000477400002_507	Q8IZN6	NM_005845	0	Homo sapiens ATP-binding cassette, sub-family C (CFTR/MRP), member 4 (ABCC4), mRNA	958	+	507	T	3	T->T
CS2000478200001_590	BAC38941	NM_005558	2e-56	Homo sapiens ladinin 1 (LAD1), mRNA	1568	+	590	A	3	Q->Q
CS2000478800003_509	Q9NV37	NM_017567	0	Homo sapiens N-acetylglucosamine kinase (NAGK), mRNA	1154	+	509	C	1	L->L
CS2000479000001_1016	Q9UBQ7	NM_012203	0	Homo sapiens glyoxylate reductase/hydroxypyruvate reductase (GRHPR), mRNA	1191	+	1016	G	3	L->L
CS2000479100003_150	Q8N5A9	NM_032023	0	Homo sapiens Ras association (RalGDS/AF-6) domain family 4 (RASSF4), transcript variant 1, mRNA	989	+	150	C	3	H->H
CS2000479600001_846	Q969U7	NM_020232	0	Homo sapiens tumor necrosis factor superfamily, member 5-induced protein 1 (TNFSF5IP1), mRNA	1073	+	846	T	3	F->F
CS2000480300001_1136	Q86VV0	NM_016293	0	Homo sapiens bridging integrator 2 (BIN2), mRNA	2071	+	1136	G	3	E->E
CS2000480700001_1528	NOS3_BOVIN	NM_000603	0	Homo sapiens nitric oxide synthase 3 (endothelial cell) (NOS3), mRNA	4775	+	1528	C	3	A->A
CS2000480700001_1759	NOS3_BOVIN	NM_000603	0	Homo sapiens nitric oxide synthase 3 (endothelial cell) (NOS3), mRNA	4775	+	1759	G	3	A->A
CS2000480700001_1765	NOS3_BOVIN	NM_000603	0	Homo sapiens nitric oxide synthase 3 (endothelial cell) (NOS3), mRNA	4775	+	1765	G	3	V->V
CS2000480700001_1867	NOS3_BOVIN	NM_000603	0	Homo sapiens nitric oxide synthase 3 (endothelial cell) (NOS3), mRNA	4775	+	1867	G	3	P->P
CS2000480700001_1978	NOS3_BOVIN	NM_000603	0	Homo sapiens nitric oxide synthase 3 (endothelial cell) (NOS3), mRNA	4775	+	1978	T	3	S->S
CS2000480700001_2032	NOS3_BOVIN	NM_000603	0	Homo sapiens nitric oxide synthase 3 (endothelial cell) (NOS3), mRNA	4775	+	2032	G	3	A->A
CS2000480700001_2170	NOS3_BOVIN	NM_000603	0	Homo sapiens nitric oxide synthase 3 (endothelial cell) (NOS3), mRNA	4775	+	2170	C	3	A->A
CS2000480700001_2185	NOS3_BOVIN	NM_000603	0	Homo sapiens nitric oxide synthase 3 (endothelial cell) (NOS3), mRNA	4775	+	2185	T	3	C->C
CS2000480700001_2191	NOS3_BOVIN	NM_000603	0	Homo sapiens nitric oxide synthase 3 (endothelial cell) (NOS3), mRNA	4775	+	2191	G	3	T->T
CS2000481200001_597	DSR2_HUMAN	NM_003720	0	Homo sapiens Down syndrome critical region gene 2 (DSCR2), transcript variant 1, mRNA	1051	+	597	T	1	L->L
CS2000482600001_838	TNP2_HUMAN	NM_006291	0	Homo sapiens tumor necrosis factor, alpha-induced protein 2 (TNFAIP2), mRNA	1536	+	838	A	3	Q->Q
CS2000482600001_859	TNP2_HUMAN	NM_006291	0	Homo sapiens tumor necrosis factor, alpha-induced protein 2 (TNFAIP2), mRNA	1536	+	859	T	3	S->S
CS2000482600001_997	TNP2_HUMAN	NM_006291	0	Homo sapiens tumor necrosis factor, alpha-induced protein 2 (TNFAIP2), mRNA	1536	+	997	G	3	A->A
CS2000482600001_1282	TNP2_HUMAN	NM_006291	0	Homo sapiens tumor necrosis factor, alpha-induced protein 2 (TNFAIP2), mRNA	1536	+	1282	G	3	T->T
CS2000482900002_723	O75785	NM_006077	0	Homo sapiens calcium binding atopy-related autoantigen 1 (CBARA1), mRNA	2141	+	723	C	3	F->F
CS2000483000001_352	ARSE_HUMAN	NM_000047	0	Homo sapiens arylsulfatase E (chondrodysplasia punctata 1) (ARSE), mRNA	1426	+	352	A	3	L->L
CS2000483000001_409	ARSE_HUMAN	NM_000047	0	Homo sapiens arylsulfatase E (chondrodysplasia punctata 1) (ARSE), mRNA	1426	+	409	C	3	C->C
CS2000484400001_634	CT29_HUMAN	NM_018347	0	Homo sapiens chromosome 20 open reading frame 29 (C20orf29), mRNA	1616	+	634	T	3	H->H
CS2000484700001_1015	Q811D8	NM_145214	2e-08	Homo sapiens tripartite motif-containing 11 (TRIM11), mRNA	1445	+	1015	C	3	L->L
CS2000484700001_1126	Q811D8	NM_145214	2e-08	Homo sapiens tripartite motif-containing 11 (TRIM11), mRNA	1445	+	1126	G	3	L->L
CS2000484900002_1333	Q60902	XM_941078	1e-14	PREDICTED: Homo sapiens similar to ribosomal protein L35a (LOC651825), mRNA	1803	+	1333	C	3	A->A
CS2000485600001_428	HES1_HUMAN	NM_005524	0	Homo sapiens hairy and enhancer of split 1, (Drosophila) (HES1), mRNA	1162	+	428	A	3	Q->Q
CS2000485600001_596	HES1_HUMAN	NM_005524	0	Homo sapiens hairy and enhancer of split 1, (Drosophila) (HES1), mRNA	1162	+	596	A	3	Q->Q
CS2000486800002_801	Q8HZ68	NM_005630	0	Homo sapiens solute carrier organic anion transporter family, member 2A1 (SLCO2A1), mRNA	2063	+	801	T	3	C->C
CS2000486800002_807	Q8HZ68	NM_005630	0	Homo sapiens solute carrier organic anion transporter family, member 2A1 (SLCO2A1), mRNA	2063	+	807	A	3	V->V
CS2000486800002_1029	Q8HZ68	NM_005630	0	Homo sapiens solute carrier organic anion transporter family, member 2A1 (SLCO2A1), mRNA	2063	+	1029	T	3	A->A
CS2000487200001_375	AAH04114	NM_145691	0	Homo sapiens ATP synthase mitochondrial F1 complex assembly factor 2 (ATPAF2), nuclear gene encoding mitochondrial protein, mRNA	1470	+	375	G	3	K->K
CS2000488000001_1412	TD2L_HUMAN	NM_178865	0	Homo sapiens serine incorporator 2 (SERINC2), mRNA	2081	+	1412	A	3	T->T
CS2000490300001_184	AAQ89418	NM_032333	0	Homo sapiens chromosome 10 open reading frame 58 (C10orf58), mRNA	1895	+	184	T	3	F->F
CS2000490300002_818	AAQ89418	NM_032333	0	Homo sapiens chromosome 10 open reading frame 58 (C10orf58), mRNA	1506	+	818	G	3	K->K
CS2000491600002_336	Q8NFU3	0	0	0	713	+	336	G	3	P->P
CS2000491700001_1395	BAC39941	NM_015219	0	Homo sapiens exocyst complex component 7 (EXOC7), transcript variant 2, mRNA	2099	+	1395	T	1	L->L
CS2000493100004_395	AAP36026	NM_004492	0	Homo sapiens general transcription factor IIA, 2 (12kD subunit) (GTF2A2), mRNA	782	+	395	G	3	V->V
CS2000494600001_1585	BGAL_CANFA	NM_000404	0	Homo sapiens galactosidase, beta 1 (GLB1), transcript variant 179423, mRNA	2398	+	1585	C	3	L->L
CS2000497200001_408	RT05_HUMAN	NM_031902	0	Homo sapiens mitochondrial ribosomal protein S5 (MRPS5), nuclear gene encoding mitochondrial protein, mRNA	1625	+	408	A	3	T->T
CS2000497200001_528	RT05_HUMAN	NM_031902	0	Homo sapiens mitochondrial ribosomal protein S5 (MRPS5), nuclear gene encoding mitochondrial protein, mRNA	1625	+	528	G	3	R->R
CS2000497200001_567	RT05_HUMAN	NM_031902	0	Homo sapiens mitochondrial ribosomal protein S5 (MRPS5), nuclear gene encoding mitochondrial protein, mRNA	1625	+	567	T	3	G->G
CS2000497200001_1242	RT05_HUMAN	NM_031902	0	Homo sapiens mitochondrial ribosomal protein S5 (MRPS5), nuclear gene encoding mitochondrial protein, mRNA	1625	+	1242	T	3	T->T
CS2000497200001_1377	RT05_HUMAN	NM_031902	0	Homo sapiens mitochondrial ribosomal protein S5 (MRPS5), nuclear gene encoding mitochondrial protein, mRNA	1625	+	1377	C	3	D->D
CS2000497500003_291	Q9XSA0	XM_942492	4e-31	PREDICTED: Homo sapiens similar to MEGF10 protein (LOC652819), mRNA	514	-	291	G	3	R->R
CS2000498200001_5053	O46385	NM_021738	0	Homo sapiens supervillin (SVIL), transcript variant 2, mRNA	6496	+	5053	T	3	S->S
CS2000498200001_5563	O46385	NM_021738	0	Homo sapiens supervillin (SVIL), transcript variant 2, mRNA	6496	+	5563	A	3	A->A
CS2000498800001_543	O75175	NM_014516	0	Homo sapiens CCR4-NOT transcription complex, subunit 3 (CNOT3), mRNA	893	+	543	T	3	T->T
CS2000498800004_382	Q96BZ8	NM_024316	0	Homo sapiens leukocyte receptor cluster (LRC) member 1 (LENG1), mRNA	914	+	382	T	1	L->L
CS2000499000001_968	PC16_HUMAN	NM_003737	0	Homo sapiens dachsous 1 (Drosophila) (DCHS1), mRNA	2176	+	968	C	3	R->R
CS2000499000001_1622	PC16_HUMAN	NM_003737	0	Homo sapiens dachsous 1 (Drosophila) (DCHS1), mRNA	2176	+	1622	G	3	P->P
CS2000499000001_1685	PC16_HUMAN	NM_003737	0	Homo sapiens dachsous 1 (Drosophila) (DCHS1), mRNA	2176	+	1685	G	3	P->P
CS2000499800002_899	AAP35839	NM_006978	0	Homo sapiens ring finger protein 113A (RNF113A), mRNA	1302	+	899	G	3	K->K
CS2000499800002_1055	AAP35839	NM_006978	0	Homo sapiens ring finger protein 113A (RNF113A), mRNA	1302	+	1055	A	3	K->K
CS2000500000002_256	Q7Z3D8	NM_016175	2e-80	Homo sapiens hypothetical LOC51149 (LOC51149), transcript variant 1, mRNA	1043	+	256	C	3	N->N
CS2000500100002_61	AAP45329	NM_030815	0	Homo sapiens p53 and DNA damage regulated 1 (PDRG1), mRNA	528	+	61	G	3	E->E
CS2000500100002_142	AAP45329	NM_030815	0	Homo sapiens p53 and DNA damage regulated 1 (PDRG1), mRNA	528	+	142	C	3	D->D
CS2000500100002_208	AAP45329	NM_030815	0	Homo sapiens p53 and DNA damage regulated 1 (PDRG1), mRNA	528	+	208	T	3	D->D
CS2000500600001_278	Q9Z1B2	NM_000849	0	Homo sapiens glutathione S-transferase M3 (brain) (GSTM3), mRNA	886	+	278	T	3	P->P
CS2000500600001_512	Q9Z1B2	NM_000849	0	Homo sapiens glutathione S-transferase M3 (brain) (GSTM3), mRNA	886	+	512	T	3	S->S
CS2000500800001_262	NUB1_HUMAN	NM_016118	0	Homo sapiens NEDD8 ultimate buster-1 (NYREN18), mRNA	3301	+	262	G	3	T->T
CS2000501600001_310	HP20_TAMSI	XM_939652	3e-36	PREDICTED: Homo sapiens similar to alpha 1 type VIII collagen precursor (LOC650568), mRNA	774	-	310	A	3	F->F
CS2000501600001_502	HP20_TAMSI	XM_939652	3e-36	PREDICTED: Homo sapiens similar to alpha 1 type VIII collagen precursor (LOC650568), mRNA	774	-	502	C	3	P->P
CS2000501700001_2363	Q9Y450	NM_006620	0	Homo sapiens HBS1-like (S. cerevisiae) (HBS1L), mRNA	3080	+	2363	G	3	R->R
CS2000502500001_1180	Q9HCM1	NM_018169	0	Homo sapiens chromosome 12 open reading frame 35 (C12orf35), mRNA	2934	+	1180	G	3	P->P
CS2000503600001_490	Q8R3U1	NM_007069	0	Homo sapiens HRAS-like suppressor 3 (HRASLS3), mRNA	964	+	490	A	3	K->K
CS2000503600001_685	Q8R3U1	NM_007069	0	Homo sapiens HRAS-like suppressor 3 (HRASLS3), mRNA	964	+	685	C	3	S->S
CS2000506000001_883	ATR2_HUMAN	NM_058172	0	Homo sapiens anthrax toxin receptor 2 (ANTXR2), mRNA	2203	+	883	A	3	Q->Q
CS2000506800001_627	AAH57865	NM_016022	0	Homo sapiens anterior pharynx defective 1 homolog A (C. elegans) (APH1A), mRNA	1145	+	627	T	1	L->L
CS2000506800001_749	AAH57865	NM_016022	0	Homo sapiens anterior pharynx defective 1 homolog A (C. elegans) (APH1A), mRNA	1145	+	749	A	3	K->K
CS2000507200001_1859	ITH2_HUMAN	NM_002216	0	Homo sapiens inter-alpha (globulin) inhibitor H2 (ITIH2), mRNA	2048	+	1859	C	3	R->R
CS2000507300002_705	RNZ2_MACFA	NM_018127	0	Homo sapiens elaC homolog 2 (E. coli) (ELAC2), mRNA	1972	+	705	A	3	E->E
CS2000507300002_771	RNZ2_MACFA	NM_018127	0	Homo sapiens elaC homolog 2 (E. coli) (ELAC2), mRNA	1972	+	771	T	3	S->S
CS2000507300002_1167	RNZ2_MACFA	NM_018127	0	Homo sapiens elaC homolog 2 (E. coli) (ELAC2), mRNA	1972	+	1167	A	3	Q->Q
CS2000509200001_669	O94883	NM_172214	0	Homo sapiens calcium/calmodulin-dependent protein kinase kinase 2, beta (CAMKK2), transcript variant 5, mRNA	1801	+	669	A	3	S->S
CS2000509800001_309	S1C2_HUMAN	NM_006588	4e-89	Homo sapiens sulfotransferase family, cytosolic, 1C, member 2 (SULT1C2), mRNA	1198	+	309	T	3	P->P
CS2000511400002_820	Q7Z5G7	NM_004846	0	Homo sapiens eukaryotic translation initiation factor 4E member 2 (EIF4E2), mRNA	1629	+	820	T	3	S->S
CS2000511400002_1310	Q7Z5G7	NM_004846	0	Homo sapiens eukaryotic translation initiation factor 4E member 2 (EIF4E2), mRNA	1629	+	1310	T	1	L->L
CS2000513200001_197	CAE45718	NM_014328	0	Homo sapiens RUN and SH3 domain containing 1 (RUSC1), mRNA	1508	+	197	T	3	F->F
CS2000513200001_245	CAE45718	NM_014328	0	Homo sapiens RUN and SH3 domain containing 1 (RUSC1), mRNA	1508	+	245	G	3	P->P
CS2000513600001_2053	AAP36093	NM_001032367	0	Homo sapiens serine peptidase inhibitor, Kunitz type 1 (SPINT1), transcript variant 3, mRNA	2795	+	2053	T	3	S->S
CS2000514500001_844	Q7TSU6	0	0	0	1171	+	844	C	3	V->V
CS2000514600001_678	MYOP_BOVIN	NM_005536	0	Homo sapiens inositol(myo)-1(or 4)-monophosphatase 1 (IMPA1), mRNA	2283	+	678	A	3	G->G
CS2000514600001_690	MYOP_BOVIN	NM_005536	0	Homo sapiens inositol(myo)-1(or 4)-monophosphatase 1 (IMPA1), mRNA	2283	+	690	A	3	A->A
CS2000515000001_664	PA1B_HUMAN	NM_002572	0	Homo sapiens platelet-activating factor acetylhydrolase, isoform Ib, beta subunit 30kDa (PAFAH1B2), mRNA	2889	+	664	A	3	L->L
CS2000515200002_816	Q9NWD8	NM_017994	0	Homo sapiens hypothetical protein FLJ10099 (FLJ10099), mRNA	2977	+	816	C	3	P->P
CS2000515500001_706	DHAM_BOVIN	NM_000690	0	Homo sapiens aldehyde dehydrogenase 2 family (mitochondrial) (ALDH2), nuclear gene encoding mitochondrial protein, mRNA	2272	+	706	T	3	N->N
CS2000515900001_919	ODBA_BOVIN	NM_000709	0	Homo sapiens branched chain keto acid dehydrogenase E1, alpha polypeptide (BCKDHA), mRNA	2734	+	919	G	3	A->A
CS2000515900001_1096	ODBA_BOVIN	NM_000709	0	Homo sapiens branched chain keto acid dehydrogenase E1, alpha polypeptide (BCKDHA), mRNA	2734	+	1096	T	3	L->L
CS2000516500002_862	Q96EF4	NM_017988	0	Homo sapiens SCY1-like 2 (S. cerevisiae) (SCYL2), mRNA	1792	+	862	T	1	L->L
CS2000516700001_1002	AAQ09946	NM_014814	0	Homo sapiens proteasome (prosome, macropain) 26S subunit, non-ATPase, 6 (PSMD6), mRNA	1364	+	1002	T	1	L->L
CS2000516900001_442	BCAS_HUMAN	NM_003657	1e-104	Homo sapiens breast carcinoma amplified sequence 1 (BCAS1), mRNA	1079	+	442	T	3	F->F
CS2000516900001_721	BCAS_HUMAN	NM_003657	1e-104	Homo sapiens breast carcinoma amplified sequence 1 (BCAS1), mRNA	1079	+	721	A	3	S->S
CS2000518000001_151	UT11_HUMAN	NM_016037	0	Homo sapiens UTP11-like, U3 small nucleolar ribonucleoprotein, (yeast) (UTP11L), mRNA	1018	+	151	C	3	H->H
CS2000518200001_75	Q9Y2S7	NM_015584	0	Homo sapiens polymerase (DNA-directed), delta interacting protein 2 (POLDIP2), mRNA	1996	+	75	A	3	R->R
CS2000518600001_792	AAQ88712	NM_001001991	0	Homo sapiens regeneration associated muscle protease (DKFZP586H2123), transcript variant 2, mRNA	2082	+	792	T	3	G->G
CS2000519300001_594	Q9BTT6	NM_018214	0	Homo sapiens leucine rich repeat containing 1 (LRRC1), mRNA	2358	+	594	T	3	H->H
CS2000519400001_482	O95453	NM_002582	0	Homo sapiens poly(A)-specific ribonuclease (deadenylation nuclease) (PARN), mRNA	1835	+	482	T	3	Y->Y
CS2000521800001_543	Q8HY45	NM_007256	0	Homo sapiens solute carrier organic anion transporter family, member 2B1 (SLCO2B1), mRNA	3789	+	543	A	3	E->E
CS2000522000001_777	Q7Z6K9	NM_001009880	0	Homo sapiens chromosome 22 open reading frame 9 (C22orf9), transcript variant 2, mRNA	2383	+	777	T	3	S->S
CS2000522000001_873	Q7Z6K9	NM_001009880	0	Homo sapiens chromosome 22 open reading frame 9 (C22orf9), transcript variant 2, mRNA	2383	+	873	A	3	P->P
CS2000522800001_471	AR21_HUMAN	NM_005719	0	Homo sapiens actin related protein 2/3 complex, subunit 3, 21kDa (ARPC3), mRNA	897	+	471	A	3	R->R
CS2000523200001_694	AMRP_HUMAN	NM_002337	1e-114	Homo sapiens low density lipoprotein receptor-related protein associated protein 1 (LRPAP1), mRNA	1540	+	694	A	3	Q->Q
CS2000526800001_882	Q63863	NM_001009184	0	Homo sapiens glutamate receptor, ionotropic, N-methyl D-asparate-associated protein 1 (glutamate binding) (GRINA), transcript variant 2, mRNA	1354	+	882	C	3	C->C
CS2000526900001_1147	Q9C0K1	NM_022154	0	Homo sapiens solute carrier family 39 (zinc transporter), member 8 (SLC39A8), mRNA	2544	+	1147	T	3	T->T
CS2000527200002_1327	PAGT_BOVIN	NM_020474	0	Homo sapiens UDP-N-acetyl-alpha-D-galactosamine:polypeptide N-acetylgalactosaminyltransferase 1 (GalNAc-T1) (GALNT1), mRNA	2705	+	1327	T	3	P->P
CS2000529200001_97	LSM7_HUMAN	NM_016199	1e-123	Homo sapiens LSM7 homolog, U6 small nuclear RNA associated (S. cerevisiae) (LSM7), mRNA	426	+	97	A	3	A->A
CS2000529200001_307	LSM7_HUMAN	NM_016199	1e-123	Homo sapiens LSM7 homolog, U6 small nuclear RNA associated (S. cerevisiae) (LSM7), mRNA	426	+	307	T	3	A->A
CS2000530100001_824	NUEM_BOVIN	NM_005002	0	Homo sapiens NADH dehydrogenase (ubiquinone) 1 alpha subcomplex, 9, 39kDa (NDUFA9), mRNA	1273	+	824	C	3	S->S
CS2000530100001_1157	NUEM_BOVIN	NM_005002	0	Homo sapiens NADH dehydrogenase (ubiquinone) 1 alpha subcomplex, 9, 39kDa (NDUFA9), mRNA	1273	+	1157	T	3	P->P
CS2000531200001_762	FTDH_MOUSE	NM_012190	0	Homo sapiens aldehyde dehydrogenase 1 family, member L1 (ALDH1L1), mRNA	1317	+	762	T	1	L->L
CS2000532500001_419	AAP97226	NM_145808	0	Homo sapiens myotrophin (MTPN), mRNA	867	+	419	T	3	I->I
CS2000532700001_356	O95784	NM_003890	0	Homo sapiens Fc fragment of IgG binding protein (FCGBP), mRNA	1548	+	356	G	3	A->A
CS2000533000002_635	Q96HA7	NM_013432	0	Homo sapiens nuclear factor of kappa light polypeptide gene enhancer in B-cells inhibitor-like 2 (NFKBIL2), mRNA	1635	+	635	G	3	S->S
CS2000533200001_422	BAA83046	NM_014908	0	Homo sapiens transmembrane protein 15 (TMEM15), mRNA	2172	+	422	G	3	A->A
CS2000533500001_1487	Q8IVB7	NM_006453	0	Homo sapiens transducin (beta)-like 3 (TBL3), mRNA	1964	+	1487	T	3	S->S
CS2000533500001_1694	Q8IVB7	NM_006453	0	Homo sapiens transducin (beta)-like 3 (TBL3), mRNA	1964	+	1694	T	3	T->T
CS2000533700001_715	Q9BQQ3	NM_031899	0	Homo sapiens golgi reassembly stacking protein 1, 65kDa (GORASP1), mRNA	2638	+	715	C	3	L->L
CS2000534200001_1571	Q9NYN8	NM_001400	0	Homo sapiens endothelial differentiation, sphingolipid G-protein-coupled receptor, 1 (EDG1), mRNA	3074	+	1571	C	3	D->D
CS2000534600001_1224	AAN09900	NM_022095	0	Homo sapiens zinc finger protein 335 (ZNF335), mRNA	2306	+	1224	C	3	T->T
CS2000534600001_1347	AAN09900	NM_022095	0	Homo sapiens zinc finger protein 335 (ZNF335), mRNA	2306	+	1347	T	3	F->F
CS2000534600001_1801	AAN09900	NM_022095	0	Homo sapiens zinc finger protein 335 (ZNF335), mRNA	2306	+	1801	T	1	L->L
CS2000534700001_661	Q97P71	NM_021216	3e-58	Homo sapiens zinc finger protein 71 (Cos26) (ZNF71), mRNA	1355	+	661	T	3	T->T
CS2000534700001_829	Q97P71	NM_021216	3e-58	Homo sapiens zinc finger protein 71 (Cos26) (ZNF71), mRNA	1355	+	829	A	3	T->T
CS2000534700001_1084	Q97P71	NM_021216	3e-58	Homo sapiens zinc finger protein 71 (Cos26) (ZNF71), mRNA	1355	+	1084	T	3	S->S
CS2000534900001_886	KC12_HUMAN	NM_001319	0	Homo sapiens casein kinase 1, gamma 2 (CSNK1G2), mRNA	2362	+	886	G	3	T->T
CS2000534900001_1438	KC12_HUMAN	NM_001319	0	Homo sapiens casein kinase 1, gamma 2 (CSNK1G2), mRNA	2362	+	1438	T	3	C->C
CS2000535000001_174	KCS3_RABIT	NM_002252	0	Homo sapiens potassium voltage-gated channel, delayed-rectifier, subfamily S, member 3 (KCNS3), mRNA	906	+	174	G	3	S->S
CS2000536000001_520	Q8N3P5	NM_021187	0	Homo sapiens cytochrome P450, family 4, subfamily F, polypeptide 11 (CYP4F11), mRNA	1207	+	520	C	3	P->P
CS2000536000001_775	Q8N3P5	NM_021187	0	Homo sapiens cytochrome P450, family 4, subfamily F, polypeptide 11 (CYP4F11), mRNA	1207	+	775	T	3	A->A
CS2000537400001_1490	O94947	NM_014957	0	Homo sapiens DENN/MADD domain containing 3 (DENND3), mRNA	2851	+	1490	G	3	A->A
CS2000537500001_564	Q96EX3	NM_052844	0	Homo sapiens WD repeat domain 34 (WDR34), mRNA	1709	+	564	T	3	S->S
CS2000537900001_204	DRG2_HUMAN	NM_001388	0	Homo sapiens developmentally regulated GTP binding protein 2 (DRG2), mRNA	1840	+	204	G	3	L->L
CS2000537900001_312	DRG2_HUMAN	NM_001388	0	Homo sapiens developmentally regulated GTP binding protein 2 (DRG2), mRNA	1840	+	312	G	3	T->T
CS2000537900001_957	DRG2_HUMAN	NM_001388	0	Homo sapiens developmentally regulated GTP binding protein 2 (DRG2), mRNA	1840	+	957	T	3	I->I
CS2000537900001_996	DRG2_HUMAN	NM_001388	0	Homo sapiens developmentally regulated GTP binding protein 2 (DRG2), mRNA	1840	+	996	T	3	D->D
CS2000538900001_330	Q9N0T1	NM_003155	0	Homo sapiens stanniocalcin 1 (STC1), mRNA	1431	+	330	A	3	Q->Q
CS2000539800001_655	BAG2_HUMAN	NM_004282	0	Homo sapiens BCL2-associated athanogene 2 (BAG2), mRNA	1826	+	655	T	3	C->C
CS2000540300001_435	Q8TEH4	NM_020829	0	Homo sapiens KIAA1432 (KIAA1432), mRNA	2868	+	435	T	3	S->S
CS2000541000003_1303	Q8MK69	NM_002015	0	Homo sapiens forkhead box O1A (rhabdomyosarcoma) (FOXO1A), mRNA	3081	+	1303	T	1	L->L
CS2000541100003_269	Q16716	NM_181871	1e-120	Homo sapiens pyruvate kinase, liver and RBC (PKLR), nuclear gene encoding mitochondrial protein, transcript variant 2, mRNA	1494	+	269	T	3	S->S
CS2000542700001_304	Q9CWQ2	NM_000676	1e-101	Homo sapiens adenosine A2b receptor (ADORA2B), mRNA	2697	+	304	G	3	A->A
CS2000542900001_881	AAH54772	NM_002764	0	Homo sapiens phosphoribosyl pyrophosphate synthetase 1 (PRPS1), mRNA	2059	+	881	T	1	L->L
CS2000543100002_273	UBLG_HUMAN	NM_014235	0	Homo sapiens ubiquitin-like 4A (UBL4A), mRNA	711	+	273	T	1	L->L
CS2000543100002_501	UBLG_HUMAN	NM_014235	0	Homo sapiens ubiquitin-like 4A (UBL4A), mRNA	711	+	501	T	1	L->L
CS2000543400001_1271	Q9H0S4	NM_016355	0	Homo sapiens DEAD (Asp-Glu-Ala-Asp) box polypeptide 47 (DDX47), transcript variant 1, mRNA	2043	+	1271	C	3	H->H
CS2000543400001_1280	Q9H0S4	NM_016355	0	Homo sapiens DEAD (Asp-Glu-Ala-Asp) box polypeptide 47 (DDX47), transcript variant 1, mRNA	2043	+	1280	A	3	K->K
CS2000543500001_519	SGCA_HUMAN	NM_000023	0	Homo sapiens sarcoglycan, alpha (50kDa dystrophin-associated glycoprotein) (SGCA), mRNA	1367	+	519	C	3	Y->Y
CS2000543500001_639	SGCA_HUMAN	NM_000023	0	Homo sapiens sarcoglycan, alpha (50kDa dystrophin-associated glycoprotein) (SGCA), mRNA	1367	+	639	T	3	N->N
CS2000543600001_740	AMYC_HUMAN	NM_020978	0	Homo sapiens amylase, alpha 2B; pancreatic (AMY2B), mRNA	1116	+	740	A	3	V->V
CS2000543600001_938	AMYC_HUMAN	NM_020978	0	Homo sapiens amylase, alpha 2B; pancreatic (AMY2B), mRNA	1116	+	938	C	3	N->N
CS2000544800001_387	Q80X64	NM_030877	0	Homo sapiens catenin, beta like 1 (CTNNBL1), mRNA	1053	+	387	C	3	F->F
CS2000545100001_591	TRI1_HUMAN	NM_013376	0	Homo sapiens SERTA domain containing 1 (SERTAD1), mRNA	1205	+	591	C	3	G->G
CS2000545300001_713	AAH65482	NM_017731	0	Homo sapiens oxysterol binding protein-like 7 (OSBPL7), transcript variant 2, mRNA	2654	+	713	G	3	S->S
CS2000546000002_179	Q95M17	NM_201653	0	Homo sapiens chitinase, acidic (CHIA), mRNA	1589	+	179	T	3	G->G
CS2000546000002_185	Q95M17	NM_201653	0	Homo sapiens chitinase, acidic (CHIA), mRNA	1589	+	185	G	3	G->G
CS2000546000002_242	Q95M17	NM_201653	0	Homo sapiens chitinase, acidic (CHIA), mRNA	1589	+	242	T	3	F->F
CS2000546000002_1295	Q95M17	NM_201653	0	Homo sapiens chitinase, acidic (CHIA), mRNA	1589	+	1295	C	3	N->N
CS2000546400001_532	SSRP_HUMAN	NM_003146	0	Homo sapiens structure specific recognition protein 1 (SSRP1), mRNA	1909	+	532	G	3	G->G
CS2000546400001_643	SSRP_HUMAN	NM_003146	0	Homo sapiens structure specific recognition protein 1 (SSRP1), mRNA	1909	+	643	T	3	H->H
CS2000547300001_1128	SYY_BOVIN	NM_003680	0	Homo sapiens tyrosyl-tRNA synthetase (YARS), mRNA	2473	+	1128	C	3	T->T
CS2000548800002_991	AAH60036	NM_018188	0	Homo sapiens ATPase family, AAA domain containing 3A (ATAD3A), mRNA	1984	+	991	A	3	Q->Q
CS2000549400002_366	Q8NDV7	NM_020847	0	Homo sapiens trinucleotide repeat containing 6A (TNRC6A), transcript variant 2, mRNA	1445	+	366	A	3	P->P
CS2000549600001_262	ER29_HUMAN	NM_006817	0	Homo sapiens endoplasmic reticulum protein 29 (ERP29), transcript variant 1, mRNA	1204	+	262	A	3	P->P
CS2000549600001_766	ER29_HUMAN	NM_006817	0	Homo sapiens endoplasmic reticulum protein 29 (ERP29), transcript variant 1, mRNA	1204	+	766	G	3	S->S
CS2000550300001_504	Q8WWY3	NM_015629	0	Homo sapiens PRP31 pre-mRNA processing factor 31 homolog (yeast) (PRPF31), mRNA	1135	+	504	T	3	T->T
CS2000550700001_944	RSG5_HUMAN	NM_006989	0	Homo sapiens RAS p21 protein activator 4 (RASA4), mRNA	2019	+	944	C	3	A->A
CS2000551000001_915	Q14769	NM_000263	0	Homo sapiens N-acetylglucosaminidase, alpha- (Sanfilippo disease IIIB) (NAGLU), mRNA	2300	+	915	A	3	Q->Q
CS2000551000001_933	Q14769	NM_000263	0	Homo sapiens N-acetylglucosaminidase, alpha- (Sanfilippo disease IIIB) (NAGLU), mRNA	2300	+	933	C	3	P->P
CS2000551000001_939	Q14769	NM_000263	0	Homo sapiens N-acetylglucosaminidase, alpha- (Sanfilippo disease IIIB) (NAGLU), mRNA	2300	+	939	A	3	Q->Q
CS2000551300001_1157	PGH1_SHEEP	NM_000962	0	Homo sapiens prostaglandin-endoperoxide synthase 1 (prostaglandin G/H synthase and cyclooxygenase) (PTGS1), transcript variant 1, mRNA	2650	+	1157	C	3	F->F
CS2000551300001_1208	PGH1_SHEEP	NM_000962	0	Homo sapiens prostaglandin-endoperoxide synthase 1 (prostaglandin G/H synthase and cyclooxygenase) (PTGS1), transcript variant 1, mRNA	2650	+	1208	C	3	L->L
CS2000551500001_222	O97699	NM_000081	0	Homo sapiens lysosomal trafficking regulator (LYST), transcript variant 1, mRNA	13445	+	222	T	3	T->T
CS2000551600001_657	Q14060	NM_000097	0	Homo sapiens coproporphyrinogen oxidase (CPOX), mRNA	2173	+	657	T	3	L->L
CS2000552100001_273	Q9Y546	NM_052940	0	Homo sapiens leucine rich repeat containing 42 (LRRC42), mRNA	1250	+	273	C	3	T->T
CS2000552500001_179	FKB9_MOUSE	NM_007270	0	Homo sapiens FK506 binding protein 9, 63 kDa (FKBP9), mRNA	3112	+	179	A	3	L->L
CS2000552500001_1190	FKB9_MOUSE	NM_007270	0	Homo sapiens FK506 binding protein 9, 63 kDa (FKBP9), mRNA	3112	+	1190	T	3	A->A
CS2000552500001_1265	FKB9_MOUSE	NM_007270	0	Homo sapiens FK506 binding protein 9, 63 kDa (FKBP9), mRNA	3112	+	1265	A	3	K->K
CS2000553700001_619	DOC5_HUMAN	NM_024940	0	Homo sapiens dedicator of cytokinesis 5 (DOCK5), mRNA	1911	+	619	T	1	L->L
CS2000553800002_193	Q95LM3	NM_032842	0	Homo sapiens hypothetical protein FLJ14803 (FLJ14803), mRNA	1528	+	193	T	3	L->L
CS2000554900001_262	Q9BPY6	NM_016196	0	Homo sapiens RNA binding motif protein 19 (RBM19), mRNA	1372	+	262	T	3	D->D
CS2000555000001_146	PNMT_BOVIN	NM_002686	0	Homo sapiens phenylethanolamine N-methyltransferase (PNMT), mRNA	1164	+	146	G	3	A->A
CS2000555000001_266	PNMT_BOVIN	NM_002686	0	Homo sapiens phenylethanolamine N-methyltransferase (PNMT), mRNA	1164	+	266	T	3	G->G
CS2000555000001_485	PNMT_BOVIN	NM_002686	0	Homo sapiens phenylethanolamine N-methyltransferase (PNMT), mRNA	1164	+	485	A	3	V->V
CS2000555000001_641	PNMT_BOVIN	NM_002686	0	Homo sapiens phenylethanolamine N-methyltransferase (PNMT), mRNA	1164	+	641	T	3	A->A
CS2000555100001_863	AAQ63484	NM_001795	0	Homo sapiens cadherin 5, type 2, VE-cadherin (vascular epithelium) (CDH5), mRNA	4091	+	863	T	3	T->T
CS2000555800001_1194	DPP3_HUMAN	NM_005700	0	Homo sapiens dipeptidyl-peptidase 3 (DPP3), transcript variant 1, mRNA	2603	+	1194	T	3	F->F
CS2000555800001_1488	DPP3_HUMAN	NM_005700	0	Homo sapiens dipeptidyl-peptidase 3 (DPP3), transcript variant 1, mRNA	2603	+	1488	C	3	F->F
CS2000556900001_143	PSA1_HUMAN	NM_002786	0	Homo sapiens proteasome (prosome, macropain) subunit, alpha type, 1 (PSMA1), transcript variant 2, mRNA	1311	+	143	G	3	E->E
CS2000556900001_680	PSA1_HUMAN	NM_002786	0	Homo sapiens proteasome (prosome, macropain) subunit, alpha type, 1 (PSMA1), transcript variant 2, mRNA	1311	+	680	G	3	E->E
CS2000557200001_498	Q9CZB9	NM_032927	0	Homo sapiens transmembrane protein 128 (TMEM128), mRNA	1161	+	498	T	1	L->L
CS2000558800002_354	Q8HYJ9	NM_006894	0	Homo sapiens flavin containing monooxygenase 3 (FMO3), transcript variant 1, mRNA	2502	+	354	G	3	L->L
CS2000558900001_566	Q9UGK3	NM_017720	0	Homo sapiens signal-transducing adaptor protein-2 (STAP2), transcript variant 1, mRNA	1449	+	566	C	3	V->V
CS2000559300001_327	AAP35549	NM_005221	0	Homo sapiens distal-less homeobox 5 (DLX5), mRNA	1130	+	327	G	3	G->G
CS2000560000001_1049	AAH65510	NM_004341	0	Homo sapiens carbamoyl-phosphate synthetase 2, aspartate transcarbamylase, and dihydroorotase (CAD), mRNA	2584	+	1049	T	3	V->V
CS2000560600001_794	ARG3_HUMAN	NM_014570	0	Homo sapiens ADP-ribosylation factor GTPase activating protein 3 (ARFGAP3), mRNA	1923	+	794	C	3	S->S
CS2000560600001_827	ARG3_HUMAN	NM_014570	0	Homo sapiens ADP-ribosylation factor GTPase activating protein 3 (ARFGAP3), mRNA	1923	+	827	A	3	Q->Q
CS2000561500002_232	AAQ04830	NM_024095	0	Homo sapiens ankyrin repeat and SOCS box-containing 8 (ASB8), mRNA	1869	+	232	A	3	T->T
CS2000561500002_358	AAQ04830	NM_024095	0	Homo sapiens ankyrin repeat and SOCS box-containing 8 (ASB8), mRNA	1869	+	358	A	3	E->E
CS2000561600001_911	RT30_HUMAN	NM_016640	0	Homo sapiens mitochondrial ribosomal protein S30 (MRPS30), nuclear gene encoding mitochondrial protein, mRNA	1551	+	911	C	1	R->R
CS2000563300002_1974	O95321	NM_015556	0	Homo sapiens signal-induced proliferation-associated 1 like 1 (SIPA1L1), mRNA	2286	+	1974	C	3	D->D
CS2000563600001_595	O75992	NM_014388	0	Homo sapiens chromosome 1 open reading frame 107 (C1orf107), mRNA	1551	+	595	C	1	L->L
CS2000564200002_413	TENA_PIG	NM_002160	0	Homo sapiens tenascin C (hexabrachion) (TNC), mRNA	1651	+	413	G	3	T->T
CS2000564300001_528	Z147_HUMAN	NM_005082	0	Homo sapiens tripartite motif-containing 25 (TRIM25), mRNA	1816	+	528	A	3	Q->Q
CS2000564500001_396	P2CG_BOVIN	NM_177983	0	Homo sapiens protein phosphatase 1G (formerly 2C), magnesium-dependent, gamma isoform (PPM1G), transcript variant 1, mRNA	2314	+	396	T	3	P->P
CS2000564500001_462	P2CG_BOVIN	NM_177983	0	Homo sapiens protein phosphatase 1G (formerly 2C), magnesium-dependent, gamma isoform (PPM1G), transcript variant 1, mRNA	2314	+	462	T	3	F->F
CS2000564500001_738	P2CG_BOVIN	NM_177983	0	Homo sapiens protein phosphatase 1G (formerly 2C), magnesium-dependent, gamma isoform (PPM1G), transcript variant 1, mRNA	2314	+	738	G	3	A->A
CS2000565200001_1042	Q8QZS1	NM_014362	0	Homo sapiens 3-hydroxyisobutyryl-Coenzyme A hydrolase (HIBCH), transcript variant 1, mRNA	1540	+	1042	A	3	L->L
CS2000565200001_1150	Q8QZS1	NM_014362	0	Homo sapiens 3-hydroxyisobutyryl-Coenzyme A hydrolase (HIBCH), transcript variant 1, mRNA	1540	+	1150	G	3	E->E
CS2000565200001_1159	Q8QZS1	NM_014362	0	Homo sapiens 3-hydroxyisobutyryl-Coenzyme A hydrolase (HIBCH), transcript variant 1, mRNA	1540	+	1159	A	3	L->L
CS2000565200001_1216	Q8QZS1	NM_014362	0	Homo sapiens 3-hydroxyisobutyryl-Coenzyme A hydrolase (HIBCH), transcript variant 1, mRNA	1540	+	1216	T	3	I->I
CS2000565200001_1237	Q8QZS1	NM_014362	0	Homo sapiens 3-hydroxyisobutyryl-Coenzyme A hydrolase (HIBCH), transcript variant 1, mRNA	1540	+	1237	A	3	K->K
CS2000565200001_1252	Q8QZS1	NM_014362	0	Homo sapiens 3-hydroxyisobutyryl-Coenzyme A hydrolase (HIBCH), transcript variant 1, mRNA	1540	+	1252	T	3	D->D
CS2000565300001_1322	CN21_HUMAN	NM_174913	0	Homo sapiens chromosome 14 open reading frame 21 (C14orf21), mRNA	1729	+	1322	C	3	R->R
CS2000565400001_500	Q9NXY3	NM_033450	0	Homo sapiens ATP-binding cassette, sub-family C (CFTR/MRP), member 10 (ABCC10), mRNA	1348	+	500	A	3	V->V
CS2000565400001_569	Q9NXY3	NM_033450	0	Homo sapiens ATP-binding cassette, sub-family C (CFTR/MRP), member 10 (ABCC10), mRNA	1348	+	569	A	3	P->P
CS2000565400001_719	Q9NXY3	NM_033450	0	Homo sapiens ATP-binding cassette, sub-family C (CFTR/MRP), member 10 (ABCC10), mRNA	1348	+	719	A	3	E->E
CS2000565700001_145	MAL_CANFA	NM_002371	0	Homo sapiens mal, T-cell differentiation protein (MAL), transcript variant a, mRNA	1032	+	145	C	3	V->V
CS2000565700001_400	MAL_CANFA	NM_002371	0	Homo sapiens mal, T-cell differentiation protein (MAL), transcript variant a, mRNA	1032	+	400	T	3	S->S
CS2000569900001_954	Q8NBP0	NM_024525	0	Homo sapiens tetratricopeptide repeat domain 13 (TTC13), mRNA	2415	+	954	T	1	L->L
CS2000570500001_503	Q86WB0	NM_016478	0	Homo sapiens zinc finger, C3HC-type containing 1 (ZC3HC1), mRNA	2114	+	503	G	3	K->K
CS2000571200001_1027	Q9H6B3	NM_022070	0	Homo sapiens amplified in breast cancer 1 (ABC1), mRNA	1873	+	1027	A	3	S->S
CS2000572300001_222	CIDA_HUMAN	NM_001279	0	Homo sapiens cell death-inducing DFFA-like effector a (CIDEA), transcript variant 1, mRNA	995	+	222	A	3	V->V
CS2000572900001_774	AAH30144	NM_014763	0	Homo sapiens mitochondrial ribosomal protein L19 (MRPL19), nuclear gene encoding mitochondrial protein, mRNA	1243	+	774	T	3	T->T
CS2000572900001_801	AAH30144	NM_014763	0	Homo sapiens mitochondrial ribosomal protein L19 (MRPL19), nuclear gene encoding mitochondrial protein, mRNA	1243	+	801	G	3	K->K
CS2000572900001_876	AAH30144	NM_014763	0	Homo sapiens mitochondrial ribosomal protein L19 (MRPL19), nuclear gene encoding mitochondrial protein, mRNA	1243	+	876	C	3	N->N
CS2000573300002_369	EL2_BOVIN	NM_033440	0	Homo sapiens elastase 2A (ELA2A), mRNA	917	+	369	T	3	N->N
CS2000574300001_1062	Q9H764	NM_019000	0	Homo sapiens hypothetical protein FLJ20152 (FLJ20152), transcript variant 2, mRNA	1468	+	1062	A	3	T->T
CS2000574300001_1164	Q9H764	NM_019000	0	Homo sapiens hypothetical protein FLJ20152 (FLJ20152), transcript variant 2, mRNA	1468	+	1164	T	3	T->T
CS2000574300001_1380	Q9H764	NM_019000	0	Homo sapiens hypothetical protein FLJ20152 (FLJ20152), transcript variant 2, mRNA	1468	+	1380	T	3	L->L
CS2000574600001_770	PHLP_HUMAN	NM_005388	0	Homo sapiens phosducin-like (PDCL), mRNA	2341	+	770	C	1	R->R
CS2000574600001_1396	PHLP_HUMAN	NM_005388	0	Homo sapiens phosducin-like (PDCL), mRNA	2341	+	1396	G	3	E->E
CS2000576000001_612	Q91WK7	NM_138797	0	Homo sapiens hypothetical protein BC014641 (LOC129138), mRNA	1146	+	612	G	3	Q->Q
CS2000576200001_197	PPCT_BOVIN	NM_021213	9e-51	Homo sapiens phosphatidylcholine transfer protein (PCTP), mRNA	791	+	197	C	3	G->G
CS2000576200001_269	PPCT_BOVIN	NM_021213	9e-51	Homo sapiens phosphatidylcholine transfer protein (PCTP), mRNA	791	+	269	T	3	A->A
CS2000576200001_305	PPCT_BOVIN	NM_021213	9e-51	Homo sapiens phosphatidylcholine transfer protein (PCTP), mRNA	791	+	305	A	3	L->L
CS2000576200001_329	PPCT_BOVIN	NM_021213	9e-51	Homo sapiens phosphatidylcholine transfer protein (PCTP), mRNA	791	+	329	A	3	P->P
CS2000576200001_335	PPCT_BOVIN	NM_021213	9e-51	Homo sapiens phosphatidylcholine transfer protein (PCTP), mRNA	791	+	335	T	3	V->V
CS2000576200001_482	PPCT_BOVIN	NM_021213	9e-51	Homo sapiens phosphatidylcholine transfer protein (PCTP), mRNA	791	+	482	G	3	L->L
CS2000576200001_500	PPCT_BOVIN	NM_021213	9e-51	Homo sapiens phosphatidylcholine transfer protein (PCTP), mRNA	791	+	500	G	3	L->L
CS2000577800001_628	Q9DCN1	NM_031438	0	Homo sapiens nudix (nucleoside diphosphate linked moiety X)-type motif 12 (NUDT12), mRNA	1927	+	628	T	1	L->L
CS2000577900002_491	Q8N5A4	NM_003974	0	Homo sapiens docking protein 2, 56kDa (DOK2), mRNA	1908	+	491	T	3	T->T
CS2000578100001_949	VAV_HUMAN	NM_005428	0	Homo sapiens vav 1 oncogene (VAV1), mRNA	1662	+	949	T	1	L->L
CS2000578600002_909	Q9D7Y0	NM_006085	0	Homo sapiens 3'(2'), 5'-bisphosphate nucleotidase 1 (BPNT1), mRNA	1476	+	909	C	3	A->A
CS2000579000002_379	Q8WUZ0	NM_004765	0	Homo sapiens B-cell CLL/lymphoma 7C (BCL7C), mRNA	873	+	379	A	1	R->R
CS2000579300003_627	Q9GKM4	NM_005504	0	Homo sapiens branched chain aminotransferase 1, cytosolic (BCAT1), mRNA	1675	+	627	T	3	A->A
CS2000579700001_1007	Q86VU8	NM_144658	0	Homo sapiens dedicator of cytokinesis 11 (DOCK11), mRNA	1412	+	1007	G	3	T->T
CS2000580100001_1109	BAC32947	NM_012263	0	Homo sapiens tubulin tyrosine ligase-like family, member 1 (TTLL1), transcript variant 1, mRNA	1693	+	1109	C	3	H->H
CS2000580400001_653	APA1_BOVIN	NM_000039	0	Homo sapiens apolipoprotein A-I (APOA1), mRNA	1232	+	653	G	3	P->P
CS2000580400001_732	APA1_BOVIN	NM_000039	0	Homo sapiens apolipoprotein A-I (APOA1), mRNA	1232	+	732	T	1	L->L
CS2000580400001_885	APA1_BOVIN	NM_000039	0	Homo sapiens apolipoprotein A-I (APOA1), mRNA	1232	+	885	T	1	L->L
CS2000580700002_387	BUTY_BOVIN	NM_001732	0	Homo sapiens butyrophilin, subfamily 1, member A1 (BTN1A1), mRNA	2857	+	387	A	3	L->L
CS2000580700002_504	BUTY_BOVIN	NM_001732	0	Homo sapiens butyrophilin, subfamily 1, member A1 (BTN1A1), mRNA	2857	+	504	C	3	I->I
CS2000581600002_141	SYUG_BOVIN	NM_003087	0	Homo sapiens synuclein, gamma (breast cancer-specific protein 1) (SNCG), mRNA	749	+	141	A	3	K->K
CS2000582900001_143	Q9CQ48	NM_145266	0	Homo sapiens NudC domain containing 2 (NUDCD2), mRNA	1478	+	143	A	3	Q->Q
CS2000583600001_473	SLA1_RAT	NM_006748	0	Homo sapiens Src-like-adaptor (SLA), mRNA	1043	+	473	C	3	R->R
CS2000584500001_1574	Q8TF46	NM_133375	0	Homo sapiens hypothetical protein MGC4562 (MGC4562), mRNA	2035	+	1574	A	3	Q->Q
CS2000584900001_1623	Q8N264	NM_001025616	0	Homo sapiens Rho GTPase activating protein 24 (ARHGAP24), transcript variant 1, mRNA	2940	+	1623	C	3	N->N
CS2000585300001_87	AAH02505	NM_003095	0	Homo sapiens small nuclear ribonucleoprotein polypeptide F (SNRPF), mRNA	942	+	87	A	3	A->A
CS2000585500001_96	Q8MI76	NM_002986	2e-07	Homo sapiens chemokine (C-C motif) ligand 11 (CCL11), mRNA	660	+	96	T	3	A->A
CS2000586000001_932	ARH5_HUMAN	NM_005435	0	Homo sapiens Rho guanine nucleotide exchange factor (GEF) 5 (ARHGEF5), transcript variant 1, mRNA	2010	+	932	G	3	L->L
[truncated: 1,459 more rows]

## Sheet: ns_cSNPs
Additional File 3: non-synonymous cSNPs detected in bovine ESTs
SNP ID	SwissProt hit	RefSeq hit	RefSeq E value	RefSeq Description	Length	Strand	SNP position	Variant	Codon position	aa change	Blosum90	Chemical properties	PAM250	index
CS2000436600002_530	Q9Y3C4	NM_016058	0	Homo sapiens TP53RK binding protein (TPRKB), mRNA	869	+	530	T	1	E->*	-6	-9	-8	-14
CS2000479100002_139	Q9BGL1	NM_014737	0	Homo sapiens Ras association (RalGDS/AF-6) domain family 2 (RASSF2), transcript variant 1, mRNA	1807	+	139	T	1	R->*	-6	-9	-8	-14
CS2000479100002_151	Q9BGL1	NM_014737	0	Homo sapiens Ras association (RalGDS/AF-6) domain family 2 (RASSF2), transcript variant 1, mRNA	1807	+	151	T	1	R->*	-6	-9	-8	-14
CS2000932000001_294	Q8IYR8	NM_004249	0	Homo sapiens RAB28, member RAS oncogene family (RAB28), transcript variant 2, mRNA	780	+	294	T	1	E->*	-6	-9	-8	-14
CS2000650300001_372	Q8IZM2	NM_052862	4e-62	Homo sapiens RCSD domain containing 1 (RCSD1), mRNA	2504	+	372	T	1	E->*	-6	-9	-8	-14
CS2000844300001_598	AA27_HUMAN	NM_006396	0	Homo sapiens Sjogren's syndrome/scleroderma autoantigen 1 (SSSCA1), mRNA	762	+	598	A	3	W->*	-6	-9	-8	-14
CS2001300000040_596	BAC85434	XM_941366	5e-47	PREDICTED: Homo sapiens similar to Ig gamma-1 chain C region (LOC652050), mRNA	699	+	596	A	3	W->*	-6	-9	-8	-14
CS2000068500001_407	Q9DCA0	NM_005386	0	Homo sapiens neuronatin (NNAT), transcript variant 1, mRNA	596	+	407	G	1	*->G	-6	-9	-8	-14
CS2000002400006_250	AAH39725	NM_001013738	1e-12	Homo sapiens similar to T-cell receptor gamma chain V region PT-gamma-1/2 precursor (LOC442535), mRNA	396	+	250	T	1	K->*	-6	-9	-8	-14
CS2000391500001_105	Q9BTF9	NM_015510	0	Homo sapiens dehydrogenase/reductase (SDR family) member 7B (DHRS7B), mRNA	1447	+	105	T	1	R->*	-6	-9	-8	-14
CS2000525800001_547	O77769	NM_004753	0	Homo sapiens dehydrogenase/reductase (SDR family) member 3 (DHRS3), mRNA	2018	+	547	A	3	W->*	-6	-9	-8	-14
CS2002298700001_910	PLD1_HUMAN	NM_002662	0	Homo sapiens phospholipase D1, phosphatidylcholine-specific (PLD1), mRNA	1116	-	910	C	1	*->G	-6	-9	-8	-14
CS2000102300001_3663	SYJ1_HUMAN	NM_203446	0	Homo sapiens synaptojanin 1 (SYNJ1), transcript variant 2, mRNA	4901	+	3663	G	2	S->*	-6	-9	-8	-14
CS2001403200001_749	Q9H6E5	NM_022830	0	Homo sapiens RNA binding motif protein 21 (RBM21), mRNA	1394	+	749	T	1	E->*	-6	-9	-8	-14
CS2000857600001_350	Q9WHV7	NM_001009913	5e-06	Homo sapiens hypothetical protein DKFZp686O24166 (DKFZp686O24166), mRNA	648	+	350	G	2	L->*	-6	-9	-8	-14
CS2000205300001_444	ERC1_HUMAN	NM_001983	0	Homo sapiens excision repair cross-complementing rodent repair deficiency, complementation group 1 (includes overlapping antisense sequence) (ERCC1), transcript variant 2, mRNA	1054	+	444	A	3	W->*	-6	-9	-8	-14
CS2001323100002_560	CAD61908	NM_001002001	0	Homo sapiens guanosine monophosphate reductase 2 (GMPR2), transcript variant 3, mRNA	1863	+	560	T	1	E->*	-6	-9	-8	-14
CS2000083000005_802	TRY2_BOVIN	NM_002770	0	Homo sapiens protease, serine, 2 (trypsin 2) (PRSS2), transcript variant 1, mRNA	1019	+	802	A	3	W->*	-6	-9	-8	-14
CS2000308300001_619	GRWD_HUMAN	NM_031485	0	Homo sapiens glutamate-rich WD repeat containing 1 (GRWD1), mRNA	2263	+	619	T	1	E->*	-6	-9	-8	-14
CS2001365400003_634	Q9BTN1	NM_001102	0	Homo sapiens actinin, alpha 1 (ACTN1), mRNA	1344	+	634	T	1	E->*	-6	-9	-8	-14
CS2000976000001_580	TESC_HUMAN	NM_017899	0	Homo sapiens tescalcin (TESC), mRNA	951	+	580	T	1	K->*	-6	-9	-8	-14
CS2001428300001_531	O00441	NM_002201	0	Homo sapiens interferon stimulated exonuclease gene 20kDa (ISG20), mRNA	986	+	531	T	1	E->*	-6	-9	-8	-14
CS2000804600001_453	Q9H4L6	NM_001033050	0	Homo sapiens MTERF domain containing 3 (MTERFD3), transcript variant 1, mRNA	2319	-	453	G	1	*->Q	-6	-9	-8	-14
CS2000876300001_579	Q9D1N9	NM_181514	0	Homo sapiens mitochondrial ribosomal protein L21 (MRPL21), nuclear gene encoding mitochondrial protein, transcript variant 4, mRNA	702	+	579	T	1	K->*	-6	-9	-8	-14
CS2000171100001_305	BAC38700	NM_002358	0	Homo sapiens MAD2 mitotic arrest deficient-like 1 (yeast) (MAD2L1), mRNA	1503	+	305	G	2	*->W	-6	-9	-8	-14
CS2000548200001_883	CCP3_HUMAN	NM_013441	0	Homo sapiens Down syndrome critical region gene 1-like 2 (DSCR1L2), mRNA	2263	+	883	T	1	E->*	-6	-9	-8	-14
CS2000191600002_491	Q9HAH6	NM_144710	0	Homo sapiens septin 10 (SEPT10), transcript variant 1, mRNA	2864	+	491	G	2	S->*	-6	-9	-8	-14
CS2000112500001_350	Q9QVN3	NM_005010	0	Homo sapiens neuronal cell adhesion molecule (NRCAM), transcript variant 2, mRNA	1237	+	350	T	1	E->*	-6	-9	-8	-14
CS2000031300001_1001	O75554	NM_007187	0	Homo sapiens WW domain binding protein 4 (formin binding protein 21) (WBP4), mRNA	2896	+	1001	T	1	E->*	-6	-9	-8	-14
CS2000338100001_2518	Q9BYI8	NM_031941	0	Homo sapiens Usher syndrome 1C binding protein 1 (USHBP1), mRNA	2608	+	2518	T	1	E->*	-6	-9	-8	-14
CS2000428900001_956	Q9D0I8	NM_016183	0	Homo sapiens chromosome 1 open reading frame 33 (C1orf33), mRNA	1644	+	956	T	1	E->*	-6	-9	-8	-14
CS2000072500001_1297	Q9Y4W2	NM_031206	0	Homo sapiens LAS1-like (S. cerevisiae) (LAS1L), mRNA	2356	+	1297	A	3	C->*	-6	-9	-8	-14
CS2000064000001_263	Q9BV74	NM_005837	0	Homo sapiens processing of precursor 7, ribonuclease P subunit (S. cerevisiae) (POP7), mRNA	562	+	263	T	1	E->*	-6	-9	-8	-14
CS2000370500001_664	AAQ88872	NM_152637	0	Homo sapiens methyltransferase like 7B (METTL7B), mRNA	1319	+	664	T	1	E->*	-6	-9	-8	-14
CS2001568500001_262	Q8SPE7	NM_052850	0	Homo sapiens growth arrest and DNA-damage-inducible, gamma interacting protein 1 (GADD45GIP1), mRNA	708	+	262	T	1	E->*	-6	-9	-8	-14
CS2001885900001_148	AAQ96855	NM_015464	0	Homo sapiens sclerostin domain containing 1 (SOSTDC1), mRNA	913	+	148	T	1	E->*	-6	-9	-8	-14
CS2001327900002_479	AAQ73784	NM_001002755	0	Homo sapiens HIRA interacting protein 5 (HIRIP5), transcript variant 2, mRNA	1047	+	479	T	1	G->*	-6	-9	-8	-14
CS2001300800003_1004	O77975	XM_942149	0	PREDICTED: Homo sapiens similar to HLA class I histocompatibility antigen, A-11 alpha chain precursor (MHC class I antigen A*11) (LOC652614), mRNA	1282	+	1004	G	2	S->*	-6	-9	-8	-14
CS2001301900002_1212	Q9BE40	NM_017533	0	Homo sapiens myosin, heavy polypeptide 4, skeletal muscle (MYH4), mRNA	6009	+	1212	T	1	E->*	-6	-9	-8	-14
CS2000368600001_331	P79390	NM_000442	0	Homo sapiens platelet/endothelial cell adhesion molecule (CD31 antigen) (PECAM1), mRNA	3442	+	331	T	1	E->*	-6	-9	-8	-14
CS2001990300001_319	MACF_HUMAN	NM_033044	0	Homo sapiens microtubule-actin crosslinking factor 1 (MACF1), transcript variant 2, mRNA	809	+	319	T	1	G->*	-6	-9	-8	-14
CS2000212600002_160	ASAH_HUMAN	NM_177924	0	Homo sapiens N-acylsphingosine amidohydrolase (acid ceramidase) 1 (ASAH1), transcript variant 1, mRNA	1185	+	160	G	2	S->*	-6	-9	-8	-14
CS2000365500001_719	Q86UY0	NM_022085	0	Homo sapiens thioredoxin domain containing 5 (TXNDC5), transcript variant 2, mRNA	3646	+	719	A	3	W->*	-6	-9	-8	-14
CS2001300100032_441	Q9ULR0	NM_020701	1e-43	Homo sapiens KIAA1160 protein (KIAA1160), mRNA	929	+	441	A	3	C->*	-6	-9	-8	-14
CS2000487900002_533	T100_HUMAN	NM_014815	0	Homo sapiens thyroid hormone receptor associated protein 4 (THRAP4), mRNA	1083	+	533	T	1	E->*	-6	-9	-8	-14
CS2000008900005_273	RSMB_MOUSE	NM_198216	0	Homo sapiens small nuclear ribonucleoprotein polypeptides B and B1 (SNRPB), transcript variant 1, mRNA	654	+	273	G	2	S->*	-6	-9	-8	-14
CS2000053500001_57	AAH58462	NM_002805	0	Homo sapiens proteasome (prosome, macropain) 26S subunit, ATPase, 5 (PSMC5), mRNA	1430	+	57	T	1	E->*	-6	-9	-8	-14
CS2000312500002_269	DEK_HUMAN	NM_003472	0	Homo sapiens DEK oncogene (DNA binding) (DEK), mRNA	1800	+	269	T	1	E->*	-6	-9	-8	-14
CS2000118600005_965	Q96G17	NM_004890	0	Homo sapiens sperm associated antigen 7 (SPAG7), mRNA	3154	+	965	T	1	R->*	-6	-9	-8	-14
CS2000305100001_656	AAQ93367	NM_015641	0	Homo sapiens testis derived transcript (3 LIM domains) (TES), transcript variant 1, mRNA	2539	+	656	T	1	E->*	-6	-9	-8	-14
CS2001338300001_794	Q8HYY3	NM_004342	0	Homo sapiens caldesmon 1 (CALD1), transcript variant 2, mRNA	2317	+	794	T	1	E->*	-6	-9	-8	-14
CS2000163200001_373	RSG3_BOVIN	NM_007368	0	Homo sapiens RAS p21 protein activator 3 (RASA3), mRNA	3961	+	373	T	1	G->*	-6	-9	-8	-14
CS2000451400001_823	PGTB_HUMAN	NM_004582	0	Homo sapiens Rab geranylgeranyltransferase, beta subunit (RABGGTB), mRNA	1451	+	823	T	1	E->*	-6	-9	-8	-14
CS2000491500001_347	LTBL_MOUSE	NM_206943	0	Homo sapiens latent transforming growth factor beta binding protein 1 (LTBP1), transcript variant 1, mRNA	758	-	347	A	1	E->*	-6	-9	-8	-14
CS2000350600001_502	AAO60066	NM_000117	0	Homo sapiens emerin (Emery-Dreifuss muscular dystrophy) (EMD), mRNA	1329	+	502	G	2	S->*	-6	-9	-8	-14
CS2000278200001_769	Q8IZ58	NM_001017958	0	Homo sapiens amplified in osteosarcoma (OS9), transcript variant 4, mRNA	1279	+	769	G	1	*->E	-6	-9	-8	-14
CS2000872900001_638	CD22_MOUSE	NM_001771	1e-129	Homo sapiens CD22 antigen (CD22), mRNA	1094	+	638	T	1	G->*	-6	-9	-8	-14
CS2001470600001_1962	HS73_BOVIN	NM_021979	0	Homo sapiens heat shock 70kDa protein 2 (HSPA2), mRNA	2488	+	1962	T	1	G->*	-6	-9	-8	-14
CS2000253300001_234	CD5_BOVIN	NM_014207	0	Homo sapiens CD5 antigen (p56-62) (CD5), mRNA	2811	+	234	T	1	E->*	-6	-9	-8	-14
CS2001319100003_548	Q99JC0	0	0	0	698	-	548	T	3	W->*	-6	-9	-8	-14
CS2000706300001_495	Q9BR42	NM_001009608	0	Homo sapiens chromosome 20 open reading frame 94 (C20orf94), mRNA	2347	+	495	T	1	Q->*	-6	-9	-8	-14
CS2000051700001_233	Q9GL24	NM_001912	0	Homo sapiens cathepsin L (CTSL), transcript variant 1, mRNA	690	+	233	T	1	K->*	-6	-9	-8	-14
CS2000001800006_505	Q8MKI1	NM_006757	0	Homo sapiens troponin T type 3 (skeletal, fast) (TNNT3), mRNA	1152	+	505	T	1	E->*	-6	-9	-8	-14
CS2000095300001_627	Q9BXC8	NM_201544	0	Homo sapiens lectin, galactoside-binding, soluble, 8 (galectin 8) (LGALS8), transcript variant 3, mRNA	4652	+	627	T	1	E->*	-6	-9	-8	-14
CS2001307300001_336	Q34331	0	0	0	681	+	336	T	1	Q->*	-6	-9	-8	-14
CS2000027100003_493	CO1C_HUMAN	NM_014325	0	Homo sapiens coronin, actin binding protein, 1C (CORO1C), mRNA	3797	+	493	A	3	W->*	-6	-9	-8	-14
CS2001001600001_994	Q9Y2M3	NM_014290	0	Homo sapiens tudor domain containing 7 (TDRD7), mRNA	1214	+	994	T	1	E->*	-6	-9	-8	-14
CS2001367900001_913	AAH64531	NM_007014	0	Homo sapiens WW domain containing E3 ubiquitin protein ligase 2 (WWP2), transcript variant 1, mRNA	1195	+	913	C	3	W->C	-4	3	-8	-12
CS2000351200001_581	T4S2_HUMAN	NM_004615	0	Homo sapiens tetraspanin 7 (TSPAN7), mRNA	1788	+	581	G	3	C->W	-4	3	-8	-12
CS2000364300001_618	Q30832	NM_002119	0	Homo sapiens major histocompatibility complex, class II, DO alpha (HLA-DOA), mRNA	1101	+	618	C	3	W->C	-4	3	-8	-12
CS2000058700002_872	CD1D_SHEEP	NM_001766	0	Homo sapiens CD1d antigen (CD1D), mRNA	1937	+	872	C	3	W->C	-4	3	-8	-12
CS2000020700002_27	OGP_BOVIN	NM_002557	0	Homo sapiens oviductal glycoprotein 1, 120kDa (mucin 9, oviductin) (OVGP1), mRNA	2008	+	27	G	3	C->W	-4	3	-8	-12
CS2000035100001_919	CAE84582	NM_017432	0	Homo sapiens prostate tumor overexpressed gene 1 (PTOV1), mRNA	1478	+	919	G	3	C->W	-4	3	-8	-12
CS2000005900001_800	AAP34399	NM_005730	0	Homo sapiens CTD (carboxy-terminal domain, RNA polymerase II, polypeptide A) small phosphatase 2 (CTDSP2), mRNA	2483	+	800	G	3	C->W	-4	3	-8	-12
CS2000039200002_394	BAA03522	NM_014713	0	Homo sapiens lysosomal-associated protein transmembrane 4 alpha (LAPTM4A), mRNA	1388	+	394	G	3	C->W	-4	3	-8	-12
CS2000079300001_549	AAH65254	NM_006621	0	Homo sapiens S-adenosylhomocysteine hydrolase-like 1 (AHCYL1), mRNA	3742	+	549	G	3	C->W	-4	3	-8	-12
CS2001300800008_1030	Q8SNJ2	XM_942149	0	PREDICTED: Homo sapiens similar to HLA class I histocompatibility antigen, A-11 alpha chain precursor (MHC class I antigen A*11) (LOC652614), mRNA	1507	+	1030	G	3	C->W	-4	3	-8	-12
CS2001364900001_48	BAC54938	NM_002341	1e-120	Homo sapiens lymphotoxin beta (TNF superfamily, member 3) (LTB), transcript variant 1, mRNA	425	+	48	G	3	C->W	-4	3	-8	-12
CS2001467900001_521	Q969Z2	NM_025264	3e-68	Homo sapiens THUMP domain containing 2 (THUMPD2), mRNA	1226	+	521	G	3	C->W	-4	3	-8	-12
CS2000613800001_337	Q7Z2W4	NM_020119	0	Homo sapiens zinc finger CCCH-type, antiviral 1 (ZC3HAV1), transcript variant 1, mRNA	3533	+	337	C	3	W->C	-4	3	-8	-12
CS2000861100001_29	Q96N13	NM_024312	0	Homo sapiens N-acetylglucosamine-1-phosphate transferase, alpha and beta subunits (GNPTAB), mRNA	737	+	29	G	3	C->W	-4	3	-8	-12
CS2001301600008_1089	AAH63610	NM_001069	0	Homo sapiens tubulin, beta 2A (TUBB2A), mRNA	1564	+	1089	G	3	C->W	-4	3	-8	-12
CS2000018400004_284	Q8NHV1	NM_001334	7e-10	Homo sapiens cathepsin O (CTSO), mRNA	1049	+	284	T	1	G->W	-4	3	-7	-11
CS2001390000001_488	Q86T48	NM_206821	0	Homo sapiens myosin binding protein C, slow type (MYBPC1), transcript variant 4, mRNA	2444	+	488	T	1	G->W	-4	3	-7	-11
CS2001327300001_358	Q96AQ3	NM_182810	0	Homo sapiens activating transcription factor 4 (tax-responsive enhancer element B67) (ATF4), transcript variant 2, mRNA	1595	+	358	T	1	G->W	-4	3	-7	-11
CS2000922600001_144	RAGE_BOVIN	NM_001136	0	Homo sapiens advanced glycosylation end product-specific receptor (AGER), transcript variant 1, mRNA	1535	+	144	G	1	W->G	-4	3	-7	-11
CS2001169300001_2245	PERL_BOVIN	NM_006151	0	Homo sapiens lactoperoxidase (LPO), mRNA	3001	+	2245	T	1	G->W	-4	3	-7	-11
CS2000312600002_854	BAC87200	NM_001025604	0	Homo sapiens arrestin domain containing 2 (ARRDC2), transcript variant 2, mRNA	2458	+	854	T	1	G->W	-4	3	-7	-11
CS200130080000F_611	O77977	XM_942149	0	PREDICTED: Homo sapiens similar to HLA class I histocompatibility antigen, A-11 alpha chain precursor (MHC class I antigen A*11) (LOC652614), mRNA	1320	+	611	G	1	W->G	-4	3	-7	-11
CS2001300800013_585	Q95396	XM_942149	0	PREDICTED: Homo sapiens similar to HLA class I histocompatibility antigen, A-11 alpha chain precursor (MHC class I antigen A*11) (LOC652614), mRNA	1413	+	585	G	1	W->G	-4	3	-7	-11
CS2001300800024_554	Q30292	XM_942149	0	PREDICTED: Homo sapiens similar to HLA class I histocompatibility antigen, A-11 alpha chain precursor (MHC class I antigen A*11) (LOC652614), mRNA	1394	+	554	G	1	W->G	-4	3	-7	-11
CS2000379500003_96	BST2_HUMAN	NM_004335	9e-16	Homo sapiens bone marrow stromal cell antigen 2 (BST2), mRNA	873	+	96	T	1	G->W	-4	3	-7	-11
CS2000097800001_181	Q96D53	NM_024876	1e-104	Homo sapiens aarF domain containing kinase 4 (ADCK4), mRNA	408	+	181	T	1	G->W	-4	3	-7	-11
CS2000117200001_456	COQ4_HUMAN	NM_016035	0	Homo sapiens coenzyme Q4 homolog (yeast) (COQ4), mRNA	1255	+	456	C	1	C->R	-5	2	-4	-9
CS2000246300002_966	P531_HUMAN	NM_005657	0	Homo sapiens tumor protein p53 binding protein, 1 (TP53BP1), mRNA	1293	+	966	C	1	C->R	-5	2	-4	-9
CS2000061900001_876	Q8NHK7	NM_014513	5e-69	Homo sapiens killer cell immunoglobulin-like receptor, two domains, short cytoplasmic tail, 5 (KIR2DS5), mRNA	2118	+	876	T	1	R->C	-5	2	-4	-9
CS2001233000001_425	Q9TU53	NM_001081	0	Homo sapiens cubilin (intrinsic factor-cobalamin receptor) (CUBN), mRNA	1027	-	425	G	1	C->R	-5	2	-4	-9
CS2003511700001_128	OB_BOVIN	NM_000230	0	Homo sapiens leptin (obesity homolog, mouse) (LEP), mRNA	547	+	128	T	1	R->C	-5	2	-4	-9
CS2001366500001_1025	AAH64810	NM_001418	0	Homo sapiens eukaryotic translation initiation factor 4 gamma, 2 (EIF4G2), mRNA	1599	+	1025	C	1	C->R	-5	2	-4	-9
CS2000597700001_210	VAG2_PIG	NM_130463	0	Homo sapiens ATPase, H+ transporting, lysosomal 13kDa, V1 subunit G2 (ATP6V1G2), transcript variant 1, mRNA	540	+	210	T	1	R->C	-5	2	-4	-9
CS2001052300002_504	Q7YRZ2	NM_175073	0	Homo sapiens aprataxin (APTX), transcript variant 1, mRNA	1360	+	504	C	1	C->R	-5	2	-4	-9
CS2000158800003_435	Q9BU64	NM_024322	1e-112	Homo sapiens hypothetical protein MGC11266 (MGC11266), mRNA	790	+	435	C	1	C->R	-5	2	-4	-9
CS2001399200001_450	Q86U08	NM_201538	0	Homo sapiens NDRG family member 2 (NDRG2), transcript variant 5, mRNA	1425	+	450	T	1	R->C	-5	2	-4	-9
CS2000601200001_681	Q99LQ7	NM_199129	0	Homo sapiens ubiquitin-conjugating enzyme variant Kua (Kua), mRNA	1270	+	681	T	1	R->C	-5	2	-4	-9
CS2000982700001_620	DOPO_BOVIN	NM_000787	0	Homo sapiens dopamine beta-hydroxylase (dopamine beta-monooxygenase) (DBH), mRNA	2326	+	620	T	1	R->C	-5	2	-4	-9
CS2000883200001_342	Q96MB6	NM_178452	0	Homo sapiens leucine rich repeat containing 50 (LRRC50), mRNA	965	+	342	T	1	R->C	-5	2	-4	-9
CS2001037500002_571	Q9H6A6	NM_017847	0	Homo sapiens chromosome 1 open reading frame 27 (C1orf27), mRNA	1095	+	571	T	1	R->C	-5	2	-4	-9
CS2000353300001_380	CU02_HUMAN	NM_004928	0	Homo sapiens chromosome 21 open reading frame 2 (C21orf2), mRNA	2121	+	380	C	1	C->R	-5	2	-4	-9
CS2000051100004_494	IF2_STRAW	NM_005207	5e-98	Homo sapiens v-crk sarcoma virus CT10 oncogene homolog (avian)-like (CRKL), mRNA	1717	-	494	A	1	R->C	-5	2	-4	-9
CS2000705500001_132	PYR5_BOVIN	NM_000373	3e-79	Homo sapiens uridine monophosphate synthetase (orotate phosphoribosyl transferase and orotidine-5'-decarboxylase) (UMPS), mRNA	634	-	132	G	1	C->R	-5	2	-4	-9
CS2002106700001_316	Q15184	NM_007350	0	Homo sapiens pleckstrin homology-like domain, family A, member 1 (PHLDA1), mRNA	1123	+	316	T	1	R->C	-5	2	-4	-9
CS2000510600001_436	VATH_BOVIN	NM_213619	0	Homo sapiens ATPase, H+ transporting, lysosomal 50/57kDa, V1 subunit H (ATP6V1H), transcript variant 2, mRNA	2025	+	436	T	1	R->C	-5	2	-4	-9
CS2000748200001_422	O96011	NM_003846	0	Homo sapiens peroxisomal biogenesis factor 11B (PEX11B), mRNA	1593	+	422	T	1	R->C	-5	2	-4	-9
CS2001477000001_717	Q99570	NM_014602	0	Homo sapiens phosphoinositide-3-kinase, regulatory subunit 4, p150 (PIK3R4), mRNA	1378	+	717	T	1	R->C	-5	2	-4	-9
CS2000029800004_230	LIB2_HUMAN	XM_942172	2e-41	PREDICTED: Homo sapiens similar to Leukocyte immunoglobulin-like receptor subfamily B member 2 precursor (Leukocyte immunoglobulin-like receptor 2) (LIR-2) (Immunoglobulin-like transcript 4) (ILT-4) (Monocyte/macrophage immuno	1431	+	230	C	1	C->R	-5	2	-4	-9
CS2000415700001_2344	NOL1_HUMAN	NM_001033714	0	Homo sapiens nucleolar protein 1, 120kDa (NOL1), transcript variant 2, mRNA	2669	+	2344	T	1	R->C	-5	2	-4	-9
CS2001305100004_435	RSP4_BOVIN	NM_002295	0	Homo sapiens ribosomal protein SA (RPSA), transcript variant 1, mRNA	833	-	435	G	1	C->R	-5	2	-4	-9
CS2000202500001_787	Q9BV19	NM_024097	0	Homo sapiens chromosome 1 open reading frame 50 (C1orf50), mRNA	1174	+	787	T	1	D->Y	-4	2	-4	-8
CS2002662400001_493	AAQ22764	NM_007013	0	Homo sapiens WW domain containing E3 ubiquitin protein ligase 1 (WWP1), mRNA	711	+	493	T	1	D->Y	-4	2	-4	-8
CS2000301300001_263	TXL2_HUMAN	NM_006541	0	Homo sapiens thioredoxin-like 2 (TXNL2), mRNA	1256	+	263	G	1	Y->D	-4	2	-4	-8
CS2003724200001_517	O77505	NM_001018056	0	Homo sapiens very low density lipoprotein receptor (VLDLR), transcript variant 2, mRNA	3117	+	517	T	1	D->Y	-4	2	-4	-8
CS2000076300003_1965	DD27_HUMAN	NM_017895	0	Homo sapiens DEAD (Asp-Glu-Ala-Asp) box polypeptide 27 (DDX27), mRNA	2490	+	1965	T	1	D->Y	-4	2	-4	-8
CS2001309000002_195	Q8NEK0	XM_940969	1e-100	PREDICTED: Homo sapiens similar to Ig kappa chain V-II region RPMI 6410 precursor (LOC651751), mRNA	773	+	195	T	1	D->Y	-4	2	-4	-8
CS2000746100001_447	VASP_CANFA	NM_003370	0	Homo sapiens vasodilator-stimulated phosphoprotein (VASP), transcript variant 1, mRNA	1333	+	447	T	1	D->Y	-4	2	-4	-8
CS2001182300001_425	Q7Z6I1	NM_004490	0	Homo sapiens growth factor receptor-bound protein 14 (GRB14), mRNA	1463	+	425	T	1	D->Y	-4	2	-4	-8
CS2000156600001_1567	ADRM_HUMAN	NM_007002	0	Homo sapiens adhesion regulating molecule 1 (ADRM1), transcript variant 1, mRNA	3683	+	1567	T	1	D->Y	-4	2	-4	-8
CS2000731900001_123	Q9NXA1	XM_374765	0	PREDICTED: Homo sapiens chromosome 10 open reading frame 18, transcript variant 1 (C10orf18), mRNA	1742	+	123	T	1	D->Y	-4	2	-4	-8
CS2000155700002_3634	Q866R1	NM_022172	0	Homo sapiens pyruvate carboxylase (PC), nuclear gene encoding mitochondrial protein, transcript variant 2, mRNA	4450	+	3634	T	1	D->Y	-4	2	-4	-8
CS2003397500001_226	IL8B_BOVIN	NM_000634	0	Homo sapiens interleukin 8 receptor, alpha (IL8RA), mRNA	1765	+	226	T	1	D->Y	-4	2	-4	-8
CS2000001900004_623	Q9TTE1	NM_001085	1e-119	Homo sapiens serpin peptidase inhibitor, clade A (alpha-1 antiproteinase, antitrypsin), member 3 (SERPINA3), mRNA	1528	+	623	G	1	Y->D	-4	2	-4	-8
CS2000154800001_741	AAS07404	NM_014146	1e-54	Homo sapiens linker for activation of T cells family, member 2 (LAT2), transcript variant 3, mRNA	1583	+	741	T	1	D->Y	-4	2	-4	-8
CS2001300800019_1387	Q30290	XM_942149	0	PREDICTED: Homo sapiens similar to HLA class I histocompatibility antigen, A-11 alpha chain precursor (MHC class I antigen A*11) (LOC652614), mRNA	1720	+	1387	G	1	Y->D	-4	2	-4	-8
CS2002386000001_603	SCGF_HUMAN	NM_002975	0	Homo sapiens C-type lectin domain family 11, member A (CLEC11A), mRNA	897	+	603	T	1	D->Y	-4	2	-4	-8
CS2000405200001_396	Q8TBS3	NM_001913	0	Homo sapiens cut-like 1, CCAAT displacement protein (Drosophila) (CUTL1), transcript variant 2, mRNA	745	+	396	T	1	D->Y	-4	2	-4	-8
CS2000436600002_330	Q9Y3C4	NM_016058	0	Homo sapiens TP53RK binding protein (TPRKB), mRNA	869	+	330	T	2	P->L	-4	3	-3	-7
CS2000715200001_72	Q95LI4	NM_003410	0	Homo sapiens zinc finger protein, X-linked (ZFX), mRNA	5328	+	72	G	2	F->C	-3	3	-4	-7
CS2000048700001_1109	CPE1_BOVIN	NM_000773	0	Homo sapiens cytochrome P450, family 2, subfamily E, polypeptide 1 (CYP2E1), mRNA	2339	-	1109	A	2	P->L	-4	3	-3	-7
CS2002837000001_514	CHD5_HUMAN	NM_032221	0	Homo sapiens chromodomain helicase DNA binding protein 6 (CHD6), mRNA	763	+	514	T	2	P->L	-4	3	-3	-7
CS2001434200001_1292	TIA1_HUMAN	NM_022037	0	Homo sapiens TIA1 cytotoxic granule-associated RNA binding protein (TIA1), transcript variant 1, mRNA	2394	+	1292	T	2	P->L	-4	3	-3	-7
CS2000244800002_1489	AOFA_BOVIN	NM_000240	0	Homo sapiens monoamine oxidase A (MAOA), nuclear gene encoding mitochondrial protein, mRNA	1963	+	1489	T	2	P->L	-4	3	-3	-7
CS2001414600001_555	HC58_HUMAN	NM_016436	0	Homo sapiens PHD finger protein 20 (PHF20), mRNA	1937	+	555	T	2	P->L	-4	3	-3	-7
CS2001188300001_553	AAH64983	NM_022838	0	Homo sapiens armadillo repeat containing, X-linked 5 (ARMCX5), mRNA	851	-	553	A	2	P->L	-4	3	-3	-7
CS2000553700001_641	DOC5_HUMAN	NM_024940	0	Homo sapiens dedicator of cytokinesis 5 (DOCK5), mRNA	1911	+	641	T	2	P->L	-4	3	-3	-7
CS2000003300001_462	Q8MHH5	NM_024518	1e-44	Homo sapiens UL16 binding protein 3 (ULBP3), mRNA	2124	+	462	T	2	P->L	-4	3	-3	-7
CS2000503800001_856	SDR4_HUMAN	NM_016029	0	Homo sapiens dehydrogenase/reductase (SDR family) member 7 (DHRS7), mRNA	1580	+	856	T	2	P->L	-4	3	-3	-7
CS2000452900001_1447	INR2_BOVIN	NM_207585	1e-78	Homo sapiens interferon (alpha, beta and omega) receptor 2 (IFNAR2), transcript variant 1, mRNA	2715	+	1447	T	2	P->L	-4	3	-3	-7
CS2000023800001_286	Q8SQA6	XM_930114	2e-51	PREDICTED: Homo sapiens similar to Small inducible cytokine A3-like 1 precursor (Tonsillar lymphocyte LD78 beta protein) (LD78-beta(1-70)) (G0/G1 switch regulatory protein 19-2) (G0S19-2 protein) (PAT 464.2), transcript varian	796	+	286	G	1	C->G	-4	3	-3	-7
CS2000023800007_276	Q7PMF9	0	0	0	1315	+	276	C	2	L->P	-4	3	-3	-7
CS2001058300001_354	O35900	NM_021177	0	Homo sapiens LSM2 homolog, U6 small nuclear RNA associated (S. cerevisiae) (LSM2), mRNA	844	+	354	T	2	P->L	-4	3	-3	-7
CS2001335600002_645	BC12_HUMAN	NM_138639	0	Homo sapiens BCL2-like 12 (proline rich) (BCL2L12), transcript variant 1, mRNA	1053	+	645	T	2	P->L	-4	3	-3	-7
CS2001335600002_672	BC12_HUMAN	NM_138639	0	Homo sapiens BCL2-like 12 (proline rich) (BCL2L12), transcript variant 1, mRNA	1053	+	672	T	2	P->L	-4	3	-3	-7
CS2001335600002_687	BC12_HUMAN	NM_138639	0	Homo sapiens BCL2-like 12 (proline rich) (BCL2L12), transcript variant 1, mRNA	1053	+	687	T	2	P->L	-4	3	-3	-7
CS2000076100001_987	TAF7_HUMAN	NM_005642	0	Homo sapiens TAF7 RNA polymerase II, TATA box binding protein (TBP)-associated factor, 55kDa (TAF7), mRNA	2269	+	987	A	2	V->D	-5	3	-2	-7
CS2001375700001_906	C5P2_HUMAN	NM_018249	0	Homo sapiens CDK5 regulatory subunit associated protein 2 (CDK5RAP2), transcript variant 1, mRNA	2716	+	906	C	2	L->P	-4	3	-3	-7
CS2000650300001_478	Q8IZM2	NM_052862	4e-62	Homo sapiens RCSD domain containing 1 (RCSD1), mRNA	2504	+	478	T	2	P->L	-4	3	-3	-7
CS2000249400001_936	Q8WUB8	NM_018288	0	Homo sapiens PHD finger protein 10 (PHF10), transcript variant 1, mRNA	1524	+	936	T	2	P->L	-4	3	-3	-7
CS2000107400001_1770	Q9BQ09	NM_004501	0	Homo sapiens heterogeneous nuclear ribonucleoprotein U (scaffold attachment factor A) (HNRPU), transcript variant 2, mRNA	3032	+	1770	T	2	P->L	-4	3	-3	-7
CS2000557200001_382	Q9CZB9	NM_032927	0	Homo sapiens transmembrane protein 128 (TMEM128), mRNA	1161	+	382	T	2	P->L	-4	3	-3	-7
CS2000128100001_429	AAQ89236	NM_004195	1e-39	Homo sapiens tumor necrosis factor receptor superfamily, member 18 (TNFRSF18), transcript variant 1, mRNA	660	-	429	G	2	L->P	-4	3	-3	-7
CS2000147500002_2262	Q95ML6	NM_001682	0	Homo sapiens ATPase, Ca++ transporting, plasma membrane 1 (ATP2B1), transcript variant 2, mRNA	5521	+	2262	C	2	L->P	-4	3	-3	-7
CS2000541000003_1274	Q8MK69	NM_002015	0	Homo sapiens forkhead box O1A (rhabdomyosarcoma) (FOXO1A), mRNA	3081	+	1274	T	2	P->L	-4	3	-3	-7
CS2000171400001_218	CCA1_MOUSE	NM_016000	0	Homo sapiens tRNA nucleotidyl transferase, CCA-adding, 1 (TRNT1), transcript variant 1, mRNA	3015	+	218	T	2	P->L	-4	3	-3	-7
CS2000000200029_272	Q9H7R5	0	0	0	1020	+	272	A	2	V->D	-5	3	-2	-7
CS2001885300001_650	Z133_HUMAN	NM_003434	0	Homo sapiens zinc finger protein 133 (clone pHZ-13) (ZNF133), mRNA	1044	+	650	T	2	P->L	-4	3	-3	-7
CS2001323800004_1193	NCO4_HUMAN	NM_005437	0	Homo sapiens nuclear receptor coactivator 4 (NCOA4), mRNA	1806	+	1193	T	2	C->F	-3	3	-4	-7
CS2000260400002_194	Q9BSK4	NM_018708	0	Homo sapiens fem-1 homolog a (C.elegans) (FEM1A), mRNA	2801	+	194	C	2	L->P	-4	3	-3	-7
CS2003364400001_468	Q96SL2	NM_031466	0	Homo sapiens NIK and IKK{beta} binding protein (NIBP), mRNA	1146	+	468	T	1	G->C	-4	3	-3	-7
CS2000525800001_960	O77769	NM_004753	0	Homo sapiens dehydrogenase/reductase (SDR family) member 3 (DHRS3), mRNA	2018	+	960	T	2	P->L	-4	3	-3	-7
CS2000249600002_1020	AAH21217	NM_021075	0	Homo sapiens NADH dehydrogenase (ubiquinone) flavoprotein 3, 10kDa (NDUFV3), nuclear gene encoding mitochondrial protein, transcript variant 1, mRNA	1819	+	1020	T	2	P->L	-4	3	-3	-7
CS2000249600002_1065	AAH21217	NM_021075	0	Homo sapiens NADH dehydrogenase (ubiquinone) flavoprotein 3, 10kDa (NDUFV3), nuclear gene encoding mitochondrial protein, transcript variant 1, mRNA	1819	+	1065	T	2	P->L	-4	3	-3	-7
CS2003080500001_361	AAQ89289	NM_006093	3e-36	Homo sapiens proteoglycan 3 (PRG3), mRNA	597	+	361	T	2	P->L	-4	3	-3	-7
CS2000137900001_1045	CD14_BOVIN	NM_000591	0	Homo sapiens CD14 antigen (CD14), mRNA	1410	+	1045	T	2	P->L	-4	3	-3	-7
CS2000577900002_904	Q8N5A4	NM_003974	0	Homo sapiens docking protein 2, 56kDa (DOK2), mRNA	1908	+	904	T	2	P->L	-4	3	-3	-7
CS2002538300001_173	O60369	NM_014884	0	Homo sapiens splicing factor, arginine/serine-rich 14 (SFRS14), transcript variant 2, mRNA	683	+	173	T	2	P->L	-4	3	-3	-7
CS2000604100001_344	RT14_HUMAN	NM_022100	0	Homo sapiens mitochondrial ribosomal protein S14 (MRPS14), nuclear gene encoding mitochondrial protein, mRNA	618	+	344	T	1	G->C	-4	3	-3	-7
CS2000695200001_282	Q969S2	NM_145043	7e-63	Homo sapiens nei like 2 (E. coli) (NEIL2), mRNA	821	+	282	C	2	L->P	-4	3	-3	-7
CS2001055400001_1463	PRTC_BOVIN	NM_000312	0	Homo sapiens protein C (inactivator of coagulation factors Va and VIIIa) (PROC), mRNA	1588	+	1463	T	2	P->L	-4	3	-3	-7
CS2000214900001_769	Q9P2J6	NM_018117	0	Homo sapiens bromodomain and WD repeat domain containing 2 (BRWD2), mRNA	1156	+	769	T	2	P->L	-4	3	-3	-7
CS2000176200001_962	Q8TB26	NM_032040	0	Homo sapiens coiled-coil domain containing 8 (CCDC8), mRNA	1967	+	962	C	2	L->P	-4	3	-3	-7
CS2000536000001_510	Q8N3P5	NM_021187	0	Homo sapiens cytochrome P450, family 4, subfamily F, polypeptide 11 (CYP4F11), mRNA	1207	+	510	C	2	L->P	-4	3	-3	-7
CS2000299700001_880	CYRG_BOVIN	NM_000206	0	Homo sapiens interleukin 2 receptor, gamma (severe combined immunodeficiency) (IL2RG), mRNA	1519	+	880	T	2	P->L	-4	3	-3	-7
CS2001319000003_438	Q9D0H3	NM_005324	0	Homo sapiens H3 histone, family 3B (H3.3B) (H3F3B), mRNA	911	+	438	G	1	C->G	-4	3	-3	-7
CS2002805100001_199	HSF4_HUMAN	NM_001538	1e-127	Homo sapiens heat shock transcription factor 4 (HSF4), mRNA	573	+	199	G	1	C->G	-4	3	-3	-7
CS2000042000001_190	Z347_HUMAN	XM_091886	4e-72	PREDICTED: Homo sapiens FLJ16287 protein (FLJ16287), mRNA	983	+	190	G	2	F->C	-3	3	-4	-7
CS2000234700002_1528	CAE45795	NM_032889	0	Homo sapiens major facilitator superfamily domain containing 5 (MFSD5), mRNA	1789	+	1528	T	2	P->L	-4	3	-3	-7
CS2000134100001_575	PM22_HUMAN	NM_153321	0	Homo sapiens peripheral myelin protein 22 (PMP22), transcript variant 2, mRNA	1865	+	575	T	2	P->L	-4	3	-3	-7
CS2001231200001_1065	YD83_HUMAN	XM_939257	0	PREDICTED: Homo sapiens KIAA1383 (KIAA1383), mRNA	1566	+	1065	T	2	P->L	-4	3	-3	-7
CS2000052700003_1340	Q9BVL0	NM_017916	0	Homo sapiens hypothetical protein FLJ20643 (FLJ20643), mRNA	1706	+	1340	T	2	P->L	-4	3	-3	-7
CS2000708400001_767	O75871	NM_001817	5e-16	Homo sapiens carcinoembryonic antigen-related cell adhesion molecule 4 (CEACAM4), mRNA	1603	+	767	A	2	V->D	-5	3	-2	-7
CS2002615500001_483	Q8IW42	NM_170692	0	Homo sapiens RAS protein activator like 2 (RASAL2), transcript variant 2, mRNA	795	-	483	G	2	L->P	-4	3	-3	-7
CS2002105200001_551	LAG3_HUMAN	NM_002286	0	Homo sapiens lymphocyte-activation gene 3 (LAG3), mRNA	645	+	551	T	1	G->C	-4	3	-3	-7
CS2000372500001_367	CDK3_HUMAN	NM_001258	1e-102	Homo sapiens cyclin-dependent kinase 3 (CDK3), mRNA	1126	+	367	T	2	P->L	-4	3	-3	-7
CS2000251200004_894	AAQ88717	NM_170744	0	Homo sapiens unc-5 homolog B (C. elegans) (UNC5B), mRNA	3609	+	894	C	2	L->P	-4	3	-3	-7
CS2000251200005_598	Q9HAE9	NM_024527	0	Homo sapiens abhydrolase domain containing 8 (ABHD8), mRNA	1237	+	598	T	2	P->L	-4	3	-3	-7
CS2000618500002_351	AAH58147	NM_001007089	4e-84	Homo sapiens regulated endocrine-specific protein 18 (RESP18), mRNA	736	+	351	T	2	P->L	-4	3	-3	-7
CS2000926300001_459	Q7Z333	NM_015046	2e-48	Homo sapiens senataxin (SETX), mRNA	1221	+	459	T	2	P->L	-4	3	-3	-7
CS2000754100001_631	Q9EP72	NM_020154	0	Homo sapiens chromosome 15 open reading frame 24 (C15orf24), mRNA	1144	+	631	T	2	P->L	-4	3	-3	-7
CS2000753900001_1569	Q8N632	NM_182965	0	Homo sapiens sphingosine kinase 1 (SPHK1), transcript variant 2, mRNA	1933	+	1569	C	2	L->P	-4	3	-3	-7
CS2000796400003_442	Q15361	NM_007344	0	Homo sapiens transcription termination factor, RNA polymerase I (TTF1), mRNA	610	+	442	T	2	P->L	-4	3	-3	-7
CS2001373400001_1223	CT04_HUMAN	NM_015511	0	Homo sapiens chromosome 20 open reading frame 4 (C20orf4), mRNA	2490	+	1223	T	1	G->C	-4	3	-3	-7
CS2001506600001_449	Q8HYJ2	NM_024164	0	Homo sapiens tryptase beta 2 (TPSB2), mRNA	1029	+	449	T	2	P->L	-4	3	-3	-7
CS2000974200001_345	Q9UMX5	NM_013349	0	Homo sapiens neuron derived neurotrophic factor (NENF), mRNA	756	+	345	T	2	P->L	-4	3	-3	-7
CS2001334400001_724	AAH63756	NM_002974	1e-113	Homo sapiens serpin peptidase inhibitor, clade B (ovalbumin), member 4 (SERPINB4), mRNA	1187	+	724	T	1	G->C	-4	3	-3	-7
CS2000362000001_938	CTD1_HUMAN	NM_001331	0	Homo sapiens catenin (cadherin-associated protein), delta 1 (CTNND1), mRNA	1297	+	938	T	2	C->F	-3	3	-4	-7
CS2000227500001_77	Q9R189	NM_199242	1e-116	Homo sapiens unc-13 homolog D (C. elegans) (UNC13D), mRNA	1958	+	77	G	2	F->C	-3	3	-4	-7
CS2000104900001_777	AAO60065	NM_002045	0	Homo sapiens growth associated protein 43 (GAP43), mRNA	1789	+	777	T	2	P->L	-4	3	-3	-7
CS2000608000002_354	TLR3_HUMAN	NM_003265	0	Homo sapiens toll-like receptor 3 (TLR3), mRNA	2318	+	354	G	1	C->G	-4	3	-3	-7
CS2000399800001_529	Q86X95	NM_004882	0	Homo sapiens CBF1 interacting corepressor (CIR), transcript variant 1, mRNA	886	+	529	T	1	G->C	-4	3	-3	-7
CS2000005400002_2195	MICA_HUMAN	NM_022765	0	Homo sapiens microtubule associated monoxygenase, calponin and LIM domain containing 1 (MICAL1), mRNA	2681	+	2195	T	2	P->L	-4	3	-3	-7
CS2000281700001_99	BAA34439	NM_014820	0	Homo sapiens translocase of outer mitochondrial membrane 70 homolog A (yeast) (TOMM70A), nuclear gene encoding mitochondrial protein, mRNA	1646	+	99	C	2	L->P	-4	3	-3	-7
CS2000181100001_768	AAH62232	NM_002791	0	Homo sapiens proteasome (prosome, macropain) subunit, alpha type, 6 (PSMA6), mRNA	1004	+	768	T	2	P->L	-4	3	-3	-7
CS2000188600002_385	AAH30392	0	0	0	863	+	385	T	2	P->L	-4	3	-3	-7
CS2002660300001_486	Q9DYE3	0	0	0	880	+	486	T	2	P->L	-4	3	-3	-7
CS2000121400001_224	AAH56908	NM_183373	7e-67	Homo sapiens chromosome 6 open reading frame 145 (C6orf145), mRNA	1130	+	224	T	2	P->L	-4	3	-3	-7
CS2000734700001_1257	Q8IYI9	NM_016396	0	Homo sapiens CTD (carboxy-terminal domain, RNA polymerase II, polypeptide A) small phosphatase like 2 (CTDSPL2), mRNA	1700	+	1257	T	2	P->L	-4	3	-3	-7
CS2000653500001_1631	Q8K1A6	NM_017721	0	Homo sapiens coiled-coil and C2 domain containing 1A (CC2D1A), mRNA	3172	+	1631	T	2	P->L	-4	3	-3	-7
CS2000387100001_631	W146_HUMAN	NM_018383	0	Homo sapiens WD repeat domain 33 (WDR33), transcript variant 1, mRNA	1725	+	631	T	2	P->L	-4	3	-3	-7
CS2000921200001_655	Q9GM42	NM_024561	0	Homo sapiens NMDA receptor regulated 1-like (NARG1L), transcript variant 1, mRNA	1085	+	655	G	1	C->G	-4	3	-3	-7
CS2000041300001_736	Q9NT57	NM_033480	0	Homo sapiens F-box protein 9 (FBXO9), transcript variant 2, mRNA	2046	+	736	T	2	P->L	-4	3	-3	-7
CS2000503000001_402	Q9BVM2	NM_015448	0	Homo sapiens deleted in a mouse model of primary ciliary dyskinesia (RP11-529I10.4), mRNA	987	+	402	G	2	F->C	-3	3	-4	-7
CS2001842700001_256	Q9NWE8	NM_015911	0	Homo sapiens zinc finger protein 691 (ZNF691), mRNA	752	+	256	C	2	L->P	-4	3	-3	-7
CS2000230000002_70	NFAM_HUMAN	NM_145912	1e-124	Homo sapiens NFAT activating protein with ITAM motif 1 (NFAM1), mRNA	1216	+	70	C	2	L->P	-4	3	-3	-7
CS2001946800001_78	Q9HCG5	0	0	0	626	+	78	G	1	C->G	-4	3	-3	-7
CS2000221300003_1200	IRTF_HUMAN	NM_006084	0	Homo sapiens interferon-stimulated transcription factor 3, gamma 48kDa (ISGF3G), mRNA	1677	+	1200	T	2	P->L	-4	3	-3	-7
CS2001441000001_2068	PPCE_BOVIN	NM_002726	0	Homo sapiens prolyl endopeptidase (PREP), mRNA	2886	+	2068	C	2	L->P	-4	3	-3	-7
CS2001300100009_467	CT31_HUMAN	NM_018217	0	Homo sapiens chromosome 20 open reading frame 31 (C20orf31), mRNA	751	+	467	T	2	P->L	-4	3	-3	-7
CS2001300100009_542	CT31_HUMAN	NM_018217	0	Homo sapiens chromosome 20 open reading frame 31 (C20orf31), mRNA	751	+	542	T	2	P->L	-4	3	-3	-7
CS2001301200010_518	CAS1_BOVIN	NM_001890	4e-24	Homo sapiens casein alpha s1 (CSN1S1), transcript variant 1, mRNA	691	+	518	G	2	F->C	-3	3	-4	-7
CS2000439300001_1023	O62185	NM_001440	2e-29	Homo sapiens exostoses (multiple)-like 3 (EXTL3), mRNA	1832	-	1023	A	2	P->L	-4	3	-3	-7
CS2000327600002_567	SUW2_HUMAN	NM_080764	0	Homo sapiens suppressor of hairy wing homolog 2 (Drosophila) (SUHW2), mRNA	694	+	567	T	2	D->V	-5	3	-2	-7
CS2000656100001_1360	Q9XTA4	NM_001430	0	Homo sapiens endothelial PAS domain protein 1 (EPAS1), mRNA	3718	+	1360	T	2	P->L	-4	3	-3	-7
CS2000849900001_469	Q9BW81	NM_023943	0	Homo sapiens transmembrane protein 108 (TMEM108), mRNA	746	+	469	T	2	P->L	-4	3	-3	-7
CS2000849900001_538	Q9BW81	NM_023943	0	Homo sapiens transmembrane protein 108 (TMEM108), mRNA	746	+	538	T	2	P->L	-4	3	-3	-7
CS2000740500001_1206	BAA76827	NM_001002878	0	Homo sapiens THO complex 5 (THOC5), transcript variant 1, mRNA	2449	+	1206	T	2	P->L	-4	3	-3	-7
CS2000351500001_1019	AAP35403	NM_152298	0	Homo sapiens nuclear autoantigenic sperm protein (histone-binding) (NASP), transcript variant 3, mRNA	2250	+	1019	T	2	P->L	-4	3	-3	-7
CS2000351500001_1130	AAP35403	NM_152298	0	Homo sapiens nuclear autoantigenic sperm protein (histone-binding) (NASP), transcript variant 3, mRNA	2250	+	1130	T	2	P->L	-4	3	-3	-7
CS2000494600001_1698	BGAL_CANFA	NM_000404	0	Homo sapiens galactosidase, beta 1 (GLB1), transcript variant 179423, mRNA	2398	+	1698	T	2	P->L	-4	3	-3	-7
CS2000976800001_506	Q9UK73	NM_015322	0	Homo sapiens fem-1 homolog b (C. elegans) (FEM1B), mRNA	1315	+	506	T	2	C->F	-3	3	-4	-7
CS2002196900001_1163	Q9TTA5	NM_014140	0	Homo sapiens SWI/SNF related, matrix associated, actin dependent regulator of chromatin, subfamily a-like 1 (SMARCAL1), mRNA	2911	+	1163	C	2	L->P	-4	3	-3	-7
CS2001471500001_637	BAC79375	NM_176812	0	Homo sapiens chromatin modifying protein 4B (CHMP4B), mRNA	1192	+	637	C	2	L->P	-4	3	-3	-7
CS2000518500001_1212	AAP04407	NM_021158	0	Homo sapiens tribbles homolog 3 (Drosophila) (TRIB3), mRNA	2082	+	1212	T	2	P->L	-4	3	-3	-7
CS2000579300003_545	Q9GKM4	NM_005504	0	Homo sapiens branched chain aminotransferase 1, cytosolic (BCAT1), mRNA	1675	+	545	T	2	P->L	-4	3	-3	-7
CS2000088400007_313	GBP1_HUMAN	NM_002053	0	Homo sapiens guanylate binding protein 1, interferon-inducible, 67kDa (GBP1), mRNA	2564	+	313	T	2	P->L	-4	3	-3	-7
CS2000315800003_531	Q9BQG2	NM_031438	0	Homo sapiens nudix (nucleoside diphosphate linked moiety X)-type motif 12 (NUDT12), mRNA	705	+	531	T	1	G->C	-4	3	-3	-7
CS2002274100001_398	Q86TX0	NM_152331	0	Homo sapiens acyl-CoA thioesterase 4 (ACOT4), mRNA	901	+	398	T	2	P->L	-4	3	-3	-7
CS2000549900002_515	AAH58045	0	0	0	1208	-	515	A	2	P->L	-4	3	-3	-7
CS2001117300001_567	Q9NWU5	NM_014180	0	Homo sapiens mitochondrial ribosomal protein L22 (MRPL22), nuclear gene encoding mitochondrial protein, transcript variant 1, mRNA	738	+	567	C	2	L->P	-4	3	-3	-7
CS2000029800004_459	LIB2_HUMAN	XM_942172	2e-41	PREDICTED: Homo sapiens similar to Leukocyte immunoglobulin-like receptor subfamily B member 2 precursor (Leukocyte immunoglobulin-like receptor 2) (LIR-2) (Immunoglobulin-like transcript 4) (ILT-4) (Monocyte/macrophage immuno	1431	+	459	T	2	P->L	-4	3	-3	-7
CS2000524100001_1242	CTOG_HUMAN	NM_001008938	0	Homo sapiens cytoskeleton associated protein 5 (CKAP5), transcript variant 1, mRNA	1914	+	1242	T	2	P->L	-4	3	-3	-7
CS2000993300001_440	Q8TDH8	NM_138280	0	Homo sapiens citrate lyase beta like (CLYBL), transcript variant 1, mRNA	723	+	440	T	2	P->L	-4	3	-3	-7
CS2000891400001_81	DPE4_HUMAN	NM_019896	0	Homo sapiens polymerase (DNA-directed), epsilon 4 (p12 subunit) (POLE4), mRNA	694	+	81	T	1	G->C	-4	3	-3	-7
CS2003188200001_422	Q9XT27	NM_000096	0	Homo sapiens ceruloplasmin (ferroxidase) (CP), mRNA	681	+	422	T	2	P->L	-4	3	-3	-7
CS2000536100003_257	CAA76761	NM_003372	0	Homo sapiens von Hippel-Lindau binding protein 1 (VBP1), mRNA	844	+	257	T	2	P->L	-4	3	-3	-7
CS2000146900001_475	ZDH1_MOUSE	NM_013304	1e-125	Homo sapiens zinc finger, DHHC-type containing 1 (ZDHHC1), mRNA	845	-	475	A	2	P->L	-4	3	-3	-7
CS2001307100003_193	O98264	NM_002123	0	Homo sapiens major histocompatibility complex, class II, DQ beta 1 (HLA-DQB1), mRNA	1184	+	193	G	1	C->G	-4	3	-3	-7
CS2001307100004_354	Q9TVC8	NM_002123	0	Homo sapiens major histocompatibility complex, class II, DQ beta 1 (HLA-DQB1), mRNA	1363	+	354	T	1	G->C	-4	3	-3	-7
CS2000086400002_1315	Q8CFI0	NM_015277	0	Homo sapiens neural precursor cell expressed, developmentally down-regulated 4-like (NEDD4L), mRNA	2685	+	1315	T	1	G->C	-4	3	-3	-7
CS2001320100001_2066	CO4_BOVIN	NM_001002029	0	Homo sapiens complement component 4B (Childo blood group) (C4B), mRNA	3823	+	2066	C	2	L->P	-4	3	-3	-7
CS200130050000B_905	AAP22343	NM_001101	0	Homo sapiens actin, beta (ACTB), mRNA	1973	+	905	G	1	C->G	-4	3	-3	-7
CS2000796300001_672	LPC1_BOVIN	NM_033197	1e-130	Homo sapiens chromosome 20 open reading frame 114 (C20orf114), mRNA	1685	+	672	C	2	L->P	-4	3	-3	-7
CS2000614200001_630	Q9Y358	NM_015997	0	Homo sapiens chromosome 1 open reading frame 66 (C1orf66), mRNA	799	-	630	A	2	P->L	-4	3	-3	-7
CS2000512300001_849	Q9UHG2	NM_013271	0	Homo sapiens proprotein convertase subtilisin/kexin type 1 inhibitor (PCSK1N), mRNA	1072	+	849	T	2	P->L	-4	3	-3	-7
CS2000145100001_648	AAH32819	NM_004877	0	Homo sapiens glia maturation factor, gamma (GMFG), mRNA	934	+	648	T	1	G->C	-4	3	-3	-7
CS2002512600001_214	AAN16405	NM_005906	8e-67	Homo sapiens male germ cell-associated kinase (MAK), mRNA	669	+	214	T	2	P->L	-4	3	-3	-7
CS2000144900001_503	Q8HXH6	NM_032864	0	Homo sapiens PRP38 pre-mRNA processing factor 38 (yeast) domain containing A (PRPF38A), transcript variant 2, mRNA	948	+	503	T	2	P->L	-4	3	-3	-7
CS2000584900001_2393	Q8N264	NM_001025616	0	Homo sapiens Rho GTPase activating protein 24 (ARHGAP24), transcript variant 1, mRNA	2940	+	2393	T	2	P->L	-4	3	-3	-7
CS2000463600001_296	AKP1_HUMAN	NM_003488	0	Homo sapiens A kinase (PRKA) anchor protein 1 (AKAP1), nuclear gene encoding mitochondrial protein, transcript variant 1, mRNA	2536	+	296	A	2	V->D	-5	3	-2	-7
CS2001080700001_696	Q86TN4	NM_001033678	0	Homo sapiens tRNA phosphotransferase 1 (TRPT1), transcript variant 1, mRNA	900	+	696	T	2	P->L	-4	3	-3	-7
CS2000014900002_364	GAL7_MOUSE	NM_000155	1e-114	Homo sapiens galactose-1-phosphate uridylyltransferase (GALT), mRNA	807	+	364	T	2	P->L	-4	3	-3	-7
CS2001330100002_487	Q8C2T3	NM_002823	0	Homo sapiens prothymosin, alpha (gene sequence 28) (PTMA), mRNA	1647	+	487	T	2	R->L	-3	2	-3	-6
CS2000446400001_1324	Q9P219	XM_029353	0	PREDICTED: Homo sapiens KIAA1509, transcript variant 1 (KIAA1509), mRNA	1678	+	1324	C	2	L->S	-3	2	-3	-6
CS2000733500001_367	O75921	NM_003594	0	Homo sapiens transcription termination factor, RNA polymerase II (TTF2), mRNA	641	+	367	T	2	S->L	-3	2	-3	-6
CS2001377700001_253	HEMO_PIG	NM_000613	0	Homo sapiens hemopexin (HPX), mRNA	971	+	253	T	2	R->L	-3	2	-3	-6
CS2000100600001_1424	FACC_BOVIN	NM_000136	0	Homo sapiens Fanconi anemia, complementation group C (FANCC), mRNA	3808	+	1424	C	2	F->S	-3	3	-3	-6
CS2000293600001_1226	Q867A0	NM_012429	0	Homo sapiens SEC14-like 2 (S. cerevisiae) (SEC14L2), mRNA	1629	+	1226	T	2	S->L	-3	2	-3	-6
CS2000715200001_1113	Q95LI4	NM_003410	0	Homo sapiens zinc finger protein, X-linked (ZFX), mRNA	5328	+	1113	A	2	S->Y	-3	3	-3	-6
CS2000018400008_247	Q8NHV1	NM_152680	1e-50	Homo sapiens hypothetical protein FLJ32028 (FLJ32028), mRNA	812	+	247	G	2	V->G	-5	4	-1	-6
CS2000018400008_310	Q8NHV1	NM_152680	1e-50	Homo sapiens hypothetical protein FLJ32028 (FLJ32028), mRNA	812	+	310	G	2	L->R	-3	2	-3	-6
CS2000058500005_704	Q9BVX1	NM_004279	2e-20	Homo sapiens peptidase (mitochondrial processing) beta (PMPCB), mRNA	1095	+	704	T	2	R->L	-3	2	-3	-6
CS2001195700001_1251	PKP1_BOVIN	NM_001005337	0	Homo sapiens plakophilin 1 (ectodermal dysplasia/skin fragility syndrome) (PKP1), transcript variant 1a, mRNA	2601	+	1251	T	2	N->I	-4	2	-2	-6
CS2000050800001_1266	AAH63829	NM_015062	0	Homo sapiens peroxisome proliferative activated receptor, gamma, coactivator-related 1 (PPRC1), mRNA	1898	+	1266	G	2	V->G	-5	4	-1	-6
CS2000244800002_1153	AOFA_BOVIN	NM_000240	0	Homo sapiens monoamine oxidase A (MAOA), nuclear gene encoding mitochondrial protein, mRNA	1963	+	1153	G	2	L->R	-3	2	-3	-6
CS2000767300001_1273	RW1_HUMAN	XM_944394	0	PREDICTED: Homo sapiens RW1 protein, transcript variant 10 (RW1), mRNA	2496	+	1273	T	2	S->L	-3	2	-3	-6
CS2001415700001_269	AAP69606	NM_145201	0	Homo sapiens nicotinate phosphoribosyltransferase domain containing 1 (NAPRT1), mRNA	909	+	269	G	2	V->G	-5	4	-1	-6
CS2000054300001_1521	ARLY_HUMAN	NM_001024943	0	Homo sapiens argininosuccinate lyase (ASL), transcript variant 1, mRNA	1792	+	1521	C	1	G->R	-3	3	-3	-6
CS2000231000001_84	AAH63512	NM_001012759	0	Homo sapiens hypothetical protein LOC348180, isoform 1 (LOC348180), transcript variant 1, mRNA	1670	+	84	A	1	G->R	-3	3	-3	-6
CS2001183000002_367	KGPA_BOVIN	NM_006258	0	Homo sapiens protein kinase, cGMP-dependent, type I (PRKG1), mRNA	2987	+	367	T	2	S->L	-3	2	-3	-6
CS2000650300001_439	Q8IZM2	NM_052862	4e-62	Homo sapiens RCSD domain containing 1 (RCSD1), mRNA	2504	+	439	T	2	S->F	-3	3	-3	-6
CS2000128100002_429	AAQ89236	NM_148902	7e-56	Homo sapiens tumor necrosis factor receptor superfamily, member 18 (TNFRSF18), transcript variant 3, mRNA	1096	+	429	A	1	G->R	-3	3	-3	-6
CS2000628600001_29	Q9NT09	NM_018113	0	Homo sapiens limb region 1 homolog (mouse)-like (LMBR1L), mRNA	1690	+	29	T	2	S->L	-3	2	-3	-6
CS2001417900003_1905	MX1_BOVIN	NM_002462	0	Homo sapiens myxovirus (influenza virus) resistance 1, interferon-inducible protein p78 (mouse) (MX1), mRNA	2897	+	1905	A	1	G->R	-3	3	-3	-6
CS2000456400001_67	AAH03826	NM_001003806	3e-36	Homo sapiens TCR gamma alternate reading frame protein (TARP), nuclear gene encoding mitochondrial protein, transcript variant 2, mRNA	608	+	67	T	2	H->L	-4	3	-2	-6
CS2001368300001_528	Q8NI87	NM_000291	0	Homo sapiens phosphoglycerate kinase 1 (PGK1), mRNA	676	+	528	T	2	S->F	-3	3	-3	-6
CS2001300000026_316	BAC85434	XM_939003	6e-61	PREDICTED: Homo sapiens similar to Ig gamma-2 chain C region (LOC649923), mRNA	785	+	316	C	2	F->S	-3	3	-3	-6
CS2000733700001_1499	Q865A3	NM_002759	0	Homo sapiens eukaryotic translation initiation factor 2-alpha kinase 2 (EIF2AK2), mRNA	2644	+	1499	A	2	I->N	-4	2	-2	-6
CS2001339100001_361	Q9NZE6	NM_001967	0	Homo sapiens eukaryotic translation initiation factor 4A, isoform 2 (EIF4A2), mRNA	616	+	361	A	1	G->R	-3	3	-3	-6
CS2000078300004_132	APL3_HUMAN	NM_145640	3e-24	Homo sapiens apolipoprotein L, 3 (APOL3), transcript variant alpha/d, mRNA	1719	+	132	C	2	F->S	-3	3	-3	-6
CS2000000200028_546	Q96NG8	0	0	0	1080	+	546	G	2	V->G	-5	4	-1	-6
CS2001300000072_150	Q8UWJ5	XM_939003	4e-25	PREDICTED: Homo sapiens similar to Ig gamma-2 chain C region (LOC649923), mRNA	552	-	150	G	1	G->R	-3	3	-3	-6
CS200000020003A_815	Q91WF9	0	0	0	1347	+	815	T	2	R->I	-4	2	-2	-6
CS2000411000001_1371	Q95J56	NM_032364	0	Homo sapiens DnaJ (Hsp40) homolog, subfamily C, member 14 (DNAJC14), mRNA	3159	+	1371	G	2	V->G	-5	4	-1	-6
CS2000020700003_477	OGP_SHEEP	NM_002557	6e-74	Homo sapiens oviductal glycoprotein 1, 120kDa (mucin 9, oviductin) (OVGP1), mRNA	2372	+	477	C	2	F->S	-3	3	-3	-6
CS2000031600002_608	FAAH_HUMAN	NM_001441	0	Homo sapiens fatty acid amide hydrolase (FAAH), mRNA	1334	+	608	A	1	G->R	-3	3	-3	-6
CS2000061900001_726	Q8NHK7	NM_014513	5e-69	Homo sapiens killer cell immunoglobulin-like receptor, two domains, short cytoplasmic tail, 5 (KIR2DS5), mRNA	2118	+	726	G	1	R->G	-3	3	-3	-6
CS2000013300002_614	Q9XSX1	NM_173060	0	Homo sapiens calpastatin (CAST), transcript variant 2, mRNA	4600	+	614	T	2	K->I	-4	2	-2	-6
CS2001190600001_132	NU88_HUMAN	NM_002532	0	Homo sapiens nucleoporin 88kDa (NUP88), mRNA	826	+	132	C	2	F->S	-3	3	-3	-6
CS2001109400001_191	Q8TBI8	NM_016133	0	Homo sapiens insulin induced gene 2 (INSIG2), mRNA	865	+	191	G	1	R->G	-3	3	-3	-6
CS2002635600001_836	PPR8_HUMAN	NM_014110	0	Homo sapiens protein phosphatase 1, regulatory (inhibitor) subunit 8 (PPP1R8), transcript variant 1, mRNA	2268	+	836	T	2	G->V	-5	4	-1	-6
CS2001305500004_466	PRR3_BOVIN	0	0	0	869	+	466	A	2	L->H	-4	3	-2	-6
CS2003639600001_193	AAH30427	NM_007080	0	Homo sapiens LSM6 homolog, U6 small nuclear RNA associated (S. cerevisiae) (LSM6), mRNA	716	+	193	C	1	G->R	-3	3	-3	-6
CS2000629000001_343	VP16_HUMAN	NM_080414	0	Homo sapiens vacuolar protein sorting 16 (yeast) (VPS16), transcript variant 2, mRNA	1235	+	343	G	1	R->G	-3	3	-3	-6
CS2001396600001_1000	O43294	NM_015927	0	Homo sapiens transforming growth factor beta 1 induced transcript 1 (TGFB1I1), mRNA	1506	+	1000	G	2	V->G	-5	4	-1	-6
CS2001410600001_538	Q9UFS0	NM_015493	4e-46	Homo sapiens ankyrin repeat domain 25 (ANKRD25), mRNA	1368	+	538	T	2	G->V	-5	4	-1	-6
CS2000526900001_1178	Q9C0K1	NM_022154	0	Homo sapiens solute carrier family 39 (zinc transporter), member 8 (SLC39A8), mRNA	2544	+	1178	C	1	G->R	-3	3	-3	-6
CS2000006800001_181	AAH64953	NM_001731	0	Homo sapiens B-cell translocation gene 1, anti-proliferative (BTG1), mRNA	1283	+	181	C	1	G->R	-3	3	-3	-6
CS2001328400001_1446	Q861R6	NM_005063	0	Homo sapiens stearoyl-CoA desaturase (delta-9-desaturase) (SCD), mRNA	5457	+	1446	T	2	K->I	-4	2	-2	-6
CS2000622400001_284	Q96JP6	NM_006738	2e-44	Homo sapiens A kinase (PRKA) anchor protein 13 (AKAP13), transcript variant 1, mRNA	1036	+	284	T	2	S->F	-3	3	-3	-6
CS2000394800001_1362	MYPF_HUMAN	NM_004533	0	Homo sapiens myosin binding protein C, fast type (MYBPC2), mRNA	1932	+	1362	T	2	S->F	-3	3	-3	-6
CS2000214000001_654	Q9UNQ7	NM_005134	0	Homo sapiens protein phosphatase 4, regulatory subunit 1 (PPP4R1), mRNA	1464	+	654	T	2	S->F	-3	3	-3	-6
CS2000541200002_248	Q8TF37	NM_133373	0	Homo sapiens phospholipase C, delta 3 (PLCD3), mRNA	1452	+	248	A	1	G->R	-3	3	-3	-6
CS2000038400001_815	CIT2_HUMAN	NM_006079	0	Homo sapiens Cbp/p300-interacting transactivator, with Glu/Asp-rich carboxy-terminal domain, 2 (CITED2), mRNA	2036	+	815	C	1	G->R	-3	3	-3	-6
CS2000097900002_4859	Q9GLM4	NM_022648	0	Homo sapiens tensin 1 (TNS1), mRNA	7203	+	4859	A	1	G->R	-3	3	-3	-6
CS2000806600001_375	Q9BWL3	NM_015449	0	Homo sapiens chromosome 1 open reading frame 43 (C1orf43), transcript variant 1, mRNA	1702	+	375	G	2	V->G	-5	4	-1	-6
CS2001301300002_643	PAG1_BOVIN	NM_002630	5e-09	Homo sapiens progastricsin (pepsinogen C) (PGC), mRNA	1350	+	643	C	1	G->R	-3	3	-3	-6
CS2001054300001_1463	ILEU_PIG	NM_030666	0	Homo sapiens serpin peptidase inhibitor, clade B (ovalbumin), member 1 (SERPINB1), mRNA	2442	+	1463	G	2	S->W	-4	2	-2	-6
CS2000080600004_648	AAQ88735	XM_929209	0	PREDICTED: Homo sapiens similar to Sialic acid-binding Ig-like lectin 5 precursor (Siglec-5) (Obesity-binding protein 2) (OB-binding protein 2) (OB-BP2) (CD33 antigen-like 2) (CD170 antigen) (LOC653723), mRNA	1361	+	648	T	2	R->L	-3	2	-3	-6
CS200130130000A_386	Q9TTV5	NM_014224	2e-16	Homo sapiens pepsinogen 5, group I (pepsinogen A) (PGA5), mRNA	1337	+	386	A	2	L->H	-4	3	-2	-6
CS200130130000B_57	O46492	XM_941078	6e-17	PREDICTED: Homo sapiens similar to ribosomal protein L35a (LOC651825), mRNA	1483	+	57	G	2	V->G	-5	4	-1	-6
CS2000122800001_163	Q8VC88	NM_012198	0	Homo sapiens grancalcin, EF-hand calcium binding protein (GCA), mRNA	1106	+	163	C	2	F->S	-3	3	-3	-6
CS2001404300001_858	FLNB_HUMAN	NM_001457	0	Homo sapiens filamin B, beta (actin binding protein 278) (FLNB), mRNA	1454	+	858	A	1	G->R	-3	3	-3	-6
CS2001342500002_169	GELS_HUMAN	NM_000177	0	Homo sapiens gelsolin (amyloidosis, Finnish type) (GSN), transcript variant 1, mRNA	1952	+	169	G	2	V->G	-5	4	-1	-6
CS2000503300002_400	BAC40630	NM_016652	0	Homo sapiens Crn, crooked neck-like 1 (Drosophila) (CRNKL1), mRNA	2620	+	400	G	1	R->G	-3	3	-3	-6
CS2000308300001_236	GRWD_HUMAN	NM_031485	0	Homo sapiens glutamate-rich WD repeat containing 1 (GRWD1), mRNA	2263	+	236	G	2	L->R	-3	2	-3	-6
CS2000367800001_529	AAH61570	NM_006708	0	Homo sapiens glyoxalase I (GLO1), mRNA	2112	+	529	G	2	V->G	-5	4	-1	-6
CS2000515300001_615	Q9GKX6	NM_138801	0	Homo sapiens galactose mutarotase (aldose 1-epimerase) (GALM), mRNA	2490	+	615	T	2	S->L	-3	2	-3	-6
CS2002022500001_274	Q8IUF7	NM_032778	0	Homo sapiens MYC induced nuclear antigen (MINA), transcript variant 2, mRNA	848	+	274	T	2	S->L	-3	2	-3	-6
CS2000493600001_53	Q86TS5	NM_006827	0	Homo sapiens transmembrane emp24-like trafficking protein 10 (yeast) (TMED10), mRNA	1499	+	53	T	2	S->F	-3	3	-3	-6
CS2000024400003_3605	TSP1_BOVIN	NM_003246	0	Homo sapiens thrombospondin 1 (THBS1), mRNA	6103	+	3605	G	1	R->G	-3	3	-3	-6
CS2000064500001_248	Q8IWS5	NM_173853	0	Homo sapiens keratinocyte associated protein 3 (KRTCAP3), mRNA	855	+	248	A	1	G->R	-3	3	-3	-6
CS200002440000C_3746	TSP2_BOVIN	NM_003247	0	Homo sapiens thrombospondin 2 (THBS2), mRNA	5170	+	3746	C	1	G->R	-3	3	-3	-6
CS2001040300001_265	AAQ88828	NM_014584	0	Homo sapiens ERO1-like (S. cerevisiae) (ERO1L), mRNA	1328	+	265	C	1	G->R	-3	3	-3	-6
CS2000691000001_202	Q7RTP1	NM_018017	0	Homo sapiens chromosome 10 open reading frame 118 (C10orf118), mRNA	653	+	202	C	2	L->S	-3	2	-3	-6
CS2000596600001_825	CLPX_HUMAN	NM_006660	0	Homo sapiens ClpX caseinolytic peptidase X homolog (E. coli) (CLPX), mRNA	1345	+	825	G	2	V->G	-5	4	-1	-6
CS2001098800001_495	Q9NQR4	NM_020202	0	Homo sapiens nitrilase family, member 2 (NIT2), mRNA	1198	+	495	T	2	S->L	-3	2	-3	-6
CS2000086300006_234	Q9UEN6	NM_005863	0	Homo sapiens neuroepithelial cell transforming gene 1 (NET1), mRNA	850	+	234	A	2	S->Y	-3	3	-3	-6
CS2000178400002_545	Q96MF2	NM_145064	0	Homo sapiens SH3 and cysteine rich domain 3 (STAC3), mRNA	1265	+	545	G	2	V->G	-5	4	-1	-6
CS2001358000001_1237	AAP35350	NM_004462	0	Homo sapiens farnesyl-diphosphate farnesyltransferase 1 (FDFT1), mRNA	2206	+	1237	T	2	S->F	-3	3	-3	-6
CS2001377400001_864	Q96RT1	NM_018695	0	Homo sapiens erbb2 interacting protein (ERBB2IP), transcript variant 2, mRNA	2771	+	864	A	1	G->R	-3	3	-3	-6
CS2001377400001_897	Q96RT1	NM_018695	0	Homo sapiens erbb2 interacting protein (ERBB2IP), transcript variant 2, mRNA	2771	+	897	A	1	G->R	-3	3	-3	-6
CS2000315000001_343	AAH63261	NM_014014	0	Homo sapiens activating signal cointegrator 1 complex subunit 3-like 1 (ASCC3L1), mRNA	3079	+	343	T	2	S->F	-3	3	-3	-6
CS2001348200003_217	BAA07551	NM_014780	0	Homo sapiens cullin 7 (CUL7), mRNA	1378	+	217	T	2	S->F	-3	3	-3	-6
CS2001317700001_496	GELS_PIG	NM_000177	0	Homo sapiens gelsolin (amyloidosis, Finnish type) (GSN), transcript variant 1, mRNA	1431	+	496	G	2	L->R	-3	2	-3	-6
CS2000108900001_279	O62652	NM_002638	2e-43	Homo sapiens peptidase inhibitor 3, skin-derived (SKALP) (PI3), mRNA	569	+	279	T	2	R->L	-3	2	-3	-6
CS200130040000F_168	Q96E61	NM_001013618	4e-68	Homo sapiens similar to omega protein (LOC91353), mRNA	799	+	168	T	2	N->I	-4	2	-2	-6
CS2001300400018_611	Q8WTU6	NM_001013618	3e-68	Homo sapiens similar to omega protein (LOC91353), mRNA	695	+	611	T	2	S->F	-3	3	-3	-6
CS2001124800001_219	PSDA_HUMAN	NM_002814	0	Homo sapiens proteasome (prosome, macropain) 26S subunit, non-ATPase, 10 (PSMD10), transcript variant 1, mRNA	1468	+	219	G	1	R->G	-3	3	-3	-6
CS2000040700001_1048	PBX2_HUMAN	NM_002586	0	Homo sapiens pre-B-cell leukemia transcription factor 2 (PBX2), mRNA	1694	+	1048	T	2	G->V	-5	4	-1	-6
CS2000042000001_490	Z347_HUMAN	XM_091886	4e-72	PREDICTED: Homo sapiens FLJ16287 protein (FLJ16287), mRNA	983	+	490	T	2	R->I	-4	2	-2	-6
CS2001301500008_162	TCB_FLV	XM_942012	2e-66	PREDICTED: Homo sapiens similar to T-cell receptor beta chain V region CTL-L17 precursor (LOC650107), mRNA	683	+	162	G	1	R->G	-3	3	-3	-6
CS2000509900001_1225	Q9HBQ2	NM_018067	0	Homo sapiens arginine/proline rich coiled-coil 1 (RPRC1), mRNA	2022	+	1225	T	2	S->F	-3	3	-3	-6
CS2000859100001_87	Q91YN8	XM_936082	0	PREDICTED: Homo sapiens similar to TFIIH basal transcription factor complex p44 subunit (Basic transcription factor 2 44 kDa subunit) (BTF2-p44) (General transcription factor IIH polypeptide 2), transcript variant 23 (LOC65386	599	+	87	C	2	Y->S	-3	3	-3	-6
CS2001210500001_299	SMS_SHEEP	NM_001048	0	Homo sapiens somatostatin (SST), mRNA	604	+	299	T	2	N->I	-4	2	-2	-6
CS2000443000001_58	AAKG_BOVIN	NM_002733	0	Homo sapiens protein kinase, AMP-activated, gamma 1 non-catalytic subunit (PRKAG1), transcript variant 1, mRNA	1672	+	58	G	2	V->G	-5	4	-1	-6
CS2001313500003_1110	Q96C61	NM_001456	0	Homo sapiens filamin A, alpha (actin binding protein 280) (FLNA), mRNA	2804	+	1110	G	2	V->G	-5	4	-1	-6
CS2000227300001_391	Q9BRQ3	NM_032344	0	Homo sapiens nudix (nucleoside diphosphate linked moiety X)-type motif 22 (NUDT22), mRNA	599	+	391	A	1	G->R	-3	3	-3	-6
CS2000248000003_320	PIGF_HUMAN	NM_002643	0	Homo sapiens phosphatidylinositol glycan, class F (PIGF), transcript variant 1, mRNA	951	+	320	G	2	V->G	-5	4	-1	-6
CS2001345100001_1183	IDHB_BOVIN	NM_174855	0	Homo sapiens isocitrate dehydrogenase 3 (NAD+) beta (IDH3B), nuclear gene encoding mitochondrial protein, transcript variant 2, mRNA	1334	+	1183	G	2	V->G	-5	4	-1	-6
CS2000546000002_499	Q95M17	NM_201653	0	Homo sapiens chitinase, acidic (CHIA), mRNA	1589	+	499	C	2	F->S	-3	3	-3	-6
CS2001416500001_648	Q28433	NM_000593	0	Homo sapiens transporter 1, ATP-binding cassette, sub-family B (MDR/TAP) (TAP1), mRNA	1611	+	648	G	2	V->G	-5	4	-1	-6
CS2002307700001_385	AAH63804	NM_181706	0	Homo sapiens zinc finger, CSL-type containing 3 (ZCSL3), mRNA	1061	+	385	T	2	S->F	-3	3	-3	-6
CS2000187300002_423	Q9BRS6	NM_005706	7e-78	Homo sapiens tumor suppressing subtransferable candidate 4 (TSSC4), mRNA	628	+	423	T	2	S->F	-3	3	-3	-6
CS2000474400001_741	AAH11047	NM_006478	0	Homo sapiens growth arrest-specific 2 like 1 (GAS2L1), transcript variant 1, mRNA	1107	+	741	G	1	R->G	-3	3	-3	-6
CS2000024600003_1766	AAH58099	NM_012305	0	Homo sapiens adaptor-related protein complex 2, alpha 2 subunit (AP2A2), mRNA	2698	+	1766	C	1	G->R	-3	3	-3	-6
CS2001344900002_809	O62828	NM_000182	0	Homo sapiens hydroxyacyl-Coenzyme A dehydrogenase/3-ketoacyl-Coenzyme A thiolase/enoyl-Coenzyme A hydratase (trifunctional protein), alpha subunit (HADHA), mRNA	3025	+	809	G	2	I->R	-4	2	-2	-6
CS2001344900002_1340	O62828	NM_000182	0	Homo sapiens hydroxyacyl-Coenzyme A dehydrogenase/3-ketoacyl-Coenzyme A thiolase/enoyl-Coenzyme A hydratase (trifunctional protein), alpha subunit (HADHA), mRNA	3025	+	1340	G	2	L->R	-3	2	-3	-6
CS2001344900002_2000	O62828	NM_000182	0	Homo sapiens hydroxyacyl-Coenzyme A dehydrogenase/3-ketoacyl-Coenzyme A thiolase/enoyl-Coenzyme A hydratase (trifunctional protein), alpha subunit (HADHA), mRNA	3025	+	2000	G	2	V->G	-5	4	-1	-6
CS2000218600001_657	Q9H741	NM_024738	0	Homo sapiens chromosome 12 open reading frame 49 (C12orf49), mRNA	1161	+	657	T	2	S->L	-3	2	-3	-6
CS2000218600001_689	Q9H741	NM_024738	0	Homo sapiens chromosome 12 open reading frame 49 (C12orf49), mRNA	1161	+	689	G	1	R->G	-3	3	-3	-6
CS2000505700002_168	Q9BDX5	NM_003018	0	Homo sapiens surfactant, pulmonary-associated protein C (SFTPC), mRNA	799	+	168	C	1	G->R	-3	3	-3	-6
CS2000587200001_1364	TDE2_HUMAN	NM_020755	0	Homo sapiens serine incorporator 1 (SERINC1), mRNA	2963	+	1364	G	2	V->G	-5	4	-1	-6
CS2000516600002_102	AAH28394	NM_145648	9e-94	Homo sapiens solute carrier family 15, member 4 (SLC15A4), mRNA	1285	+	102	A	1	G->R	-3	3	-3	-6
CS2000596800001_444	PTHR_BOVIN	NM_198966	0	Homo sapiens parathyroid hormone-like hormone (PTHLH), transcript variant 4, mRNA	948	+	444	T	2	S->F	-3	3	-3	-6
CS2000314100004_2971	VWF_PIG	NM_000552	0	Homo sapiens von Willebrand factor (VWF), mRNA	3882	+	2971	G	2	V->G	-5	4	-1	-6
CS2000425600001_574	Q9N285	NM_014342	0	Homo sapiens mitochondrial carrier homolog 2 (C. elegans) (MTCH2), nuclear gene encoding mitochondrial protein, mRNA	1129	+	574	T	2	S->F	-3	3	-3	-6
CS2000017200008_395	AAH60304	NM_003528	0	Homo sapiens histone 2, H2be (HIST2H2BE), mRNA	2444	+	395	T	2	S->F	-3	3	-3	-6
CS2000202400002_818	O97916	0	0	0	1366	-	818	C	2	L->R	-3	2	-3	-6
CS2001348400001_937	AAP88921	NM_000521	1e-118	Homo sapiens hexosaminidase B (beta polypeptide) (HEXB), mRNA	1135	+	937	G	1	R->G	-3	3	-3	-6
CS2000623000001_534	Q9NZS9	NM_016561	0	Homo sapiens bifunctional apoptosis regulator (BFAR), mRNA	1092	+	534	G	2	V->G	-5	4	-1	-6
CS2000130800005_596	Q86XV9	NM_006677	8e-81	Homo sapiens ubiquitin specific peptidase 19 (USP19), mRNA	752	-	596	A	2	S->F	-3	3	-3	-6
CS2000509200001_599	O94883	NM_172214	0	Homo sapiens calcium/calmodulin-dependent protein kinase kinase 2, beta (CAMKK2), transcript variant 5, mRNA	1801	+	599	T	2	S->F	-3	3	-3	-6
CS2001300600002_1254	Q7YRC5	NM_014062	0	Homo sapiens PSMD8 binding protein 1 (PSMD8BP1), mRNA	1865	+	1254	G	2	V->G	-5	4	-1	-6
CS2000060500001_627	CGD3_HUMAN	NM_001760	0	Homo sapiens cyclin D3 (CCND3), mRNA	2048	+	627	T	2	S->F	-3	3	-3	-6
CS2002292700001_133	RPE_HUMAN	NM_199229	0	Homo sapiens ribulose-5-phosphate-3-epimerase (RPE), transcript variant 1, mRNA	678	+	133	G	1	R->G	-3	3	-3	-6
CS2000050700005_535	AAQ72928	NM_080574	2e-18	Homo sapiens chromosome 20 open reading frame 70 (C20orf70), mRNA	1195	+	535	T	2	G->V	-5	4	-1	-6
CS2000038800002_377	Q9NPF4	NM_017807	0	Homo sapiens O-sialoglycoprotein endopeptidase (OSGEP), mRNA	670	+	377	A	1	G->R	-3	3	-3	-6
CS2001116500001_478	Q8WTW2	NM_004688	0	Homo sapiens N-myc (and STAT) interactor (NMI), mRNA	1406	+	478	C	2	L->S	-3	2	-3	-6
CS2000810400001_580	Q8TBN3	NM_004910	0	Homo sapiens phosphatidylinositol transfer protein, membrane-associated 1 (PITPNM1), mRNA	1694	+	580	G	2	V->G	-5	4	-1	-6
CS2000563400003_820	Q8NHY2	NM_022457	0	Homo sapiens ring finger and WD repeat domain 2 (RFWD2), transcript variant 1, mRNA	1103	+	820	G	2	V->G	-5	4	-1	-6
CS2000421400001_514	Q969M9	NM_006696	0	Homo sapiens bromodomain containing 8 (BRD8), transcript variant 1, mRNA	2123	+	514	C	1	G->R	-3	3	-3	-6
CS2000821300001_932	Q63332	NM_002864	2e-57	Homo sapiens pregnancy-zone protein (PZP), mRNA	1375	-	932	A	2	R->L	-3	2	-3	-6
CS2001363600001_1892	O15463	NM_004815	0	Homo sapiens Rho GTPase activating protein 29 (ARHGAP29), mRNA	2680	+	1892	G	2	V->G	-5	4	-1	-6
CS2000116000002_1032	PSD4_HUMAN	NM_002810	0	Homo sapiens proteasome (prosome, macropain) 26S subunit, non-ATPase, 4 (PSMD4), transcript variant 1, mRNA	1382	+	1032	T	2	S->F	-3	3	-3	-6
CS2000154800001_505	AAS07404	NM_014146	1e-54	Homo sapiens linker for activation of T cells family, member 2 (LAT2), transcript variant 3, mRNA	1583	+	505	G	2	I->R	-4	2	-2	-6
CS2000094300001_475	Q9TTK6	NM_003734	0	Homo sapiens amine oxidase, copper containing 3 (vascular adhesion protein 1) (AOC3), mRNA	3914	+	475	G	1	R->G	-3	3	-3	-6
CS2000094300001_1025	Q9TTK6	NM_003734	0	Homo sapiens amine oxidase, copper containing 3 (vascular adhesion protein 1) (AOC3), mRNA	3914	+	1025	T	2	S->F	-3	3	-3	-6
CS2000094300001_1966	Q9TTK6	NM_003734	0	Homo sapiens amine oxidase, copper containing 3 (vascular adhesion protein 1) (AOC3), mRNA	3914	+	1966	A	1	G->R	-3	3	-3	-6
CS2000308700001_361	Q9GMB4	NM_080922	6e-58	Homo sapiens protein tyrosine phosphatase, receptor type, C (PTPRC), transcript variant 3, mRNA	1393	+	361	T	2	S->L	-3	2	-3	-6
CS2000208100002_579	GSH0_RAT	NM_002061	0	Homo sapiens glutamate-cysteine ligase, modifier subunit (GCLM), mRNA	1655	+	579	A	1	G->R	-3	3	-3	-6
CS2000556000001_565	BAA74909	NM_020532	0	Homo sapiens reticulon 4 (RTN4), transcript variant 1, mRNA	1249	+	565	A	1	G->R	-3	3	-3	-6
CS2001303900002_224	AAP35850	NM_000526	0	Homo sapiens keratin 14 (epidermolysis bullosa simplex, Dowling-Meara, Koebner) (KRT14), mRNA	1652	+	224	C	1	G->R	-3	3	-3	-6
CS2000352200001_1144	AAQ89309	NM_001037633	0	Homo sapiens SIL1 homolog, endoplasmic reticulum chaperone (S. cerevisiae) (SIL1), transcript variant 1, mRNA	1745	+	1144	G	1	R->G	-3	3	-3	-6
CS2000117100001_572	M2B1_BOVIN	NM_000528	0	Homo sapiens mannosidase, alpha, class 2B, member 1 (MAN2B1), mRNA	3259	+	572	A	1	G->R	-3	3	-3	-6
CS2000349900001_1636	HIPR_HUMAN	XM_942700	0	PREDICTED: Homo sapiens huntingtin interacting protein-1-related, transcript variant 2 (HIP1R), mRNA	3069	+	1636	G	2	V->G	-5	4	-1	-6
CS2000209200002_883	SYSM_BOVIN	NM_017827	0	Homo sapiens seryl-tRNA synthetase 2 (SARS2), mRNA	2218	+	883	G	2	V->G	-5	4	-1	-6
CS2000056400003_847	Q7Z4G9	NM_080913	0	Homo sapiens asialoglycoprotein receptor 2 (ASGR2), transcript variant 2, mRNA	1275	+	847	C	1	G->R	-3	3	-3	-6
CS2000006500001_116	Q8WV38	0	0	0	1723	+	116	G	1	R->G	-3	3	-3	-6
CS2000171300002_604	Q99P49	NM_022833	7e-35	Homo sapiens chromosome 9 open reading frame 88 (C9orf88), mRNA	1208	-	604	C	1	R->G	-3	3	-3	-6
CS2000017400002_370	CT27_HUMAN	NM_001039140	0	Homo sapiens chromosome 20 open reading frame 27 (C20orf27), mRNA	629	+	370	A	2	S->Y	-3	3	-3	-6
CS2000202600001_1114	Q86TD5	0	0	0	1961	+	1114	G	1	R->G	-3	3	-3	-6
CS2000202600001_1469	Q86TD5	0	0	0	1961	+	1469	T	2	R->I	-4	2	-2	-6
CS2000580800001_1210	Q99JS9	NM_025267	0	Homo sapiens alanyl-tRNA synthetase domain containing 1 (AARSD1), mRNA	1554	+	1210	T	2	S->F	-3	3	-3	-6
CS2000305600002_351	Q9NVL6	NM_018169	0	Homo sapiens chromosome 12 open reading frame 35 (C12orf35), mRNA	922	+	351	G	1	R->G	-3	3	-3	-6
CS2000968800001_187	Q7TQL9	NM_003980	0	Homo sapiens microtubule-associated protein 7 (MAP7), mRNA	592	+	187	G	1	R->G	-3	3	-3	-6
CS2001300800003_425	O77975	XM_942149	0	PREDICTED: Homo sapiens similar to HLA class I histocompatibility antigen, A-11 alpha chain precursor (MHC class I antigen A*11) (LOC652614), mRNA	1282	+	425	T	2	H->L	-4	3	-2	-6
CS2001300800008_441	Q8SNJ2	XM_942149	0	PREDICTED: Homo sapiens similar to HLA class I histocompatibility antigen, A-11 alpha chain precursor (MHC class I antigen A*11) (LOC652614), mRNA	1507	+	441	G	2	L->R	-3	2	-3	-6
CS2000008700004_423	ELO1_HUMAN	NM_022821	0	Homo sapiens elongation of very long chain fatty acids (FEN1/Elo2, SUR4/Elo3, yeast)-like 1 (ELOVL1), mRNA	614	+	423	G	2	V->G	-5	4	-1	-6
CS2002520500001_767	DDC_BOVIN	NM_000790	0	Homo sapiens dopa decarboxylase (aromatic L-amino acid decarboxylase) (DDC), mRNA	2081	+	767	T	2	S->F	-3	3	-3	-6
CS2000214600002_4162	AAO44952	NM_001379	0	Homo sapiens DNA (cytosine-5-)-methyltransferase 1 (DNMT1), mRNA	5193	+	4162	C	1	G->R	-3	3	-3	-6
CS2001300800017_1368	HA1B_BOVIN	XM_942149	0	PREDICTED: Homo sapiens similar to HLA class I histocompatibility antigen, A-11 alpha chain precursor (MHC class I antigen A*11) (LOC652614), mRNA	2681	+	1368	G	2	L->R	-3	2	-3	-6
CS2000441200001_1708	AAP35558	NM_015665	0	Homo sapiens achalasia, adrenocortical insufficiency, alacrimia (Allgrove, triple-A) (AAAS), mRNA	1858	+	1708	T	2	S->F	-3	3	-3	-6
CS2000469400001_660	KSYK_PIG	NM_003177	0	Homo sapiens spleen tyrosine kinase (SYK), mRNA	1171	+	660	C	1	G->R	-3	3	-3	-6
CS2001301900002_3618	Q9BE40	NM_017533	0	Homo sapiens myosin, heavy polypeptide 4, skeletal muscle (MYH4), mRNA	6009	+	3618	G	1	R->G	-3	3	-3	-6
CS2000061800001_978	Q9UDT2	NM_020684	0	Homo sapiens rhomboid domain containing 2 (RHBDD2), mRNA	1803	+	978	G	2	L->R	-3	2	-3	-6
CS2000411800002_407	SRPR_HUMAN	NM_003139	0	Homo sapiens signal recognition particle receptor ('docking protein') (SRPR), mRNA	2998	+	407	G	2	L->R	-3	2	-3	-6
CS200000340000E_189	Q80SW6	XM_934365	0	PREDICTED: Homo sapiens similar to tropomyosin 3 isoform 2, transcript variant 2 (LOC644330), mRNA	2240	+	189	G	1	R->G	-3	3	-3	-6
CS2000379500003_445	BST2_HUMAN	NM_004335	9e-16	Homo sapiens bone marrow stromal cell antigen 2 (BST2), mRNA	873	+	445	T	2	S->F	-3	3	-3	-6
CS2000216800001_234	Q9BWW5	NM_001009998	0	Homo sapiens single stranded DNA binding protein 4 (SSBP4), transcript variant 2, mRNA	1686	+	234	T	2	G->V	-5	4	-1	-6
CS2000503900002_428	AAH65040	NM_207035	7e-94	Homo sapiens chromosome 1 open reading frame 63 (C1orf63), transcript variant 1, mRNA	568	-	428	A	2	S->F	-3	3	-3	-6
CS2000308900001_283	RCN1_HUMAN	NM_002901	0	Homo sapiens reticulocalbin 1, EF-hand calcium binding domain (RCN1), mRNA	2301	+	283	G	2	V->G	-5	4	-1	-6
CS2001521100001_327	UPKB_BOVIN	NM_006952	0	Homo sapiens uroplakin 1B (UPK1B), mRNA	2055	+	327	T	2	S->F	-3	3	-3	-6
CS2000771700001_161	CAE53091	0	0	0	1291	-	161	G	2	F->S	-3	3	-3	-6
CS2000228800002_1245	AAR24536	XM_938958	3e-52	PREDICTED: Homo sapiens hypothetical protein MGC16121 (MGC16121), mRNA	1964	-	1245	T	2	S->Y	-3	3	-3	-6
CS2000228800002_1437	AAR24536	XM_938958	3e-52	PREDICTED: Homo sapiens hypothetical protein MGC16121 (MGC16121), mRNA	1964	-	1437	C	2	L->R	-3	2	-3	-6
CS2000515900001_1002	ODBA_BOVIN	NM_000709	0	Homo sapiens branched chain keto acid dehydrogenase E1, alpha polypeptide (BCKDHA), mRNA	2734	+	1002	C	2	F->S	-3	3	-3	-6
CS2000313400001_417	Q865A2	NM_002534	0	Homo sapiens 2',5'-oligoadenylate synthetase 1, 40/46kDa (OAS1), transcript variant 2, mRNA	1527	+	417	C	2	F->S	-3	3	-3	-6
CS2001376900001_584	NESM_BOVIN	NM_019056	0	Homo sapiens NADH dehydrogenase (ubiquinone) 1 beta subcomplex, 11, 17.3kDa (NDUFB11), mRNA	783	+	584	T	2	R->L	-3	2	-3	-6
CS2000577800001_340	Q9DCN1	NM_031438	0	Homo sapiens nudix (nucleoside diphosphate linked moiety X)-type motif 12 (NUDT12), mRNA	1927	+	340	A	1	G->R	-3	3	-3	-6
CS2000722900001_35	AAH60950	XM_114430	0	PREDICTED: Homo sapiens hypothetical protein LOC202051, transcript variant 1 (LOC202051), mRNA	1218	+	35	T	2	G->V	-5	4	-1	-6
CS2000477200002_1777	MC3A_HUMAN	NM_003906	0	Homo sapiens MCM3 minichromosome maintenance deficient 3 (S. cerevisiae) associated protein (MCM3AP), mRNA	2291	+	1777	T	2	R->I	-4	2	-2	-6
CS200000670000A_394	CXB4_HUMAN	NM_153212	0	Homo sapiens gap junction protein, beta 4 (connexin 30.3) (GJB4), mRNA	1095	+	394	C	2	W->S	-4	2	-2	-6
CS2001349000001_792	Q8CAC5	NM_001221	0	Homo sapiens calcium/calmodulin-dependent protein kinase (CaM kinase) II delta (CAMK2D), transcript variant 3, mRNA	1337	+	792	T	2	S->L	-3	2	-3	-6
CS2001655500001_184	Q8BIJ6	NM_018060	0	Homo sapiens isoleucine-tRNA synthetase 2, mitochondrial (IARS2), mRNA	576	+	184	T	2	R->L	-3	2	-3	-6
CS2000010100005_892	WC11_BOVIN	NM_174941	2e-98	Homo sapiens CD163 antigen-like 1 (CD163L1), mRNA	4638	+	892	G	1	R->G	-3	3	-3	-6
CS2000010100005_1133	WC11_BOVIN	NM_174941	2e-98	Homo sapiens CD163 antigen-like 1 (CD163L1), mRNA	4638	+	1133	T	2	S->L	-3	2	-3	-6
CS2000142300001_1152	Q9Z2Q2	NM_144667	1e-112	Homo sapiens hypothetical protein LOC144360 (FLJ32894), mRNA	1598	+	1152	A	2	L->H	-4	3	-2	-6
CS2000519400001_703	O95453	NM_002582	0	Homo sapiens poly(A)-specific ribonuclease (deadenylation nuclease) (PARN), mRNA	1835	+	703	C	2	L->S	-3	2	-3	-6
CS2001301200009_347	CAS1_BOVIN	NM_001890	8e-24	Homo sapiens casein alpha s1 (CSN1S1), transcript variant 1, mRNA	738	+	347	G	2	V->G	-5	4	-1	-6
CS2001308700001_87	Q811L7	NM_005520	8e-36	Homo sapiens heterogeneous nuclear ribonucleoprotein H1 (H) (HNRPH1), mRNA	961	+	87	C	1	G->R	-3	3	-3	-6
CS2000509600001_1253	Q8BP62	NM_018250	0	Homo sapiens integrator complex subunit 9 (RC74), mRNA	2851	+	1253	T	2	G->V	-5	4	-1	-6
CS2001352200001_222	Q86VP0	NM_031310	0	Homo sapiens plasmalemma vesicle associated protein (PLVAP), mRNA	2101	+	222	G	2	V->G	-5	4	-1	-6
CS2000079500002_244	SUOE_BOVIN	NM_005420	1e-108	Homo sapiens sulfotransferase family 1E, estrogen-preferring, member 1 (SULT1E1), mRNA	572	+	244	G	2	V->G	-5	4	-1	-6
CS2000695100001_1468	AAQ81291	NM_006633	0	Homo sapiens IQ motif containing GTPase activating protein 2 (IQGAP2), mRNA	3093	+	1468	T	2	S->F	-3	3	-3	-6
CS2000008900005_419	RSMB_MOUSE	NM_198216	0	Homo sapiens small nuclear ribonucleoprotein polypeptides B and B1 (SNRPB), transcript variant 1, mRNA	654	+	419	A	1	G->R	-3	3	-3	-6
CS2000114200001_1585	Q8HYZ4	NM_002591	0	Homo sapiens phosphoenolpyruvate carboxykinase 1 (soluble) (PCK1), mRNA	2618	+	1585	G	1	R->G	-3	3	-3	-6
CS2000348300001_355	Q7Z3D9	NM_207040	0	Homo sapiens transcription factor 12 (HTF4, helix-loop-helix transcription factors 4) (TCF12), transcript variant 5, mRNA	2816	+	355	T	2	S->F	-3	3	-3	-6
CS2000348300001_364	Q7Z3D9	NM_207040	0	Homo sapiens transcription factor 12 (HTF4, helix-loop-helix transcription factors 4) (TCF12), transcript variant 5, mRNA	2816	+	364	T	2	S->F	-3	3	-3	-6
CS2000125100001_1089	O35129	NM_007273	0	Homo sapiens prohibitin 2 (PHB2), mRNA	1624	+	1089	G	1	R->G	-3	3	-3	-6
CS2000412200001_230	AAQ83902	NM_016230	0	Homo sapiens cytochrome b5 reductase 4 (CYB5R4), mRNA	1007	+	230	G	1	R->G	-3	3	-3	-6
CS2001354400001_534	AAP88911	NM_004640	0	Homo sapiens HLA-B associated transcript 1 (BAT1), transcript variant 1, mRNA	718	+	534	G	2	V->G	-5	4	-1	-6
CS2001323900001_1338	FIBB_BOVIN	NM_005141	0	Homo sapiens fibrinogen beta chain (FGB), mRNA	2023	+	1338	T	2	G->V	-5	4	-1	-6
CS2000403500001_1396	FA10_BOVIN	NM_000504	0	Homo sapiens coagulation factor X (F10), mRNA	1603	+	1396	A	1	G->R	-3	3	-3	-6
CS2000301600002_469	Q8N4N0	NM_001185	6e-20	Homo sapiens alpha-2-glycoprotein 1, zinc (AZGP1), mRNA	1410	-	469	G	2	F->S	-3	3	-3	-6
CS2000494600001_1661	BGAL_CANFA	NM_000404	0	Homo sapiens galactosidase, beta 1 (GLB1), transcript variant 179423, mRNA	2398	+	1661	G	1	R->G	-3	3	-3	-6
CS2002176400001_494	Q8TBC1	NM_024790	0	Homo sapiens centrosome and spindle pole associated protein 1 (CSPP1), mRNA	1068	+	494	A	1	G->R	-3	3	-3	-6
CS2000586700001_182	Q9Y6G8	NM_016142	0	Homo sapiens hydroxysteroid (17-beta) dehydrogenase 12 (HSD17B12), mRNA	1649	+	182	G	1	R->G	-3	3	-3	-6
CS2000138200001_87	Z13_BOVIN	XM_940475	2e-06	PREDICTED: Homo sapiens hypothetical protein LOC651339 (LOC651339), mRNA	571	+	87	A	1	G->R	-3	3	-3	-6
CS2001716400001_481	Q96CC9	NM_017939	0	Homo sapiens hypothetical protein FLJ20718 (FLJ20718), transcript variant 1, mRNA	1477	+	481	C	2	L->S	-3	2	-3	-6
CS2000742700001_590	TSG6_HUMAN	NM_007115	0	Homo sapiens tumor necrosis factor, alpha-induced protein 6 (TNFAIP6), mRNA	1387	+	590	G	2	V->G	-5	4	-1	-6
CS2000476300001_1384	AAR25661	NM_013275	1e-107	Homo sapiens ankyrin repeat domain 11 (ANKRD11), mRNA	1616	+	1384	G	2	V->G	-5	4	-1	-6
CS2000763400001_1446	Q8CFV2	NM_015398	0	Homo sapiens DKFZP564J102 protein (DKFZP564J102), transcript variant 1, mRNA	1814	+	1446	T	2	R->I	-4	2	-2	-6
CS2002196900001_1678	Q9TTA5	NM_014140	0	Homo sapiens SWI/SNF related, matrix associated, actin dependent regulator of chromatin, subfamily a-like 1 (SMARCAL1), mRNA	2911	+	1678	G	1	R->G	-3	3	-3	-6
CS2001397800001_446	Q9UFR1	NM_014652	0	Homo sapiens importin 13 (IPO13), mRNA	1404	+	446	G	2	V->G	-5	4	-1	-6
CS2000243300001_825	Q8K2B4	NM_145080	0	Homo sapiens non-SMC element 1 homolog (S. cerevisiae) (NSMCE1), mRNA	1054	+	825	T	2	S->L	-3	2	-3	-6
CS2000929300001_563	BAC85852	NM_181354	0	Homo sapiens oxidation resistance 1 (OXR1), mRNA	807	+	563	T	2	S->F	-3	3	-3	-6
CS2001403300001_757	RT22_HUMAN	NM_020191	0	Homo sapiens mitochondrial ribosomal protein S22 (MRPS22), nuclear gene encoding mitochondrial protein, mRNA	1430	-	757	C	2	V->G	-5	4	-1	-6
CS2000163200001_983	RSG3_BOVIN	NM_007368	0	Homo sapiens RAS p21 protein activator 3 (RASA3), mRNA	3961	+	983	T	2	S->F	-3	3	-3	-6
CS2000163200001_2306	RSG3_BOVIN	NM_007368	0	Homo sapiens RAS p21 protein activator 3 (RASA3), mRNA	3961	+	2306	C	2	F->S	-3	3	-3	-6
CS2001044600001_957	AAH35015	NM_173794	0	Homo sapiens FUN14 domain containing 1 (FUNDC1), mRNA	1435	-	957	G	1	G->R	-3	3	-3	-6
CS2000307300002_262	Q864L5	NM_006433	3e-25	Homo sapiens granulysin (GNLY), transcript variant NKG5, mRNA	676	+	262	T	2	R->L	-3	2	-3	-6
CS2000847900001_103	MIOX_PIG	NM_017584	0	Homo sapiens myo-inositol oxygenase (MIOX), mRNA	766	+	103	G	2	L->R	-3	2	-3	-6
CS2000022300003_513	AAD43032	0	0	0	680	+	513	G	2	V->G	-5	4	-1	-6
CS2001323200001_1618	Q9Y3I8	NM_016024	0	Homo sapiens RNA binding motif protein, X-linked 2 (RBMX2), mRNA	2421	+	1618	T	2	S->F	-3	3	-3	-6
CS200000160000C_232	BPT1_BOVIN	0	0	0	644	+	232	T	2	R->I	-4	2	-2	-6
CS2001384000001_292	Q7TMR2	NM_001037984	2e-78	Homo sapiens hypothetical protein MGC15523 (MGC15523), transcript variant 1, mRNA	1168	+	292	C	1	G->R	-3	3	-3	-6
CS2000029800004_162	LIB2_HUMAN	XM_942172	2e-41	PREDICTED: Homo sapiens similar to Leukocyte immunoglobulin-like receptor subfamily B member 2 precursor (Leukocyte immunoglobulin-like receptor 2) (LIR-2) (Immunoglobulin-like transcript 4) (ILT-4) (Monocyte/macrophage immuno	1431	+	162	T	2	S->L	-3	2	-3	-6
CS2000069900002_732	Q91XV4	NM_016286	0	Homo sapiens dicarbonyl/L-xylulose reductase (DCXR), mRNA	1637	+	732	T	2	R->L	-3	2	-3	-6
CS2000296500001_517	Q8K354	NM_001236	0	Homo sapiens carbonyl reductase 3 (CBR3), mRNA	772	+	517	T	2	R->L	-3	2	-3	-6
CS2001324300005_3149	P79122	NM_004629	0	Homo sapiens Fanconi anemia, complementation group G (FANCG), mRNA	4155	+	3149	T	2	S->F	-3	3	-3	-6
CS2001212600001_170	ADRO_BOVIN	NM_024417	0	Homo sapiens ferredoxin reductase (FDXR), nuclear gene encoding mitochondrial protein, transcript variant 1, mRNA	2087	+	170	C	2	F->S	-3	3	-3	-6
CS2000555500001_240	Q9NRG2	NM_020199	0	Homo sapiens chromosome 5 open reading frame 15 (C5orf15), mRNA	2143	+	240	A	2	S->Y	-3	3	-3	-6
CS2000576200001_210	PPCT_BOVIN	NM_021213	9e-51	Homo sapiens phosphatidylcholine transfer protein (PCTP), mRNA	791	+	210	C	1	G->R	-3	3	-3	-6
CS2000230400002_1408	Q8NFI3	NM_022759	1e-117	Homo sapiens endo-beta-N-acetylglucosaminidase (FLJ21865), mRNA	1892	+	1408	C	2	F->S	-3	3	-3	-6
CS2000526300001_544	Q8N4B7	NM_006569	0	Homo sapiens cell growth regulator with EF-hand domain 1 (CGREF1), mRNA	1355	+	544	T	2	R->I	-4	2	-2	-6
CS2000116600001_425	B3A2_RABIT	NM_003040	0	Homo sapiens solute carrier family 4, anion exchanger, member 2 (erythrocyte membrane protein band 3-like 1) (SLC4A2), mRNA	3578	+	425	C	1	G->R	-3	3	-3	-6
CS2000116600001_2715	B3A2_RABIT	NM_003040	0	Homo sapiens solute carrier family 4, anion exchanger, member 2 (erythrocyte membrane protein band 3-like 1) (SLC4A2), mRNA	3578	+	2715	G	2	V->G	-5	4	-1	-6
CS2000016000001_1319	FINC_HUMAN	NM_212482	0	Homo sapiens fibronectin 1 (FN1), transcript variant 1, mRNA	3064	+	1319	T	2	S->F	-3	3	-3	-6
CS2000110200002_261	AAD01555	NM_000086	0	Homo sapiens ceroid-lipofuscinosis, neuronal 3, juvenile (Batten, Spielmeyer-Vogt disease) (CLN3), mRNA	1592	+	261	T	2	S->L	-3	2	-3	-6
CS2000199200001_619	NFL2_HUMAN	NM_006164	0	Homo sapiens nuclear factor (erythroid-derived 2)-like 2 (NFE2L2), mRNA	2441	+	619	G	2	V->G	-5	4	-1	-6
CS2000097300001_550	AAP35450	NM_004569	0	Homo sapiens phosphatidylinositol glycan, class H (PIGH), mRNA	1134	+	550	T	2	K->I	-4	2	-2	-6
CS2001320100004_687	CO4_BOVIN	NM_001002029	0	Homo sapiens complement component 4B (Childo blood group) (C4B), mRNA	794	+	687	T	2	S->F	-3	3	-3	-6
CS2001320100004_693	CO4_BOVIN	NM_001002029	0	Homo sapiens complement component 4B (Childo blood group) (C4B), mRNA	794	+	693	T	2	S->F	-3	3	-3	-6
CS2000395300002_1035	Q8K2Z8	NM_173469	0	Homo sapiens ubiquitin-conjugating enzyme E2Q (putative) 2 (UBE2Q2), mRNA	1701	+	1035	A	1	G->R	-3	3	-3	-6
CS2000232600001_694	Q9ULW4	NM_014868	0	Homo sapiens ring finger protein 10 (RNF10), mRNA	3619	+	694	G	1	R->G	-3	3	-3	-6
CS2000253300001_322	CD5_BOVIN	NM_014207	0	Homo sapiens CD5 antigen (p56-62) (CD5), mRNA	2811	+	322	C	2	L->S	-3	2	-3	-6
CS2000253300001_391	CD5_BOVIN	NM_014207	0	Homo sapiens CD5 antigen (p56-62) (CD5), mRNA	2811	+	391	G	2	V->G	-5	4	-1	-6
CS2000253300001_439	CD5_BOVIN	NM_014207	0	Homo sapiens CD5 antigen (p56-62) (CD5), mRNA	2811	+	439	T	2	S->F	-3	3	-3	-6
CS2001021900001_807	CRAL_BOVIN	NM_000326	0	Homo sapiens retinaldehyde binding protein 1 (RLBP1), mRNA	1441	+	807	T	2	N->I	-4	2	-2	-6
CS2000466700001_1724	Q8C6X3	NM_021110	0	Homo sapiens collagen, type XIV, alpha 1 (undulin) (COL14A1), mRNA	2823	+	1724	G	2	V->G	-5	4	-1	-6
CS2000169800001_1192	VTNC_HUMAN	NM_000638	0	Homo sapiens vitronectin (VTN), mRNA	1665	+	1192	A	2	S->Y	-3	3	-3	-6
CS2000683500001_508	CD8A_BOVIN	NM_001768	1e-104	Homo sapiens CD8 antigen, alpha polypeptide (p32) (CD8A), transcript variant 1, mRNA	2346	+	508	T	2	R->I	-4	2	-2	-6
CS2000683500001_517	CD8A_BOVIN	NM_001768	1e-104	Homo sapiens CD8 antigen, alpha polypeptide (p32) (CD8A), transcript variant 1, mRNA	2346	+	517	T	2	S->F	-3	3	-3	-6
CS2001413300002_240	Q9UFR1	NM_014652	0	Homo sapiens importin 13 (IPO13), mRNA	830	+	240	T	2	G->V	-5	4	-1	-6
CS2001370900001_2306	VPP2_BOVIN	NM_012463	0	Homo sapiens ATPase, H+ transporting, lysosomal V0 subunit a2 (ATP6V0A2), mRNA	5660	+	2306	T	2	N->I	-4	2	-2	-6
CS2001135800001_151	CD3Z_SHEEP	NM_198053	0	Homo sapiens CD247 antigen (CD247), transcript variant 1, mRNA	1746	+	151	A	2	L->H	-4	3	-2	-6
CS2001392700001_527	Q9NRS8	NM_000258	0	Homo sapiens myosin, light polypeptide 3, alkali; ventricular, skeletal, slow (MYL3), mRNA	1148	+	527	T	2	S->F	-3	3	-3	-6
CS2000328200001_700	CG26_HUMAN	NM_024067	0	Homo sapiens chromosome 7 open reading frame 26 (C7orf26), mRNA	1842	+	700	T	2	S->L	-3	2	-3	-6
CS2000513400005_96	HSP1_BOVIN	NM_002761	4e-40	Homo sapiens protamine 1 (PRM1), mRNA	395	+	96	C	2	F->S	-3	3	-3	-6
CS2000001800006_539	Q8MKI1	NM_006757	0	Homo sapiens troponin T type 3 (skeletal, fast) (TNNT3), mRNA	1152	+	539	T	2	S->F	-3	3	-3	-6
CS2001161000001_420	Q8C0R7	NM_032265	0	Homo sapiens zinc finger, MYND-type containing 15 (ZMYND15), mRNA	913	+	420	T	2	S->L	-3	2	-3	-6
CS2000052800001_851	LUM_BOVIN	NM_002345	0	Homo sapiens lumican (LUM), mRNA	1927	+	851	C	2	F->S	-3	3	-3	-6
CS2000144900001_512	Q8HXH6	NM_032864	0	Homo sapiens PRP38 pre-mRNA processing factor 38 (yeast) domain containing A (PRPF38A), transcript variant 2, mRNA	948	+	512	T	2	S->F	-3	3	-3	-6
CS2000063700001_519	R11A_HUMAN	NM_004663	0	Homo sapiens RAB11A, member RAS oncogene family (RAB11A), mRNA	1228	+	519	C	2	L->S	-3	2	-3	-6
CS2000034500004_1151	SHS1_BOVIN	NM_080792	0	Homo sapiens protein tyrosine phosphatase, non-receptor type substrate 1 (PTPNS1), mRNA	2560	+	1151	A	1	G->R	-3	3	-3	-6
CS2000610000001_546	CG23_HUMAN	NM_024315	0	Homo sapiens chromosome 7 open reading frame 23 (C7orf23), mRNA	1428	+	546	G	2	V->G	-5	4	-1	-6
CS2000105900002_1003	PTPM_HUMAN	NM_002845	0	Homo sapiens protein tyrosine phosphatase, receptor type, M (PTPRM), mRNA	2098	+	1003	C	1	G->R	-3	3	-3	-6
CS2000024700002_261	Q9P016	NM_014174	0	Homo sapiens thymocyte nuclear protein 1 (THYN1), transcript variant 1, mRNA	944	+	261	T	2	S->F	-3	3	-3	-6
CS2000026000001_369	F14A_HUMAN	NM_032036	5e-76	Homo sapiens family with sequence similarity 14, member A (FAM14A), mRNA	477	+	369	T	2	S->F	-3	3	-3	-6
CS2000026000003_217	AAH60548	NM_032036	9e-42	Homo sapiens family with sequence similarity 14, member A (FAM14A), mRNA	669	+	217	G	2	V->G	-5	4	-1	-6
CS2000026000003_225	AAH60548	NM_032036	9e-42	Homo sapiens family with sequence similarity 14, member A (FAM14A), mRNA	669	+	225	A	1	G->R	-3	3	-3	-6
CS2000096400002_425	AAQ88515	NM_139018	1e-56	Homo sapiens CD300 antigen like family member F (CD300LF), mRNA	1061	+	425	A	1	G->R	-3	3	-3	-6
CS2000096400002_495	AAQ88515	NM_139018	1e-56	Homo sapiens CD300 antigen like family member F (CD300LF), mRNA	1061	+	495	C	2	L->S	-3	2	-3	-6
CS2000281600001_1856	GGA2_HUMAN	NM_015044	0	Homo sapiens golgi associated, gamma adaptin ear containing, ARF binding protein 2 (GGA2), mRNA	2938	+	1856	A	1	G->R	-3	3	-3	-6
CS2001421100001_806	BAC11513	0	0	0	1046	+	806	A	1	G->R	-3	3	-3	-6
CS2002608200001_522	Q9CXC1	NM_031446	0	Homo sapiens chromosome 18 open reading frame 21 (C18orf21), mRNA	793	+	522	T	2	S->F	-3	3	-3	-6
CS2000669600001_246	IBP1_BOVIN	NM_000596	1e-123	Homo sapiens insulin-like growth factor binding protein 1 (IGFBP1), transcript variant 1, mRNA	1456	+	246	T	2	S->F	-3	3	-3	-6
CS2001418800001_199	CAE46068	NM_057164	0	Homo sapiens collagen, type VI, alpha 3 (COL6A3), transcript variant 2, mRNA	1335	+	199	T	2	S->F	-3	3	-3	-6
CS2000427000001_188	PA2D_HUMAN	NM_012400	2e-43	Homo sapiens phospholipase A2, group IID (PLA2G2D), mRNA	2264	+	188	T	2	Q->L	-3	2	-2	-5
CS200130000000E_42	BAC85190	XM_942548	3e-46	PREDICTED: Homo sapiens similar to Ig heavy chain V-II region ARH-77 precursor (LOC652848), mRNA	549	+	42	T	1	N->Y	-3	3	-2	-5
CS2000068500004_419	Q9DCA0	NM_181689	0	Homo sapiens neuronatin (NNAT), transcript variant 2, mRNA	1275	+	419	T	1	N->Y	-3	3	-2	-5
CS2000058700002_496	CD1D_SHEEP	NM_001766	0	Homo sapiens CD1d antigen (CD1D), mRNA	1937	+	496	T	2	W->L	-3	4	-2	-5
CS2000020700002_221	OGP_BOVIN	NM_002557	0	Homo sapiens oviductal glycoprotein 1, 120kDa (mucin 9, oviductin) (OVGP1), mRNA	2008	+	221	T	2	Q->L	-3	2	-2	-5
CS2001362800003_661	BAC11513	NM_001020819	1e-46	Homo sapiens myeloid-associated differentiation marker (MYADM), transcript variant 3, mRNA	1738	+	661	G	2	L->W	-3	4	-2	-5
CS2000092600002_351	Q95KE5	NM_032112	0	Homo sapiens mitochondrial ribosomal protein L43 (MRPL43), nuclear gene encoding mitochondrial protein, transcript variant 1, mRNA	968	+	351	G	2	L->W	-3	4	-2	-5
CS2001337300002_438	TRHY_SHEEP	XM_937171	1e-110	PREDICTED: Homo sapiens trichohyalin (THH), mRNA	1823	+	438	A	2	V->E	-3	4	-2	-5
CS2001301500007_170	TCB_FLV	XM_942012	3e-49	PREDICTED: Homo sapiens similar to T-cell receptor beta chain V region CTL-L17 precursor (LOC650107), mRNA	695	+	170	T	1	N->Y	-3	3	-2	-5
CS2001301500013_225	TCB_FLV	0	0	0	645	+	225	T	2	E->V	-3	4	-2	-5
CS2001371900002_325	IF2_STRCO	0	0	0	959	-	325	T	2	L->Q	-3	2	-2	-5
CS2000257600003_714	MRP3_HUMAN	NM_003786	2e-45	Homo sapiens ATP-binding cassette, sub-family C (CFTR/MRP), member 3 (ABCC3), transcript variant MRP3, mRNA	1252	+	714	G	2	L->W	-3	4	-2	-5
CS2000074500005_783	M48A_MOUSE	NM_031457	2e-68	Homo sapiens membrane-spanning 4-domains, subfamily A, member 8B (MS4A8B), mRNA	1362	+	783	T	2	W->L	-3	4	-2	-5
CS2000424500001_483	HDA3_HUMAN	NM_003883	0	Homo sapiens histone deacetylase 3 (HDAC3), mRNA	2036	+	483	A	2	V->E	-3	4	-2	-5
CS2001459000001_149	SAP3_HUMAN	NM_000405	0	Homo sapiens GM2 ganglioside activator (GM2A), mRNA	875	+	149	T	2	Q->L	-3	2	-2	-5
CS2000516600002_184	AAH28394	NM_145648	9e-94	Homo sapiens solute carrier family 15, member 4 (SLC15A4), mRNA	1285	+	184	G	2	L->W	-3	4	-2	-5
CS2000498400003_401	Q8IZN6	NM_005845	3e-93	Homo sapiens ATP-binding cassette, sub-family C (CFTR/MRP), member 4 (ABCC4), mRNA	724	+	401	G	2	L->W	-3	4	-2	-5
CS2000082300002_404	CSL4_MOUSE	NM_016046	0	Homo sapiens exosome component 1 (EXOSC1), mRNA	925	+	404	A	2	V->E	-3	4	-2	-5
CS2000022600001_438	AAH17258	NM_004526	0	Homo sapiens MCM2 minichromosome maintenance deficient 2, mitotin (S. cerevisiae) (MCM2), mRNA	1401	+	438	T	2	E->V	-3	4	-2	-5
CS2000564500001_776	P2CG_BOVIN	NM_177983	0	Homo sapiens protein phosphatase 1G (formerly 2C), magnesium-dependent, gamma isoform (PPM1G), transcript variant 1, mRNA	2314	+	776	T	2	E->V	-3	4	-2	-5
CS2000202600001_899	Q86TD5	0	0	0	1961	+	899	T	2	Q->L	-3	2	-2	-5
CS2002801300001_227	Q9H2W6	NM_022163	0	Homo sapiens mitochondrial ribosomal protein L46 (MRPL46), nuclear gene encoding mitochondrial protein, mRNA	995	+	227	A	2	L->Q	-3	2	-2	-5
CS2000132500002_5085	COA1_BOVIN	NM_198836	0	Homo sapiens acetyl-Coenzyme A carboxylase alpha (ACACA), transcript variant 3, mRNA	9015	+	5085	T	2	Q->L	-3	2	-2	-5
CS2001309800004_74	Q95109	NM_002122	0	Homo sapiens major histocompatibility complex, class II, DQ alpha 1 (HLA-DQA1), mRNA	1758	+	74	T	2	W->L	-3	4	-2	-5
CS2001357700001_557	PWP1_HUMAN	NM_007062	0	Homo sapiens PWP1 homolog (S. cerevisiae) (PWP1), mRNA	830	+	557	A	1	Y->N	-3	3	-2	-5
CS2000088400007_1687	GBP1_HUMAN	NM_002053	0	Homo sapiens guanylate binding protein 1, interferon-inducible, 67kDa (GBP1), mRNA	2564	+	1687	T	2	Q->L	-3	2	-2	-5
CS2000306200001_482	Q95J79	NM_198125	1e-129	Homo sapiens TYRO protein tyrosine kinase binding protein (TYROBP), transcript variant 2, mRNA	921	+	482	A	2	L->Q	-3	2	-2	-5
CS2000307300002_466	Q864L5	NM_006433	3e-25	Homo sapiens granulysin (GNLY), transcript variant NKG5, mRNA	676	+	466	T	2	E->V	-3	4	-2	-5
CS2000055000007_847	Q921W8	NM_198597	1e-12	Homo sapiens SEC24 related gene family, member C (S. cerevisiae) (SEC24C), transcript variant 2, mRNA	2122	+	847	A	2	L->Q	-3	2	-2	-5
CS2001307100004_426	Q9TVC8	NM_002123	0	Homo sapiens major histocompatibility complex, class II, DQ beta 1 (HLA-DQB1), mRNA	1363	+	426	T	1	N->Y	-3	3	-2	-5
CS2000090700002_397	7B2_HUMAN	NM_003020	0	Homo sapiens secretory granule, neuroendocrine protein 1 (7B2 protein) (SGNE1), mRNA	1072	+	397	T	1	N->Y	-3	3	-2	-5
CS2000034500004_1407	SHS1_BOVIN	NM_080792	0	Homo sapiens protein tyrosine phosphatase, non-receptor type substrate 1 (PTPNS1), mRNA	2560	+	1407	T	2	Q->L	-3	2	-2	-5
CS2000547200002_698	Q8TD93	0	0	0	938	+	698	T	2	E->V	-3	4	-2	-5
CS2000054300001_1504	ARLY_HUMAN	NM_001024943	0	Homo sapiens argininosuccinate lyase (ASL), transcript variant 1, mRNA	1792	+	1504	T	2	S->I	-3	2	-1	-4
CS2000000200018_26	Q96MM9	NM_032689	1e-128	Homo sapiens zinc finger protein 607 (ZNF607), mRNA	653	+	26	T	2	S->I	-3	2	-1	-4
CS2001344500001_338	O14495	NM_177414	0	Homo sapiens phosphatidic acid phosphatase type 2B (PPAP2B), transcript variant 2, mRNA	1989	+	338	G	2	I->S	-3	2	-1	-4
CS2000629000001_314	VP16_HUMAN	NM_080414	0	Homo sapiens vacuolar protein sorting 16 (yeast) (VPS16), transcript variant 2, mRNA	1235	+	314	T	2	S->I	-3	2	-1	-4
CS2001958900001_168	Q9Y2L7	NM_015308	0	Homo sapiens formin binding protein 4 (FNBP4), mRNA	693	+	168	T	2	S->I	-3	2	-1	-4
CS2000182500004_1260	AAQ88845	NM_031434	0	Homo sapiens chromosome 7 open reading frame 21 (C7orf21), mRNA	1813	+	1260	G	2	Y->C	-4	3	0	-4
CS2001301300003_698	O46496	NM_002630	4e-21	Homo sapiens progastricsin (pepsinogen C) (PGC), mRNA	1352	+	698	T	2	S->I	-3	2	-1	-4
CS2000746100001_430	VASP_CANFA	NM_003370	0	Homo sapiens vasodilator-stimulated phosphoprotein (VASP), transcript variant 1, mRNA	1333	+	430	T	2	S->I	-3	2	-1	-4
CS2000039500003_1544	GDIA_BOVIN	NM_001493	0	Homo sapiens GDP dissociation inhibitor 1 (GDI1), mRNA	2527	+	1544	G	2	I->S	-3	2	-1	-4
CS2003697300001_538	O77202	0	0	0	1077	+	538	T	2	S->I	-3	2	-1	-4
CS2000821800001_580	APB2_HUMAN	NM_005503	4e-92	Homo sapiens amyloid beta (A4) precursor protein-binding, family A, member 2 (X11-like) (APBA2), mRNA	1380	+	580	G	2	Y->C	-4	3	0	-4
CS2000055800001_1076	Q969K4	NM_032548	0	Homo sapiens ankyrin repeat and BTB (POZ) domain containing 1 (ABTB1), transcript variant 1, mRNA	1839	+	1076	G	2	Y->C	-4	3	0	-4
CS2000406900001_202	Q921L6	NM_138565	0	Homo sapiens cortactin (CTTN), transcript variant 2, mRNA	1405	+	202	G	2	I->S	-3	2	-1	-4
CS2000688000001_1684	Q9BE97	NM_001668	0	Homo sapiens aryl hydrocarbon receptor nuclear translocator (ARNT), transcript variant 1, mRNA	2492	+	1684	G	2	Y->C	-4	3	0	-4
CS2001529300001_242	Q8WVP5	NM_152362	1e-73	Homo sapiens tumor necrosis factor, alpha-induced protein 8-like 1 (TNFAIP8L1), mRNA	376	+	242	T	2	S->I	-3	2	-1	-4
CS2000121200001_474	AAR03499	NM_000229	0	Homo sapiens lecithin-cholesterol acyltransferase (LCAT), mRNA	1496	+	474	T	2	S->I	-3	2	-1	-4
CS2001473100001_691	Q91VD0	NM_006147	0	Homo sapiens interferon regulatory factor 6 (IRF6), mRNA	1421	+	691	G	2	Y->C	-4	3	0	-4
CS2000222900001_107	Q8IW16	NM_138704	0	Homo sapiens necdin-like 2 (NDNL2), mRNA	1612	+	107	T	2	S->I	-3	2	-1	-4
CS2001303900002_162	AAP35850	NM_000526	0	Homo sapiens keratin 14 (epidermolysis bullosa simplex, Dowling-Meara, Koebner) (KRT14), mRNA	1652	+	162	T	2	S->I	-3	2	-1	-4
CS2000457400001_2958	O97583	NM_003635	0	Homo sapiens N-deacetylase/N-sulfotransferase (heparan glucosaminyl) 2 (NDST2), mRNA	3746	+	2958	T	2	S->I	-3	2	-1	-4
CS2001057300001_160	Q9H7K4	NM_015432	0	Homo sapiens pleckstrin homology domain containing, family G (with RhoGef domain) member 4 (PLEKHG4), mRNA	1096	+	160	G	2	Y->C	-4	3	0	-4
CS2001315200002_236	Q8IUV5	NM_002741	0	Homo sapiens protein kinase N1 (PKN1), transcript variant 2, mRNA	2487	+	236	T	2	S->I	-3	2	-1	-4
CS2000261400001_1362	Q8NHP8	NM_173542	0	Homo sapiens hypothetical protein LOC196463 (LOC196463), mRNA	3106	+	1362	T	2	S->I	-3	2	-1	-4
CS2000077300002_1253	Q9GL51	NM_000430	0	Homo sapiens platelet-activating factor acetylhydrolase, isoform Ib, alpha subunit 45kDa (PAFAH1B1), mRNA	5949	+	1253	G	2	Y->C	-4	3	0	-4
CS2001375100001_222	Q8N956	NM_001001995	0	Homo sapiens glycoprotein M6B (GPM6B), transcript variant 1, mRNA	1734	+	222	G	2	Y->C	-4	3	0	-4
CS2000111100002_674	PLO1_BOVIN	NM_000302	0	Homo sapiens procollagen-lysine 1, 2-oxoglutarate 5-dioxygenase 1 (PLOD1), mRNA	3105	+	674	T	2	S->I	-3	2	-1	-4
CS2000088400006_278	GBP4_HUMAN	NM_052941	0	Homo sapiens guanylate binding protein 4 (GBP4), mRNA	1662	+	278	A	2	C->Y	-4	3	0	-4
CS2000548800002_594	AAH60036	NM_018188	0	Homo sapiens ATPase family, AAA domain containing 3A (ATAD3A), mRNA	1984	+	594	G	2	Y->C	-4	3	0	-4
CS2000586000001_877	ARH5_HUMAN	NM_005435	0	Homo sapiens Rho guanine nucleotide exchange factor (GEF) 5 (ARHGEF5), transcript variant 1, mRNA	2010	+	877	T	2	S->I	-3	2	-1	-4
CS2000220600002_1171	Q9GMS6	NM_023075	0	Homo sapiens metallophosphoesterase 1 (MPPE1), transcript variant 1, mRNA	1904	+	1171	T	2	S->I	-3	2	-1	-4
CS2000171000002_234	Q9BTT7	NM_016138	0	Homo sapiens coenzyme Q7 homolog, ubiquinone (yeast) (COQ7), mRNA	836	+	234	G	2	Y->C	-4	3	0	-4
CS2000026900001_535	KR2A_SHEEP	XM_927532	2e-92	PREDICTED: Homo sapiens similar to keratin associated protein 1-3 (LOC644385), mRNA	1023	+	535	G	2	P->R	-3	3	0	-3
CS2002753400001_398	Q9UJP1	NM_021189	0	Homo sapiens immunoglobulin superfamily, member 4B (IGSF4B), mRNA	773	+	398	C	2	D->A	-3	4	0	-3
CS2000715200001_666	Q95LI4	NM_003410	0	Homo sapiens zinc finger protein, X-linked (ZFX), mRNA	5328	+	666	A	2	A->D	-3	4	0	-3
CS2000018400001_870	Q8NHV1	0	0	0	1219	+	870	A	2	G->E	-3	4	0	-3
CS2000324900002_152	ATXX_HUMAN	NM_013236	0	Homo sapiens ataxin 10 (ATXN10), mRNA	1663	+	152	C	2	D->A	-3	4	0	-3
CS2000018400008_184	Q8NHV1	NM_152680	1e-50	Homo sapiens hypothetical protein FLJ32028 (FLJ32028), mRNA	812	+	184	G	2	E->G	-3	4	0	-3
CS2000019500001_226	SAA_BOVIN	NM_000331	7e-52	Homo sapiens serum amyloid A1 (SAA1), transcript variant 1, mRNA	437	+	226	C	2	D->A	-3	4	0	-3
CS2000974300001_1355	AKA5_BOVIN	NM_004857	0	Homo sapiens A kinase (PRKA) anchor protein 5 (AKAP5), mRNA	2283	+	1355	G	2	T->R	-2	3	-1	-3
CS2001910000001_76	YPTH_BOVIN	0	0	0	668	+	76	C	2	R->T	-2	3	-1	-3
CS2000554800001_1025	Q9NQU1	NM_022911	0	Homo sapiens solute carrier family 26, member 6 (SLC26A6), transcript variant 1, mRNA	1700	+	1025	T	1	V->F	-2	4	-1	-3
CS2000454200001_601	Q8MJJ8	NM_138571	0	Homo sapiens histidine triad nucleotide binding protein 3 (HINT3), mRNA	1729	+	601	G	1	F->V	-2	4	-1	-3
CS2000760700001_1486	ACES_BOVIN	NM_000665	0	Homo sapiens acetylcholinesterase (Yt blood group) (ACHE), transcript variant E4-E6, mRNA	2149	+	1486	G	2	E->G	-3	4	0	-3
CS2000657800001_465	PTE1_HUMAN	NM_005469	0	Homo sapiens acyl-CoA thioesterase 8 (ACOT8), transcript variant 1, mRNA	2169	+	465	C	2	R->T	-2	3	-1	-3
CS2000209300001_541	TF21_HUMAN	NM_003206	0	Homo sapiens transcription factor 21 (TCF21), transcript variant 2, mRNA	1266	+	541	C	2	R->P	-3	3	0	-3
CS2000229800001_1411	SERA_HUMAN	NM_006623	0	Homo sapiens phosphoglycerate dehydrogenase (PHGDH), mRNA	1945	+	1411	A	2	P->H	-3	3	0	-3
CS2000579000002_674	Q8WUZ0	NM_004765	0	Homo sapiens B-cell CLL/lymphoma 7C (BCL7C), mRNA	873	+	674	A	2	A->D	-3	4	0	-3
CS2001300000019_156	BAC85190	XM_941465	4e-54	PREDICTED: Homo sapiens similar to Ig heavy chain V-II region ARH-77 precursor (LOC652128), mRNA	670	+	156	A	2	G->E	-3	4	0	-3
CS2000191900001_709	Q9N0K1	NM_198793	0	Homo sapiens CD47 antigen (Rh-related antigen, integrin-associated signal transducer) (CD47), transcript variant 2, mRNA	4920	+	709	A	2	G->E	-3	4	0	-3
CS2000440200001_571	O77751	NM_024092	0	Homo sapiens transmembrane protein 109 (TMEM109), mRNA	2121	+	571	T	1	V->F	-2	4	-1	-3
CS2001300000075_764	BAC87432	XM_939003	0	PREDICTED: Homo sapiens similar to Ig gamma-2 chain C region (LOC649923), mRNA	1673	+	764	C	2	R->T	-2	3	-1	-3
CS2000826900001_194	Q8NAP2	NM_025247	0	Homo sapiens acyl-Coenzyme A dehydrogenase family, member 10 (ACAD10), mRNA	1231	+	194	G	2	P->R	-3	3	0	-3
CS2000041400003_298	Q7YRY4	0	0	0	667	+	298	G	2	E->G	-3	4	0	-3
CS2000541900001_733	Q96JS2	NM_006159	0	Homo sapiens NEL-like 2 (chicken) (NELL2), mRNA	2431	+	733	G	2	E->G	-3	4	0	-3
CS2001372600002_885	Q8IWZ2	NM_020690	0	Homo sapiens MASK-4E-BP3 alternate reading frame gene (MASK-BP3), mRNA	1732	+	885	C	2	H->P	-3	3	0	-3
CS2000061900001_643	Q8NHK7	NM_014513	5e-69	Homo sapiens killer cell immunoglobulin-like receptor, two domains, short cytoplasmic tail, 5 (KIR2DS5), mRNA	2118	+	643	G	2	T->R	-2	3	-1	-3
CS2000061900001_955	Q8NHK7	NM_014513	5e-69	Homo sapiens killer cell immunoglobulin-like receptor, two domains, short cytoplasmic tail, 5 (KIR2DS5), mRNA	2118	+	955	G	2	E->G	-3	4	0	-3
CS2001312900002_614	Q810R4	NM_005389	0	Homo sapiens protein-L-isoaspartate (D-aspartate) O-methyltransferase (PCMT1), mRNA	1204	+	614	C	2	R->P	-3	3	0	-3
CS2000849800001_138	Q863T4	NM_003225	3e-11	Homo sapiens trefoil factor 1 (breast cancer, estrogen-inducible sequence expressed in) (TFF1), mRNA	597	+	138	A	2	G->E	-3	4	0	-3
CS2000596400001_320	Q8R2Z0	XM_938281	0	PREDICTED: Homo sapiens C1q domain containing 2, transcript variant 3 (C1QDC2), mRNA	872	+	320	A	2	P->H	-3	3	0	-3
CS2000188000002_948	Q7Z610	NM_145870	0	Homo sapiens glutathione transferase zeta 1 (maleylacetoacetate isomerase) (GSTZ1), transcript variant 1, mRNA	1380	+	948	A	2	P->H	-3	3	0	-3
CS2001366300001_842	APOH_BOVIN	NM_000042	0	Homo sapiens apolipoprotein H (beta-2-glycoprotein I) (APOH), mRNA	1216	-	842	C	2	E->G	-3	4	0	-3
CS2003756700001_379	O45069	NM_032307	1e-110	Homo sapiens chromosome 9 open reading frame 64 (C9orf64), mRNA	808	+	379	G	2	E->G	-3	4	0	-3
CS2000886800001_76	Q8WZ73	NM_057178	1e-100	Homo sapiens ring finger and FYVE-like domain containing 1 (RFFL), transcript variant 1, mRNA	622	+	76	C	2	R->P	-3	3	0	-3
CS2003257300001_663	Q7YS70	NM_016011	0	Homo sapiens mitochondrial trans-2-enoyl-CoA reductase (MECR), transcript variant 1, mRNA	1314	+	663	G	2	T->R	-2	3	-1	-3
CS2003257300001_690	Q7YS70	NM_016011	0	Homo sapiens mitochondrial trans-2-enoyl-CoA reductase (MECR), transcript variant 1, mRNA	1314	+	690	C	2	R->T	-2	3	-1	-3
CS2000092600002_318	Q95KE5	NM_032112	0	Homo sapiens mitochondrial ribosomal protein L43 (MRPL43), nuclear gene encoding mitochondrial protein, transcript variant 1, mRNA	968	+	318	G	2	T->R	-2	3	-1	-3
CS2001169300001_2183	PERL_BOVIN	NM_006151	0	Homo sapiens lactoperoxidase (LPO), mRNA	3001	+	2183	A	2	G->E	-3	4	0	-3
CS2000226900002_516	IL2A_BOVIN	NM_000417	7e-52	Homo sapiens interleukin 2 receptor, alpha (IL2RA), mRNA	2816	+	516	A	2	P->H	-3	3	0	-3
CS2000863200001_320	YC94_HUMAN	NM_018027	4e-54	Homo sapiens FERM domain containing 4A (FRMD4A), mRNA	435	+	320	C	2	R->T	-2	3	-1	-3
CS2002479800001_544	Q9HCK3	NM_018069	0	Homo sapiens centrosomal protein 192kDa (CEP192), transcript variant 2, mRNA	930	+	544	A	2	A->D	-3	4	0	-3
CS2000218400001_513	AAH18935	NM_019606	0	Homo sapiens bin3, bicoid-interacting 3, homolog (Drosophila) (BCDIN3), mRNA	2060	+	513	G	2	P->R	-3	3	0	-3
CS2000505500001_722	Q8N451	NM_024570	0	Homo sapiens deleted in leukemia 8 protein (FLJ11712), mRNA	1546	+	722	G	2	E->G	-3	4	0	-3
CS2001040300001_227	AAQ88828	NM_014584	0	Homo sapiens ERO1-like (S. cerevisiae) (ERO1L), mRNA	1328	+	227	C	2	R->P	-3	3	0	-3
CS2001431500001_303	Q8NE75	NM_005760	0	Homo sapiens CCAAT/enhancer binding protein zeta (CEBPZ), mRNA	1148	+	303	C	2	D->A	-3	4	0	-3
CS2000108900001_174	O62652	NM_002638	2e-43	Homo sapiens peptidase inhibitor 3, skin-derived (SKALP) (PI3), mRNA	569	+	174	G	2	E->G	-3	4	0	-3
CS2001307900001_224	LYCT_BOVIN	NM_000239	0	Homo sapiens lysozyme (renal amyloidosis) (LYZ), mRNA	1401	+	224	C	2	R->P	-3	3	0	-3
CS2000496900001_185	MM19_HUMAN	NM_002429	0	Homo sapiens matrix metallopeptidase 19 (MMP19), transcript variant 1, mRNA	2232	+	185	G	2	E->G	-3	4	0	-3
CS200130040000A_362	Q8WTU6	NM_001013618	2e-68	Homo sapiens similar to omega protein (LOC91353), mRNA	767	+	362	G	1	F->V	-2	4	-1	-3
CS200130040000F_146	Q96E61	NM_001013618	4e-68	Homo sapiens similar to omega protein (LOC91353), mRNA	799	+	146	G	1	F->V	-2	4	-1	-3
CS2000225100001_468	AAQ88865	NM_015959	0	Homo sapiens thioredoxin domain containing 14 (TXNDC14), mRNA	1712	+	468	G	1	F->V	-2	4	-1	-3
CS2000042000001_388	Z347_HUMAN	XM_091886	4e-72	PREDICTED: Homo sapiens FLJ16287 protein (FLJ16287), mRNA	983	+	388	G	2	E->G	-3	4	0	-3
CS2000543600001_682	AMYC_HUMAN	NM_020978	0	Homo sapiens amylase, alpha 2B; pancreatic (AMY2B), mRNA	1116	+	682	A	2	A->D	-3	4	0	-3
CS2000277200002_400	Q9CXE8	NM_032228	0	Homo sapiens male sterility domain containing 2 (MLSTD2), mRNA	918	+	400	C	2	R->T	-2	3	-1	-3
CS2001364500001_204	HELZ_HUMAN	NM_014877	0	Homo sapiens helicase with zinc finger (HELZ), mRNA	657	+	204	A	2	P->H	-3	3	0	-3
CS2000555600001_950	Q7YSF2	NM_138387	0	Homo sapiens glucose 6 phosphatase, catalytic, 3 (G6PC3), mRNA	1635	+	950	G	2	E->G	-3	4	0	-3
CS2000121200002_892	AAR03499	NM_000229	0	Homo sapiens lecithin-cholesterol acyltransferase (LCAT), mRNA	1794	+	892	G	2	T->R	-2	3	-1	-3
CS2000121200002_898	AAR03499	NM_000229	0	Homo sapiens lecithin-cholesterol acyltransferase (LCAT), mRNA	1794	+	898	A	2	P->H	-3	3	0	-3
CS2000118900001_1050	SNX5_HUMAN	NM_152227	0	Homo sapiens sorting nexin 5 (SNX5), transcript variant 1, mRNA	2009	+	1050	C	2	R->P	-3	3	0	-3
CS2000428000001_797	MIME_BOVIN	NM_033014	0	Homo sapiens osteoglycin (osteoinductive factor, mimecan) (OGN), transcript variant 1, mRNA	2570	+	797	G	2	E->G	-3	4	0	-3
CS2000031300001_939	O75554	NM_007187	0	Homo sapiens WW domain binding protein 4 (formin binding protein 21) (WBP4), mRNA	2896	+	939	C	2	R->T	-2	3	-1	-3
CS2000155000004_1234	BAC86790	NM_015085	8e-91	Homo sapiens GTPase activating Rap/RanGAP domain-like 4 (GARNL4), mRNA	2054	+	1234	C	2	R->P	-3	3	0	-3
CS2000564500001_923	P2CG_BOVIN	NM_177983	0	Homo sapiens protein phosphatase 1G (formerly 2C), magnesium-dependent, gamma isoform (PPM1G), transcript variant 1, mRNA	2314	+	923	A	2	A->D	-3	4	0	-3
CS2000308700001_313	Q9GMB4	NM_080922	6e-58	Homo sapiens protein tyrosine phosphatase, receptor type, C (PTPRC), transcript variant 3, mRNA	1393	+	313	C	2	R->P	-3	3	0	-3
CS2000308700001_379	Q9GMB4	NM_080922	6e-58	Homo sapiens protein tyrosine phosphatase, receptor type, C (PTPRC), transcript variant 3, mRNA	1393	+	379	G	2	E->G	-3	4	0	-3
CS2000015200004_1781	Q7ZGS3	NM_007137	6e-36	Homo sapiens zinc finger protein 81 (HFZ20) (ZNF81), mRNA	4563	+	1781	G	2	E->G	-3	4	0	-3
CS2001306300002_126	CRT1_BOVIN	NM_004343	0	Homo sapiens calreticulin (CALR), mRNA	2076	+	126	C	2	R->P	-3	3	0	-3
CS2001418900001_598	Q7Z7H8	NM_145255	0	Homo sapiens mitochondrial ribosomal protein L10 (MRPL10), nuclear gene encoding mitochondrial protein, transcript variant 1, mRNA	1709	+	598	C	2	R->P	-3	3	0	-3
CS2000457400001_2805	O97583	NM_003635	0	Homo sapiens N-deacetylase/N-sulfotransferase (heparan glucosaminyl) 2 (NDST2), mRNA	3746	+	2805	A	2	A->D	-3	4	0	-3
CS2001310600003_772	BAC67168	NM_001728	1e-109	Homo sapiens basigin (Ok blood group) (BSG), transcript variant 1, mRNA	1613	+	772	G	2	P->R	-3	3	0	-3
CS2000489000002_391	RT31_HUMAN	NM_005830	0	Homo sapiens mitochondrial ribosomal protein S31 (MRPS31), nuclear gene encoding mitochondrial protein, mRNA	1344	+	391	T	1	V->F	-2	4	-1	-3
CS2001300800003_881	O77975	XM_942149	0	PREDICTED: Homo sapiens similar to HLA class I histocompatibility antigen, A-11 alpha chain precursor (MHC class I antigen A*11) (LOC652614), mRNA	1282	+	881	A	2	G->E	-3	4	0	-3
CS2001300800008_234	Q8SNJ2	XM_942149	0	PREDICTED: Homo sapiens similar to HLA class I histocompatibility antigen, A-11 alpha chain precursor (MHC class I antigen A*11) (LOC652614), mRNA	1507	+	234	C	2	R->P	-3	3	0	-3
CS2001361600001_251	Q9UHZ9	NM_002687	0	Homo sapiens pinin, desmosome associated protein (PNN), mRNA	1790	+	251	C	2	R->T	-2	3	-1	-3
CS2001300800013_313	Q95396	XM_942149	0	PREDICTED: Homo sapiens similar to HLA class I histocompatibility antigen, A-11 alpha chain precursor (MHC class I antigen A*11) (LOC652614), mRNA	1413	+	313	G	2	E->G	-3	4	0	-3
CS2001300800019_992	Q30290	XM_942149	0	PREDICTED: Homo sapiens similar to HLA class I histocompatibility antigen, A-11 alpha chain precursor (MHC class I antigen A*11) (LOC652614), mRNA	1720	+	992	G	2	P->R	-3	3	0	-3
CS2000346800001_1696	Q99973	NM_007110	0	Homo sapiens telomerase-associated protein 1 (TEP1), mRNA	2017	+	1696	T	1	V->F	-2	4	-1	-3
CS2000104200001_550	PLMN_BOVIN	NM_000301	0	Homo sapiens plasminogen (PLG), mRNA	2815	-	550	A	1	V->F	-2	4	-1	-3
CS2001935900001_237	NGP1_HUMAN	NM_013285	0	Homo sapiens guanine nucleotide binding protein-like 2 (nucleolar) (GNL2), mRNA	629	+	237	C	2	R->T	-2	3	-1	-3
CS2001138500001_172	RT26_HUMAN	NM_030811	0	Homo sapiens mitochondrial ribosomal protein S26 (MRPS26), nuclear gene encoding mitochondrial protein, mRNA	734	+	172	A	2	P->H	-3	3	0	-3
CS2000391400001_77	RNZ1_HUMAN	NM_018696	0	Homo sapiens elaC homolog 1 (E. coli) (ELAC1), mRNA	1340	+	77	C	2	D->A	-3	4	0	-3
CS2000787900001_79	Q96CB9	NM_199044	0	Homo sapiens NOL1/NOP2/Sun domain family, member 4 (NSUN4), mRNA	2132	+	79	C	2	R->T	-2	3	-1	-3
CS2001455900001_540	PAI1_BOVIN	NM_000602	0	Homo sapiens serpin peptidase inhibitor, clade E (nexin, plasminogen activator inhibitor type 1), member 1 (SERPINE1), mRNA	2972	+	540	G	1	F->V	-2	4	-1	-3
CS2000935400001_443	O17036	0	0	0	692	+	443	A	2	P->H	-3	3	0	-3
CS2001441000001_534	PPCE_BOVIN	NM_002726	0	Homo sapiens prolyl endopeptidase (PREP), mRNA	2886	+	534	T	1	V->F	-2	4	-1	-3
CS2002668200001_461	BAA04945	NM_014606	0	Homo sapiens hect domain and RLD 3 (HERC3), mRNA	713	-	461	T	2	G->E	-3	4	0	-3
CS2001358600003_341	PSB8_HUMAN	NM_148919	0	Homo sapiens proteasome (prosome, macropain) subunit, beta type, 8 (large multifunctional peptidase 7) (PSMB8), transcript variant 2, mRNA	1206	+	341	A	2	A->D	-3	4	0	-3
CS2000021000001_366	PHF9_HUMAN	NM_018062	0	Homo sapiens Fanconi anemia, complementation group L (FANCL), mRNA	1126	+	366	G	2	E->G	-3	4	0	-3
CS2001301200009_311	CAS1_BOVIN	NM_001890	8e-24	Homo sapiens casein alpha s1 (CSN1S1), transcript variant 1, mRNA	738	+	311	C	2	R->T	-2	3	-1	-3
CS2001301200014_646	CAS1_BOVIN	NM_001890	2e-22	Homo sapiens casein alpha s1 (CSN1S1), transcript variant 1, mRNA	981	+	646	G	2	E->G	-3	4	0	-3
CS2000613600001_354	SYWM_HUMAN	NM_015836	0	Homo sapiens tryptophanyl tRNA synthetase 2 (mitochondrial) (WARS2), nuclear gene encoding mitochondrial protein, transcript variant 1, mRNA	1587	+	354	A	2	G->E	-3	4	0	-3
CS2000183500002_550	Q9Y2P5	NM_012254	0	Homo sapiens solute carrier family 27 (fatty acid transporter), member 5 (SLC27A5), mRNA	886	+	550	G	2	P->R	-3	3	0	-3
CS2000439300001_1035	O62185	NM_001440	2e-29	Homo sapiens exostoses (multiple)-like 3 (EXTL3), mRNA	1832	-	1035	T	2	A->D	-3	4	0	-3
CS2000019800003_701	CATB_BOVIN	NM_001908	0	Homo sapiens cathepsin B (CTSB), transcript variant 1, mRNA	2835	+	701	G	2	P->R	-3	3	0	-3
CS2000225700001_770	TRUA_HUMAN	NM_001002020	0	Homo sapiens pseudouridylate synthase 1 (PUS1), transcript variant 3, mRNA	1646	+	770	G	2	E->G	-3	4	0	-3
CS2000125100001_820	O35129	NM_007273	0	Homo sapiens prohibitin 2 (PHB2), mRNA	1624	+	820	C	2	D->A	-3	4	0	-3
CS2000317800001_1115	AAH64976	NM_015874	0	Homo sapiens recombining binding protein suppressor of hairless (Drosophila) (RBPSUH), transcript variant 2, mRNA	1728	+	1115	G	2	P->R	-3	3	0	-3
CS2000482600001_1107	TNP2_HUMAN	NM_006291	0	Homo sapiens tumor necrosis factor, alpha-induced protein 2 (TNFAIP2), mRNA	1536	+	1107	G	2	T->R	-2	3	-1	-3
CS2000300500002_287	APC3_PIG	NM_000040	3e-43	Homo sapiens apolipoprotein C-III (APOC3), mRNA	610	+	287	G	1	F->V	-2	4	-1	-3
CS2000237700001_428	EM55_HUMAN	NM_002436	0	Homo sapiens membrane protein, palmitoylated 1, 55kDa (MPP1), mRNA	1072	+	428	C	2	R->T	-2	3	-1	-3
CS2000260500002_952	Q96HP4	NM_138381	0	Homo sapiens oxidoreductase NAD-binding domain containing 1 (OXNAD1), mRNA	1398	+	952	C	2	R->T	-2	3	-1	-3
CS2000128400001_168	NUGM_BOVIN	NM_004551	0	Homo sapiens NADH dehydrogenase (ubiquinone) Fe-S protein 3, 30kDa (NADH-coenzyme Q reductase) (NDUFS3), mRNA	1007	+	168	C	2	D->A	-3	4	0	-3
CS2000653000001_628	PSF1_HUMAN	NM_006814	0	Homo sapiens proteasome (prosome, macropain) inhibitor subunit 1 (PI31) (PSMF1), transcript variant 1, mRNA	1905	+	628	G	1	F->V	-2	4	-1	-3
CS2001436000001_385	Q7Z6E5	NM_173201	0	Homo sapiens ATPase, Ca++ transporting, cardiac muscle, fast twitch 1 (ATP2A1), transcript variant a, mRNA	1146	+	385	A	2	A->D	-3	4	0	-3
CS2001090300001_726	ASML_HUMAN	NM_004192	0	Homo sapiens acetylserotonin O-methyltransferase-like (ASMTL), mRNA	991	+	726	A	2	P->H	-3	3	0	-3
CS2000014700001_624	AAQ87922	NM_005212	4e-80	Homo sapiens casein kappa (CSN3), mRNA	1091	+	624	C	2	D->A	-3	4	0	-3
CS2001307100007_334	Q30266	NM_002123	0	Homo sapiens major histocompatibility complex, class II, DQ beta 1 (HLA-DQB1), mRNA	1218	+	334	A	2	A->D	-3	4	0	-3
CS2001307100008_190	Q30311	NM_002123	0	Homo sapiens major histocompatibility complex, class II, DQ beta 1 (HLA-DQB1), mRNA	1434	+	190	G	1	F->V	-2	4	-1	-3
CS2000110200002_318	AAD01555	NM_000086	0	Homo sapiens ceroid-lipofuscinosis, neuronal 3, juvenile (Batten, Spielmeyer-Vogt disease) (CLN3), mRNA	1592	+	318	C	2	R->P	-3	3	0	-3
CS2000590300001_1085	Q96HE6	NM_030928	0	Homo sapiens DNA replication factor (CDT1), mRNA	1279	+	1085	G	2	E->G	-3	4	0	-3
CS2000008400002_1800	Q8NDA8	XM_932083	0	PREDICTED: Homo sapiens similar to CG12132-PA, transcript variant 3 (LOC642859), mRNA	2256	+	1800	A	2	A->D	-3	4	0	-3
CS2001351500002_692	MRGX_HUMAN	NM_012286	0	Homo sapiens mortality factor 4 like 2 (MORF4L2), mRNA	880	+	692	G	1	F->V	-2	4	-1	-3
CS2001392700001_158	Q9NRS8	NM_000258	0	Homo sapiens myosin, light polypeptide 3, alkali; ventricular, skeletal, slow (MYL3), mRNA	1148	+	158	G	2	P->R	-3	3	0	-3
CS2001363500001_770	Q9BQ83	NM_024044	0	Homo sapiens GIY-YIG domain containing 2 (GIYD2), transcript variant 1, mRNA	1420	+	770	G	1	F->V	-2	4	-1	-3
CS2000210100001_744	FEZ1_HUMAN	NM_005103	0	Homo sapiens fasciculation and elongation protein zeta 1 (zygin I) (FEZ1), transcript variant 1, mRNA	1736	+	744	G	2	E->G	-3	4	0	-3
CS2000095300001_613	Q9BXC8	NM_201544	0	Homo sapiens lectin, galactoside-binding, soluble, 8 (galectin 8) (LGALS8), transcript variant 3, mRNA	4652	+	613	C	2	H->P	-3	3	0	-3
CS2001131600002_28	Q9UF12	NM_021232	0	Homo sapiens proline dehydrogenase (oxidase) 2 (PRODH2), mRNA	596	+	28	C	2	R->P	-3	3	0	-3
CS2000026000004_1015	F14A_HUMAN	NM_032036	3e-47	Homo sapiens family with sequence similarity 14, member A (FAM14A), mRNA	1361	+	1015	G	2	P->R	-3	3	0	-3
CS2000372600002_866	Q96IC6	NM_025082	0	Homo sapiens chromosome 16 open reading frame 56 (C16orf56), mRNA	1089	+	866	T	1	V->F	-2	4	-1	-3
CS2000456200002_148	Q95M12	NM_005606	0	Homo sapiens legumain (LGMN), transcript variant 1, mRNA	2020	+	148	T	1	V->F	-2	4	-1	-3
CS2000046500002_3049	CA1B_HUMAN	NM_001854	0	Homo sapiens collagen, type XI, alpha 1 (COL11A1), transcript variant A, mRNA	5172	+	3049	A	2	G->E	-3	4	0	-3
CS2000427000001_208	PA2D_HUMAN	NM_012400	2e-43	Homo sapiens phospholipase A2, group IID (PLA2G2D), mRNA	2264	+	208	T	1	R->W	-4	2	2	-2
CS2000017300004_2176	Q9NPK3	NM_006929	0	Homo sapiens superkiller viralicidic activity 2-like (S. cerevisiae) (SKIV2L), mRNA	2683	+	2176	A	1	P->T	-2	4	0	-2
CS2000140700002_31	ER53_HUMAN	NM_005570	0	Homo sapiens lectin, mannose-binding, 1 (LMAN1), mRNA	3466	+	31	T	1	R->W	-4	2	2	-2
CS2000161400001_1227	Q7YS29	NM_005271	0	Homo sapiens glutamate dehydrogenase 1 (GLUD1), mRNA	3075	+	1227	C	1	T->P	-2	4	0	-2
CS2000026900001_396	KR2A_SHEEP	XM_927532	2e-92	PREDICTED: Homo sapiens similar to keratin associated protein 1-3 (LOC644385), mRNA	1023	+	396	A	1	P->T	-2	4	0	-2
CS2001308400001_475	Q80V08	XM_930610	0	PREDICTED: Homo sapiens similar to 60S ribosomal protein L17 (L23), transcript variant 2 (LOC642250), mRNA	598	-	475	G	1	T->P	-2	4	0	-2
CS2000028200008_1741	Q96A51	NM_020944	0	Homo sapiens glucosidase, beta (bile acid) 2 (GBA2), mRNA	3721	+	1741	C	1	W->R	-4	2	2	-2
CS2000682600001_1752	UGDH_BOVIN	NM_003359	0	Homo sapiens UDP-glucose dehydrogenase (UGDH), mRNA	3134	+	1752	C	2	M->T	-1	3	-1	-2
CS2000429200003_355	Q8K2T8	NM_019088	0	Homo sapiens Paf1, RNA polymerase II associated factor, homolog (S. cerevisiae) (PAF1), mRNA	882	+	355	T	1	S->C	-2	4	0	-2
CS2000011800002_69	Q9BUQ1	NM_004879	0	Homo sapiens etoposide induced 2.4 mRNA (EI24), transcript variant 1, mRNA	1909	+	69	C	1	W->R	-4	2	2	-2
CS2000340300001_473	MMSA_BOVIN	NM_005589	0	Homo sapiens aldehyde dehydrogenase 6 family, member A1 (ALDH6A1), nuclear gene encoding mitochondrial protein, mRNA	1824	+	473	T	2	T->M	-1	3	-1	-2
CS2000003300001_902	Q8MHH5	NM_024518	1e-44	Homo sapiens UL16 binding protein 3 (ULBP3), mRNA	2124	+	902	T	1	R->W	-4	2	2	-2
CS2000311100001_108	C1QA_HUMAN	NM_015991	1e-102	Homo sapiens complement component 1, q subcomponent, A chain (C1QA), mRNA	1069	+	108	T	1	R->W	-4	2	2	-2
CS2000260200002_680	Q9BVX2	NM_024056	0	Homo sapiens transmembrane protein 106C (TMEM106C), mRNA	1051	+	680	T	2	T->M	-1	3	-1	-2
CS2000217800001_1425	INPP_BOVIN	NM_002194	0	Homo sapiens inositol polyphosphate-1-phosphatase (INPP1), mRNA	1614	+	1425	T	2	T->M	-1	3	-1	-2
CS2000200500003_1284	AAH02942	NM_033200	0	Homo sapiens hypothetical protein BC002942 (BC002942), mRNA	1865	+	1284	T	1	R->W	-4	2	2	-2
CS2002339600001_560	O97760	NM_020485	1e-120	Homo sapiens Rh blood group, CcEe antigens (RHCE), transcript variant 1, mRNA	1440	+	560	G	2	S->C	-2	4	0	-2
CS2001533000001_289	BAC85470	NM_173566	0	Homo sapiens hypothetical protein MGC50372 (MGC50372), mRNA	438	+	289	C	2	M->T	-1	3	-1	-2
CS2000243000001_478	TRM2_HUMAN	NM_015271	0	Homo sapiens tripartite motif-containing 2 (TRIM2), mRNA	2096	+	478	T	2	R->M	-2	2	0	-2
CS2000488000001_1207	TD2L_HUMAN	NM_178865	0	Homo sapiens serine incorporator 2 (SERINC2), mRNA	2081	+	1207	T	2	T->M	-1	3	-1	-2
CS2001300000048_29	Q7Z374	XM_941391	5e-42	PREDICTED: Homo sapiens similar to Ig heavy chain V-II region ARH-77 precursor (LOC652068), mRNA	665	+	29	T	1	R->W	-4	2	2	-2
CS2001300000056_316	BAC85434	XM_941465	8e-39	PREDICTED: Homo sapiens similar to Ig heavy chain V-II region ARH-77 precursor (LOC652128), mRNA	588	+	316	G	2	S->C	-2	4	0	-2
CS2001300000074_349	BAC85434	XM_941366	1e-46	PREDICTED: Homo sapiens similar to Ig gamma-1 chain C region (LOC652050), mRNA	711	+	349	A	1	P->T	-2	4	0	-2
CS2001300000075_1127	BAC87432	XM_939003	0	PREDICTED: Homo sapiens similar to Ig gamma-2 chain C region (LOC649923), mRNA	1673	+	1127	A	2	P->Q	-2	3	0	-2
CS2000195400001_122	CY1_BOVIN	NM_001916	0	Homo sapiens cytochrome c-1 (CYC1), mRNA	1025	+	122	A	1	P->T	-2	4	0	-2
CS2001550400001_412	MYPF_HUMAN	NM_004533	0	Homo sapiens myosin binding protein C, fast type (MYBPC2), mRNA	558	+	412	T	2	K->M	-2	2	0	-2
CS2001305500009_617	PLL2_BOVIN	NM_000948	2e-42	Homo sapiens prolactin (PRL), mRNA	934	+	617	C	2	M->T	-1	3	-1	-2
CS2000946400001_180	BAC86702	NM_182924	1e-129	Homo sapiens MICAL-like 2 (MICAL-L2), transcript variant 1, mRNA	1003	+	180	T	2	T->M	-1	3	-1	-2
CS2000353600001_1020	AAP35470	NM_005335	0	Homo sapiens hematopoietic cell-specific Lyn substrate 1 (HCLS1), mRNA	2778	+	1020	T	2	R->M	-2	2	0	-2
CS2001042300001_289	AAQ88964	NM_032411	1e-120	Homo sapiens esophageal cancer related gene 4 protein (ECRG4), mRNA	773	+	289	C	2	M->T	-1	3	-1	-2
CS2001399000001_250	AAQ89183	NM_014394	0	Homo sapiens growth hormone inducible transmembrane protein (GHITM), mRNA	1101	+	250	T	1	R->W	-4	2	2	-2
CS2001399000002_401	Q861V8	NM_014394	0	Homo sapiens growth hormone inducible transmembrane protein (GHITM), mRNA	618	+	401	T	1	R->W	-4	2	2	-2
CS2000518400002_495	BAD06310	NM_001767	1e-90	Homo sapiens CD2 antigen (p50), sheep red blood cell receptor (CD2), mRNA	1561	+	495	T	2	T->M	-1	3	-1	-2
CS2000518400002_567	BAD06310	NM_001767	1e-90	Homo sapiens CD2 antigen (p50), sheep red blood cell receptor (CD2), mRNA	1561	+	567	T	2	K->M	-2	2	0	-2
CS2001757500001_248	EFG2_HUMAN	NM_170691	0	Homo sapiens G elongation factor, mitochondrial 2 (GFM2), nuclear gene encoding mitochondrial protein, transcript variant 2, mRNA	739	+	248	T	1	S->C	-2	4	0	-2
CS2001064100001_1483	Q9MYY0	NM_006665	0	Homo sapiens heparanase (HPSE), mRNA	2333	+	1483	A	1	P->T	-2	4	0	-2
CS2000057800005_461	Q91VR5	NM_004939	0	Homo sapiens DEAD (Asp-Glu-Ala-Asp) box polypeptide 1 (DDX1), mRNA	1309	+	461	C	2	Q->P	-2	3	0	-2
CS2000512000001_373	ATPR_BOVIN	NM_001003703	0	Homo sapiens ATP synthase, H+ transporting, mitochondrial F0 complex, subunit F6 (ATP5J), nuclear gene encoding mitochondrial protein, transcript variant 1, mRNA	673	+	373	T	2	T->M	-1	3	-1	-2
CS2000021100004_380	Q9BX28	NM_005845	0	Homo sapiens ATP-binding cassette, sub-family C (CFTR/MRP), member 4 (ABCC4), mRNA	1134	+	380	A	2	P->Q	-2	3	0	-2
CS200130130000C_147	Q9TTV8	NM_002630	3e-09	Homo sapiens progastricsin (pepsinogen C) (PGC), mRNA	1338	+	147	T	2	T->M	-1	3	-1	-2
CS2000857600001_251	Q9WHV7	NM_001009913	5e-06	Homo sapiens hypothetical protein DKFZp686O24166 (DKFZp686O24166), mRNA	648	+	251	C	2	Q->P	-2	3	0	-2
CS2000857600001_407	Q9WHV7	NM_001009913	5e-06	Homo sapiens hypothetical protein DKFZp686O24166 (DKFZp686O24166), mRNA	648	+	407	G	2	S->C	-2	4	0	-2
CS2001444400001_804	PGH2_BOVIN	NM_000963	0	Homo sapiens prostaglandin-endoperoxide synthase 2 (prostaglandin G/H synthase and cyclooxygenase) (PTGS2), mRNA	4170	+	804	C	2	C->S	-2	4	0	-2
CS2000020900003_620	K6PP_RABIT	NM_002627	0	Homo sapiens phosphofructokinase, platelet (PFKP), mRNA	1018	+	620	C	2	C->S	-2	4	0	-2
CS2000041600001_1310	PGCV_BOVIN	NM_004385	0	Homo sapiens chondroitin sulfate proteoglycan 2 (versican) (CSPG2), mRNA	12318	+	1310	A	1	P->T	-2	4	0	-2
CS2000226900002_468	IL2A_BOVIN	NM_000417	7e-52	Homo sapiens interleukin 2 receptor, alpha (IL2RA), mRNA	2816	+	468	A	2	P->Q	-2	3	0	-2
CS2000515300001_672	Q9GKX6	NM_138801	0	Homo sapiens galactose mutarotase (aldose 1-epimerase) (GALM), mRNA	2490	+	672	C	2	M->T	-1	3	-1	-2
CS2000105600001_399	Q96LE2	NM_005702	0	Homo sapiens Era G-protein-like 1 (E. coli) (ERAL1), mRNA	1169	+	399	G	2	S->C	-2	4	0	-2
CS2000166400001_815	AAP35446	NM_001296	0	Homo sapiens chemokine binding protein 2 (CCBP2), mRNA	1334	+	815	T	2	R->M	-2	2	0	-2
CS2000231400001_1952	Q96CN3	NM_052902	0	Homo sapiens serine/threonine kinase 11 interacting protein (STK11IP), mRNA	2328	+	1952	T	2	T->M	-1	3	-1	-2
CS2001122600001_367	AAR04681	XM_938536	2e-68	PREDICTED: Homo sapiens similar to serum amyloid P component precursor (LOC649458), mRNA	827	+	367	A	1	P->T	-2	4	0	-2
CS2000048400001_162	IF28_HUMAN	NM_022147	0	Homo sapiens receptor transporter protein 4 (RTP4), mRNA	1544	+	162	C	2	Q->P	-2	3	0	-2
CS2000088500001_192	Q8WWW1	NM_134269	0	Homo sapiens smoothelin (SMTN), transcript variant 2, mRNA	2290	+	192	G	2	M->R	-2	2	0	-2
CS2001300400012_145	Q96I69	NM_001013618	2e-67	Homo sapiens similar to omega protein (LOC91353), mRNA	470	+	145	G	2	S->C	-2	4	0	-2
CS2001300400012_307	Q96I69	NM_001013618	2e-67	Homo sapiens similar to omega protein (LOC91353), mRNA	470	+	307	G	2	S->C	-2	4	0	-2
CS2000021300002_427	AAQ89235	NM_004843	0	Homo sapiens interleukin 27 receptor, alpha (IL27RA), mRNA	1892	+	427	T	2	R->M	-2	2	0	-2
CS200130150000D_281	Q8N2T6	0	0	0	602	+	281	C	2	M->T	-1	3	-1	-2
CS2000564300001_593	Z147_HUMAN	NM_005082	0	Homo sapiens tripartite motif-containing 25 (TRIM25), mRNA	1816	+	593	C	2	Q->P	-2	3	0	-2
CS2001324400002_7438	IP3R_BOVIN	NM_002222	0	Homo sapiens inositol 1,4,5-triphosphate receptor, type 1 (ITPR1), mRNA	9812	+	7438	T	2	T->M	-1	3	-1	-2
CS2000115600002_304	DGC6_HUMAN	NM_033257	0	Homo sapiens DiGeorge syndrome critical region gene 6-like (DGCR6L), mRNA	979	+	304	T	2	R->M	-2	2	0	-2
CS2000074500005_558	M48A_MOUSE	NM_031457	2e-68	Homo sapiens membrane-spanning 4-domains, subfamily A, member 8B (MS4A8B), mRNA	1362	+	558	C	2	M->T	-1	3	-1	-2
CS2000095200002_778	ZDH4_HUMAN	NM_018106	0	Homo sapiens zinc finger, DHHC-type containing 4 (ZDHHC4), mRNA	1367	+	778	T	1	R->W	-4	2	2	-2
CS2000778800001_221	Q9QXW2	NM_018998	0	Homo sapiens F-box and WD-40 domain protein 5 (FBXW5), mRNA	627	+	221	C	1	W->R	-4	2	2	-2
CS2000251200005_307	Q9HAE9	NM_024527	0	Homo sapiens abhydrolase domain containing 8 (ABHD8), mRNA	1237	+	307	G	2	S->C	-2	4	0	-2
CS2000196900001_1065	Q8IV32	NM_022903	0	Homo sapiens coiled-coil domain containing 71 (CCDC71), mRNA	1933	+	1065	T	2	R->M	-2	2	0	-2
CS2000196900001_1113	Q8IV32	NM_022903	0	Homo sapiens coiled-coil domain containing 71 (CCDC71), mRNA	1933	+	1113	T	2	R->M	-2	2	0	-2
CS2001321300001_773	Q8I032	NM_006324	0	Homo sapiens craniofacial development protein 1 (CFDP1), mRNA	2845	+	773	A	2	P->Q	-2	3	0	-2
CS2000143900002_805	Q9XS36	XM_932704	0	PREDICTED: Homo sapiens similar to 60S ribosomal protein L29 (Cell surface heparin binding protein HIP), transcript variant 2 (LOC643433), mRNA	1025	+	805	C	1	T->P	-2	4	0	-2
CS2000001900004_912	Q9TTE1	NM_001085	1e-119	Homo sapiens serpin peptidase inhibitor, clade A (alpha-1 antiproteinase, antitrypsin), member 3 (SERPINA3), mRNA	1528	+	912	T	2	T->M	-1	3	-1	-2
CS2001221600001_359	Q9HAQ7	NM_005689	0	Homo sapiens ATP-binding cassette, sub-family B (MDR/TAP), member 6 (ABCB6), nuclear gene encoding mitochondrial protein, mRNA	920	+	359	T	2	T->M	-1	3	-1	-2
CS2000666400002_446	Q8NDA8	XM_114611	4e-97	PREDICTED: Homo sapiens similar to CG12132-PA, transcript variant 1 (LOC642859), mRNA	592	+	446	T	1	R->W	-4	2	2	-2
CS2000094300001_1681	Q9TTK6	NM_003734	0	Homo sapiens amine oxidase, copper containing 3 (vascular adhesion protein 1) (AOC3), mRNA	3914	+	1681	C	1	T->P	-2	4	0	-2
CS2000657700001_310	Z151_HUMAN	NM_003443	0	Homo sapiens zinc finger and BTB domain containing 17 (ZBTB17), mRNA	2189	-	310	G	1	T->P	-2	4	0	-2
CS2001236000001_610	RIR1_HUMAN	NM_001033	0	Homo sapiens ribonucleotide reductase M1 polypeptide (RRM1), mRNA	830	-	610	G	1	T->P	-2	4	0	-2
CS2000456300002_822	Q99736	NM_006836	0	Homo sapiens GCN1 general control of amino-acid synthesis 1-like 1 (yeast) (GCN1L1), mRNA	2391	+	822	C	2	M->T	-1	3	-1	-2
CS2001143700001_488	S109_BOVIN	NM_002965	5e-78	Homo sapiens S100 calcium binding protein A9 (calgranulin B) (S100A9), mRNA	765	+	488	C	2	Q->P	-2	3	0	-2
CS2000202600001_1183	Q86TD5	0	0	0	1961	+	1183	C	1	W->R	-4	2	2	-2
CS2001301000007_513	AAH65761	NM_001402	0	Homo sapiens eukaryotic translation elongation factor 1 alpha 1 (EEF1A1), mRNA	951	+	513	C	1	T->P	-2	4	0	-2
CS2001402700001_7881	Q8WN95	NM_002224	0	Homo sapiens inositol 1,4,5-triphosphate receptor, type 3 (ITPR3), mRNA	8592	+	7881	T	1	S->C	-2	4	0	-2
CS2001321500001_354	PL6_HUMAN	NM_007024	0	Homo sapiens transmembrane protein 115 (TMEM115), mRNA	1417	+	354	C	1	T->P	-2	4	0	-2
CS200130080000B_507	Q30831	XM_945088	2e-37	PREDICTED: Homo sapiens similar to HLA class I histocompatibility antigen, A-29 alpha chain precursor (MHC class I antigen A*29) (Aw-19), transcript variant 7 (LOC649853), mRNA	1001	+	507	T	2	T->M	-1	3	-1	-2
CS2001300800013_643	Q95396	XM_942149	0	PREDICTED: Homo sapiens similar to HLA class I histocompatibility antigen, A-11 alpha chain precursor (MHC class I antigen A*11) (LOC652614), mRNA	1413	+	643	A	2	M->K	-2	2	0	-2
CS2001300800024_494	Q30292	XM_942149	0	PREDICTED: Homo sapiens similar to HLA class I histocompatibility antigen, A-11 alpha chain precursor (MHC class I antigen A*11) (LOC652614), mRNA	1394	+	494	C	1	W->R	-4	2	2	-2
CS2000450800001_582	Q96JB7	NM_015532	0	Homo sapiens glutamate receptor, ionotropic, N-methyl D-aspartate-like 1A (GRINL1A), transcript variant 1, mRNA	775	+	582	C	1	T->P	-2	4	0	-2
CS2000002300002_458	CAH1_SHEEP	NM_001738	0	Homo sapiens carbonic anhydrase I (CA1), mRNA	1440	+	458	C	1	T->P	-2	4	0	-2
CS2000002300003_163	CAH1_SHEEP	NM_001738	2e-90	Homo sapiens carbonic anhydrase I (CA1), mRNA	1737	+	163	A	1	C->S	-2	4	0	-2
CS2001333500001_1255	A2MG_HUMAN	NM_000014	0	Homo sapiens alpha-2-macroglobulin (A2M), mRNA	1933	+	1255	T	1	S->C	-2	4	0	-2
CS2001314100002_719	B4G1_BOVIN	NM_001497	0	Homo sapiens UDP-Gal:betaGlcNAc beta 1,4- galactosyltransferase, polypeptide 1 (B4GALT1), mRNA	4375	+	719	C	2	M->T	-1	3	-1	-2
CS2001559100001_334	RN15_HUMAN	NM_006355	1e-114	Homo sapiens tripartite motif-containing 38 (TRIM38), mRNA	691	+	334	C	2	C->S	-2	4	0	-2
CS2000308900001_240	RCN1_HUMAN	NM_002901	0	Homo sapiens reticulocalbin 1, EF-hand calcium binding domain (RCN1), mRNA	2301	+	240	A	1	P->T	-2	4	0	-2
CS2000227700001_1784	Q9MZ08	NM_005581	0	Homo sapiens basal cell adhesion molecule (Lutheran blood group) (BCAM), transcript variant 1, mRNA	3165	+	1784	C	1	W->R	-4	2	2	-2
CS2000762100001_260	Q9BTR2	NM_005823	0	Homo sapiens mesothelin (MSLN), transcript variant 1, mRNA	1470	+	260	T	2	R->M	-2	2	0	-2
CS2001674000001_220	Q99KP6	NM_014502	0	Homo sapiens PRP19/PSO4 pre-mRNA processing factor 19 homolog (S. cerevisiae) (PRPF19), mRNA	576	+	220	G	2	S->C	-2	4	0	-2
CS2001390100002_1169	TI60_MOUSE	NM_182709	0	Homo sapiens HIV-1 Tat interacting protein, 60kDa (HTATIP), transcript variant 3, mRNA	1927	+	1169	C	1	T->P	-2	4	0	-2
CS2001195100001_709	P2Y5_MOUSE	NM_005767	0	Homo sapiens purinergic receptor P2Y, G-protein coupled, 5 (P2RY5), mRNA	1357	+	709	C	2	M->T	-1	3	-1	-2
CS2001205700001_188	Q8WZ19	NM_178863	0	Homo sapiens potassium channel tetramerisation domain containing 13 (KCTD13), mRNA	846	+	188	G	2	S->C	-2	4	0	-2
CS2000110700001_143	SELH_HUMAN	NM_170746	0	Homo sapiens chromosome 11 open reading frame 31 (C11orf31), mRNA	725	+	143	T	2	K->M	-2	2	0	-2
CS2000242900001_977	IMP1_HUMAN	NM_130759	4e-86	Homo sapiens GTPase, IMAP family member 1 (GIMAP1), mRNA	1237	+	977	T	1	R->W	-4	2	2	-2
[truncated: 2,040 more rows]
