# Supplementary material for: Establishment of a pipeline to analyse non-synonymous SNPs in Bos taurus
Source: BMC Genomics. 2006 Nov 26;7:298. doi: 10.1186/1471-2164-7-298 (PMC1684264; doi:10.1186/1471-2164-7-298)
Supplement: Additional File 4 — Excel spreadsheet listing all putative non-synonymous SNPs genotyped through the pools along with the primers used, assay conditions and allele calls. [file 1471-2164-7-298-S4.xls]

## Sheet: assay details
Additional file 4: SNPs genotyped through pooled DNA
SNP_ID	dbSNP accession number	TERMINATION MIX	2nd-PCR PRIMER	1st-PCR PRIMER	AMPLICON LENGTH	Tm (GC)	% (GC) EXTENSION PRIMER	EXTENSION PRIMER DIRECTION	EXTENSION PRIMER MASS	EXTENSION PRIMER	EXTENSION 1 CALL	EXTENSION 1 MASS	EXTENSION 1 SEQUENCE	EXTENSION 2 CALL	EXTENSION 2 MASS	EXTENSION 2 SEQ	CALLS	Pool A	Pool B	Pool C	Pool D	POLYMORPHISM SCORE
CS2000000200018_26		ACT	ATATAGTAAGGAATGTGGGAAGGCC	ATATAATACGGTTTCTCACCAGTATGA	90	60	50	F	6237	GGAATGTGGGAAGGCCTTTA	T	6525.2	GGAATGTGGGAAGGCCTTTAT	G	6854.4	GGAATGTGGGAAGGCCTTTAGT	TG	TG	TG	TG	TG	4
CS2000000200029_272		CGT	ATATACATACTGGAGAGAAACCTTACA	ATATATCTCCAGTGAAGTCGAAGATG	91	56	40	R	6036	TGAAGACTTTTCCACACTCA	A	6324.2	TGAAGACTTTTCCACACTCAT	T	6622.4	TGAAGACTTTTCCACACTCAAC	AT	AT	AT	AT	AT	4
CS2000005800001_681		ACG	ATATAAAAGTAATCAAGTTAAAAACTGCA	ATATATTCAATGATAAGTTGTTTTTGTGG	90	60	50	R	6077	ATCATAGCTCCCGAGCAGTT	A	6694.4	ATCATAGCTCCCGAGCAGTTTG	G	6350.2	ATCATAGCTCCCGAGCAGTTC	AG	AG	AG	AG	AG	4
CS2000006400003_588		ACT	ATATAGTTACCCACCCCTGACGAAG	ATATAACCAGCACGTTCTTGAGTGG	95	58	52.6	F	5812.8	CTGACGAAGATTCTGGCCA	A	6110	CTGACGAAGATTCTGGCCAA	G	6430.2	CTGACGAAGATTCTGGCCAGT	AG	AG	AG	AG	AG	4
CS2000016100001_244		ACG	ATATAGCAGGCGCAGAGGTGGCC	ATATATGGGGTCCCGCTAGGTGGG	91	58	45	R	6061	GAACTGCACCAATCTCATGT	A	6942.6	GAACTGCACCAATCTCATGTTTC	G	6334.2	GAACTGCACCAATCTCATGTC	AG	AG	AG	AG	AG	4
CS2000016400002_673		ACG	ATATAGAAGAGGAAATGCTTGTTTGGT	ATATATGGTGGGGGCTCCGTCTCC	90	60	76.5	F	5083.4	CTCCCCCTGTGGAGCCC	C	5356.6	CTCCCCCTGTGGAGCCCC	T	5660.8	CTCCCCCTGTGGAGCCCTC	CT	CT	CT	CT	CT	4
CS2000018300003_677		ACG	ATATAGTGTGCTGCTCCTGGACCA	ATATAACCAGGAGGCCAGCTGTAC	111	60	66.7	F	5402.6	CACGTGCCTCCTCTGCTG	C	5675.8	CACGTGCCTCCTCTGCTGC	T	6020	CACGTGCCTCCTCTGCTGTG	CT	CT	CT	CT	CT	4
CS2000018400001_626		ACT	ATATAGGCTGAGAAGGAAGCTCAGG	ATATATGGTCTATGTCCTTGTAAATGG	118	60	66.7	F	5580.6	GCTCAGGTGCAGGAGCTG	A	5877.8	GCTCAGGTGCAGGAGCTGA	G	6198	GCTCAGGTGCAGGAGCTGGT	AG	AG	AG	AG	AG	4
CS2000018400004_426		CGT	ATATAGCCGTCACACACAGGAAGAG	ATATACCAGCTCCTCTTTGCAAGTGA	118	60	57.9	F	5895.8	GAAGAGCAGCAAACCGTGG	C	6169	GAAGAGCAGCAAACCGTGGC	A	6522.2	GAAGAGCAGCAAACCGTGGAG	CA	CA	CA	CA	CA	4
CS2000018400008_184		ACT	ATATAGCGACTGCAAACACCATCCT	ATATAACGCTTTCTGACAAGTTTTGGT	95	58	52.6	F	5843.8	GAGTCTAAGATTGCTGCCG	A	6141	GAGTCTAAGATTGCTGCCGA	G	6470.2	GAGTCTAAGATTGCTGCCGGA	AG	AG	AG	AG	AG	4
CS2000019500001_226		ACT	ATATAGGAGGACTCGAGGGCCGAC	ATATAGGCAGGCCAGCAGGTCTGA	94	60	66.7	R	5451.6	CGGCCCCATTCGTTGGCA	C	6054	CGGCCCCATTCGTTGGCAGC	A	5739.8	CGGCCCCATTCGTTGGCAT	CA	CA	CA	CA	CA	4
CS2000019500001_49		ACT	ATATAGTGGAGAGCCTACTCTGACA	ATATACAGCGTCATAGTTTCCGCGG	93	60	50	F	6193	GAGAGAAGCCAACTACAAGG	A	6490.2	GAGAGAAGCCAACTACAAGGA	G	6810.4	GAGAGAAGCCAACTACAAGGGT	AG	AG	AG	AG	AG	4
CS2000025300003_910		ACT	ATATACCATGGCAGTGATTCCGTGG	ATATATCCAGTTCTGAGCACAGCTC	108	60	50	F	6170	GGAGATTGCCTTGTGGTTTC	A	6467.2	GGAGATTGCCTTGTGGTTTCA	G	6772.4	GGAGATTGCCTTGTGGTTTCGC	AG	AG	AG	AG	AG	4
CS2000026100002_796		ACT	ATATAGCACTGCGGTCTGCGCGG	ATATATGTCGCTGGGGGTGAGCCG	90	60	57.9	F	5895.8	CCAGAAGCTCGAGGAGAGA	A	6193	CCAGAAGCTCGAGGAGAGAA	G	6827.4	CCAGAAGCTCGAGGAGAGAGGC	AG	AG	AG	AG	AG	4
CS2000026900001_396		CGT	ATATAAGCAGCGGAGCTGTGAGCA	ATATACGGCAGCAGGAGGCCTGG	153	60	57.9	F	5859.8	CTGTGTGGTGAGCTGCACA	C	6133	CTGTGTGGTGAGCTGCACAC	A	6446.2	CTGTGTGGTGAGCTGCACAAC	CA	CA	CA	CA	CA	4
CS2000029800003_648		ACG	ATATACAGGCCGACTTCCCCCTGG	ATATACACTCGGAGGAGAGGCCGT	96	58	52.6	R	5723.8	TCCACCGTAGCATCTGTAC	A	6341.2	TCCACCGTAGCATCTGTACTG	G	5997	TCCACCGTAGCATCTGTACC	AG	AG	AG	AG	AG	4
CS2000030900001_1156		ACT	ATATATCTGTGTTCAAACCTTTCATCTT	ATATAGCCACCTGGTGTCCGCGG	165	60	50	F	6050	TGCTGTCTCCCACTTTTGGA	G	6652.4	TGCTGTCTCCCACTTTTGGAGC	C	6323.2	TGCTGTCTCCCACTTTTGGAC	GC	GC	GC	GC	GC	4
CS2000041600001_1310		CGT	ATATACAGTGTGGAGGTGGTTTACTT	ATATAAGCAGTAGGCATCAAATCTGC	107	60	57.9	F	5757.8	GAACCAGACAGGCTTCCCT	C	6031	GAACCAGACAGGCTTCCCTC	A	6344.2	GAACCAGACAGGCTTCCCTAC	CA	CA	CA	CA	CA	4
CS2000043400004_479		CGT	ATATAGGCGTGGCCGTCCACACT	ATATACACACCGGCAGGTCGTTGC	100	58	61.1	F	5546.6	TTGTCGGTGCAGCACGTG	C	5819.8	TTGTCGGTGCAGCACGTGC	A	6148	TTGTCGGTGCAGCACGTGAT	CA	CA	CA	CA	CA	4
CS2000045400004_480		ACG	ATATAGGTTCCAGCACCGGCGGA	ATATATCGGACAGAGTCGGCCATG	96	60	50	R	6197	AGGGCTTCAGGATGTCATAG	A	6814.4	AGGGCTTCAGGATGTCATAGTG	G	6470.2	AGGGCTTCAGGATGTCATAGC	AG	AG	AG	AG	AG	4
CS2000045400004_497		ACT	ATATAGGTTCCAGCACCGGCGGA	ATATAGCATCACTCGGACAGAGTCG	103	60	57.9	R	5788.8	GCCATGATTCCCACGTAGG	G	6062	GCCATGATTCCCACGTAGGC	C	6391.2	GCCATGATTCCCACGTAGGGC	GC	GC	GC	GC	GC	4
CS2000045400004_640		CGT	ATATAACTCACATCTGGAGATCTTTGG	ATATATGTCCATCTGGACGCTGCC	106	60	57.9	F	5788.8	TGAAGTGCGCCTTCAGCCA	C	6062	TGAAGTGCGCCTTCAGCCAC	A	6375.2	TGAAGTGCGCCTTCAGCCAAC	CA	CA	CA	CA	CA	4
CS2000049800001_1756		ACT	ATATACCTGCGAGGACCTCATGGT	ATATATTCCACCATCCGCTGCTGG	127	60	50	R	6126	CCAGAGATGGTATATCCAGC	C	6743.4	CCAGAGATGGTATATCCAGCGT	T	6423.2	CCAGAGATGGTATATCCAGCA	CT	CT	CT	CT	CT	4
CS2000058700002_496		ACT	ATATAACCGCAGCTGGACGCGCA	ATATAAGGAAGCCGATGGTGTTCGA	101	58	52.6	F	5763.8	GAGCTGCAGCCCTATACTT	T	6052	GAGCTGCAGCCCTATACTTT	G	6695.4	GAGCTGCAGCCCTATACTTGGC	TG	TG	TG	TG	TG	4
CS2000058700002_510		ACG	ATATAACCGCAGCTGGACGCGCA	ATATACTGCTGGTCGCTGAATGTGC	138	58	52.6	R	5883.8	TTCAGGAAGCCGATGGTGT	A	6461.2	TTCAGGAAGCCGATGGTGTTC	G	6157	TTCAGGAAGCCGATGGTGTC	AG	AG	AG	AG	AG	4
CS2000071200002_488		ACT	ATATACCATCCTGAAGTTCGGCA	ATATAAAAGCAGCCAATTTTGTCACCA	90	60	57.9	F	5864.8	ACCAAGGAGCAGAAGCAGC	A	6162	ACCAAGGAGCAGAAGCAGCA	G	6811.4	ACCAAGGAGCAGAAGCAGCGGT	AG	AG	AG	AG	AG	4
CS2000073400002_1949		ACT	ATATATGGCAGGTGCTGAGCAGGC	ATATATCGGCACTCGAGGCTGCC	128	60	50	F	6224	ACTGAAGCGAGCAGGGAATA	A	6521.2	ACTGAAGCGAGCAGGGAATAA	G	6826.4	ACTGAAGCGAGCAGGGAATAGC	AG	AG	AG	AG	AG	4
CS2000080700001_493		ACG	ATATAGCAGGCGAGGACCAGCGG	ATATAATGCGATCAGGCTGCTGTCT	134	60	57.9	R	5988.8	GAAGGTGAGGCTGGTGATG	A	6910.4	GAAGGTGAGGCTGGTGATGTTG	G	6262	GAAGGTGAGGCTGGTGATGC	AG	AG	AG	AG	AG	4
CS2000085000001_624		ACG	ATATACCTTGTGCTGAGCAAATT	ATATAACAGGCCTGGCGGTGTCG	120	60	50	F	6148	TTAAGGAGCTGATTCTGCGC	C	6421.2	TTAAGGAGCTGATTCTGCGCC	T	7029.6	TTAAGGAGCTGATTCTGCGCTTC	CT	CT	CT	CT	CT	4
CS2000085000002_349		ACG	ATATACCTTGTGCTGAGCAAATT	ATATAACAGGCCTGGCGGTGTCG	120	60	50	F	6148	TTAAGGAGCTGATTCTGCGC	C	6421.2	TTAAGGAGCTGATTCTGCGCC	T	7029.6	TTAAGGAGCTGATTCTGCGCTTC	CT	CT	CT	CT	CT	4
CS2000087200001_515		ACT	ATATAGGCAGATGGACCATAGAGCT	ATATAACTCCAGGTATGCTCAGGTG	138	56	40	F	6036	GATCTCCATTTGAACACTCA	A	6333.2	GATCTCCATTTGAACACTCAA	G	6653.4	GATCTCCATTTGAACACTCAGT	AG	AG	AG	AG	AG	4
CS2000088400006_278		ACT	ATATAGCTCCACAGTGCAGTCTGAA	ATATACAGTGTCCAGAAGGACCAGG	103	60	50	F	6237	CAAGGGAATCTGGATGTGGT	A	6534.2	CAAGGGAATCTGGATGTGGTA	G	6854.4	CAAGGGAATCTGGATGTGGTGT	AG	AG	AG	AG	AG	4
CS2000088400007_1168		ACG	ATATATGCAGTCCTGGCCTTGGCT	ATATAGCAGCTGCAGCTTCTGGCC	105	60	50	F	6135	CGCAGTACAAAAGGCCATTG	C	6408.2	CGCAGTACAAAAGGCCATTGC	T	6712.4	CGCAGTACAAAAGGCCATTGTC	CT	CT	CT	CT	CT	4
CS2000088400007_313		ACG	ATATAGTCTGCCATCAGGCAGCCT	ATATAAGCTTGTTCATCAGGTAGGAC	91	60	66.7	F	5562.6	TGGTGGCTATCGTGGGCC	C	5835.8	TGGTGGCTATCGTGGGCCC	T	6140	TGGTGGCTATCGTGGGCCTC	CT	CT	CT	CT	CT	4
CS2000095900003_901		ACG	ATATACCTGTCCGCCATGGTCAGC	ATATACATCCTCGGCACATGGTAGG	100	58	70.6	R	5205.4	GGTGGACAGCCAAGCCC	A	5822.8	GGTGGACAGCCAAGCCCTG	G	5478.6	GGTGGACAGCCAAGCCCC	AG	AG	AG	AG	AG	4
CS2000096400002_425		ACG	ATATAGACCGCTCGTTCACCGTGA	ATATATGGTCACTTCTACTGTGTTCC	122	58	45	R	6003	AGTTCCAGTTCTCTCAATCC	A	6604.4	AGTTCCAGTTCTCTCAATCCTA	G	6276.2	AGTTCCAGTTCTCTCAATCCC	AG	AG	AG	AG	AG	4
CS2000097400002_2034		ACT	ATATAGCCTTCGCAGATTATGTCAGC	ATATATCAGCCCCTGCAAGCTGATG	93	58	52.6	R	5803.8	CCTGCAAGCTGATGGTACT	G	6077	CCTGCAAGCTGATGGTACTC	C	6430.2	CCTGCAAGCTGATGGTACTGA	GC	GC	GC	GC	GC	4
CS2000098900001_191		ACG	ATATAGCTTCAGTGGTGAAAATGGCA	ATATAGCAACCACAGAAGCCACTGC	114	60	50	R	5979	TCTTCTCTCACTCCAGTCGA	A	6596.4	TCTTCTCTCACTCCAGTCGATG	G	6252.2	TCTTCTCTCACTCCAGTCGAC	AG	AG	AG	AG	AG	4
CS2000104900001_777		ACT	ATATACCGGCAAAGCCGGCGAAAC	ATATACGGCCTTGGAGGACGGCG	184	58	70.6	R	5098.4	CGGCCTTCTCCTCCGAG	C	6688.4	CGGCCTTCTCCTCCGAGGGGGC	T	5395.6	CGGCCTTCTCCTCCGAGA	CT	CT	CT	CT	CT	4
CS2000106300001_1173		ACT	ATATAGTACTGCCAGAGCTGCCGT	ATATAATGTCCTCTGACGCTGAGGT	90	60	50	F	5966	ACACACTCCCAACTGCATCT	G	6568.4	ACACACTCCCAACTGCATCTGC	C	6239.2	ACACACTCCCAACTGCATCTC	GC	GC	GC	GC	GC	4
CS2000110300004_1259		ACG	ATATAGGACTACGATGAAGAGGAACA	ATATACTCTTAGTGAATCACCAGTTCC	138	56	40	F	6250	AAAGGAAGAGAAGAAACCAG	C	6523.2	AAAGGAAGAGAAGAAACCAGC	T	6851.4	AAAGGAAGAGAAGAAACCAGTA	CT	CT	CT	CT	CT	4
CS2000110400001_1479		ACG	ATATAGTGGACTTTGAGCTGCTGCT	ATATAGGTCACCACCATGAGCCGC	97	58	52.6	R	5803.8	TTGGCCGAGTTCTCGAACA	A	6381.2	TTGGCCGAGTTCTCGAACATC	G	6077	TTGGCCGAGTTCTCGAACAC	AG	AG	AG	AG	AG	4
CS2000113600004_311		ACT	ATATATGAGAGCGGCGGCCACGC	ATATAAGCCGCATGGACCAGCCG	128	60	66.7	F	5562.6	TGGCGGTGGTGAGCTCTC	A	5859.8	TGGCGGTGGTGAGCTCTCA	G	6165	TGGCGGTGGTGAGCTCTCGC	AG	AG	AG	AG	AG	4
CS2000114200002_1793		ACG	ATATACGACGAGGCAGGCCGCTT	ATATAGGCGCCTTCCTTAGGCACC	143	60	66.7	R	5491.6	AGCCCGATGGGTGTCTCC	A	6109	AGCCCGATGGGTGTCTCCTG	G	5764.8	AGCCCGATGGGTGTCTCCC	AG	AG	AG	AG	AG	4
CS2000123500002_499		ACT	ATATAAGCGAGCCTGACGCCATGC	ATATAGCAGGTTCTGCACGGCAGG	101	60	66.7	F	5398.6	CAGAACGCCAGCTCCACC	A	5695.8	CAGAACGCCAGCTCCACCA	G	6016	CAGAACGCCAGCTCCACCGT	AG	AG	AG	AG	AG	4
CS2000125800001_820		ACT	ATATAACCAGCAGCACCAACGCCG	ATATACTGCTGGACGTCACGGCAG	90	60	76.5	F	5181.4	CCGTGAGCAGCCAGGCC	A	5478.6	CCGTGAGCAGCCAGGCCA	G	5783.8	CCGTGAGCAGCCAGGCCGC	AG	AG	AG	AG	AG	4
CS2000128400001_168		CGT	ATATACCACTGTCAGACCACGGAAT	ATATAGCTGGACATACTTGGGCAGG	100	58	52.6	F	5821.8	ACTGTCAGACCACGGAATG	C	6095	ACTGTCAGACCACGGAATGC	A	6423.2	ACTGTCAGACCACGGAATGAT	CA	CA	CA	CA	CA	4
CS2000140100002_938		ACG	ATATACCATGCTGCTGGCTGGAGC	ATATAACTGGCAGGCCAGCGTCC	140	60	57.9	R	5930.8	GTGTTGGCGGCGAAGTGTT	A	6548.2	GTGTTGGCGGCGAAGTGTTTG	G	6204	GTGTTGGCGGCGAAGTGTTC	AG	AG	AG	AG	AG	4
CS2000149100004_509		ACT	ATATAAACATAGACTTTCAAACCAAAA	ATATACCCTTTTCTGGGCAGTTGTG	95	52	30	F	6062	CATAGACTTTCAAACCAAAA	G	6679.4	CATAGACTTTCAAACCAAAAGT	C	6335.2	CATAGACTTTCAAACCAAAAC	GC	GC	GC	GC	GC	4
CS2000150100003_710		ACG	ATATAGGCCAAGATGCTGATACGCA	ATATAGAGACGTCGTCGTAGGACAC	91	60	57.9	F	5855.8	ATACGCAGCACACAGGGGA	C	6129	ATACGCAGCACACAGGGGAC	T	6473.2	ATACGCAGCACACAGGGGATG	CT	CT	CT	CT	CT	4
CS2000164500001_446		ACG	ATATACCTGCTGCCACTGCTCAGC	ATATATTGTTGTGACTCGAAGACTTTC	91	60	57.9	R	5850.8	TGTTTCCCAGAGGTGGCTG	A	6468.2	TGTTTCCCAGAGGTGGCTGTG	G	6124	TGTTTCCCAGAGGTGGCTGC	AG	AG	AG	AG	AG	4
CS2000171500001_518		ACT	ATATATCCTGCCGAACCGAGTGGT	ATATATGGCCACTGCTGGCCAGG	113	60	50	F	6126	AGCCTGTAGAGAACCTAGCT	G	6743.4	AGCCTGTAGAGAACCTAGCTGT	C	6399.2	AGCCTGTAGAGAACCTAGCTC	GC	GC	GC	GC	GC	4
CS2000173400002_1082		CGT	ATATAGCTGCGGCTGGCTGCCAG	ATATATGCCACACCGTCCTGGCC	113	58	70.6	R	5116.4	GCAGAGCTCAGCTCCCC	T	5717.8	GCAGAGCTCAGCTCCCCAT	G	5389.6	GCAGAGCTCAGCTCCCCC	TG	TG	TG	TG	TG	4
CS2000194300002_540		ACT	ATATAGACTCTCGTAGGACAACAGAA	ATATATCCATGACAGTCCAAAAGGTG	95	60	50	F	6206	ACTTTGAGGAGACGTGACAG	G	6832.4	ACTTTGAGGAGACGTGACAGGA	C	6479.2	ACTTTGAGGAGACGTGACAGC	GC	GC	GC	GC	GC	4
CS2000202600001_591		ACT	ATATAGTGCAGAAGTATCAGCCACAG	ATATACAAGAGCGCTGTGTCATTTCC	136	60	57.9	F	5739.8	CCCTGGTAGACCGCTTTCA	G	6366.2	CCCTGGTAGACCGCTTTCAGA	C	6013	CCCTGGTAGACCGCTTTCAC	GC	GC	GC	GC	GC	4
CS2000218500001_1206		CGT	ATATACCAGCGGACTCAATGGAGAA	ATATACCGCGTCTCATCTGCCGTC	117	60	66.7	F	5549.6	AGGGGTCGTCAGAGACCC	C	5822.8	AGGGGTCGTCAGAGACCCC	A	6489.2	AGGGGTCGTCAGAGACCCAAG	CA	CA	CA	CA	CA	4
CS2000245300001_945		ACT	ATATAGGTGGCTGGACCAAAGATGA	ATATATGGCAACAATGGTTGACTTGG	116	60	66.7	F	5460.6	CAGCACGCAGCTGTGCTC	A	5757.8	CAGCACGCAGCTGTGCTCA	G	6087	CAGCACGCAGCTGTGCTCGA	AG	AG	AG	AG	AG	4
CS2000248100001_337		CGT	ATATAGGCACTGCCAAGGAGAAAGT	ATATACAGGCTTGAGGAGGTGGCC	147	60	66.7	F	5558.6	CAAGAGGCTGAACGGGCC	C	5831.8	CAAGAGGCTGAACGGGCCC	A	6160	CAAGAGGCTGAACGGGCCAT	CA	CA	CA	CA	CA	4
CS2000257600002_413		ACT	ATATAGGTCCTGGTCCTGGACAAAG	ATATAGTCCAGCATCTCTGGCCATC	111	58	52.6	R	5874.8	TCTGGCTGCAATGAGGTTG	G	6148	TCTGGCTGCAATGAGGTTGC	C	6492.2	TCTGGCTGCAATGAGGTTGGT	GC	GC	GC	GC	GC	4
CS2000260500002_756		ACT	ATATAAAATATCCTCGATCTAGTAAATGA	ATATACGGTCTGAGGTCTGCAGTGA	107	58	45	R	6110	ATGCAAACTGCAGGCAATCT	C	6712.4	ATGCAAACTGCAGGCAATCTGC	A	6398.2	ATGCAAACTGCAGGCAATCTT	CA	CA	CA	CA	CA	4
CS2000313400001_398		ACT	ATATACGCCGAGGAGAATTCATCGA	ATATATGGACCTCAAACTTCACTTCAA	96	60	50	F	6215	TGGAAGCCTGTCAAAGAGAG	A	6512.2	TGGAAGCCTGTCAAAGAGAGA	G	6841.4	TGGAAGCCTGTCAAAGAGAGGA	AG	AG	AG	AG	AG	4
CS2000353300001_380		ACT	ATATAGCCTGTGAGCCGCTGCCG	ATATATCGGCCAGCCAGAGCACC	130	60	57.9	R	5868.8	TCTGCAAGGCTGGGAATGC	C	6815.4	TCTGCAAGGCTGGGAATGCGGT	T	6166	TCTGCAAGGCTGGGAATGCA	CT	CT	CT	CT	CT	4
CS2000355100001_127		ACT	ATATATCCGGCCGCCAGGACGAG	ATATAGTGGCCATGCTGCCGCGG	108	60	57.9	R	5699.8	CCGACTCCAGCTTCATGCT	G	5973	CCGACTCCAGCTTCATGCTC	C	6317.2	CCGACTCCAGCTTCATGCTGT	GC	GC	GC	GC	GC	4
CS2000368400001_873		ACT	ATATAGTCACTGTGATGCTGAGGCT	ATATATATATGATCCATAGGACCGCC	100	60	50	R	6059	CCTTCCTTTCATAAGGGCTG	G	6332.2	CCTTCCTTTCATAAGGGCTGC	C	6676.4	CCTTCCTTTCATAAGGGCTGGT	GC	GC	GC	GC	GC	4
CS2000369400001_216		ACT	ATATACCTGATCGAGGACTTCGTGA	ATATAAGACTGTGAGAGCTTCCAGG	95	58	52.6	F	5919.8	CAGAGGAAGAAGCCGAGAT	A	6217	CAGAGGAAGAAGCCGAGATA	G	6866.4	CAGAGGAAGAAGCCGAGATGGT	AG	AG	AG	AG	AG	4
CS2000385600002_471		ACT	ATATACAGCTGGAGTCAGTTTAGTGA	ATATAATCCGCCAGGTGCCAGGAT	128	58	52.6	F	5781.8	CAGTGCCATCAATGGCAAC	G	6384.2	CAGTGCCATCAATGGCAACGC	C	6055	CAGTGCCATCAATGGCAACC	GC	GC	GC	GC	GC	4
CS2000434300001_223		ACT	ATATAAACGCAGCCGTGGCCGGT	ATATATGGAAAAGCTGCTTCTGGTTG	114	58	52.6	R	5776.8	CATGCCTTTTGGGCTCTGT	C	6403.2	CATGCCTTTTGGGCTCTGTGA	T	6074	CATGCCTTTTGGGCTCTGTA	CT	CT	CT	CT	CT	4
CS2000482600001_1217		ACT	ATATAGGCCACCTGAGTGCCATCC	ATATAGCCCCTGTGTTGATGTCCAG	102	58	61.1	F	5435.6	CACCTGAGTGCCATCCTG	A	5732.8	CACCTGAGTGCCATCCTGA	G	6038	CACCTGAGTGCCATCCTGGC	AG	AG	AG	AG	AG	4
CS2000502900002_873		ACT	ATATACAGTAAGGCGGATATTGCACA	ATATAACACTAAGTTTAAGTTCTTTCTGA	124	58	45	R	5994	GTCTGTTATCCAATCTCTCC	C	6596.4	GTCTGTTATCCAATCTCTCCGC	T	6291.2	GTCTGTTATCCAATCTCTCCA	CT	CT	CT	CT	CT	4
CS2000503000001_402		CGT	ATATATGCGCAAAGACACCAAGATGA	ATATATGGTTGTTCTGACGACAACAC	127	58	61.1	R	5386.6	CGCTCCTTCTGGTCCACA	T	6326.2	CGCTCCTTCTGGTCCACAAAG	G	5659.8	CGCTCCTTCTGGTCCACAC	TG	TG	TG	TG	TG	4
CS2000507200001_1768		ACT	ATATAGCCAGTTCATGAATGAGCCAA	ATATACCATGCTTGCCTCTGGCTTC	91	58	45	F	6092	GATTCACGTCTTCAATGAGC	A	6389.2	GATTCACGTCTTCAATGAGCA	G	6718.4	GATTCACGTCTTCAATGAGCGA	AG	AG	AG	AG	AG	4
CS2000515300001_672		ACT	ATATACCAGACGGTGAGGAAGGCT	ATATATCTGACTGGCCTGTGCTCG	113	60	57.9	R	5748.8	ACCGCCATCCAGTGTGTAC	C	6366.2	ACCGCCATCCAGTGTGTACGT	T	6046	ACCGCCATCCAGTGTGTACA	CT	CT	CT	CT	CT	4
CS2000543400001_1303		ACT	ATATAGGAGCATGGAGAGAAGAAGAA	ATATATCCTGACACCGATCGCACC	90	58	52.6	R	5714.8	CGTGTCATCATTGTCCCCA	C	6317.2	CGTGTCATCATTGTCCCCAGC	T	6012	CGTGTCATCATTGTCCCCAA	CT	CT	CT	CT	CT	4
CS2000546000002_499		ACT	ATATAACTCCGGAGAACCGCAAGAC	ATATAAAGACAGTGAAGAGATGCTTGT	150	60	57.9	R	5837.8	CTGAGAAGGGCTTCCACGA	C	6464.2	CTGAGAAGGGCTTCCACGAGA	T	6135	CTGAGAAGGGCTTCCACGAA	CT	CT	CT	CT	CT	4
CS2000547300001_1678		ACT	ATATACTGACGAGTACATTGCACAGT	ATATAGATGTTCCCCCCTTTCAGCG	99	60	57.9	R	5806.8	TTACAGGAGACGGACCCCA	C	6409.2	TTACAGGAGACGGACCCCAGC	A	6095	TTACAGGAGACGGACCCCAT	CA	CA	CA	CA	CA	4
CS2000556600002_568		ACT	ATATAGGCGGCGCGTTAGCAGCG	ATATATCGTCTCATTGTCTGAAGTGC	121	60	50	R	6001	CTCCCTGGTTTCTGTCTTCA	C	6947.6	CTCCCTGGTTTCTGTCTTCAGGT	A	6289.2	CTCCCTGGTTTCTGTCTTCAT	CA	CA	CA	CA	CA	4
CS2000556600002_807		ACT	ATATAACAGTCCGACAGTGGTAGGT	ATATATCCTCCTCAGCAAGGTCAGA	94	60	57.9	R	5868.8	CCTTGGAACAGTGGAGGTC	C	6486.2	CCTTGGAACAGTGGAGGTCGT	A	6157	CCTTGGAACAGTGGAGGTCT	CA	CA	CA	CA	CA	4
CS2000576900001_731		ACT	ATATATCTTGCCATCGCAAAGGCCA	ATATACCGGTACTTGCTGTTCAG	110	60	57.9	R	5788.8	CTGGTTCACGAAGCATCGC	C	6406.2	CTGGTTCACGAAGCATCGCGT	T	6086	CTGGTTCACGAAGCATCGCA	CT	CT	CT	CT	CT	4
CS2000580600001_760		ACT	ATATACTGGTGTGTCTGACCACCAG	ATATACCGGCCTGCTCCAGCCTG	99	60	66.7	R	5460.6	TCCAGGGTAGCCTCCAGC	C	6063	TCCAGGGTAGCCTCCAGCGC	T	5757.8	TCCAGGGTAGCCTCCAGCA	CT	CT	CT	CT	CT	4
CS2000586700001_217		ACT	ATATACCTTCTTTGTTGCAACCAAACT	ATATATGAAGTATCCACTGGTCCGG	136	60	50	F	6126	GATAAGCCCTCTTCGGAGAA	T	6414.2	GATAAGCCCTCTTCGGAGAAT	G	6743.4	GATAAGCCCTCTTCGGAGAAGT	TG	TG	TG	TG	TG	4
CS2000600500002_240		ACT	ATATAGAGTAGAAGTCTTGGTCAGCA	ATATATGGCCTGGCTCTTAGCAGG	97	58	52.6	F	5919.8	ATGGAGGACAAAAGACGGC	A	6217	ATGGAGGACAAAAGACGGCA	G	6546.2	ATGGAGGACAAAAGACGGCGA	AG	AG	AG	AG	AG	4
CS2000601200001_681		ACT	ATATAGGAGTGCTTCGTCTTCTGCC	ATATACAGGATGACGTGCCAGTCCT	134	60	66.7	R	5527.6	GCAGGAAGACGACCCAGC	C	6145	GCAGGAAGACGACCCAGCGT	T	5824.8	GCAGGAAGACGACCCAGCA	CT	CT	CT	CT	CT	4
CS2000605600001_298		ACT	ATATATCCTCAACTGTTCAAGGAGGA	ATATAGCTGAGGCTTCCGAGTTTCC	105	60	50	F	6046	AAGCAAGCCTCCAGCTCTTA	G	6672.4	AAGCAAGCCTCCAGCTCTTAGA	C	6319.2	AAGCAAGCCTCCAGCTCTTAC	GC	GC	GC	GC	GC	4
CS2000644100002_318		CGT	ATATACCAGGAGAGAACAGGATCAAG	ATATATGGAAGCGACCTTTATCCATC	147	60	50	F	6064	TGATCCAACGCCAAAGACAC	C	6337.2	TGATCCAACGCCAAAGACACC	A	6690.4	TGATCCAACGCCAAAGACACAG	CA	CA	CA	CA	CA	4
CS2000662900001_136		ACT	ATATACTCGGCGGCGCGGAGTAA	ATATAGTCCGGCAGCGCCGTGGA	92	60	57.9	F	5686.8	CCGGCCAACAATCCTCCAA	A	5984	CCGGCCAACAATCCTCCAAA	G	6289.2	CCGGCCAACAATCCTCCAAGC	AG	AG	AG	AG	AG	4
CS2000679900001_499		ACT	ATATACTGGAGACACAGGAAGTGCT	ATATATCTGGAGCTCCTGAATCTTTG	118	60	50	R	6010	ATGTCCACGTTTTTTGCCCC	G	6283.2	ATGTCCACGTTTTTTGCCCCC	C	6627.4	ATGTCCACGTTTTTTGCCCCGT	GC	GC	GC	GC	GC	4
CS2000706300001_472		ACT	ATATATGGAAAACTCTCTCCTCCAGA	ATATACTAAGCTTTCAGTGTTTGTGGC	90	60	50	R	6001	CCTGCCCTGGCTTATTTTTC	C	6618.4	CCTGCCCTGGCTTATTTTTCGT	T	6298.2	CCTGCCCTGGCTTATTTTTCA	CT	CT	CT	CT	CT	4
CS2000735700001_1715		ACT	ATATAGAACCTCAACAGCCAGCTGG	ATATATGCGGAGCTGCTGCATCAG	136	54	35	R	6100	TTTGGCTAATCGATCACAAA	C	6702.4	TTTGGCTAATCGATCACAAAGC	T	6397.2	TTTGGCTAATCGATCACAAAA	CT	CT	CT	CT	CT	4
CS2000803600001_1562		CGT	ATATATTGCGTCTTGCAGCAGTGGA	ATATATGCAATTCTGGATCCAAATTGC	94	60	66.7	F	5460.6	CTTCTGCCAAAGCGGGCC	A	6062	CTTCTGCCAAAGCGGGCCAT	T	5748.8	CTTCTGCCAAAGCGGGCCT	AT	AT	AT	AT	AT	4
CS2000808300001_297		ACT	ATATAGAAGGCTGGGGTTTCATGCC	ATATACAGAATGTAAGAATAGATGCTCC	114	58	52.6	F	5776.8	CTGGGGTTTCATGCCTTCT	A	6074	CTGGGGTTTCATGCCTTCTA	G	6403.2	CTGGGGTTTCATGCCTTCTGA	AG	AG	AG	AG	AG	4
CS2000826900001_194		ACT	ATATAGCCTTCCTGAAACACGTCCA	ATATAGAAGGAAGCAGAACTCCGCC	123	60	66.7	R	5371.6	TCCATCTCCAGGCTCCCG	G	5644.8	TCCATCTCCAGGCTCCCGC	C	6318.2	TCCATCTCCAGGCTCCCGGGT	GC	GC	GC	GC	GC	4
CS2000826900001_201		ACT	ATATAGCCTTCCTGAAACACGTCCA	ATATAGAAGGAAGCAGAACTCCGCC	123	60	50	R	6077	CAGAATGTGTCCATCTCCAG	G	6350.2	CAGAATGTGTCCATCTCCAGC	C	6679.4	CAGAATGTGTCCATCTCCAGGC	GC	GC	GC	GC	GC	4
CS2000849900001_469		ACT	ATATATCTGTGGTGACACCGACC	ATATAGGAGATGGTGTTTGTAGGAGG	121	60	57.9	R	5868.8	CTGTGAGGAGGGTCCATCA	C	6824.4	CTGTGAGGAGGGTCCATCAGGA	T	6166	CTGTGAGGAGGGTCCATCAA	CT	CT	CT	CT	CT	4
CS2000859900001_405		ACT	ATATACTCTGGTTCTGGAAAGAGAGT	ATATAATGTTTTGCTGCTGGATGAGG	133	60	50	F	6206	ACATGAGAACTGTGGGGTCA	A	6503.2	ACATGAGAACTGTGGGGTCAA	G	6832.4	ACATGAGAACTGTGGGGTCAGA	AG	AG	AG	AG	AG	4
CS2000883200001_342		ACT	ATATACACTTCCTGCCTCAGTGAGC	ATATAGGCGCCACGATCCTCCTTG	104	58	52.6	R	5825.8	GCTCTTTGGTGTGCTAAGC	C	6452.2	GCTCTTTGGTGTGCTAAGCGA	T	6123	GCTCTTTGGTGTGCTAAGCA	CT	CT	CT	CT	CT	4
CS2000902100001_345		ACT	ATATAGCTCAGCAGACATCCGCGA	ATATAAGACGGTCACTGTAGCTCGT	116	60	57.9	F	5699.8	AACCATGCTGCCTCTTGCC	A	5997	AACCATGCTGCCTCTTGCCA	G	6317.2	AACCATGCTGCCTCTTGCCGT	AG	AG	AG	AG	AG	4
CS2000955300001_532		ACT	ATATACTCCATATGGCCATCGAGCC	ATATAGTGGCTCACAGGAAGCTGCT	122	60	66.7	F	5549.6	GCCAAGTGCCAGGTGGCA	T	5837.8	GCCAAGTGCCAGGTGGCAT	G	6152	GCCAAGTGCCAGGTGGCAGC	TG	TG	TG	TG	TG	4
CS2001004100001_176		ACT	ATATACTCTCCGTGGCTAACAAGGC	ATATAGAGGTGGCCTCCTCATAGGA	123	60	50	R	5921	TCTCCTTCTTCTCGCCATTC	C	6523.4	TCTCCTTCTTCTCGCCATTCGC	T	6218.2	TCTCCTTCTTCTCGCCATTCA	CT	CT	CT	CT	CT	4
CS2001023700001_499		ACT	ATATACACTGGCAGCAGTTTGAGCC	ATATATGCTCCTGTAGCTCCTTCAC	90	60	57.9	F	5859.8	TGGGACCTGTTTGGAGCCA	A	6157	TGGGACCTGTTTGGAGCCAA	G	6462.2	TGGGACCTGTTTGGAGCCAGC	AG	AG	AG	AG	AG	4
CS2001041800001_1020		ACT	ATATACCAGCACCAGTCCAGCTGC	ATATACCAAGGCTGTGCAGTGCA	93	60	50	R	5997	CTACCTCTGGCCCAACTAAT	C	6599.4	CTACCTCTGGCCCAACTAATGC	A	6285.2	CTACCTCTGGCCCAACTAATT	CA	CA	CA	CA	CA	4
CS2001051700001_529		ACT	ATATACCGGAGGCACTCAGCATGC	ATATAGCTGGAGCTCCTGGTCTGC	145	60	57.9	R	6046.8	GGAGAGGAGGAGAGAGTGT	C	6673.2	GGAGAGGAGGAGAGAGTGTGA	T	6344	GGAGAGGAGGAGAGAGTGTA	CT	CT	CT	CT	CT	4
CS2001052300002_795		ACT	ATATACCAGTCTGAAGGCTGTGACC	ATATATGGTAGCCCAATCGGAAGCG	131	60	57.9	R	5846.8	TAGCCCAATCGGAAGCGGA	C	6464.2	TAGCCCAATCGGAAGCGGAGT	T	6144	TAGCCCAATCGGAAGCGGAA	CT	CT	CT	CT	CT	4
CS2001059400002_645		ACT	ATATAGAAACCGAAGATGTGTCTTTGA	ATATATTATAACAACAATTTCTTCTTTT	96	60	57.9	F	5797.8	GTACCTGCAACAGTGGCCA	G	6424.2	GTACCTGCAACAGTGGCCAGA	C	6071	GTACCTGCAACAGTGGCCAC	GC	GC	GC	GC	GC	4
CS2001126600001_706		ACT	ATATACAGCACTTGAGTGCACTCGC	ATATAGCCTTGATGTCACCTTCAAGG	144	60	50	F	5966	TTCAACCACCTGCATACCCA	A	6263.2	TTCAACCACCTGCATACCCAA	G	6583.4	TTCAACCACCTGCATACCCAGT	AG	AG	AG	AG	AG	4
CS2001176100001_1124		ACT	ATATATGCGCTCAGCCGGCGTGG	ATATATCAGGCTCAAGAGAGGCGG	137	58	70.6	F	5125.4	GCACCCTGGCCCAGACA	T	5413.6	GCACCCTGGCCCAGACAT	G	5742.8	GCACCCTGGCCCAGACAGT	TG	TG	TG	TG	TG	4
CS2001189600001_489		ACT	ATATACTGCAACCAGAGCGCGGTT	ATATACGACAAAGGCCACGGTGCC	111	60	57.9	F	5748.8	TGCCAATGCCAGTGTCACC	A	6046	TGCCAATGCCAGTGTCACCA	G	6366.2	TGCCAATGCCAGTGTCACCGT	AG	AG	AG	AG	AG	4
CS2001300400003_472		ACT	ATATAGCCCAAGTCCCCACCCTCG	ATATACGCTGATGAGACACACCAGG	99	58	61.1	R	5417.6	TTGCCGTTGAGCTCCTCC	C	6035	TTGCCGTTGAGCTCCTCCGT	A	5705.8	TTGCCGTTGAGCTCCTCCT	CA	CA	CA	CA	CA	4
CS200130040000F_449		ACT	ATATAGGTAGCGTGACCGTGGTCT	ATATAAGGTAGCTGCTGGCCGCG	120	60	66.7	F	5429.6	ACCATCACCCGCGACGTG	A	5726.8	ACCATCACCCGCGACGTGA	G	6056	ACCATCACCCGCGACGTGGA	AG	AG	AG	AG	AG	4
CS2001300400015_446		ACT	ATATAGCCCAAGTCCCCACCCTCG	ATATACGCTGATGAGACACACCAGG	99	58	61.1	R	5417.6	TTGCCGTTGAGCTCCTCC	C	6035	TTGCCGTTGAGCTCCTCCGT	A	5705.8	TTGCCGTTGAGCTCCTCCT	CA	CA	CA	CA	CA	4
CS2001300800003_425		CGT	ATATAGGATGCACGGCTGCGGCG	ATATAGCGGTCCAGGAGCGCAGG	125	60	50	R	6108	AATCTTTGCCGTCATAGGCG	A	6396.2	AATCTTTGCCGTCATAGGCGT	T	6734.4	AATCTTTGCCGTCATAGGCGAG	AT	AT	AT	AT	AT	4
CS2001300800008_161		ACT	ATATAGAGGTATTTCAGCACCGCCG	ATATAGCGTGTCGTCCACGTAGCC	90	60	76.5	R	5172.4	GTACCGGGGCTCCCCGA	C	6104	GTACCGGGGCTCCCCGAGGC	T	5469.6	GTACCGGGGCTCCCCGAA	CT	CT	CT	CT	CT	4
CS200130080000F_611		CGT	ATATAGCGGACACGGCGGCTCAG	ATATAGCAGCAGCGCGTCCTTCC	146	60	66.7	R	5500.6	CCAGGTATCTGCGGAGCC	T	6087	CCAGGTATCTGCGGAGCCAC	G	5773.8	CCAGGTATCTGCGGAGCCC	TG	TG	TG	TG	TG	4
CS2001300800013_674		ACT	ATATACACATGTGACCCATCACCCC	ATATAGCGCTGCCAGGTCAGTGAG	108	60	66.7	R	5460.6	CCTCAGGGTGACCTCACG	G	5733.8	CCTCAGGGTGACCTCACGC	C	6078	CCTCAGGGTGACCTCACGGT	GC	GC	GC	GC	GC	4
CS2001300800017_1502		CGT	ATATACCATCACCGCATCTCTGACC	ATATAAGGCCTGGTCTCCACAAGC	146	60	50	F	6077	GCTTCTACCCTAAGGAGATC	A	6663.4	GCTTCTACCCTAAGGAGATCAC	T	6365.2	GCTTCTACCCTAAGGAGATCT	AT	AT	AT	AT	AT	4
CS2001300800024_554		CGT	ATATAGCGGACACGGCGGCTCAG	ATATATCTCCAGGTATCTGCGGAGC	125	60	66.7	R	5500.6	CCAGGTATCTGCGGAGCC	T	6087	CCAGGTATCTGCGGAGCCAC	G	5773.8	CCAGGTATCTGCGGAGCCC	TG	TG	TG	TG	TG	4
CS2001304400003_223		ACT	ATATAGGTGCAGGCCGCTGCTCC	ATATAGGCCATGCTGATGGAGATGC	97	60	57.9	R	5770.8	GGAGATGCTCTTGTTCCCC	G	6044	GGAGATGCTCTTGTTCCCCC	C	6373.2	GGAGATGCTCTTGTTCCCCGC	GC	GC	GC	GC	GC	4
CS2001305100004_435		ACT	ATATAGTAGAGATCCGGCATGACCT	ATATATGATGTGGTGGATGCTTGCC	99	60	66.7	F	5540.6	CTCGGGAGATGGTGCCAC	A	5837.8	CTCGGGAGATGGTGCCACA	G	6143	CTCGGGAGATGGTGCCACGC	AG	AG	AG	AG	AG	4
CS2001307100001_107		ACT	ATATAGGATGGTGGCTCTGTGGATC	ATATAAGCCCCTGGGGTGCTCAGC	93	60	57.9	R	5726.8	CACCAGGGTCACCATCACA	C	6329.2	CACCAGGGTCACCATCACAGC	T	6024	CACCAGGGTCACCATCACAA	CT	CT	CT	CT	CT	4
CS2001307100004_465		ACT	ATATAGGTGCGGTACGTGACCAGA	ATATAGTACTCGGCGTCCGGCCG	122	60	76.5	F	5301.4	GGGACGAGTACCGGGCG	G	5918.8	GGGACGAGTACCGGGCGGT	C	5574.6	GGGACGAGTACCGGGCGC	GC	GC	GC	GC	GC	4
CS2001307900001_194		ACT	ATATAGGATGTGTTTGGCCAAAGGAG	ATATAATAATCAGTGCTTTGGCTTCCA	90	58	45	F	6199	TTTGGCCAAAGGAGAAAGCA	A	6496.2	TTTGGCCAAAGGAGAAAGCAA	G	6816.4	TTTGGCCAAAGGAGAAAGCAGT	AG	AG	AG	AG	AG	4
CS2001311000001_296		CGT	ATATAGGTGCGGTTCCTGGACAGA	ATATAGTACTCGGCGTCCGGCCG	122	60	66.7	F	5589.6	ACAGCGACTGGGGCGAGT	A	6176	ACAGCGACTGGGGCGAGTAC	T	5877.8	ACAGCGACTGGGGCGAGTT	AT	AT	AT	AT	AT	4
CS2001311000002_664		ACT	ATATATCCACAGGCCTGATCCAGAA	ATATACCATTCTACTGTGATAGG	145	58	52.6	F	5772.8	TCTACACCTGCCAAGTGGA	T	6061	TCTACACCTGCCAAGTGGAT	G	6375.2	TCTACACCTGCCAAGTGGAGC	TG	TG	TG	TG	TG	4
CS2001315600002_1764		CGT	ATATAGGATCCGGCACCAGGCCA	ATATACGAAGAGCAGCAAGTTGCGG	106	60	76.5	R	5181.4	ACCGAGGCCGCAGTCGC	T	5782.8	ACCGAGGCCGCAGTCGCAT	G	5454.6	ACCGAGGCCGCAGTCGCC	TG	TG	TG	TG	TG	4
CS2001321300001_373		ACT	ATATAGGTCGCCTCTCACTGGACC	ATATATCCTCTGACTCGGCGCCTT	126	58	52.6	F	5972.8	GGAATCTGGAGGGAGGATT	A	6270	GGAATCTGGAGGGAGGATTA	G	6590.2	GGAATCTGGAGGGAGGATTGT	AG	AG	AG	AG	AG	4
CS2001321800002_541		ACT	ATATACTGGCCGAACTGGACAGGT	ATATATGCATCAGCTCTGTGATGGC	129	58	61.1	R	5413.6	CACCAAGTCCGCCACTGA	G	5686.8	CACCAAGTCCGCCACTGAC	C	6040	CACCAAGTCCGCCACTGAGA	GC	GC	GC	GC	GC	4
CS2001323800004_1009		ACT	ATATACTTGTCAGAGTGGCTCATGAC	ATATACACCAGGCAGTGGCCAAGG	130	60	57.9	F	5837.8	TCTTACAGAGGACAGGGCC	A	6135	TCTTACAGAGGACAGGGCCA	G	6769.4	TCTTACAGAGGACAGGGCCGGC	AG	AG	AG	AG	AG	4
CS2001335800001_390		ACT	ATATAGGTCCGAGTGGTGACTCGG	ATATACAATGAAGGTGGCGTGAGCC	150	60	57.9	R	5681.8	TCGTCATCCTGGTCTCCCT	C	6284.2	TCGTCATCCTGGTCTCCCTGC	A	5970	TCGTCATCCTGGTCTCCCTT	CA	CA	CA	CA	CA	4
CS2001335800002_244		ACT	ATATAGGTCCGAGTGGTGACTCGG	ATATACAATGAAGGTGGCGTGAGCC	150	60	57.9	R	5681.8	TCGTCATCCTGGTCTCCCT	C	6284.2	TCGTCATCCTGGTCTCCCTGC	A	5970	TCGTCATCCTGGTCTCCCTT	CA	CA	CA	CA	CA	4
CS2001335800002_458		ACT	ATATAGCTGCTGGCTGATCTGGCC	ATATAAGCCGCACACTGGTCATGG	181	58	52.6	R	5754.8	TTTGCCGTCAAAGTGTCCC	C	6357.2	TTTGCCGTCAAAGTGTCCCGC	T	6052	TTTGCCGTCAAAGTGTCCCA	CT	CT	CT	CT	CT	4
CS2001337000001_147		ACT	ATATAGGAGGCCGTGCTTCGTGC	ATATAGGTCTAGCTCCAGGAGGCG	90	60	50	R	6108	TTCTGAGGACCGCTCATTGA	C	6710.4	TTCTGAGGACCGCTCATTGAGC	T	6405.2	TTCTGAGGACCGCTCATTGAA	CT	CT	CT	CT	CT	4
CS2001349700001_285		ACT	ATATAACCGCCGGCAGTTCCGCG	ATATACTGGCCGTCCTTCTGGTAGA	117	60	57.9	F	5739.8	CTTCACTGTGGACAGCTCC	A	6037	CTTCACTGTGGACAGCTCCA	G	6357.2	CTTCACTGTGGACAGCTCCGT	AG	AG	AG	AG	AG	4
CS2001363600001_913		ACT	ATATAGTCTCCTTAGGCCGAGGCC	ATATAAGGAACTCTACCAACCGTGC	98	60	50	F	5939	CGATCACCATCTCCTCTCTT	A	6236.2	CGATCACCATCTCCTCTCTTA	G	6541.4	CGATCACCATCTCCTCTCTTGC	AG	AG	AG	AG	AG	4
CS2001364900001_48		ACT	ATATATAGGAGGCCCCAGAGGAAAG	ATATAGGCACGGCCAGCAGGAGG	91	60	66.7	R	5478.6	TGCCACAGCCAGCAGCAG	G	5751.8	TGCCACAGCCAGCAGCAGC	C	6081	TGCCACAGCCAGCAGCAGGC	GC	GC	GC	GC	GC	4
CS2001370900001_2306		CGT	ATATAGTGGCTACACACTTGTAAGGA	ATATAACACGTCACTTCTCTACATCC	123	60	50	F	6233	CCAAGACATAGAAGAGGGGA	A	6819.4	CCAAGACATAGAAGAGGGGAAC	T	6521.2	CCAAGACATAGAAGAGGGGAT	AT	AT	AT	AT	AT	4
CS2001402700001_7881		CGT	ATATAGGAGCAGAACGAGATCCGC	ATATACTCCTTGAGCTCGCTGAGCT	104	60	57.9	F	5717.8	CATCCTCCAGGACAAGCTC	A	6344.2	CATCCTCCAGGACAAGCTCAG	T	6006	CATCCTCCAGGACAAGCTCT	AT	AT	AT	AT	AT	4
CS2001406800001_259		ACT	ATATACCTGCTGCTGGCGGACTTG	ATATAACCGAGTCGCAAGGCGCC	119	58	70.6	R	5214.4	CAGCCACAGGCCGGGAA	C	5816.8	CAGCCACAGGCCGGGAAGC	T	5511.6	CAGCCACAGGCCGGGAAA	CT	CT	CT	CT	CT	4
CS2001435200001_418		ACT	ATATAGTGATTGTGGAAAAGGTCTCAG	ATATAGCCACAGTGATGTCGGATGG	93	60	50	F	6126	GAAAAGGTCTCAGGCTCTCA	T	6414.2	GAAAAGGTCTCAGGCTCTCAT	G	6752.4	GAAAAGGTCTCAGGCTCTCAGA	TG	TG	TG	TG	TG	4
CS2001450800001_410		ACT	ATATAAACTCACTTCTTCCTTGTGCTA	ATATAACAGCTTTCACTATTGTCAGTC	131	58	45	F	6034	GGCTTTCATTTTGCCTCACA	A	6331.2	GGCTTTCATTTTGCCTCACAA	G	6989.6	GGCTTTCATTTTGCCTCACAGGA	AG	AG	AG	AG	AG	4
CS2003511700001_128		ACT	ATATACGATTCCTGTGGCTTTGGCC	ATATAGGTGACAATTGTCTTGATGAGG	109	60	57.9	R	5770.8	GTGTCATCCTGGACCTTGC	C	6726.4	GTGTCATCCTGGACCTTGCGGA	T	6068	GTGTCATCCTGGACCTTGCA	CT	CT	CT	CT	CT	4
CS2000018400004_398		ACT	ATATACAGCCGATGTGTCCTCGCC	ATATAATTCTTGACCAACTCCACGGT	119	60	50	R	6072	TTGCTGCTCTTCCTGTGTGT	C	6698.4	TTGCTGCTCTTCCTGTGTGTGA	T	6369.2	TTGCTGCTCTTCCTGTGTGTA	CT	CT	CT	NEG	CT	3
CS2000020200002_657		ACT	ATATACATAGGAGAGGAGGTCCTGG	ATATAGAGCCGTCAGAGGACAGGC	136	60	57.9	R	5837.8	ATCTGGACAGCTCCAGGAG	C	7757	ATCTGGACAGCTCCAGGAGGGGGGC	T	6135	ATCTGGACAGCTCCAGGAGA	CT	NEG	CT	CT	CT	3
CS2000020200002_795		ACG	ATATACCGGAAGCCACCACTGCAG	ATATAACAAGGGGCTGCAAGAGGAC	112	60	66.7	R	5660.6	AGAGGACGGTGGTGCTGG	A	6262	AGAGGACGGTGGTGCTGGTA	G	5933.8	AGAGGACGGTGGTGCTGGC	AG	AG	AG	NEG	AG	3
CS2000034500004_516		ACG	ATATACCAGCAGACGCTGGTGTCT	ATATATGAGTGCCTGGTCCAGACTT	96	58	52.6	R	5665.8	GTCACCACGTTCTCCTTTC	A	6283.2	GTCACCACGTTCTCCTTTCTG	G	5939	GTCACCACGTTCTCCTTTCC	AG	AG	NEG	AG	AG	3
CS2000053300001_175		ACG	ATATACAGCAGCCATGTCAGCGGA	ATATATTTCCTTCTCTGGGACCCCG	94	60	50	F	6273	GGATGAGCCGGAGAAAAAGA	C	6546.2	GGATGAGCCGGAGAAAAAGAC	T	6850.4	GGATGAGCCGGAGAAAAAGATC	CT	CT	T	CT	CT	3
CS2000104200001_1729		ACG	ATATATCCGTGGATAACGGAGAGGA	ATATAATGGTGTTATACAACCAACAGC	91	60	50	F	5988	GCAGTATTCCCACCTCACTT	C	6261.2	GCAGTATTCCCACCTCACTTC	T	6605.4	GCAGTATTCCCACCTCACTTTG	CT	CT	CT	C	CT	3
CS2000129600001_1471		ACT	ATATAAGGTCCAGGTAAAGGACACTT	ATATAGAAAATTGGCTTCTGGAAGAGG	120	58	45	R	6083	ATATCCAGTTGGTCTCCAGT	C	7038.6	ATATCCAGTTGGTCTCCAGTGGA	T	6380.2	ATATCCAGTTGGTCTCCAGTA	CT	CT	NEG	CT	CT	3
CS2000134100001_575		ACG	ATATAGCGTGATGAGCGCGGCGT	ATATAGGCGAAGCCATAGGAGCCG	90	60	66.7	F	5420.6	TCTACACGGTCCGGCACC	C	5693.8	TCTACACGGTCCGGCACCC	T	6038	TCTACACGGTCCGGCACCTG	CT	C	CT	CT	CT	3
CS2000154300001_1079		ACT	ATATAGGTGGCCTGGACCGCTGC	ATATACACCACAGCGCTGGCTGG	95	60	66.7	R	5438.6	CATCAGCCAGCCAGCCAG	C	6370.2	CATCAGCCAGCCAGCCAGGGC	T	5735.8	CATCAGCCAGCCAGCCAGA	CT	CT	CT	NEG	CT	3
CS2000176900001_1229		ACG	ATATACGACACCTGGTATGCGGCC	ATATATTAGCGATGGTTTTCCGAACC	127	60	50	R	6126	CAGAATGGAGGTCACCTTCA	A	6743.4	CAGAATGGAGGTCACCTTCATG	G	6399.2	CAGAATGGAGGTCACCTTCAC	AG	AG	AG	AG	G	3
CS2000177800002_106		ACG	ATATAGCGTCTTGCCTTGCCTAGAA	ATATAAGCGCGGCGACAGAGCGA	127	60	50	F	6037	CCTAGAATTGCCTACCTACG	C	6310.2	CCTAGAATTGCCTACCTACGC	T	6654.4	CCTAGAATTGCCTACCTACGTG	CT	CT	CT	NEG	CT	3
CS2000288200001_809		ACT	ATATAGAAGGAGAATCCAGCACGGC	ATATATGGAGGCAAAGGAGGAGCC	157	58	45	R	6301	TGTAGTTGAAGAGAAGGTGG	C	6927.4	TGTAGTTGAAGAGAAGGTGGGA	T	6598.2	TGTAGTTGAAGAGAAGGTGGA	CT	CT	CT	CT	C	3
CS2000327600002_549		ACT	ATATACAGCCTGTTAGTCATGTGACT	ATATATCAGGTTTAGACAAAGGCTCAA	126	58	45	R	6168	AGTCAGAAACTGGCAAGACA	C	6785.4	AGTCAGAAACTGGCAAGACAGT	T	6465.2	AGTCAGAAACTGGCAAGACAA	CT	CT	CT	CT	T	3
CS2000348000001_262		ACT	ATATACAGCGCCTGCCTCCTCGG	ATATAGGCACTTACTCAGAACCAGG	159	60	76.5	F	5052.4	CCCGCCTCCCTCGAGCA	G	5654.8	CCCGCCTCCCTCGAGCAGC	C	5325.6	CCCGCCTCCCTCGAGCAC	GC	C	GC	GC	GC	3
CS2000488000001_1207		ACT	ATATACCGCCTGTGCTGGACGCC	ATATAGTAGGTGACACCGTCCTGCT	91	60	66.7	R	5460.6	GAGACCACCTGCTGCTGC	C	6078	GAGACCACCTGCTGCTGCGT	T	5757.8	GAGACCACCTGCTGCTGCA	CT	C	CT	CT	CT	3
CS2000493900001_472		ACT	ATATAGCAGGTGTTGCTGCCTCGC	ATATACCAGGCCAGGCTCAGACCA	92	60	76.5	R	5043.4	TTCCCGCGGTCCCCCAC	G	5316.6	TTCCCGCGGTCCCCCACC	C	5660.8	TTCCCGCGGTCCCCCACGT	GC	GC	GC	GC	G	3
CS2000501300002_747		ACT	ATATAGGAGGACAAGGAGGAGAACC	ATATAGGCTGCTGCCTCGTCCAGA	98	60	66.7	F	5460.6	GCACTGGTTCAGCCCAGC	A	5757.8	GCACTGGTTCAGCCCAGCA	G	6063	GCACTGGTTCAGCCCAGCGC	AG	AG	A	AG	AG	3
CS2000574100002_664		ACT	ATATACCACGTGAGCGGCAGTGAG	ATATAGGCGGCTGTCGCACAGCG	108	60	57.9	F	5699.8	ACTCATCTCGGTCTCGCAC	A	5997	ACTCATCTCGGTCTCGCACA	G	6302.2	ACTCATCTCGGTCTCGCACGC	AG	AG	AG	AG	G	3
CS2000590300001_310		CGT	ATATAGCCTACCAGCGCTTCCATG	ATATAGGTCACGGTCTCGGAGCGA	151	60	57.9	R	5828.8	ATGCTGCGGAACATCTCGG	T	6415.2	ATGCTGCGGAACATCTCGGAC	G	6102	ATGCTGCGGAACATCTCGGC	TG	TG	TG	TG	T	3
CS2000605600001_334		ACT	ATATAGCAAGCCTCCAGCTCTTACA	ATATATTCAGAAATATAGGCCATCAGG	142	60	50	F	6224	ATGCAGAAGCCAAGTGGGAA	A	6521.2	ATGCAGAAGCCAAGTGGGAAA	G	6826.4	ATGCAGAAGCCAAGTGGGAAGC	AG	AG	AG	A	AG	3
CS2000610400001_1211		CGT	ATATAGCTACAGAATGGTCTAACTGTT	ATATAATGAGATGTTATTTGCAGCTCTA	92	54	35	F	6131	TAATAATCCATTGGCTGTGA	C	6404.2	TAATAATCCATTGGCTGTGAC	A	6732.4	TAATAATCCATTGGCTGTGAAT	CA	CA	CA	A	CA	3
CS2000679900001_291		ACT	ATATACTGATTGATCGTGCCTTCAGC	ATATAAGCTCCAGCACGTTCAGCC	96	60	57.9	F	5739.8	CGTGCCTTCAGCAGATTCC	A	6037	CGTGCCTTCAGCAGATTCCA	G	6342.2	CGTGCCTTCAGCAGATTCCGC	AG	AG	AG	G	AG	3
CS2000715200001_1190		ACT	ATATAACCGGAATGGCACTGCAAGT	ATATATGGTACTGCCTGGAATCAGG	122	60	66.7	F	5571.6	GCTGGGCTTGGCAGACTG	A	5868.8	GCTGGGCTTGGCAGACTGA	G	6174	GCTGGGCTTGGCAGACTGGC	AG	AG	AG	AG	G	3
CS2000715200001_616		ACT	ATATACCTCTGACAGCCGATGTAGT	ATATAAGGTAGTCCTCACAGTTGCC	138	60	66.7	F	5509.6	CCCTGTGGACCAGCAGGA	T	5797.8	CCCTGTGGACCAGCAGGAT	G	6465.2	CCCTGTGGACCAGCAGGAGGA	TG	TG	TG	TG	G	3
CS2000733500001_367		ACT	ATATATGTGAGGAAAAAGTGGAAGAGA	ATATAGTCAGCCAAGGAGAGCTTGG	124	54	35	R	6051	TGACAAATTCTTCAGATCCT	C	6677.4	TGACAAATTCTTCAGATCCTGA	T	6348.2	TGACAAATTCTTCAGATCCTA	CT	CT	CT	CT	C	3
CS2000760100001_934		CGT	ATATATGCAGCAGCTCCACCAGCA	ATATATGGTAGTCGGCCTGGATCC	98	60	50	F	6135	GACGTACCTGAAACGGTACA	C	6408.2	GACGTACCTGAAACGGTACAC	A	6721.4	GACGTACCTGAAACGGTACAAC	CA	CA	CA	NEG	CA	3
CS2000878700001_318		ACT	ATATACCGCGTCCTGCACCAGCT	ATATACGAACTTGGCGTACACTGCC	123	60	50	F	6215	ATCAACGTGGAGGAAGTGCA	T	6503.2	ATCAACGTGGAGGAAGTGCAT	G	7146.6	ATCAACGTGGAGGAAGTGCAGGC	TG	TG	NEG	TG	TG	3
CS2001057300001_160		ACT	ATATAGGCCTCCATTGCTGTGGCT	ATATAGAGGCAGGATCTCCAGGAAG	91	60	57.9	F	5699.8	CTTGACTCTGACAGCCCCT	A	5997	CTTGACTCTGACAGCCCCTA	G	6302.2	CTTGACTCTGACAGCCCCTGC	AG	AG	AG	AG	A	3
CS2001126600001_732		ACT	ATATAAGTGCACTCGCCAGGAAGTT	ATATAACCAAACACCAGAGGTCCGA	163	58	52.6	F	5812.8	TGATAGGAATCTGCCCACG	A	6110	TGATAGGAATCTGCCCACGA	G	6430.2	TGATAGGAATCTGCCCACGGT	AG	AG	G	AG	AG	3
CS2001195100001_709		ACT	ATATAGTTTCTGCTTCGTGCCTTACA	ATATATCGTGTCCGACGTGAAATAGT	187	60	50	R	6237	TGCAGAGAGTGATTGGGTAC	C	6854.4	TGCAGAGAGTGATTGGGTACGT	T	6534.2	TGCAGAGAGTGATTGGGTACA	CT	CT	CT	T	CT	3
CS2001209800001_256		ACT	ATATAGGCTACAGGAATGGCTACGC	ATATACCAGCTCATCCAGATCAGCC	113	60	57.9	R	5859.8	TGGGACAGCTGGTTGACCT	C	6815.4	TGGGACAGCTGGTTGACCTGGA	A	6148	TGGGACAGCTGGTTGACCTT	CA	CA	CA	CA	A	3
CS2001300800010_258		ACT	ATATACGCCGTCGGCTACGTGGA	ATATAAATACTCCAGCCCCTCCTGC	120	60	66.7	R	5371.6	TCCTGCTCCATCCACGGC	C	5974	TCCTGCTCCATCCACGGCGC	T	5668.8	TCCTGCTCCATCCACGGCA	CT	CT	CT	T	CT	3
CS2001301400005_416		CGT	ATATACCAAGTGCAAGTAACAGC	ATATAGGAGCTGTGGAGCTAGGTGA	90	60	50	F	6028	CATCAGCTTTCATCCGGATC	C	6301.2	CATCAGCTTTCATCCGGATCC	A	6654.4	CATCAGCTTTCATCCGGATCAG	CA	CA	CA	CA	NEG	3
CS2001307100001_377		ACT	ATATAGCCGGCCGCCGAGTACTG	ATATATCGCCGCTGCAAGGATGTG	128	58	61.1	R	5426.6	TGTCTGCACACCGTGTCC	C	6029	TGTCTGCACACCGTGTCCGC	T	5723.8	TGTCTGCACACCGTGTCCA	CT	CT	C	CT	CT	3
CS2001307100004_516		CGT	ATATACGGCCGGACGCCGAGTAC	ATATATGTCTGCACACCGTGTCCG	90	60	57.9	F	5855.8	CTGGAACAGCCAGAAGGAC	A	6457.2	CTGGAACAGCCAGAAGGACAT	T	6144	CTGGAACAGCCAGAAGGACT	AT	AT	AT	AT	A	3
CS2001307100007_298		ACT	ATATAGGTGCGGTACGTGACCAGA	ATATACAGTACTCGGCGGCCGGC	124	60	66.7	F	5540.6	GCTTCGACAGCGACTGGG	A	5837.8	GCTTCGACAGCGACTGGGA	G	6143	GCTTCGACAGCGACTGGGGC	AG	AG	AG	A	AG	3
CS2001307900001_224		ACT	ATATAGGATGTGTTTGGCCAAAGGAG	ATATACCACCATTTGCTGTTGATCTGA	120	58	45	R	6083	AATCAGTGCTTTGGCTTCCA	G	6356.2	AATCAGTGCTTTGGCTTCCAC	C	7038.6	AATCAGTGCTTTGGCTTCCAGGA	GC	GC	C	GC	GC	3
CS2001311000001_684		ACT	ATATATCCACAGGCCTGATCCAGAA	ATATACCATTCTACTGTGATAGG	145	58	52.6	F	5772.8	TCTACACCTGCCAAGTGGA	T	6061	TCTACACCTGCCAAGTGGAT	G	6375.2	TCTACACCTGCCAAGTGGAGC	TG	TG	TG	TG	NEG	3
CS2001311000002_270		ACT	ATATAGGTGCGGTTGCTGGACAGA	ATATAGTACTCGGCGGACGGCCG	122	60	66.7	F	5540.6	GCTTCGACAGCGACTGGG	A	5837.8	GCTTCGACAGCGACTGGGA	G	6143	GCTTCGACAGCGACTGGGGC	AG	AG	AG	G	AG	3
CS2001333000003_594		CGT	ATATACTGGTGGAGAGGCTGGGCC	ATATAGCTCGAGAGGCGCAGGCC	109	58	70.6	F	5147.4	GATGGACCGGCTCTCCC	C	5420.6	GATGGACCGGCTCTCCCC	A	5773.8	GATGGACCGGCTCTCCCAG	CA	CA	CA	NEG	CA	3
CS2001333000003_785		ACT	ATATATGACAATGACTCCGAGGCCA	ATATACGGCCTCCGATGAACTCGC	100	60	66.7	F	5402.6	CTGGCCCTCTACCTGCTG	T	5690.8	CTGGCCCTCTACCTGCTGT	G	6005	CTGGCCCTCTACCTGCTGGC	TG	TG	G	TG	TG	3
CS2001350400002_418		ACT	ATATATGGCAACTGCAGTTTGGAGAA	ATATAGGCGGCTGGCGTACAGCC	102	58	61.1	F	5453.6	AACAGCTACCGCCTGCAG	T	5741.8	AACAGCTACCGCCTGCAGT	G	6056	AACAGCTACCGCCTGCAGGC	TG	G	TG	TG	TG	3
CS2001425500001_399		ACT	ATATAGGCCAGCAAGAGCGGCCG	ATATACGGCAAGGAGCATCTGGCC	102	58	52.6	F	5803.8	ACTACGATGCCCTGTGTGA	G	6406.2	ACTACGATGCCCTGTGTGAGC	C	6077	ACTACGATGCCCTGTGTGAC	GC	GC	GC	G	GC	3
CS2002479800001_544		CGT	ATATACCAGCACTACATCAACATGCC	ATATAGCGACACTCTTGCCTTCGTC	109	58	52.6	F	5883.8	TCCGTGGGCAAGTTTGAAG	C	6157	TCCGTGGGCAAGTTTGAAGC	A	6485.2	TCCGTGGGCAAGTTTGAAGAT	CA	C	CA	CA	CA	3
CS2000018400008_310		CGT	ATATAGGCTCTTCGACACCAAGGAC	ATATACAAGACGATGGCATGAGGCC	105	60	57.9	R	5895.8	ACAGGAGGCGAGGACACAT	T	6522.2	ACAGGAGGCGAGGACACATAG	G	6169	ACAGGAGGCGAGGACACATC	TG	G	G	TG	TG	2
CS2000054900001_456		ACT	ATATAATTTTCCAAGATAGCTTCCAAGA	ATATAAGGTCCAGTCCATCAAAGCC	106	60	50	F	6055	CAAGATAGCTTCCAAGACCC	A	6352.2	CAAGATAGCTTCCAAGACCCA	G	7010.6	CAAGATAGCTTCCAAGACCCGGA	AG	AG	AG	NEG	NEG	2
CS2000058700002_976		ACG	ATATATGAAGCCGGAGGCTTGGCT	ATATACCCGCACAGGTTTTGGGTAG	109	58	61.1	R	5502.6	TGGCACACCAGCAGCAGA	A	6120	TGGCACACCAGCAGCAGATG	G	5775.8	TGGCACACCAGCAGCAGAC	AG	AG	G	AG	NEG	2
CS2000068700001_485		ACG	ATATACCACGTGCTGCTGCTGGTG	ATATATGTATCTCTCAGCTCCTGCC	114	60	57.9	R	5819.8	CGCATCCTGCTTGGTGAAG	A	6437.2	CGCATCCTGCTTGGTGAAGTG	G	6093	CGCATCCTGCTTGGTGAAGC	AG	AG	AG	NEG	NEG	2
CS2000088400004_550		ACG	ATATAGGCCAGAAGCTGCAGCTGC	ATATATGGTCCTCATCCTTGAAAGAG	126	58	61.1	R	5377.6	GCCTCTTTCTCACTGGCC	A	6299.2	GCCTCTTTCTCACTGGCCTTG	G	5650.8	GCCTCTTTCTCACTGGCCC	AG	AG	G	AG	G	2
CS2000088400007_1687		CGT	ATATAGCTGAATCTGCACAGGCTGC	ATATATCACATGTTCCTGATAGCTCTT	110	60	50	F	6144	ACAGGCTGCAGCAAAAATGC	A	6770.4	ACAGGCTGCAGCAAAAATGCAG	T	6432.2	ACAGGCTGCAGCAAAAATGCT	AT	NEG	AT	AT	NEG	2
CS2000171400001_218		ACG	ATATACCTGGCGCAGGCAGTTACT	ATATATGGAATTCTGGAGACTGCAAC	104	60	57.9	F	5868.8	AGCTGGAGTAGACTGTGCC	C	6142	AGCTGGAGTAGACTGTGCCC	T	6750.4	AGCTGGAGTAGACTGTGCCTTC	CT	T	CT	T	CT	2
CS2000360700001_448		ACT	ATATACACTCTACTCTGTTCCTGAGC	ATATATGACACCAACTTGTATATGGTT	125	58	45	F	6003	CTCATCTCCGACATTATTGC	A	6300.2	CTCATCTCCGACATTATTGCA	G	6629.4	CTCATCTCCGACATTATTGCGA	AG	G	AG	G	AG	2
CS2000480700001_2279		ACT	ATATAGGAGGAGGCCAAGGCCGC	ATATATGGCAGCAGCTGGAGGCC	116	60	66.7	F	5549.6	CAGAGGTACCGGCTGAGC	A	5846.8	CAGAGGTACCGGCTGAGCA	G	6152	CAGAGGTACCGGCTGAGCGC	AG	A	A	AG	AG	2
CS2000522800001_453		ACT	ATATACATTCCTGGAGAGCCTGGTT	ATATAAGTCCAGTCTCTTGCCTGAG	124	60	50	F	6073	GCCAAACCTGCGAACAAACA	G	7028.6	GCCAAACCTGCGAACAAACAGGA	C	6346.2	GCCAAACCTGCGAACAAACAC	GC	NEG	GC	GC	NEG	2
CS2000574300001_1192		ACT	ATATACGTCATCACGGCCGCGGT	ATATACTCCTCCGTGTCTGTGTCCT	119	60	57.9	F	5846.8	CAAAGACCAGTTGGCAGGC	A	6144	CAAAGACCAGTTGGCAGGCA	G	6464.2	CAAAGACCAGTTGGCAGGCGT	AG	AG	G	G	AG	2
CS2000613600001_354		ACT	ATATACCACCTCGGCAACTATCTGG	ATATATCTGCCGGAGGATGGTTGG	141	60	57.9	F	5948.8	TGGGTGAGGTTACAGGACG	A	6246	TGGGTGAGGTTACAGGACGA	G	6880.4	TGGGTGAGGTTACAGGACGGGC	AG	AG	A	A	AG	2
CS2000629000001_862		ACT	ATATAGGCTCAGGCTGCGGACGT	ATATAGAATCTTGTCGGCTGTGGCC	117	60	50	F	6068	TATTGTCCCACTGCACTGGA	T	6356.2	TATTGTCCCACTGCACTGGAT	G	6670.4	TATTGTCCCACTGCACTGGAGC	TG	TG	T	T	TG	2
CS2000660700001_630		ACT	ATATACCTTGCACCAGGATCTGCAC	ATATAAATGTGCTCCATGGCTGTCC	90	60	57.9	F	5717.8	CCCTTCAGGCCCAGCAATA	A	6015	CCCTTCAGGCCCAGCAATAA	G	6320.2	CCCTTCAGGCCCAGCAATAGC	AG	AG	AG	G	G	2
CS2000722900001_35		CGT	ATATATGGCGACGCCCGTCGGGTG	ATATAAGCTGGTGGATCAGTTCCTC	116	58	70.6	R	5045.4	ACACCGACCCTGACCCC	T	5631.8	ACACCGACCCTGACCCCAC	G	5318.6	ACACCGACCCTGACCCCC	TG	NEG	TG	TG	G	2
CS2001240800001_857		ACT	ATATACCTGGTTTGGAGCAGATTCAA	ATATAGCAGAATGTTCAAAGAGAATGAC	90	50	25	F	6108	TAAACAAATTGTTCCTGAAA	A	6405.2	TAAACAAATTGTTCCTGAAAA	G	6725.4	TAAACAAATTGTTCCTGAAAGT	AG	AG	G	G	AG	2
CS200130040000F_461		ACT	ATATAGGTAGCGTGACCGTGGTCT	ATATAAGGTAGCTGCTGGCCGCG	120	58	52.6	R	5856.8	CTGTTGCTCTGTTTGGAGG	G	6130	CTGTTGCTCTGTTTGGAGGC	C	6459.2	CTGTTGCTCTGTTTGGAGGGC	G	GC	G	GC	GC	2
CS2001300800008_234		ACT	ATATACCGGTACCTGGAAGTCGGC	ATATACCGCGGCTCCATCCTCGG	95	58	70.6	F	5156.4	GTTCGACAGCGACGCCC	G	6112	GTTCGACAGCGACGCCCGGA	C	5429.6	GTTCGACAGCGACGCCCC	GC	C	GC	GC	C	2
CS2001300800008_257		ACT	ATATACCGGTACCTGGAAGTCGGC	ATATATCCGATCCCAATACTCCGGC	138	60	76.5	F	5301.4	CGAGGATGGAGCCGCGG	A	5598.6	CGAGGATGGAGCCGCGGA	G	5903.8	CGAGGATGGAGCCGCGGGC	AG	A	NEG	AG	AG	2
CS200130080001F_119		ACT	ATATACCCACTCCCTGAGGTATTTC	ATATATCCACGTAGCCGACGGCG	92	60	50	F	6068	CCTGAGGTATTTCTACACCG	G	6670.4	CCTGAGGTATTTCTACACCGGC	C	6341.2	CCTGAGGTATTTCTACACCGC	GC	C	GC	GC	NEG	2
CS2001300800022_137		ACT	ATATACCCACTCCCTGAGGTATTTC	ATATATCCACGTAGCCGACGGCG	92	60	50	F	6068	CCTGAGGTATTTCTACACCG	G	6670.4	CCTGAGGTATTTCTACACCGGC	C	6341.2	CCTGAGGTATTTCTACACCGC	GC	C	GC	GC	C	2
CS2001311000002_214		ACT	ATATAGAGTGTCATTTCTTCAACGG	ATATATCGCTGTCGAAGCGCACGT	99	58	70.6	F	5267.4	ACCGAGCGGGTGCGGTT	G	5869.8	ACCGAGCGGGTGCGGTTGC	C	5540.6	ACCGAGCGGGTGCGGTTC	GC	GC	C	C	GC	2
CS2001330700002_10011		ACT	ATATAGGCCTCTCCTGGACAGTCC	ATATAGCCACAGGCACCACGCGG	102	60	50	F	6108	AGGGTGAATTCGACTCCTTC	A	6405.2	AGGGTGAATTCGACTCCTTCA	G	6725.4	AGGGTGAATTCGACTCCTTCGT	AG	AG	G	AG	G	2
CS2001359700001_307		ACT	ATATACCGAGGCCGAAGCCGAGG	ATATAGCGCCTGAAAGCCGCCGG	115	60	66.7	F	5531.6	CCTGTGAGCGGCTGCTGA	A	5828.8	CCTGTGAGCGGCTGCTGAA	G	6134	CCTGTGAGCGGCTGCTGAGC	AG	AG	AG	G	G	2
CS2001431500001_303		ACT	ATATAAGGAGCTAAGGATGACTCAGA	ATATATCCTAAGGAAACTTCATCATCAT	92	56	40	R	6085	CCAAATTATCAAGGTCGTCA	C	6687.4	CCAAATTATCAAGGTCGTCAGC	A	6373.2	CCAAATTATCAAGGTCGTCAT	CA	A	A	CA	CA	2
CS2000015600001_1410		ACG	ATATACCAGATGGCCCTGGAAGATC	ATATATGCCTTCTCCGTAGCCACC	101	60	50	F	6019	CATGTTTCGGTCTATCCCCA	C	6292.2	CATGTTTCGGTCTATCCCCAC	T	6636.4	CATGTTTCGGTCTATCCCCATG	CT	C	CT	C	C	1
CS2000059900002_901		CGT	ATATAACGTGCTGGTGGCCGGCC	ATATATAGGCGGTGACCTTGTGCG	122	58	61.1	F	5475.6	AGCTGCTGCCACTGCTGA	C	5748.8	AGCTGCTGCCACTGCTGAC	A	6062	AGCTGCTGCCACTGCTGAAC	CA	NEG	CA	A	A	1
CS2000120400001_825		ACG	ATATATGGATGTGCTGAACGAGGCC	ATATAGAGTCAGACACACTGAGCATG	98	58	70.6	R	5196.4	CAGGGACCCAGGTGTCC	A	5813.8	CAGGGACCCAGGTGTCCTG	G	5469.6	CAGGGACCCAGGTGTCCC	AG	G	G	G	AG	1
CS2000313400001_155		ACT	ATATACGAAGACCACCTCCTGCCA	ATATAACACCTCTCCTTCAGGAAAGT	98	60	50	R	6188	GCAGATGATGTCGATGGCTT	G	6461.2	GCAGATGATGTCGATGGCTTC	C	6805.4	GCAGATGATGTCGATGGCTTGT	GC	G	G	GC	G	1
CS2000343200001_322		ACT	ATATAGGAGACCGCGGTGGCTGC	ATATAAGGCGGCCACTAGCGTCC	93	60	50	R	6202	AAGAGGAGAAGAAGCCCCAA	C	6804.4	AAGAGGAGAAGAAGCCCCAAGC	T	6499.2	AAGAGGAGAAGAAGCCCCAAA	CT	C	CT	C	C	1
CS2000360000001_321		ACT	ATATAGAAGCCACGAGGCACTCGC	ATATAGGCTGCTGATATTCCAGGCC	93	58	52.6	R	5821.8	ATAGCCCACAGTCTGGGAA	C	6424.2	ATAGCCCACAGTCTGGGAAGC	T	6119	ATAGCCCACAGTCTGGGAAA	CT	C	C	C	CT	1
CS2000362600002_178		ACT	ATATAAGATGGCTGAACCTGCAGGA	ATATATGGCAGTGTCGGCAACAAAG	101	54	35	F	6149	AATTAATGTCTGACAACGGA	A	6446.2	AATTAATGTCTGACAACGGAA	G	6766.4	AATTAATGTCTGACAACGGAGT	AG	G	G	G	AG	1
CS2000398600001_314		ACT	ATATAGTCCACATGGAACTTGAGGAG	ATATATAGCGAATGGTCAGCCAGCT	90	60	57.9	F	5837.8	GGTCCCAAGGAAGATGTCC	A	6135	GGTCCCAAGGAAGATGTCCA	G	6455.2	GGTCCCAAGGAAGATGTCCGT	AG	A	A	A	AG	1
CS2000443600001_487		ACT	ATATACCTCACCAACACTTGGCTGG	ATATACAAAGTGTGGCTTGAGCTCAC	90	60	57.9	F	5828.8	CACTTGGCTGGATGACAGC	A	6126	CACTTGGCTGGATGACAGCA	G	6431.2	CACTTGGCTGGATGACAGCGC	AG	A	A	AG	A	1
CS2000456300002_822		ACT	ATATACTAACCGCGGCGTGCGCC	ATATAGGATGCCATTCAGCAGCTCC	112	60	57.9	R	5748.8	GATGCCATTCAGCAGCTCC	C	6366.2	GATGCCATTCAGCAGCTCCGT	T	6046	GATGCCATTCAGCAGCTCCA	CT	T	T	T	CT	1
CS2000572900001_862		ACT	ATATATGGAGTCAGCCATGGCTTGA	ATATATCGATGCTTCAATTTCATTCCAT	101	52	30	F	6142	ATGACACATCAAAGATTGAA	A	6439.2	ATGACACATCAAAGATTGAAA	G	6744.4	ATGACACATCAAAGATTGAAGC	AG	G	G	AG	G	1
CS2000708700001_794		ACT	ATATAGGCACCGTGCCACCAGGA	ATATATCGGTGGAGCACCAGAAGG	146	58	52.6	F	5701.8	ACACCAGGACTCTATCCCA	G	6319.2	ACACCAGGACTCTATCCCAGT	C	5975	ACACCAGGACTCTATCCCAC	GC	C	GC	C	C	1
CS2000742700001_590		CGT	ATATAACCAAATCTGCTACTGGCACA	ATATATAGTCAGCCAAGCAAGCTGG	113	60	50	R	6166	AACTCAGGTGAATGCGCTGA	T	6752.4	AACTCAGGTGAATGCGCTGAAC	G	6439.2	AACTCAGGTGAATGCGCTGAC	TG	G	TG	G	G	1
CS2001300800010_350		ACT	ATATAGGCGCCGTGGATGGAGCA	ATATACTGGTTGTAGTAGCCGCGCA	128	60	50	F	6068	CTTTCCGAGTGTACCTGAAC	A	6365.2	CTTTCCGAGTGTACCTGAACA	G	6670.4	CTTTCCGAGTGTACCTGAACGC	AG	AG	G	G	G	1
CS2001300800013_428		ACT	ATATAATGTACGGCTGCGACGTGG	ATATAGCGGTCCAGGAGCGCAGG	123	58	61.1	F	5466.6	TTTCCTCCGCGGGTACAG	T	5754.8	TTTCCTCCGCGGGTACAGT	G	6069	TTTCCTCCGCGGGTACAGGC	TG	TG	NEG	G	NEG	1
CS2001300800022_462		CGT	ATATAATGTACGGCTGCGACGTGG	ATATAGCGGTCCAGGAGCGCAGG	123	60	50	F	6166	TATGAGCAGTACGGCTACGA	C	6439.2	TATGAGCAGTACGGCTACGAC	A	6792.4	TATGAGCAGTACGGCTACGAAG	CA	NEG	CA	NEG	NEG	1
CS2001300800022_475		CGT	ATATAATGTACGGCTGCGACGTGG	ATATAGCGGTCCAGGAGCGCAGG	123	60	50	F	6175	GCTACGAAGGCAGAGATTAC	C	6448.2	GCTACGAAGGCAGAGATTACC	A	6776.4	GCTACGAAGGCAGAGATTACAT	CA	A	CA	A	A	1
CS2001314100002_719		ACT	ATATACCTGTGGACCTGAAGCTTGT	ATATACCTGCCGGTTGCGGAATGG	134	60	57.9	R	5917.8	GTGAGGAGAGATGCAGTCC	C	6535.2	GTGAGGAGAGATGCAGTCCGT	T	6215	GTGAGGAGAGATGCAGTCCA	CT	T	T	T	CT	1
CS2001372600002_885		ACT	ATATAGTTCCTGCTGGAGTGCAAGA	ATATATCTGCTCCGTCAGCTCCTC	135	58	70.6	R	5298.4	GGCTGTTGGAGGCGCTG	C	6254	GGCTGTTGGAGGCGCTGGGA	A	5586.6	GGCTGTTGGAGGCGCTGT	CA	A	CA	A	A	1
CS2000000200020_920		ACG	ATATACAGACCTCATTCAGCATCAGA	ATATAATGAGGTGTGAGCTCTGGCT	104	58	61.1	R	5404.6	AAGGCCTTCCCACACTCG	A	6310.2	AAGGCCTTCCCACACTCGTTA	G	5677.8	AAGGCCTTCCCACACTCGC	G	G	G	G	G	0
CS2000000200028_546		CGT	ATATAGAGAATTCACACAGGAGAGAAA	ATATAGCAGTGGCTGAAGGCTTTCC	158	56	40	R	6058	TGCATTCATATGGCTTCTCA	T	6644.4	TGCATTCATATGGCTTCTCAAC	G	6331.2	TGCATTCATATGGCTTCTCAC	G	G	G	G	G	0
CS2000000200032_589		ACG	ATATACAGAGCTCAGACCTCCGCA	ATATATGTGGACTCTCTGGTGGATG	131	60	57.9	F	5726.8	CAGCCAGAGCTCCAAACTC	C	6000	CAGCCAGAGCTCCAAACTCC	T	6608.4	CAGCCAGAGCTCCAAACTCTTC	C	C	C	C	C	0
CS2000000400001_999		CGT	ATATACCCAGAACCAGGGTAGGAAG	ATATATATGGGCTCCCTCTGCCTTC	106	60	57.9	R	5712.8	CTGCCTTCTTGCCCTGGTT	T	6314.2	CTGCCTTCTTGCCCTGGTTAT	G	5986	CTGCCTTCTTGCCCTGGTTC	G	G	G	G	G	0
CS2000001800006_505		CGT	ATATAGAGGAGGAAGACGCCAAGAG	ATATAAGCTGCTGTAGTTGGCGCC	95	60	50	R	6001	CTTCTTCTTCAGGTCGTCCT	T	6940.6	CTTCTTCTTCAGGTCGTCCTAAG	G	6274.2	CTTCTTCTTCAGGTCGTCCTC	G	G	G	G	G	0
CS2000001800006_539		ACG	ATATAGAGGAGGAAGACGCCAAGAG	ATATAAGCTGCTGTAGTTGGCGCC	95	58	52.6	F	5821.8	AAGAAGAAGGCCCTGTCCT	C	6095	AAGAAGAAGGCCCTGTCCTC	T	6399.2	AAGAAGAAGGCCCTGTCCTTC	C	C	C	C	C	0
CS200000340000A_456		ACT	ATATAGGTAACGGCTGCGTATAACC	ATATATCGGAACTCCTGTCGGACTA	116	60	57.9	F	5828.8	GCTTTGGCTGGCCAACGAA	A	6126	GCTTTGGCTGGCCAACGAAA	G	6760.4	GCTTTGGCTGGCCAACGAAGGC	G	G	G	G	G	0
CS200000340000E_189		ACT	ATATACCATCGAGGCGGTGAAGCG	ATATAAGCCTCAGCCTGTTCTCGG	135	58	61.1	F	5702.6	CGGGAAGTGGAGGGAGAA	A	5999.8	CGGGAAGTGGAGGGAGAAA	G	6658.2	CGGGAAGTGGAGGGAGAAGGA	G	G	G	G	G	0
CS2000004500005_1129		ACG	ATATACTAGAAACGGCCAAGTCTACC	ATATATCAGGGGTGGCGAGAAAGGG	92	58	61.1	R	5662.6	AGAAAGGGGCAGGCAGGT	A	6584.2	AGAAAGGGGCAGGCAGGTTTG	G	5935.8	AGAAAGGGGCAGGCAGGTC	G	G	G	G	G	0
CS2000005500002_1337		ACT	ATATATCACAAGGACATAGTAGCAGAG	ATATACTGGAGGCACGGTCAGGTC	90	58	61.1	F	5653.6	AGCTGCTGGGGGAGGAAA	A	5950.8	AGCTGCTGGGGGAGGAAAA	G	6280	AGCTGCTGGGGGAGGAAAGA	A	A	A	A	A	0
CS2000005800001_459		ACT	ATATAGACAGTGGCGCTGTTTCTGA	ATATATGGGCTGTGTTAATGCCATG	102	52	52.9	F	5148.4	GGCATTAACACAGCCCA	A	5445.6	GGCATTAACACAGCCCAA	G	5765.8	GGCATTAACACAGCCCAGT	A	A	A	A	A	0
CS2000006700005_396		ACT	ATATACAGCTCTCCTCGTGGCCAT	ATATACACCTCCTCCAGGTGCAGG	111	58	45	R	6145	TTTCAATGTGCTGCTGGTGT	G	6418.2	TTTCAATGTGCTGCTGGTGTC	C	6747.4	TTTCAATGTGCTGCTGGTGTGC	C	C	C	C	C	0
CS2000006800001_181		ACT	ATATACCAACGTGCAAATGGTAGACA	ATATATCCATCCATTATAAGATGATCCA	152	52	30	R	6035	TCCATAGACTATATCTTAAC	G	6308.2	TCCATAGACTATATCTTAACC	C	6652.4	TCCATAGACTATATCTTAACGT	G	G	G	G	G	0
CS2000008900005_419		ACG	ATATACCGAGTGCCACTTGCTGGA	ATATACCTGCAGGAGCCTGAGGCA	109	58	61.1	R	5404.6	CAGCAGCTCTGCCAATCC	A	6326.2	CAGCAGCTCTGCCAATCCTTG	G	5677.8	CAGCAGCTCTGCCAATCCC	G	G	G	G	G	0
CS2000011100001_1303		ACT	ATATAGGCAGGCAGGCAGCACCA	ATATATGGCGCGACTGCTGGCTC	163	60	57.9	R	5899.8	GCGAGAGGCTGTAGTTCGT	C	6831.4	GCGAGAGGCTGTAGTTCGTGGC	T	6197	GCGAGAGGCTGTAGTTCGTA	C	C	C	C	C	0
CS2000014100005_306		ACG	ATATACCTTCTCTCGTCTGCTGTCT	ATATAACAGGTTCCGATCGGAGTAG	110	60	66.7	R	5487.6	CCAGCCAAAGCCAGGAGC	A	6409.2	CCAGCCAAAGCCAGGAGCTTG	G	5760.8	CCAGCCAAAGCCAGGAGCC	G	G	G	G	G	0
CS2000015600001_1205		ACG	ATATAGGGCTGTGCCACACGCGAC	ATATAATGCGAATCTGGTCGAAGGC	94	58	70.6	R	5196.4	GCGTGTGGCACAGCCCA	A	5813.8	GCGTGTGGCACAGCCCATG	G	5469.6	GCGTGTGGCACAGCCCAC	G	G	G	G	G	0
CS2000016000001_1319		ACG	ATATAGGTATGACACTGGAAACGGT	ATATAGGCGGTGTGGTTCGCCTAAA	119	60	50	F	6019	TATTCAGCTTCCCGGCACTT	C	6292.2	TATTCAGCTTCCCGGCACTTC	T	6940.6	TATTCAGCTTCCCGGCACTTTTG	C	C	C	C	C	0
CS2000016700002_197		CGT	ATATAGAGACACTCAAAAAGAAGTTACT	ATATACCGTGCACTGCTATGCGATC	128	60	66.7	R	5393.6	TGCCGCTGCTGCTCTTCC	A	5681.8	TGCCGCTGCTGCTCTTCCT	T	5995	TGCCGCTGCTGCTCTTCCAT	T	T	T	T	T	0
CS2000016700005_1119		CGT	ATATACCAAGATGCTGAACATGAGCT	ATATAAGAAAGGATGCTTTAAGGCTTC	114	58	45	R	6163	AGAGTGATCCTTTTAGCTGG	A	6451.2	AGAGTGATCCTTTTAGCTGGT	T	6764.4	AGAGTGATCCTTTTAGCTGGAT	A	A	A	A	A	0
CS2000017300004_2241		ACT	ATATAGGTCCGGACTGTGGCCAAG	ATATAGTACACAACCTCAACCAGCC	122	60	57.9	F	5908.8	AGCGGATTGGTGAGGTCCA	T	6197	AGCGGATTGGTGAGGTCCAT	G	6840.4	AGCGGATTGGTGAGGTCCAGGC	G	G	G	G	G	0
CS2000017400002_354		ACT	ATATAGTGTGAGTACTCAGCGCACA	ATATACGCGCACGCAGGTGTCGG	96	60	50	F	6206	TCAAGGAGGAGATGCTGCTA	A	6503.2	TCAAGGAGGAGATGCTGCTAA	G	6808.4	TCAAGGAGGAGATGCTGCTAGC	G	G	G	G	G	0
CS2000017400002_370		CGT	ATATAGGCGTCCTCAAGGAGGAGA	ATATAACGCGCGCCTGCACGATC	90	58	52.6	F	5843.8	CTAACCTGTGAAGGTGGCT	C	6117	CTAACCTGTGAAGGTGGCTC	A	6430.2	CTAACCTGTGAAGGTGGCTAC	C	C	C	C	C	0
CS2000017700002_777		ACT	ATATAGTCCAGGAGCCCGCTGTGC	ATATACTGCTCGTGCAGCGGTGCT	91	60	76.5	F	5092.4	AGCCCCTGACCGCGTCC	A	5389.6	AGCCCCTGACCGCGTCCA	G	5709.8	AGCCCCTGACCGCGTCCGT	A	A	A	A	A	0
CS2000018400004_284		CGT	ATATAGCTGCCAACGCTGTTACCAA	ATATACTGCAGGTGGTGTTCAGGCT	132	58	52.6	R	5834.8	TCTTTGGTGTCGAAGAGCC	T	6436.2	TCTTTGGTGTCGAAGAGCCAT	G	6108	TCTTTGGTGTCGAAGAGCCC	G	G	G	G	G	0
CS2000018400004_449		ACT	ATATAGCCGTCACACACAGGAAGAG	ATATACCAGCTCCTCTTTGCAAGTGA	118	58	45	F	6203	TGGTCAAGAATCTGTTTGGG	A	6500.2	TGGTCAAGAATCTGTTTGGGA	G	6829.4	TGGTCAAGAATCTGTTTGGGGA	A	A	A	A	A	0
CS2000018400008_247		ACT	ATATATGCTGCCGAAGCTGTTACCA	ATATAGTCCTTGGTGTCGAAGAGCC	113	58	52.6	F	5914.8	GGGAGAGAGCTTCTTGTTG	T	6203	GGGAGAGAGCTTCTTGTTGT	G	6532.2	GGGAGAGAGCTTCTTGTTGGT	T	T	T	T	T	0
CS2000020700002_221		CGT	ATATATGCCTTTGCCTCGATGAGCA	ATATACTCCTTGAGCTTGTTGAACTCT	101	60	50	F	6068	GATTGTTCCTAAGGATCCCC	A	6694.4	GATTGTTCCTAAGGATCCCCAG	T	6356.2	GATTGTTCCTAAGGATCCCCT	A	A	A	A	A	0
CS2000021300002_427		CGT	ATATACTCTGCCCCCCATGGCGTG	ATATACACCACATGCTCCTGCAGCT	110	60	50	R	6099	CTGTGTTTCCAGAGATGCTC	T	6700.4	CTGTGTTTCCAGAGATGCTCAT	G	6372.2	CTGTGTTTCCAGAGATGCTCC	G	G	G	G	G	0
CS2000022600001_438		CGT	ATATAGCGCGCATGCACCTGCGG	ATATATCCACGAAGCTCTCGAGCAT	90	58	61.1	R	5426.6	GCCATGTTCACGTCGTCC	A	5714.8	GCCATGTTCACGTCGTCCT	T	6013	GCCATGTTCACGTCGTCCAC	A	A	A	A	A	0
CS2000022800004_183		ACT	ATATAGTGGACACCGACACCATCTG	ATATAAGGCGAGGTCGGTGACGG	92	60	66.7	F	5420.6	TGCACTCCTCCAACGCGG	G	6023	TGCACTCCTCCAACGCGGGC	C	5693.8	TGCACTCCTCCAACGCGGC	C	C	C	C	C	0
CS2000024400003_1734		ACT	ATATACGTAGCCGGCTCTGCAACA	ATATAGCAGATCTGGTTTTCTGTCACA	91	60	57.9	R	5779.8	CTTGCCTCCAAACTGGGGT	C	6397.2	CTTGCCTCCAAACTGGGGTGT	A	6068	CTTGCCTCCAAACTGGGGTT	C	C	C	C	C	0
CS2000024600002_1090		ACT	ATATAGGCTCTGCTCTCCTGGACA	ATATACTCCAGCCGGAGCAGACAG	115	60	50	F	6055	ATCCAGACTAAAGCCCTGCA	G	7001.6	ATCCAGACTAAAGCCCTGCAGGT	C	6328.2	ATCCAGACTAAAGCCCTGCAC	G	G	G	G	G	0
CS2000024700002_627		ACG	ATATAGGACGTACAGTTTGTGCGGA	ATATAGAGGCTCTGTGTGCTTGGTG	91	58	52.6	F	5883.8	GACGTACAGTTTGTGCGGA	C	6157	GACGTACAGTTTGTGCGGAC	T	6501.2	GACGTACAGTTTGTGCGGATG	C	C	C	NEG	C	0
CS2000025300003_796		ACG	ATATAGGCCAGTGGTTGCCATGGT	ATATATCCTGCCAACTTGGATGCAAA	142	60	57.9	F	5828.8	CTTGGGGAGACTAACCCTG	C	6102	CTTGGGGAGACTAACCCTGC	T	6446.2	CTTGGGGAGACTAACCCTGTG	C	C	NEG	C	C	0
CS2000026000001_369		ACG	ATATAGAGAAAACGTACCCCAAGTC	ATATAATCTGCAGATGATCTTTATTTCT	90	58	45	F	6039	CCAAGTCGAACCTCCAAAAT	C	6312.2	CCAAGTCGAACCTCCAAAATC	T	6920.6	CCAAGTCGAACCTCCAAAATTTC	C	C	C	C	C	0
CS2000026700002_941		ACG	ATATAGCTGCTGCTCAGGCCGGA	ATATAGCGTGCGCCGCAGGTCCA	111	60	50	F	6148	TGGTGTTTGCCATCCAGAAG	C	6421.2	TGGTGTTTGCCATCCAGAAGC	T	6725.4	TGGTGTTTGCCATCCAGAAGTC	T	T	T	T	T	0
CS2000027100003_493		ACT	ATATACCAGAAAACGGACTCACC	ATATAAGCACGTTGCGGGCCGTCG	117	60	57.9	F	5859.8	GAGTTGGCATCGTAGCCTG	A	6157	GAGTTGGCATCGTAGCCTGA	G	6462.2	GAGTTGGCATCGTAGCCTGGC	G	G	G	G	G	0
CS2000027100006_223		ACT	ATATAGGACAGCACCTTCTGCGCC	ATATAGAGCACCAGGAAGGCACCG	92	60	57.9	F	5908.8	GCAGTGATTGTGGAGGCCA	A	6206	GCAGTGATTGTGGAGGCCAA	G	6511.2	GCAGTGATTGTGGAGGCCAGC	G	G	G	G	G	0
CS2000028200007_146		ACT	ATATAGGACCATGGGCTGTAGCTGC	ATATAGGTAGTGGCAGTTTTCACATAC	91	58	52.6	F	5741.8	TAGCTGCAGCTCAAACCCA	G	6368.2	TAGCTGCAGCTCAAACCCAGA	C	6015	TAGCTGCAGCTCAAACCCAC	G	G	G	G	G	0
CS2000028200008_1552		ACT	ATATAAACAGGTGGTCCGTGCTCTC	ATATAGCTGCATGCCATTCACAGCC	100	60	57.9	R	5797.8	AGAGCACGGACCACCTGTT	C	7073.6	AGAGCACGGACCACCTGTTGGGT	A	6086	AGAGCACGGACCACCTGTTT	A	A	A	A	A	0
CS2000028600002_1234		ACT	ATATATATGGGCCGTGGAGGCTATG	ATATACTCCACCGCCACCGCCAC	90	58	61.1	F	5635.6	GCTATGGAGGTGGTGGCA	A	5932.8	GCTATGGAGGTGGTGGCAA	G	6238	GCTATGGAGGTGGTGGCAGC	G	G	G	G	G	0
CS200002880000A_865		ACT	ATATAGGCCTCCAACGAAGGCAGT	ATATATGTGAGATGGCCCACTGGGC	91	60	66.7	F	5420.6	GCCAGCACTGCCATTGCC	T	5708.8	GCCAGCACTGCCATTGCCT	G	6023	GCCAGCACTGCCATTGCCGC	G	G	G	G	G	0
CS2000029000002_1081		ACT	ATATAGGACAAGCAGGCTCGCTGC	ATATATCGCTGTCTCCTTGGTCATC	100	60	50	R	6130	CTGTGTCTTGAGGTGCCTTA	C	6747.4	CTGTGTCTTGAGGTGCCTTAGT	A	6418.2	CTGTGTCTTGAGGTGCCTTAT	C	C	C	C	C	0
CS2000031300001_1001		CGT	ATATATCCACACTCCGGTGATCTGC	ATATATCGCCATCAGACTCACCATG	112	56	40	R	6147	TAAGGTGCCAAGTGACTTTT	T	7061.6	TAAGGTGCCAAGTGACTTTTAAT	G	6420.2	TAAGGTGCCAAGTGACTTTTC	G	G	G	G	G	0
CS2000034000002_1722		ACT	ATATATGCCTGACGGTGCAGGCTC	ATATACGGCAAGCACAAAGACGTGG	131	60	66.7	F	5500.6	ACCTCGTGGCCAGTGGCA	A	5797.8	ACCTCGTGGCCAGTGGCAA	G	6103	ACCTCGTGGCCAGTGGCAGC	G	G	G	G	G	0
CS2000034000002_1810		CGT	ATATAGTGGCAGCGAGGACGGCT	ATATATCTTGAGGCCTGTCACATGG	169	60	57.9	R	5708.8	ACTCCTCCAGCACTTGCAG	T	6310.2	ACTCCTCCAGCACTTGCAGAT	G	5982	ACTCCTCCAGCACTTGCAGC	G	G	G	G	G	0
CS2000034500004_1151		ACG	ATATAGGAGGCTGTGGTGCTCACC	ATATAGGAGCAGAGACCTCCAGG	94	64	77.8	R	5501.6	TGGAGACCGCCGGCTGCC	A	6119	TGGAGACCGCCGGCTGCCTG	G	5774.8	TGGAGACCGCCGGCTGCCC	C	C	C	C	C	0
CS2000034500004_304		ACT	ATATAGCGCCTGGACAGGAGCGG	ATATATTGACTGTAGATGAACTCC	189	60	66.7	R	5589.6	CAGGGAGGTCACGGTGCA	G	5862.8	CAGGGAGGTCACGGTGCAC	C	6207	CAGGGAGGTCACGGTGCAGT	C	C	C	C	C	0
CS2000034500004_642		ACT	ATATATGGTATCCGGCCCTACAGTG	ATATAAGGCTGAGAGCTCATTGCCA	136	60	50	F	6135	TACACCTGAGCAGACAGTGA	A	6432.2	TACACCTGAGCAGACAGTGAA	G	6737.4	TACACCTGAGCAGACAGTGAGC	A	A	A	A	A	0
CS2000037500002_344		ACT	ATATAGAGCCTCAGTTTACAAGTGCA	ATATAGGCCAACCACCACCACGCT	167	60	57.9	R	5801.8	GTTTTGCCTGCCTTCAGGG	C	6419.2	GTTTTGCCTGCCTTCAGGGGT	T	6099	GTTTTGCCTGCCTTCAGGGA	C	C	C	C	C	0
CS2000039500003_1544		ACT	ATATAGTTCCTGCTCCTACGATGCC	ATATAGCGGAGCCTGCCATGCGC	95	58	45	F	6088	CTGCAACGACATCAAAGACA	T	6376.2	CTGCAACGACATCAAAGACAT	G	6690.4	CTGCAACGACATCAAAGACAGC	T	T	T	T	T	0
CS2000041300001_736		ACG	ATATAGACAGCAAGATGGCAGACCT	ATATAAGTCTGACTGCTCTCAAGTTC	112	60	50	F	6108	TGTGCTCAAACTGTGTCAGC	C	6381.2	TGTGCTCAAACTGTGTCAGCC	T	7029.6	TGTGCTCAAACTGTGTCAGCTTG	C	C	C	C	C	0
CS2000041600001_7538		ACT	ATATACTGCCACTGATTTTCTGGCTA	ATATAAGAACCTTCTCCAGAATGTTCA	120	60	50	R	6210	GTCAGATGGTTTCGGTGTTG	C	6827.4	GTCAGATGGTTTCGGTGTTGGT	T	6507.2	GTCAGATGGTTTCGGTGTTGA	T	T	T	T	T	0
CS2000043200001_1051		ACG	ATATACGGACAGGACTTGGCCAGC	ATATACCGAGCCAGGCACTGAGG	99	60	66.7	R	5660.6	TAGGAGGGAGGCTGCTGG	A	6582.2	TAGGAGGGAGGCTGCTGGTTG	G	5933.8	TAGGAGGGAGGCTGCTGGC	G	G	G	G	G	0
CS2000043900002_1189		ACT	ATATAGGAAATCAAGACTCACATCCTG	ATATACCTTGAAGCTCTCAGCCGCT	108	60	57.9	F	5828.8	GTTCCTGCCGAAAAGCGTG	T	6117	GTTCCTGCCGAAAAGCGTGT	G	6431.2	GTTCCTGCCGAAAAGCGTGGC	T	T	T	T	T	0
CS2000045500003_1008		ACG	ATATAGGCCAAGTCTGGATCAATGG	ATATAGGTCTTGGCACGTAGAGG	93	58	61.1	R	5506.6	GCTTTGTCCAGTAGCGGC	A	6412.2	GCTTTGTCCAGTAGCGGCTTA	G	5779.8	GCTTTGTCCAGTAGCGGCC	G	G	G	G	G	0
CS2000048400001_162		CGT	ATATAACTGATCTGTCAGGAGAAGCC	ATATACTGCTGGTATTGCCTCCACC	110	60	66.7	F	5500.6	AGCCAGACTGTGTGGCCC	C	5773.8	AGCCAGACTGTGTGGCCCC	A	6127	AGCCAGACTGTGTGGCCCAG	A	A	A	A	A	0
CS2000048700001_1109		ACG	ATATAGGTCACTGTACTTGAACTTTCC	ATATATCCGACGCTGGACTCTGTC	117	58	45	R	6150	ACACGATAGGCAAGAGTTTC	A	7071.6	ACACGATAGGCAAGAGTTTCTTG	G	6423.2	ACACGATAGGCAAGAGTTTCC	G	G	G	G	G	0
CS2000051700001_233		CGT	ATATAAGAAGGATGGAGAAAAGCGGT	ATATAAGCCATTCATTGCCATGCTGA	117	52	30	R	6066	ATTATGCAGCTCAATCATTT	A	6354.2	ATTATGCAGCTCAATCATTTT	T	6652.4	ATTATGCAGCTCAATCATTTAC	A	A	A	A	A	0
CS2000052800001_851		ACT	ATATACCAGTGTCTCTTCTAACTCTTT	ATATAACTCCACTATCAGCCAGTTCA	138	60	50	R	6126	GCAGATACTGCAATGCACTG	C	6752.4	GCAGATACTGCAATGCACTGGA	T	6423.2	GCAGATACTGCAATGCACTGA	T	T	T	T	T	0
CS2000053100003_586		ACT	ATATAGCAGGCTGCGGCCAGTGC	ATATACTGCAGGCCGGCGACCAG	119	60	57.9	F	5788.8	ATCCTGACCATGGTGCGCA	G	6391.2	ATCCTGACCATGGTGCGCAGC	C	6062	ATCCTGACCATGGTGCGCAC	C	C	C	C	C	0
CS2000054300001_1504		CGT	ATATACCCCCTGTTCTCGGGCGAC	ATATACTGGAGCGCGCGGTGCCT	100	60	66.7	R	5460.6	CCGTAGTCCCACACGTGG	T	6062	CCGTAGTCCCACACGTGGAT	G	5733.8	CCGTAGTCCCACACGTGGC	G	G	G	G	G	0
CS2000054300001_1521		ACT	ATATAGCGACGTGAGCCACGTGTG	ATATAAACGCTGGAGCGCGCGGT	90	60	57.9	R	5730.8	TACTGCTCCACGCTGTGTC	G	6004	TACTGCTCCACGCTGTGTCC	C	6677.4	TACTGCTCCACGCTGTGTCGGT	G	G	G	G	G	0
CS2000055300001_1203		ACG	ATATACGCATCATGGAGAGGGATGG	ATATATCAGCACCACGTGGCTCTG	113	60	66.7	R	5451.6	TGCTCTGAGCCGCAGCCT	A	6053	TGCTCTGAGCCGCAGCCTTA	G	5724.8	TGCTCTGAGCCGCAGCCTC	G	G	G	G	G	0
CS2000055900005_152		ACG	ATATAATGGCCTCTGCCCAAGATGC	ATATAACGCTGCTATTGCCAATGATG	108	58	52.6	F	5821.8	GTATGGCCAGAAAGACTCC	C	6095	GTATGGCCAGAAAGACTCCC	T	6399.2	GTATGGCCAGAAAGACTCCTC	T	T	T	T	T	0
CS2000056200002_1654		ACT	ATATAGCAGCAGCTGTGCGCGCT	ATATAGACTCTCCGGCTGGACACC	129	58	52.6	R	5834.8	TGCTATGATCACGGTGCTG	C	6461.2	TGCTATGATCACGGTGCTGGA	T	6132	TGCTATGATCACGGTGCTGA	C	C	C	C	C	0
CS2000056400003_847		ACT	ATATATTCATTGTACAACACACAAACC	ATATATTGTAGTCTGTGCCGTCCAC	102	60	50	F	6117	TAGGTCTCACTGACAGCGAT	G	7048.6	TAGGTCTCACTGACAGCGATGGC	C	6390.2	TAGGTCTCACTGACAGCGATC	G	G	G	G	G	0
CS2000057200003_478		CGT	ATATATGTTGTTTTCCTTGAGGATGGC	ATATAGCAGCCAAGGACTCCGTGG	119	60	50	R	6193	AAACGGATCCGAGAGAAGCA	T	6779.4	AAACGGATCCGAGAGAAGCAAC	G	6466.2	AAACGGATCCGAGAGAAGCAC	G	G	G	G	G	0
CS2000057200005_1647		CGT	ATATAGGCGCAGCTGTGCGAGGC	ATATATGCGCCAGGAACACCAGGT	103	60	76.5	F	5181.4	GCAACCGGGGCCTGACC	C	5454.6	GCAACCGGGGCCTGACCC	A	6121	GCAACCGGGGCCTGACCAAG	A	A	A	A	A	0
CS2000060500001_627		ACG	ATATATGCCACAGGCAGCATCGGA	ATATACCAGCAGCTCCGTGAGCTC	90	60	66.7	F	5531.6	AAGGCCTGGGTGCCTGCT	C	5804.8	AAGGCCTGGGTGCCTGCTC	T	6109	AAGGCCTGGGTGCCTGCTTC	C	C	C	C	C	0
CS2000061500001_1352		ACT	ATATAGGAGACCTTTGCCGCCACA	ATATACTACCTGCCCAGGGGCTCC	95	60	57.9	F	5757.8	GCACTACGTCCAGCAGATC	T	6046	GCACTACGTCCAGCAGATCT	G	6375.2	GCACTACGTCCAGCAGATCGT	G	G	G	G	G	0
CS2000063200001_223		ACT	ATATAACCTCCTCCTCAGAGAAGGC	ATATAAGGCCGTGACTGTAGGTGC	124	58	52.6	F	5781.8	CTCCTCAGAGAAGGCACTA	A	6079	CTCCTCAGAGAAGGCACTAA	G	6384.2	CTCCTCAGAGAAGGCACTAGC	G	G	G	G	G	0
CS2000063700001_519		ACT	ATATATGTAGAGCGATGGCTGAAAGA	ATATAAGCTCTTGCTTCATCTGTAGG	131	60	66.7	R	5500.6	ACTGCCCTGAGATGGCGC	C	6127	ACTGCCCTGAGATGGCGCGA	T	5797.8	ACTGCCCTGAGATGGCGCA	T	T	T	T	T	0
CS2000063700001_673		CGT	ATATAAGATATACCGCATTGTTTCTCAG	ATATATAGGAACCACGTTGTTGCTTG	91	58	45	R	6074	TCACGTCTGTCTGACATTTG	T	6675.4	TCACGTCTGTCTGACATTTGAT	G	6347.2	TCACGTCTGTCTGACATTTGC	G	G	G	G	G	0
CS2000064000001_263		CGT	ATATAGGCACACAGCATGGCCGAA	ATATAGGAAGCCGCTTCCGCAGG	100	60	76.5	R	5123.4	CGGGTCCAGCTCCGCCT	T	5749.8	CGGGTCCAGCTCCGCCTAG	G	5396.6	CGGGTCCAGCTCCGCCTC	G	G	G	G	G	0
CS2000064800002_664		CGT	ATATAGGACGAGGACGAGAGGCTC	ATATAAAAGCTGTCCTCGTCGTCAAT	92	60	66.7	R	5500.6	GCCGTTGGCCGCGTCAAA	T	6102	GCCGTTGGCCGCGTCAAAAT	G	5773.8	GCCGTTGGCCGCGTCAAAC	G	G	G	G	G	0
CS2000068200003_569		ACT	ATATAGAATGGTATTGGAGACCAACAT	ATATATTTACAGCTGATACAGCACGG	128	58	45	F	6181	AGAAATCTGAGGCTGGCTTA	A	6478.2	AGAAATCTGAGGCTGGCTTAA	G	6783.4	AGAAATCTGAGGCTGGCTTAGC	G	G	G	G	G	0
CS2000068300001_657		ACT	ATATAGGTGTGTGCCGCGCCACC	ATATAAGTGGCAAAAATGCAAGACGG	92	58	61.1	R	5555.6	CTCATTGAGGCTGGGCAG	G	5828.8	CTCATTGAGGCTGGGCAGC	C	6173	CTCATTGAGGCTGGGCAGGT	G	G	G	G	G	0
CS2000068500001_407		CGT	ATATAGGCGGCCGTGTCACCAGG	ATATAGTGCTCCTCTGGCGAGAGG	111	60	66.7	R	5469.6	ACAGGGGACGCCCCATTC	T	6071	ACAGGGGACGCCCCATTCAT	G	5742.8	ACAGGGGACGCCCCATTCC	G	G	G	G	G	0
CS2000068500004_419		CGT	ATATACCTCTCGCCAGAGGAGCAC	ATATAGGTGGGGAAGGGATCTCTTG	110	58	45	R	6105	GGATCTCTTGTTGTCGTCAT	A	6393.2	GGATCTCTTGTTGTCGTCATT	T	6731.4	GGATCTCTTGTTGTCGTCATAG	A	A	A	A	A	0
CS2000068800006_659		ACT	ATATAGGACGAGACCCTGGATTTTG	ATATATGCCGAGGCCGATTTGACC	102	60	50	R	6077	TTAGCAGCCTCCAAGATCTG	C	6694.4	TTAGCAGCCTCCAAGATCTGGT	A	6365.2	TTAGCAGCCTCCAAGATCTGT	A	A	A	A	A	0
CS2000069300003_2039		ACT	ATATATCCTCAGCGTCGGCAGACT	ATATATGGCCTGGAGGAAGCCGG	118	60	57.9	F	5748.8	AGTCGGTCCCAGTTCCACA	G	6351.2	AGTCGGTCCCAGTTCCACAGC	C	6022	AGTCGGTCCCAGTTCCACAC	G	G	G	G	G	0
CS2000069400003_407		ACT	ATATACGCGGTGTACGGTCGCGA	ATATAGTTTTCAGAACGCCTGGATGG	167	60	66.7	F	5549.6	CGAAGCGGCCGTGGTACA	A	5846.8	CGAAGCGGCCGTGGTACAA	G	6481.2	CGAAGCGGCCGTGGTACAGGC	G	G	G	G	G	0
CS2000070000001_277		ACT	ATATACAAGGACGTGGCTGTGGCC	ATATATCTCCACCATCACATCCTGG	99	60	66.7	R	5322.6	CCCCAGCTCCTCCTCTGT	G	5595.8	CCCCAGCTCCTCCTCTGTC	C	5949	CCCCAGCTCCTCCTCTGTGA	C	C	C	C	C	0
CS2000070700001_863		ACT	ATATACCTTTTCCAAATTAAAGCTGCTG	ATATATCATTCTTAAGACTAACAACAGAA	121	56	40	R	6107	TAGTACTAAGGAGCTCTTCT	C	6724.4	TAGTACTAAGGAGCTCTTCTGT	A	6395.2	TAGTACTAAGGAGCTCTTCTT	A	A	A	A	A	0
CS2000071400001_660		ACT	ATATACTGAGCAGCGCCAGTTGGT	ATATATCGGCGCCTCTTTCGACTC	102	58	61.1	F	5506.6	CCAGTTGGTCCTGGCTGA	T	5794.8	CCAGTTGGTCCTGGCTGAT	G	6133	CCAGTTGGTCCTGGCTGAGA	G	G	G	G	G	0
CS2000072500001_1035		ACG	ATATACGTGGACTTGGATGACGTCT	ATATAGGCTGGCAGCTCAGACAGC	137	58	70.6	R	5227.4	TCTGGGAGTGCAGGCCC	A	6133	TCTGGGAGTGCAGGCCCTTA	G	5500.6	TCTGGGAGTGCAGGCCCC	G	G	G	G	NEG	0
CS2000072500001_1775		ACG	ATATAGAGGAAGACAGGATGGAGGT	ATATATGCCATGCGGAGTCCTGCA	123	58	61.1	F	5533.6	ACTGCCGAGAATGCCAGG	C	5806.8	ACTGCCGAGAATGCCAGGC	T	6415.2	ACTGCCGAGAATGCCAGGTTC	C	C	C	C	C	0
CS2000072800001_774		ACT	ATATAAGGAGACGAGGAAGGCGCT	ATATAACAGCTTCTGGAGACAGCCA	123	58	45	F	6034	TCTGGTCACCTTTTGCATCA	A	6331.2	TCTGGTCACCTTTTGCATCAA	G	6660.4	TCTGGTCACCTTTTGCATCAGA	G	G	G	G	G	0
CS2000073400002_1740		ACT	ATATAGGGCTGAGGGTGAGAAACAG	ATATACCTGTGTGTCAACCACTGCC	124	58	52.6	F	5879.8	AGAAGGCAGAGACAGTCCA	T	6168	AGAAGGCAGAGACAGTCCAT	G	6811.4	AGAAGGCAGAGACAGTCCAGGC	G	G	G	G	G	0
CS2000073400002_1782		CGT	ATATAGGCAGAGACAGTCCAGGCA	ATATATGCTCTGTGTCCTGTGTGTC	112	60	76.5	R	5132.4	GCCCCCTGGATGGCACC	T	5733.8	GCCCCCTGGATGGCACCAT	G	5405.6	GCCCCCTGGATGGCACCC	G	G	G	G	G	0
CS2000075500001_266		ACT	ATATACAGCTGCGGCAGCTCAACC	ATATAGCCTTGGCCACGGACCGC	90	60	66.7	F	5540.6	TCAGGCAGGATGCCGTGC	A	5837.8	TCAGGCAGGATGCCGTGCA	G	6472.2	TCAGGCAGGATGCCGTGCGGC	A	A	A	A	A	0
CS2000075500004_205		ACT	ATATACAGCTGCGGCAGCTCAACC	ATATAGCCTTGGCCACGGACCGC	90	60	66.7	F	5540.6	TCAGGCAGGATGCCGTGC	A	5837.8	TCAGGCAGGATGCCGTGCA	G	6472.2	TCAGGCAGGATGCCGTGCGGC	A	A	A	A	A	0
CS2000076100001_987		CGT	ATATAGACCTGCCGTGTGTTATGGA	ATATAAGCAACTGGTTCCTCCACAG	142	58	45	R	6119	GAGGATACAGATCACCATCA	A	6407.2	GAGGATACAGATCACCATCAT	T	6705.4	GAGGATACAGATCACCATCAAC	T	T	T	T	T	0
CS2000079300001_549		ACT	ATATACTGCTCTGATTTCACTCAGGA	ATATAGCTGTCTGGGCTGTGATGTG	104	60	50	F	6237	GGTGCTAAAATAGTGGGCTG	T	6525.2	GGTGCTAAAATAGTGGGCTGT	G	6863.4	GGTGCTAAAATAGTGGGCTGGA	T	T	T	T	T	0
CS2000080400001_517		ACG	ATATACACCTTAGAATCCAGAGTGGA	ATATAGCTTCAAGGTTTATGTTACTCC	106	56	40	R	5996	CTTTCAAATCTGCTAACACC	A	6613.4	CTTTCAAATCTGCTAACACCTG	G	6269.2	CTTTCAAATCTGCTAACACCC	G	G	G	G	G	0
CS2000080600004_648		CGT	ATATAAGGACCATGGCACCAACCTC	ATATAACGTTGAGCCGGACGGTTG	92	58	52.6	R	5803.8	AGATCCTTGGAGTGTCACC	T	6430.2	AGATCCTTGGAGTGTCACCAG	G	6077	AGATCCTTGGAGTGTCACCC	G	G	G	G	G	0
CS2000080600004_656		ACT	ATATAAGGACCATGGCACCAACCTC	ATATAACGTTGAGCCGGACGGTTG	92	58	52.6	R	5803.8	GTCACCTGAGATCCTTGGA	C	6421.2	GTCACCTGAGATCCTTGGAGT	T	6101	GTCACCTGAGATCCTTGGAA	C	C	C	C	C	0
CS2000083000005_802		ACG	ATATACTGTGGCTTGCAACGGACAG	ATATATGCAGACCTTGGTGTAGACC	103	58	70.6	R	5196.4	TGGGCACAGCCGTAGCC	A	5773.8	TGGGCACAGCCGTAGCCTC	G	5469.6	TGGGCACAGCCGTAGCCC	G	G	G	G	G	0
CS2000083600001_565		ACT	ATATACCACGTGTGAGAGCCTCAAG	ATATATCCAGGTGCTTGACGATTCC	152	60	50	F	6175	TCAGATCAAGGCTGGCAAGA	A	6472.2	TCAGATCAAGGCTGGCAAGAA	G	6801.4	TCAGATCAAGGCTGGCAAGAGA	G	G	G	G	G	0
CS2000086000001_645		ACG	ATATAGCCTCTGGTAGGCATGGCC	ATATATTCCTTGAGCTTCTTTTTGGAG	116	58	45	F	6128	AAAGGCCAGCAGTCCTAAAA	C	6401.2	AAAGGCCAGCAGTCCTAAAAC	T	6705.4	AAAGGCCAGCAGTCCTAAAATC	T	T	T	T	T	0
CS2000086300006_234		CGT	ATATAGCCAAGCAATAAAAGAGTACGA	ATATAAGCGCCTGACGGCTCCATT	99	60	57.9	F	5739.8	CCTCTAGCTCGGGTCACAT	C	6013	CCTCTAGCTCGGGTCACATC	A	6326.2	CCTCTAGCTCGGGTCACATAC	C	C	C	C	C	0
CS2000086400002_1315		CGT	ATATAGGACAACTACACACTTCAGATC	ATATAAGCAACTCTTCCAATGAAAGTG	98	56	40	R	6116	ATGATCTTCATTACAGAGGC	T	6717.4	ATGATCTTCATTACAGAGGCAT	G	6389.2	ATGATCTTCATTACAGAGGCC	G	G	G	G	G	0
CS2000088400006_1115		ACG	ATATACCACAGACACGCTCCAGGA	ATATATCATCCTTGAAGGAGTGCTTC	101	60	50	R	6117	TGAAGACTGCAATGGCTTCC	A	6998.6	TGAAGACTGCAATGGCTTCCTTC	G	6390.2	TGAAGACTGCAATGGCTTCCC	A	A	A	A	A	0
CS2000088400006_1255		ACT	ATATAAGAAAAAGAAAGAAGATTTCTTGT	ATATACTCTGAAAGCTTTTTAAGCTCAG	93	54	35	F	6091	CATCTGTCAAATATTGTCAG	A	6388.2	CATCTGTCAAATATTGTCAGA	G	6693.4	CATCTGTCAAATATTGTCAGGC	A	A	A	A	A	0
CS2000088400007_996		ACT	ATATACTGGACTCTGAATTTGTGCAAC	ATATATGCCTCCTGAGAGAGTTTTAG	95	56	40	F	6009	TCTGTTCCTACATCTTTAGC	A	6306.2	TCTGTTCCTACATCTTTAGCA	G	6635.4	TCTGTTCCTACATCTTTAGCGA	A	A	A	A	A	0
CS2000088500001_192		CGT	ATATACTGAGCTGGCGTCAGGTGC	ATATATCGTCTGCCATCTTGCTGGC	95	58	61.1	R	5417.6	TCTGCCATCTTGCTGGCC	T	6019	TCTGCCATCTTGCTGGCCAT	G	5690.8	TCTGCCATCTTGCTGGCCC	G	G	G	G	G	0
CS2000089900002_1327		ACT	ATATAATGGTGTCAAGCCGACCGAT	ATATAGTGCCACGGAGTGCATCAAC	128	60	50	R	6317	AAGTGAGTGGTGGAGGTGTA	C	6943.4	AAGTGAGTGGTGGAGGTGTAGA	T	6614.2	AAGTGAGTGGTGGAGGTGTAA	C	C	C	C	C	0
CS2000090100004_817		ACT	ATATACTCGCGTGGTTCCGGCGA	ATATATTTTGGGCAGTCCGTCACCC	93	60	66.7	R	5460.6	CGCTAGCCTTGAGCACCG	G	5733.8	CGCTAGCCTTGAGCACCGC	C	6063	CGCTAGCCTTGAGCACCGGC	G	G	G	G	G	0
CS2000090500001_2704		ACT	ATATAGACCGTGGCCAGACAGACA	ATATACAGCTGCTTGCCTGACTTCC	160	56	40	F	6085	TCATAGAACACTGTAGTCCA	A	6382.2	TCATAGAACACTGTAGTCCAA	G	6687.4	TCATAGAACACTGTAGTCCAGC	G	G	G	G	G	0
CS2000090700002_397		CGT	ATATAGGAGCTCATGAAGGTCTGCA	ATATACCTGGTCCTCACTGAAGTCC	116	60	50	R	6108	GGTCAACTCTGCTACGATGT	A	6396.2	GGTCAACTCTGCTACGATGTT	T	6709.4	GGTCAACTCTGCTACGATGTAT	A	A	A	A	A	0
CS2000091500002_198		ACT	ATATACTTTGCTTGTGCCATCTGT	ATATAGTTTTTTGCCTGCACGGTGG	90	56	47.4	F	5751.8	CTTTGCTTGTGCCATCTGT	G	6354.2	CTTTGCTTGTGCCATCTGTGC	C	6025	CTTTGCTTGTGCCATCTGTC	C	C	C	C	C	0
CS2000091700001_1943		ACT	ATATAGGCTCATGTATGTCTACTGGA	ATATACCTGCTGAGCCAGCATCCG	121	58	45	F	6092	TGAAGTACCTGGCCATCTTA	A	6389.2	TGAAGTACCTGGCCATCTTAA	G	7023.6	TGAAGTACCTGGCCATCTTAGGC	G	G	G	G	G	0
CS2000092600002_291		ACT	ATATATGTGCGCGAGGAGAGCCTC	ATATAGCGGATGCGGATCACGTCC	110	60	57.9	R	5708.8	CTCCTCGACCGACTTGCAA	C	6326.2	CTCCTCGACCGACTTGCAAGT	A	5997	CTCCTCGACCGACTTGCAAT	A	A	A	A	A	0
CS2000092600002_318		ACT	ATATATGTGCGCGAGGAGAGCCTC	ATATAGCGGATGCGGATCACGTCC	110	60	66.7	F	5549.6	CGGTCGAGGAGATCGCCA	G	6481.2	CGGTCGAGGAGATCGCCAGGC	C	5822.8	CGGTCGAGGAGATCGCCAC	C	C	C	C	C	0
CS2000092600002_351		CGT	ATATATGTGCGCGAGGAGAGCCTC	ATATATAGGACTGTCCGTGTGGAAG	135	60	66.7	R	5500.6	CGGATGCGGATCACGTCC	T	6713.4	CGGATGCGGATCACGTCCAAAC	G	5773.8	CGGATGCGGATCACGTCCC	T	T	T	T	T	0
CS2000096100001_983		ACT	ATATACCAACACCGCCTATGCCTAC	ATATACCAGAGCCTTGGAACGGATTT	154	60	50	R	6104	GTCACACAATGCAGGCAACA	G	6377.2	GTCACACAATGCAGGCAACAC	C	6730.4	GTCACACAATGCAGGCAACAGA	C	C	C	C	C	0
CS2000097100001_75		ACT	ATATACTTTGGTTCCAGAGAATCTCTT	ATATATTGCAAAAGCGCCTGTTTTGC	93	60	66.7	R	5602.6	CTGGGTGGCTTTGAGGGC	G	5875.8	CTGGGTGGCTTTGAGGGCC	C	6220	CTGGGTGGCTTTGAGGGCGT	G	G	G	G	G	0
CS2000097100002_218		ACG	ATATATTCCTGGCGGCAGCTACGG	ATATAGCGGACAACAAAGGCCAAGG	113	60	50	R	6139	GAGGTTTCACTGTTAGCCGT	A	7060.6	GAGGTTTCACTGTTAGCCGTTTG	G	6412.2	GAGGTTTCACTGTTAGCCGTC	G	G	G	G	G	0
CS2000097300001_228		ACG	ATATAGCATGATCCTCTCTGCTGCC	ATATAAGAGTCTCATGATCAATCTTTAC	95	60	57.9	R	5886.8	TGGAGGTAACCAAGCAGGC	A	6792.4	TGGAGGTAACCAAGCAGGCTTA	G	6160	TGGAGGTAACCAAGCAGGCC	G	G	G	G	G	0
CS2000097300001_550		CGT	ATATACCGGCTGGACTGCTTGATTG	ATATATACTGGCTTTCTGAATGCTGG	116	60	57.9	F	5806.8	GAGATCCTGGCACACCAGA	A	6746.4	GAGATCCTGGCACACCAGAAAG	T	6095	GAGATCCTGGCACACCAGAT	A	A	A	A	A	0
CS2000097700001_528		ACT	ATATATGCCTCCAGAGGACTGGCA	ATATAACTCTCCATTTGTACAGCATTC	107	52	30	F	6115	ATGAATATGATGATCTCTCA	G	6741.4	ATGAATATGATGATCTCTCAGA	C	6388.2	ATGAATATGATGATCTCTCAC	G	G	G	G	G	0
CS2000097800001_181		CGT	ATATAGGGCCCAAAAACTTCATCAC	ATATAGGCGTCTTCCTGATCCGG	101	60	50	R	6179	GTGATGAAGTTTTTGGGCCC	T	8033.2	GTGATGAAGTTTTTGGGCCCAAAAAT	G	6452.2	GTGATGAAGTTTTTGGGCCCC	G	G	G	G	G	0
CS2000100700002_615		ACT	ATATACCTATCCAGCTGTGGCAGTT	ATATAGGTCAGCGAGCTTAAACTCC	113	60	50	F	6028	GTCCTGCCAGTCATTCATCA	A	6325.2	GTCCTGCCAGTCATTCATCAA	G	6630.4	GTCCTGCCAGTCATTCATCAGC	G	G	G	G	G	0
CS2000102300001_3605		ACT	ATATATCCGCCCCGTGCTGGAGTC	ATATATTTGGCTTTCAGGAGTCAGTC	90	58	70.6	F	5116.4	GAGTCATCAGCGCCCCC	G	5742.8	GAGTCATCAGCGCCCCCGA	C	5389.6	GAGTCATCAGCGCCCCCC	C	C	C	C	C	0
CS2000102300001_3615		ACT	ATATACCGTGCTGGAGTCATCAGC	ATATATTTTGCTTTGGCTTTCAGGAGT	90	60	66.7	R	5389.6	CTCCCAGCAGACACCCGT	G	5662.8	CTCCCAGCAGACACCCGTC	C	5992	CTCCCAGCAGACACCCGTGC	C	C	C	C	C	0
CS2000102400002_972		ACT	ATATACTGCAGCTGCCTCTGCGTA	ATATAGAGGTGGAGGTGAGGTGACT	107	60	57.9	F	5806.8	GTCCAGAACACAGCCATGG	G	6409.2	GTCCAGAACACAGCCATGGGC	C	6080	GTCCAGAACACAGCCATGGC	C	C	C	C	C	0
CS2000104100002_575		ACG	ATATAGCCACGCAGCTGGACTCG	ATATACAGAGGATAGTTCCAGGGAG	91	58	70.6	F	5196.4	CACGCAGCTGGACTCGG	C	5469.6	CACGCAGCTGGACTCGGC	T	5773.8	CACGCAGCTGGACTCGGTC	C	C	C	C	C	0
CS2000104500002_250		ACT	ATATAACCATGCGCGGCCGCGAG	ATATAGTGGTTGCCGCGCGTGTAC	142	60	66.7	R	5451.6	ATCTTGGCCAGCGCGCCT	G	5724.8	ATCTTGGCCAGCGCGCCTC	C	6054	ATCTTGGCCAGCGCGCCTGC	G	G	G	G	G	0
CS2000105000001_671		CGT	ATATACTCTCCATGCTGCCGCCAA	ATATAGCCTGCTCCACGCTGCTCT	149	60	50	R	6117	AGATCAAGTGCACTTTGGCC	T	6718.4	AGATCAAGTGCACTTTGGCCAT	G	6390.2	AGATCAAGTGCACTTTGGCCC	G	G	G	G	G	0
CS2000105200004_1954		ACT	ATATAGGAACTCTGAAGGTCATCGAC	ATATAGTTTCTATCTTCTCTGGAGC	93	60	50	F	6086	AACTCTGAAGGTCATCGACC	A	6383.2	AACTCTGAAGGTCATCGACCA	G	6712.4	AACTCTGAAGGTCATCGACCGA	G	G	G	G	G	0
CS2000105500003_418		ACT	ATATAGGCCGCAGGAGGAGGAGG	ATATAAACTCCTCCATCTTCTCCATG	92	58	61.1	F	5515.6	GTGCGAGTGCTCACACTG	G	6118	GTGCGAGTGCTCACACTGGC	C	5788.8	GTGCGAGTGCTCACACTGC	C	C	C	C	C	0
CS2000106300001_487		ACT	ATATATAGATTCTGGTCTGGCTGAATC	ATATATTTCAGCTCTGCCACTTCTGA	90	60	50	F	6090	ATTGATTTGGGCTGCTCCTC	A	6387.2	ATTGATTTGGGCTGCTCCTCA	G	6716.4	ATTGATTTGGGCTGCTCCTCGA	G	G	G	G	G	0
CS2000106600001_927		ACT	ATATATGGGGGCCAGCGCCCTCTG	ATATACACGGTCTCAGACTCCAGGA	91	60	76.5	F	5123.4	CTGTGGGCAGCCTCCCC	A	5420.6	CTGTGGGCAGCCTCCCCA	G	5725.8	CTGTGGGCAGCCTCCCCGC	A	A	A	A	A	0
CS2000108300001_110		ACT	ATATAGATGGCGTCGTCCAGCTGC	ATATACCAGATCACCAGCGGCAGG	125	60	57.9	R	5864.8	AAAGCGAGAGCCAAGAGCC	C	6467.2	AAAGCGAGAGCCAAGAGCCGC	T	6162	AAAGCGAGAGCCAAGAGCCA	T	T	T	T	T	0
CS2000110900001_899		ACG	ATATAGGAACGCCAAGAAGCCGCC	ATATATGCTGGAGATGTGGCACTTC	124	60	57.9	F	5788.8	ATCTCGAGCGAGTCCATCG	C	6062	ATCTCGAGCGAGTCCATCGC	T	6366.2	ATCTCGAGCGAGTCCATCGTC	T	T	T	T	T	0
CS2000111100002_2180		ACT	ATATACCTGGCCTTTGTCGTCCGC	ATATATCCACTCCAACCCGGTTCAG	118	60	50	F	5966	CACCTTCACCATCAACATCG	G	6568.4	CACCTTCACCATCAACATCGGC	C	6239.2	CACCTTCACCATCAACATCGC	C	C	C	C	C	0
CS2000111100002_603		CGT	ATATATCCGGCAGGCCAGGAGCC	ATATAAACCTCTTGCCGTCGGACAC	113	60	66.7	R	5509.6	GTCGGACACCACCGGGTA	T	6111	GTCGGACACCACCGGGTAAT	G	5782.8	GTCGGACACCACCGGGTAC	G	G	G	G	G	0
CS2000111700002_1964		ACG	ATATAACCAAGAGGGTGTCGAGGTG	ATATATCTTCAGGGGCCTCTGGAAG	92	58	61.1	F	5564.6	AGCAGCTGAGCTGTCAGG	C	5837.8	AGCAGCTGAGCTGTCAGGC	T	6142	AGCAGCTGAGCTGTCAGGTC	C	C	C	C	C	0
CS2000111900002_585		CGT	ATATAGCCTGCCTCACGGTCCGA	ATATAAGCTGGTGAGTGATGAAATGG	119	58	45	R	6061	CCCTCCATGCAAAAATGGTT	A	6349.2	CCCTCCATGCAAAAATGGTTT	T	6662.4	CCCTCCATGCAAAAATGGTTAT	A	A	A	A	A	0
CS2000114200001_1585		ACT	ATATAGCAAAGTCATCATGCACGACC	ATATAGCTGAGCCAGTGTGCCAGG	93	60	57.9	R	5917.8	TTGTAGCCGAAGAAGGGGC	G	6191	TTGTAGCCGAAGAAGGGGCC	C	6520.2	TTGTAGCCGAAGAAGGGGCGC	C	C	C	C	C	0
CS2000116000002_1032		ACG	ATATATGGCCAGGCAGAGTCAGCT	ATATATCTCCAAGACACTCTGGAGG	132	60	50	F	6086	CAGTTCAGCCATGGACACAT	C	6359.2	CAGTTCAGCCATGGACACATC	T	7007.6	CAGTTCAGCCATGGACACATTTG	C	C	C	C	C	0
CS2000116400002_1993		ACT	ATATAGGTCTATTCAGCCAGTACC	ATATAATCCACCTTCTGGACACCAG	95	60	66.7	F	5558.6	GAGCGAGGGTACCCCAAG	G	6161	GAGCGAGGGTACCCCAAGGC	C	5831.8	GAGCGAGGGTACCCCAAGC	C	C	C	C	C	0
CS2000116600001_2715		CGT	ATATAGGCTGCCGCCACTGTCCG	ATATACCGCTGCTCCTTGACCTCC	119	60	57.9	R	5730.8	TGCCACTGCCTTGCTCATG	T	6317.2	TGCCACTGCCTTGCTCATGAC	G	6004	TGCCACTGCCTTGCTCATGC	T	T	T	NEG	NEG	0
CS2000116600001_425		ACT	ATATAGGCGACACTTGGTGCGGAA	ATATAATGGGGCTTGTGGGGGGCC	120	58	70.6	F	5325.4	GGGAAGGGCGAGAGCCT	G	6257	GGGAAGGGCGAGAGCCTGGC	C	5598.6	GGGAAGGGCGAGAGCCTC	G	G	G	G	G	0
CS2000117100001_572		ACT	ATATACGCCTAGAGTTTGCCAACGG	ATATATCCTCCAGGAAGCGCAGTC	114	60	50	F	6046	TCATCGACCAGATGACACTC	A	6343.2	TCATCGACCAGATGACACTCA	G	7001.6	TCATCGACCAGATGACACTCGGA	G	G	G	G	G	0
CS2000117200001_585		ACT	ATATAGCTTCGTGGACGATGAGGAG	ATATAATGTTGGTGGGCATGCCCAG	104	60	50	F	6046	AGATCCATGACATGCTCCAC	A	6343.2	AGATCCATGACATGCTCCACA	G	6648.4	AGATCCATGACATGCTCCACGC	A	A	A	A	A	0
CS2000117500001_571		ACG	ATATAGCGCGCACCGTGGCACAG	ATATATGCCGGCTGCCAGGAACC	140	58	61.1	R	5564.6	AGATGGAGCTGGCCATGC	A	6182	AGATGGAGCTGGCCATGCTG	G	5837.8	AGATGGAGCTGGCCATGCC	A	A	A	A	NEG	0
CS2000118600005_965		ACT	ATATACCAGGCGGCCATCCTGATC	ATATAGGCGGCGGTAGGAGCGGT	126	60	66.7	R	5540.6	GGATGAGGACTGCCGCTC	C	6472.2	GGATGAGGACTGCCGCTCGGC	T	5837.8	GGATGAGGACTGCCGCTCA	C	C	C	C	C	0
CS2000118900001_1050		ACT	ATATAAGCTGACGGAGCTCCTGCG	ATATATGCGCCTCGGCCAGCTTG	167	60	57.9	R	5930.8	GTCGATGAGGGCTTTGGTG	G	6204	GTCGATGAGGGCTTTGGTGC	C	6877.4	GTCGATGAGGGCTTTGGTGGGT	G	G	G	G	G	0
CS2000118900001_1106		ACT	ATATAGATCTCTTATACCGACGCACC	ATATATGCGCCTCGGCCAGCTTG	117	60	66.7	F	5580.6	GCGTTGGATAAGGCCCGG	T	5868.8	GCGTTGGATAAGGCCCGGT	G	6198	GCGTTGGATAAGGCCCGGGT	T	T	T	T	T	0
CS2000120100001_854		ACT	ATATAGCAAACGGCATTAAAATTGGCC	ATATAAGACTCAACAGCAGCCGCC	110	60	50	F	6077	TCAGCATGCTGCTACCAATG	G	6679.4	TCAGCATGCTGCTACCAATGGC	C	6350.2	TCAGCATGCTGCTACCAATGC	C	C	C	C	C	0
CS2000121200002_892		ACT	ATATAGAGGAGCAGCGCATGACGA	ATATAAGCGCTGCATGTCACGGCT	131	60	66.7	F	5460.6	TGCTTCCCGCCAGGCAGA	G	6407.2	TGCTTCCCGCCAGGCAGAGGT	C	5733.8	TGCTTCCCGCCAGGCAGAC	C	C	C	C	C	0
CS2000121200002_898		CGT	ATATAGAGGAGCAGCGCATGACGA	ATATAAGCGCTGCATGTCACGGCT	131	60	76.5	F	5221.4	CGCCAGGCAGACGTGGC	C	5494.6	CGCCAGGCAGACGTGGCC	A	5822.8	CGCCAGGCAGACGTGGCAT	C	C	C	C	C	0
CS2000125600004_1210		ACG	ATATACTCCTGACCGCTATCAACGC	ATATAACGGAACTGGTATGGTGTGC	118	60	57.9	R	5895.8	GAAGATGGCCAAAGCCAGG	A	6513.2	GAAGATGGCCAAAGCCAGGTG	G	6169	GAAGATGGCCAAAGCCAGGC	G	G	NEG	G	G	0
CS2000125600004_1221		ACG	ATATAGCTCCTGACGGATCCACGC	ATATACTGGACCAGTCAAACGGAACT	90	58	52.6	R	5910.8	CATGGGCCAAAGAAGATGG	A	6488.2	CATGGGCCAAAGAAGATGGTC	G	6184	CATGGGCCAAAGAAGATGGC	G	G	G	G	G	0
CS2000125700003_422		ACG	ATATAGCACCAGGTGTTCCACCGG	ATATAGGTACCAGGAAAAAAGTAC	136	60	57.9	R	5828.8	TCTCTTGGGCCAAGAGAGC	A	6734.4	TCTCTTGGGCCAAGAGAGCTTA	G	6102	TCTCTTGGGCCAAGAGAGCC	G	G	G	G	G	0
CS2000126300001_29		ACT	ATATAAACGACTCCTGGTCCCCAAG	ATATAACCGCAGAAGGCATCCTGG	93	58	52.6	R	5714.8	CTTCCCCTGGATTTCAGCA	C	6317.2	CTTCCCCTGGATTTCAGCAGC	A	6003	CTTCCCCTGGATTTCAGCAT	A	A	A	A	A	0
CS2000127700002_2116		ACG	ATATAAGTAAGGAGAGTCGTGAAGCA	ATATATGGCTACCAGAGCACACGG	149	60	66.7	R	5518.6	GGCGCTGAGACACCACAG	A	6096	GGCGCTGAGACACCACAGTC	G	5791.8	GGCGCTGAGACACCACAGC	G	G	G	G	NEG	0
CS2000127700002_553		ACT	ATATATTTCCTGCGAGAACTGATTTCA	ATATAAGAGCATTTTCATCAGTCAGTG	91	54	35	F	6082	CAAATGCTTCTGATGCTTTA	G	6708.4	CAAATGCTTCTGATGCTTTAGA	C	6355.2	CAAATGCTTCTGATGCTTTAC	G	G	G	G	G	0
CS2000128900001_1429		ACT	ATATAGGCCAACCAAGAAGCCGCG	ATATAAGCTCTGGACGCTGGTTGG	164	60	66.7	R	5562.6	TGGTGCGCATGCGTGTCG	G	5835.8	TGGTGCGCATGCGTGTCGC	C	6165	TGGTGCGCATGCGTGTCGGC	C	C	C	C	C	0
CS2000128900001_2080		ACT	ATATATCACGGCGCTGAGCCGGA	ATATACCGGCAGCTGCCAGAGCC	132	60	57.9	R	5828.8	AAGTCAGGCTCCAGTGCGT	C	6784.4	AAGTCAGGCTCCAGTGCGTGGA	A	6117	AAGTCAGGCTCCAGTGCGTT	A	A	A	A	A	0
CS2000132500002_5085		CGT	ATATACAACACTCCGTACGTGACCA	ATATAGATGTCATATATGTATGTTGTCC	95	60	50	R	6157	GGAACCTCTTGGATTGAAGC	A	6445.2	GGAACCTCTTGGATTGAAGCT	T	6783.4	GGAACCTCTTGGATTGAAGCAG	T	T	T	T	T	0
CS2000133400001_631		CGT	ATATACTGAAGTGGATTGGATGGACT	ATATAAGGCAGGATTGCTTCGATCC	105	60	50	R	6037	CATCTTTTCCCAGAGAGCCA	T	6638.4	CATCTTTTCCCAGAGAGCCAAT	G	6310.2	CATCTTTTCCCAGAGAGCCAC	G	G	G	G	G	0
CS2000133500001_1618		ACT	ATATAGGTGGCCTGCGGAGCCAG	ATATAGCTGTCGGCGGCAGCGTC	97	60	50	F	6037	GACTCCCCTTATAGCCATGA	G	6639.4	GACTCCCCTTATAGCCATGAGC	C	6310.2	GACTCCCCTTATAGCCATGAC	C	C	C	C	C	0
CS2000136600002_524		ACT	ATATAGGCAGCTGGTGCGGTGCT	ATATACACCATCACGGTGAACGAGG	147	58	70.6	R	5214.4	AGGGCACACAGGCCGCA	C	5816.8	AGGGCACACAGGCCGCAGC	A	5502.6	AGGGCACACAGGCCGCAT	C	C	C	C	C	0
CS2000137900001_1045		ACG	ATATACTCAATTTGTCGTTCGCTGG	ATATACTCGTCTCGCCGCGGCTC	121	60	66.7	F	5460.6	TGCCTAAGGGACTGCCCC	C	5733.8	TGCCTAAGGGACTGCCCCC	T	6366.2	TGCCTAAGGGACTGCCCCTTA	C	C	C	C	C	0
CS2000138600001_467		ACT	ATATATTTTGAGCGTTCGCGAGCCT	ATATAAGCTGTGCAGCCAAGACACT	145	60	50	F	6006	ACAGCACTCCCATATGCCAT	T	6294.2	ACAGCACTCCCATATGCCATT	G	6632.4	ACAGCACTCCCATATGCCATGA	G	G	G	G	G	0
CS2000140600001_1035		ACG	ATATAGGCTATGATAGCTCAGAAAGG	ATATAAGCATCTTCGCTGGAGTCTG	91	60	50	R	6188	GTTGGCTGGCATCATAGGAT	A	6789.4	GTTGGCTGGCATCATAGGATTA	G	6461.2	GTTGGCTGGCATCATAGGATC	G	G	G	G	G	0
CS2000141700007_2342		ACG	ATATAGCAGCCGAGGCTGAGGCA	ATATAGGATCTCCAAAATCTCCTTCC	147	60	57.9	R	5708.8	TCATCCCACGTCAGCAGCT	A	6310.2	TCATCCCACGTCAGCAGCTTA	G	5982	TCATCCCACGTCAGCAGCTC	G	G	G	G	G	0
CS2000142400001_717		CGT	ATATAGGCACCACTGGCAAATTCCT	ATATAACGGAGCCAGAGGCCTGG	180	58	52.6	F	5843.8	GATGTGAAGGTCAGCCTCT	A	6430.2	GATGTGAAGGTCAGCCTCTAC	T	6132	GATGTGAAGGTCAGCCTCTT	A	A	A	A	A	0
CS2000142400001_724		CGT	ATATAGGATGTGAAGGTCAGCCTCT	ATATAACGGAGCCAGAGGCCTGG	106	60	57.9	R	5868.8	TGAAGAGCAGGGCCTTGTC	T	6470.2	TGAAGAGCAGGGCCTTGTCAT	G	6142	TGAAGAGCAGGGCCTTGTCC	T	T	T	T	T	0
CS2000142400001_746		ACG	ATATAGGATGTGAAGGTCAGCCTCT	ATATAACGGAGCCAGAGGCCTGG	106	58	61.1	F	5395.6	AAGGCCCTGCTCTTCACC	C	5668.8	AAGGCCCTGCTCTTCACCC	T	5997	AAGGCCCTGCTCTTCACCTA	C	C	C	C	C	0
CS2000142400001_800		ACT	ATATACACGACCAGTTCCAGGACAA	ATATACTCGTACACCTGGAGCCAGA	106	60	50	R	6019	TTGGTCACCCTTCTCCAGAT	C	6974.6	TTGGTCACCCTTCTCCAGATGGA	T	6316.2	TTGGTCACCCTTCTCCAGATA	T	T	T	T	T	0
CS2000145200001_475		CGT	ATATACCGAGTCCTCGGCCTCGC	ATATATTTGTGGCAGTGACCCGCAG	110	58	70.6	F	5076.4	CCGACAGCGCCTTCCAC	C	5349.6	CCGACAGCGCCTTCCACC	A	5677.8	CCGACAGCGCCTTCCACAT	C	C	C	C	C	0
CS2000147500002_2262		ACG	ATATAGGTGGATTACCTCGTCATGTT	ATATATGTACAGTGCTTCTTCCGGTA	128	56	40	F	6116	TAAAACTGAATGTGCCTTGC	C	6389.2	TAAAACTGAATGTGCCTTGCC	T	6733.4	TAAAACTGAATGTGCCTTGCTG	T	T	T	T	T	0
CS2000147500002_2301		ACG	ATATAGGTGGATTACCTCGTCATGTT	ATATATCAGGACAGTGCTCATGGAC	176	58	45	F	6230	AAAGCGGGATTATCAGGATG	C	6503.2	AAAGCGGGATTATCAGGATGC	T	7135.6	AAAGCGGGATTATCAGGATGTTA	T	T	T	T	T	0
CS2000147500002_2351		ACT	ATATATACCGGAAGAAGCACTGTACA	ATATATGCTGAATATTCGGTAACTTCC	112	60	50	R	6108	GCTCATGGACTTTCTGACAG	C	6734.4	GCTCATGGACTTTCTGACAGGA	T	6405.2	GCTCATGGACTTTCTGACAGA	T	T	T	T	T	0
CS2000154300001_1091		CGT	ATATAGGTGGCCTGGACCGCTGC	ATATAGAAGAGAGTCTTGACACCAGG	124	60	57.9	R	5757.8	TAGCGCACACTGCCATCAG	T	6344.2	TAGCGCACACTGCCATCAGAC	G	6031	TAGCGCACACTGCCATCAGC	G	G	G	G	G	0
CS2000155400001_2180		ACT	ATATACTCCTCGGCTACAGCGATTC	ATATAAGAGGCATGACAGTCGGATC	91	60	57.9	F	5908.8	AGCGATTCCAGTGTGGGGA	G	6526.2	AGCGATTCCAGTGTGGGGAGT	C	6182	AGCGATTCCAGTGTGGGGAC	G	G	G	G	G	0
CS2000156600001_1567		ACT	ATATAAGCCATGCAGAATAGCGCCA	ATATAAGGCTCATGTCCTCTTCTTCA	91	58	52.6	F	5959.8	CGATGGGAAGGACAAGAAG	T	6248	CGATGGGAAGGACAAGAAGT	G	6586.2	CGATGGGAAGGACAAGAAGGA	G	G	G	G	G	0
CS2000157500004_1332		ACG	ATATAGGTCAGGCCTGCGGTGCT	ATATAACCAGGCCTTTGCCTTGCC	99	60	50	F	6139	GCAGTTGTTTGCGCAACTGT	C	6412.2	GCAGTTGTTTGCGCAACTGTC	T	6756.4	GCAGTTGTTTGCGCAACTGTTG	T	T	T	T	T	0
CS2000160400002_702		ACT	ATATACAGTGGCGACCAGTGGCTT	ATATAGGCACAGGAGTGGTCCTGG	163	60	57.9	R	5997.8	ATGGGTGACTGGGGGAGAA	G	6271	ATGGGTGACTGGGGGAGAAC	C	6944.4	ATGGGTGACTGGGGGAGAAGGT	C	C	C	C	C	0
CS2000161400001_1044		ACG	ATATATGACACCAGGATTTGGAGACA	ATATAATCTGGATTCCATATGCTGCC	150	58	45	R	6048	ATCAGACTCACCAACAGCAA	A	6649.4	ATCAGACTCACCAACAGCAATA	G	6321.2	ATCAGACTCACCAACAGCAAC	G	G	G	G	G	0
CS2000161400001_1227		ACT	ATATACCTGCTGCCAGCGAGAAGC	ATATATCGGTCCGTTGGCACCTTC	95	60	50	R	6170	TCTTGGTGCATTGGACTTGG	C	6772.4	TCTTGGTGCATTGGACTTGGGC	A	6458.2	TCTTGGTGCATTGGACTTGGT	A	A	A	A	A	0
CS2000161400001_372		ACG	ATATACCGCGGTGCCAGCATCGT	ATATACGTCGTCGCGCCGGATGG	165	58	52.6	R	5843.8	TTGATGATCCGCAGGATGC	A	6445.2	TTGATGATCCGCAGGATGCTA	G	6117	TTGATGATCCGCAGGATGCC	G	G	G	G	G	0
CS2000163200001_2306		ACG	ATATACCAGCAAACATCCAGCTGGA	ATATAGAGTTTGCTCATGTATGAGCTG	94	60	57.9	F	5699.8	GAGCGCATCTACTCCCTCT	C	5973	GAGCGCATCTACTCCCTCTC	T	6277.2	GAGCGCATCTACTCCCTCTTC	T	T	T	T	T	0
CS2000163200001_817		ACT	ATATAGACCTGTGGAACGCCAGCA	ATATACTGCCGCAGCACCTTCAGC	91	60	57.9	F	5837.8	CAACCTGAAGTTCGGGGAC	G	6464.2	CAACCTGAAGTTCGGGGACGA	C	6111	CAACCTGAAGTTCGGGGACC	G	G	G	G	G	0
CS2000163200001_983		ACG	ATATAGACAACGGCAGCAAGAGCTT	ATATACTGACTTCAGCAGCAGGTCC	137	58	45	F	6092	CACGGAAGACCATGTTTTCT	C	6365.2	CACGGAAGACCATGTTTTCTC	T	6669.4	CACGGAAGACCATGTTTTCTTC	C	C	C	C	C	0
CS2000166400001_815		CGT	ATATAGCATTGGCTCTGTGCTGGTG	ATATAGGCCACCACCAGAGCTACG	90	60	76.5	R	5092.4	CCATCCTCAGGGCCCGC	T	5693.8	CCATCCTCAGGGCCCGCAT	G	5365.6	CCATCCTCAGGGCCCGCC	G	G	G	G	G	0
CS2000168600002_343		ACT	ATATACTAAAATACATCACAGAGAAAAAT	ATATAGCCTCTGCTGACTCCACTGA	126	54	35	F	6176	CAGAGAAAAATGAAGACATC	A	6473.2	CAGAGAAAAATGAAGACATCA	G	6778.4	CAGAGAAAAATGAAGACATCGC	G	G	G	G	G	0
CS2000170800002_975		ACT	ATATACCACGGCTCCACCAAACGC	ATATAGCCTTCCTTCCAGCCACGC	128	58	61.1	R	5506.6	TTCGCCCGTCAGGGTTGA	C	6438.2	TTCGCCCGTCAGGGTTGAGGC	T	5803.8	TTCGCCCGTCAGGGTTGAA	C	C	C	C	C	0
CS2000171100001_193		CGT	ATATAGCGCCGAGATCGTGGCCG	ATATACCGAGTAAAGGTTTCCGATGG	99	56	40	F	6138	GTATTTTATATCAGCGTGGC	A	6739.4	GTATTTTATATCAGCGTGGCAT	T	6426.2	GTATTTTATATCAGCGTGGCT	T	T	NEG	T	T	0
CS2000174800002_1173		ACT	ATATACGTGGAAGCCGAGTGTCCT	ATATAGCGCACTATGTTTCCTGCGG	125	60	57.9	F	5939.8	GGAGGACTTGGTGTGTGAC	A	6237	GGAGGACTTGGTGTGTGACA	G	6557.2	GGAGGACTTGGTGTGTGACGT	G	G	G	G	G	0
CS2000176700001_503		ACT	ATATACGGCAGCTGTTCGAGAACTT	ATATAAGCCTACATTTATTAAACTGAGG	124	54	35	F	6131	CAGCTGAATTTGTGAACTTA	G	6757.4	CAGCTGAATTTGTGAACTTAGA	C	6404.2	CAGCTGAATTTGTGAACTTAC	G	G	G	G	G	0
CS2000185700001_900		ACG	ATATAGTCTTCTGTCAGCGTCACCA	ATATAGAAGGTCGGTGGAGATGAGG	126	62	72.2	F	5276.6	TCACCACCCTCCTCGCCC	C	5549.8	TCACCACCCTCCTCGCCCC	T	5854	TCACCACCCTCCTCGCCCTC	T	T	T	T	T	0
CS2000188000002_948		CGT	ATATACACTGCTGGCCTTGGAGGC	ATATATTGAGAGCTAGGCCCTCAGC	94	60	66.7	F	5438.6	GGCAGCCAGATACACCCC	C	5711.8	GGCAGCCAGATACACCCCC	A	6040	GGCAGCCAGATACACCCCAT	C	C	C	C	C	0
CS2000188700002_383		ACG	ATATATCACGCACACCAACGTGGAT	ATATACGAAGACTGTGGTCCAGAGG	144	58	45	R	6181	TTGTGCCAAAGATGGCATAG	A	7086.6	TTGTGCCAAAGATGGCATAGTTA	G	6454.2	TTGTGCCAAAGATGGCATAGC	G	G	G	G	G	0
CS2000188700002_540		ACT	ATATACCACAGTCTTCGGCAGCCA	ATATAAGGTCCTGAAAGGTCGGCG	167	60	57.9	F	5717.8	CCGTGCACCACCAGAACTT	G	6320.2	CCGTGCACCACCAGAACTTGC	C	5991	CCGTGCACCACCAGAACTTC	C	C	C	C	C	0
CS2000191600002_491		ACT	ATATACTGGAATTGGAAAATCAACGCT	ATATATGGAGTTCATACGTCTGTGCT	125	56	40	F	6076	TTTCGAAGACCATGAATCCT	G	6702.4	TTTCGAAGACCATGAATCCTGA	C	6349.2	TTTCGAAGACCATGAATCCTC	C	C	C	C	C	0
CS2000195400001_499		ACT	ATATACACCGGCTACTGTGAGCCG	ATATAGCCAATGGCCTGGCCAGGA	95	60	57.9	F	5828.8	TGCGAGAAGGCCGCTACTT	G	6455.2	TGCGAGAAGGCCGCTACTTGA	C	6102	TGCGAGAAGGCCGCTACTTC	C	C	C	C	C	0
CS2000199200001_619		ACT	ATATACACTGCTCCTCCTCAGGCT	ATATATCAATGTCCTGCATGTCGTCT	94	60	57.9	F	5819.8	GTTCAGGTAGCCACTGCTG	T	6108	GTTCAGGTAGCCACTGCTGT	G	6437.2	GTTCAGGTAGCCACTGCTGGT	T	T	T	T	T	0
CS2000199700002_1013		ACG	ATATACCACCAGGCTTTGTGCCGG	ATATAAGGCTCCATCATGCTCTGCA	121	58	45	R	6212	TAAGCTTTGCGATGGAATGG	A	7093.6	TAAGCTTTGCGATGGAATGGTTC	G	6485.2	TAAGCTTTGCGATGGAATGGC	G	G	G	G	G	0
CS2000199700002_1051		ACT	ATATACCAGACCTGGAGGAGCCTC	ATATAAGTGTCAATCTTGAAATAGAAGG	94	56	40	F	6205	TTAATGCAGAGCATGATGGA	A	6502.2	TTAATGCAGAGCATGATGGAA	G	6807.4	TTAATGCAGAGCATGATGGAGC	G	G	G	G	G	0
CS2000199700002_959		ACT	ATATAGAAGGATTTTGTACAACCACC	ATATAGAGGCTCCTCCAGGTCTGG	96	60	57.9	R	5899.8	TATAGGTTTGGGGCAGCCG	C	6502.2	TATAGGTTTGGGGCAGCCGGC	T	6197	TATAGGTTTGGGGCAGCCGA	C	C	C	C	C	0
CS2000200400002_472		ACT	ATATAGCCGTTACACGCTGGAAGAC	ATATACTAAGTCATCTTTCCGGGTG	118	60	50	F	6224	GAGAGAGCTAGGGAACACAT	A	6521.2	GAGAGAGCTAGGGAACACATA	G	6850.4	GAGAGAGCTAGGGAACACATGA	G	G	G	G	G	0
CS2000200900001_184		ACT	ATATAGCTGCTGCTCCTGCTGCC	ATATATTCTTCTCCTCAGCTTCGGC	101	58	45	R	6021	CACACAATCCTTGGCACATT	C	6623.4	CACACAATCCTTGGCACATTGC	A	6309.2	CACACAATCCTTGGCACATTT	A	A	A	A	A	0
CS2000201700002_728		ACT	ATATAGCGCCATGGCTCAGCCGC	ATATAATGCCTGGTGGAGGAAGCC	166	58	52.6	R	5941.8	ACAGGATTGGGAGCAGATG	G	6215	ACAGGATTGGGAGCAGATGC	C	6559.2	ACAGGATTGGGAGCAGATGGT	C	C	C	C	C	0
CS2000202600001_1147		ACG	ATATACCACCTGTATCTCTTCCTACA	ATATACCTGGAAAAGCACGAGGTCG	159	58	45	R	6021	ACCATGATTTACATCGCCCA	A	6942.6	ACCATGATTTACATCGCCCATTG	G	6294.2	ACCATGATTTACATCGCCCAC	A	A	A	A	A	0
CS2000202600001_1183		ACT	ATATAACAACCATCAGGATGCGAAGT	ATATAACAGGTTTTGGAAGCTCTTGTT	181	60	50	R	6126	AAAAGCACGAGGTCGTTTCC	C	6743.4	AAAAGCACGAGGTCGTTTCCGT	T	6423.2	AAAAGCACGAGGTCGTTTCCA	T	T	T	T	T	0
CS2000202600001_1469		CGT	ATATAGCACTTAATGGCACACCAAGG	ATATAAGGTGTGTGTGTAGATTTGTGT	100	56	40	R	6027	TTTTTCCACACCATGAGCAT	T	6628.4	TTTTTCCACACCATGAGCATAT	G	6300.2	TTTTTCCACACCATGAGCATC	G	G	G	G	G	0
CS2000202600001_1545		ACT	ATATAGCTCATGGTGTGGAAAAAGCT	ATATATCTCTGGTGTTTAATAAGGTGG	150	56	40	F	6183	AGAATTCACACTGGAGAGAA	G	6785.4	AGAATTCACACTGGAGAGAAGC	C	6456.2	AGAATTCACACTGGAGAGAAC	G	G	G	G	G	0
CS2000202600001_546		CGT	ATATAGGAATTGCTGGTGCTGGAGC	ATATATCTGAAAGCGGTCTACCAGG	129	58	52.6	R	5776.8	CCTCTTTGACGTTCTGTGG	T	6378.2	CCTCTTTGACGTTCTGTGGAT	G	6050	CCTCTTTGACGTTCTGTGGC	T	T	NEG	NEG	T	0
CS2000202600001_899		CGT	ATATACTGGAAGTTGGCATCTAAGCT	ATATATCCTCGGAAAAATACAAGGCC	94	58	61.1	F	5395.6	TCACCTGGCCTAAGTCCC	A	6022	TCACCTGGCCTAAGTCCCAG	T	5683.8	TCACCTGGCCTAAGTCCCT	A	A	A	A	A	0
CS2000203400001_922		ACT	ATATAGGTGTGAGTGGCGTTTTGCA	ATATACACAGTGAGAACATTTAAAAGGC	100	60	50	R	6090	TTGGCACCAGTGTGCTTTCT	G	6363.2	TTGGCACCAGTGTGCTTTCTC	C	6716.4	TTGGCACCAGTGTGCTTTCTGA	C	C	C	C	C	0
CS2000205300001_444		ACG	ATATAGTGCTGAGGTTTGTGCGCAA	ATATAGGCACAGGTGCTCTGGCC	91	60	57.9	R	5717.8	GTAGCACATCCCCGAACTC	A	6295.2	GTAGCACATCCCCGAACTCTC	G	5991	GTAGCACATCCCCGAACTCC	G	G	G	G	G	0
CS2000206800003_239		ACG	ATATAAGAGCAAATGCTGGCAGCCA	ATATAGGTGTCGCCAACGGTGACC	167	60	57.9	R	5819.8	CCCTCGGCTTTGAGAAGGT	A	6437.2	CCCTCGGCTTTGAGAAGGTTG	G	6093	CCCTCGGCTTTGAGAAGGTC	G	G	G	G	G	0
CS2000209300001_541		ACT	ATATACGCAACGCGGCCAACGCG	ATATATTGGAGAGTTTGGTGTCCGG	120	58	61.1	R	5444.6	AAGGCCTTGCTCAGCACC	G	5717.8	AAGGCCTTGCTCAGCACCC	C	6376.2	AAGGCCTTGCTCAGCACCGGC	G	G	G	G	G	0
CS2000210100001_744		ACG	ATATAGAGATTGAGGAAATGATGCAGA	ATATAAGGACCGAGTCCGCCTGG	114	60	57.9	R	5650.8	TTCCAGGACCTCCTCTTCC	A	6228.2	TTCCAGGACCTCCTCTTCCTC	G	5924	TTCCAGGACCTCCTCTTCCC	A	A	A	NEG	A	0
CS2000211100003_916		ACT	ATATAGGTGTCCTGGACACTGGAAA	ATATATCCAGTGCTCCACGAACTGC	104	60	50	F	6175	GTCCTGGACACTGGAAAGAA	G	6777.4	GTCCTGGACACTGGAAAGAAGC	C	6448.2	GTCCTGGACACTGGAAAGAAC	G	G	G	G	G	0
CS2000213400001_177		ACT	ATATAGGTGGCCATCCAGAGCGTG	ATATAGATGTCGGCGGCCGCCAC	92	58	61.1	F	5484.6	GCCATCCAGAGCGTGTCA	A	5781.8	GCCATCCAGAGCGTGTCAA	G	6087	GCCATCCAGAGCGTGTCAGC	G	G	G	G	G	0
CS2000214600002_3529		ACT	ATATAGCATCTCGGAGACACTTTGG	ATATATGCAGTCCTCTGTGAACACC	109	60	57.9	R	5899.8	GTGGACCCAGGGTTGTTGA	C	6502.2	GTGGACCCAGGGTTGTTGAGC	T	6197	GTGGACCCAGGGTTGTTGAA	C	C	C	C	C	0
CS2000214600002_3559		ACT	ATATACAGGCATTCCGGCTCAACAA	ATATAGGCAGCTTCTGGCCGCGG	123	60	57.9	F	5819.8	TGGGTCCACGGTGTTCACA	A	6117	TGGGTCCACGGTGTTCACAA	G	6446.2	TGGGTCCACGGTGTTCACAGA	G	G	G	G	G	0
CS2000214600002_4162		ACT	ATATACCGAACCATCACCGTGCGG	ATATACCGGAGCTGCCTCTGGAA	128	60	76.5	R	5172.4	CCAGGACTGGGGCTCCC	G	5445.6	CCAGGACTGGGGCTCCCC	C	6119	CCAGGACTGGGGCTCCCGGT	G	G	G	G	G	0
CS2000216300001_916		ACT	ATATACCTGGTCACAGCCTCCAGC	ATATAGGCCATGGAGTGTGTAGAGC	90	60	57.9	F	5828.8	ATCCTGGACCTCATGGAGG	G	6431.2	ATCCTGGACCTCATGGAGGGC	C	6102	ATCCTGGACCTCATGGAGGC	G	G	G	G	G	0
CS2000218400001_513		ACT	ATATAGCAGGACTTCCAGCAAGTCA	ATATAACTGGAACTTGCACTGCTGC	153	60	57.9	R	5917.8	GAAGGTTGCAGCAGGCAGT	G	6191	GAAGGTTGCAGCAGGCAGTC	C	6849.4	GAAGGTTGCAGCAGGCAGTGGC	C	C	C	C	C	0
CS2000220600002_1171		CGT	ATATAGCTGTGGTGGCTGCGGCC	ATATAACCTCCAGGACGCCTGCC	97	60	76.5	R	5234.4	CGCTGTGCGTGTGGCCG	T	5835.8	CGCTGTGCGTGTGGCCGAT	G	5507.6	CGCTGTGCGTGTGGCCGC	G	G	G	G	G	0
CS2000220600002_1196		CGT	ATATAGCTGTGGTGGCTGCGGCC	ATATATGGCACACTGACCTCCAGG	107	58	70.6	R	5138.4	CCTGCCCTGTGCTGGAC	T	5739.8	CCTGCCCTGTGCTGGACAT	G	5411.6	CCTGCCCTGTGCTGGACC	G	G	G	G	G	0
CS2000220600002_1202		CGT	ATATAGCTGTGGTGGCTGCGGCC	ATATAAAGATGGCACACTGACCTCC	111	58	70.6	R	5187.4	AGGACGCCTGCCCTGTG	T	5788.8	AGGACGCCTGCCCTGTGAT	G	5460.6	AGGACGCCTGCCCTGTGC	G	G	G	G	G	0
CS2000222600001_1298		ACT	ATATAGGTGGAGGTGGCCATCGAG	ATATAGCAGCACCATCTGCAGCATC	111	58	52.6	R	5803.8	TGCAGCATCTTGGCATCAG	C	6430.2	TGCAGCATCTTGGCATCAGGA	T	6101	TGCAGCATCTTGGCATCAGA	C	C	C	C	C	0
CS2000226400001_881		CGT	ATATAGTGGAGGTCTGGCACGGAG	ATATATGCACTTCACTTCATTGAGCC	182	58	52.6	R	5705.8	TCTTTTCCTGCCTCCAGAG	T	6307.2	TCTTTTCCTGCCTCCAGAGAT	G	5979	TCTTTTCCTGCCTCCAGAGC	G	G	G	G	G	0
CS2000229800001_1411		CGT	ATATAATGCCTGCTGACCGTGGCC	ATATACGTTGAGCGCCTGCAGCAC	99	60	66.7	F	5509.6	TGGTCCAGGGCACCAAGC	C	5782.8	TGGTCCAGGGCACCAAGCC	A	6111	TGGTCCAGGGCACCAAGCAT	C	C	C	C	C	0
CS2000232500001_1075		ACT	ATATACCGCCTGGACAAGGTCCTT	ATATACCTCCGAGTCCAGGCTGAAG	108	60	57.9	R	5837.8	TCCGAGTCCAGGCTGAAGA	C	6784.4	TCCGAGTCCAGGCTGAAGAGGT	A	6126	TCCGAGTCCAGGCTGAAGAT	C	C	C	C	C	0
CS2000232600001_694		ACT	ATATAGAACTCAAGTGGATCCAAGCG	ATATATTTGCTGCTGCCGCCGCC	161	52	30	F	6044	AAAATTTTATCAACCAGTCC	G	6990.6	AAAATTTTATCAACCAGTCCGGT	C	6317.2	AAAATTTTATCAACCAGTCCC	C	C	C	C	C	0
CS2000233500001_654		CGT	ATATATCAGGGAGCTCCTCCGATGG	ATATAGCCGCTGCCACCGCTCAG	124	58	61.1	F	5435.6	TCCTCACTGCTGCAAGGC	C	5708.8	TCCTCACTGCTGCAAGGCC	A	6037	TCCTCACTGCTGCAAGGCAT	C	C	C	C	C	0
CS2000236000001_1197		ACT	ATATAGCGGCTGTGGTCCACCGC	ATATACCGAGCGTCTCCTCCTCCA	147	60	50	F	6059	CCTGCAGGCTCTACTTTGAT	G	6676.4	CCTGCAGGCTCTACTTTGATGT	C	6332.2	CCTGCAGGCTCTACTTTGATC	C	C	C	C	C	0
CS2000237100001_288		ACT	ATATAACTGATGGATTTCTGAAGGACA	ATATAAGGCTGAGCTCAGACACCG	102	60	57.9	F	5744.8	ACAACAACAACGCGGCCCA	T	6033	ACAACAACAACGCGGCCCAT	G	6347.2	ACAACAACAACGCGGCCCAGC	G	G	G	G	G	0
CS2000237700002_1069		ACT	ATATAGGACTCAGAGGCCATCCGC	ATATAGGAACGGCACGCCTGGTCA	128	60	50	F	6215	AGCGTTGAGGAAACGCTGAA	T	6503.2	AGCGTTGAGGAAACGCTGAAT	G	6841.4	AGCGTTGAGGAAACGCTGAAGA	G	G	G	G	G	0
CS2000239500001_656		ACT	ATATAGGCGCCAGAAGAACCGCTT	ATATATGGCTCATGGAGATGTAGCC	143	60	66.7	F	5398.6	TCCCCAACAGCCAGGCCA	A	5695.8	TCCCCAACAGCCAGGCCAA	G	6001	TCCCCAACAGCCAGGCCAGC	G	G	G	G	G	0
CS2000240100001_659		ACT	ATATACCGGCAGGTGGAGACGGA	ATATAGCCGGTCAGCAGGCCTCC	104	60	66.7	R	5509.6	GGCGTAGAACCGCAGTCC	G	5782.8	GGCGTAGAACCGCAGTCCC	C	6136	GGCGTAGAACCGCAGTCCGA	C	C	C	C	C	0
CS2000240300001_377		ACT	ATATATACATTATTGAACAAGGAGTATGT	ATATATTCTAGGTAGGCAAAAGCCAG	91	54	35	F	6184	GTTATTTGGTTCTGTGTGAA	A	6481.2	GTTATTTGGTTCTGTGTGAAA	G	6786.4	GTTATTTGGTTCTGTGTGAAGC	G	G	G	G	G	0
CS2000242300001_273		ACT	ATATAGCTGCACCGCCGGAGCAT	ATATACCAGTCCAGCCTCGGACC	125	58	70.6	R	5187.4	CGTTGTCAGAGCGCCCG	C	5813.8	CGTTGTCAGAGCGCCCGGA	T	5484.6	CGTTGTCAGAGCGCCCGA	C	C	C	C	C	0
CS2000245900002_57		ACT	ATATACAGAGCTGCAGCAATGGCAA	ATATATCGAAGCATATCTTCAGTTATGT	113	60	57.9	F	5917.8	AAGTGCGGGACCTATGAGG	G	6535.2	AAGTGCGGGACCTATGAGGGT	C	6191	AAGTGCGGGACCTATGAGGC	C	C	C	C	C	0
CS2000246300002_966		ACG	ATATAAGGGGTGTTTGACGTGGTGG	ATATAAACAATGAGGCACTGGATCAC	128	60	66.7	F	5500.6	GTGGTGACGGACCCCTCA	C	5773.8	GTGGTGACGGACCCCTCAC	T	6118	GTGGTGACGGACCCCTCATG	T	T	T	T	T	0
CS2000249400001_936		ACT	ATATACCTCTGGCAACGTGTCCGA	ATATAGTGGAGCGGCAGCCTTGTC	106	58	52.6	R	5714.8	CCTCTGTCTTCCTGGCAAA	C	6646.4	CCTCTGTCTTCCTGGCAAAGGC	T	6012	CCTCTGTCTTCCTGGCAAAA	C	C	C	C	C	0
CS2000249400002_502		ACT	ATATAGCAGTCGGCCACGTGCGG	ATATAGAACGCGCTCTCGAGGTGG	116	60	66.7	F	5331.6	CTCCATCCCCGCGCACTT	G	5934	CTCCATCCCCGCGCACTTGC	C	5604.8	CTCCATCCCCGCGCACTTC	C	C	C	C	C	0
CS2000250900001_384		ACT	ATATAGGAGAGCTGGCCTTCAAAGA	ATATAAGCAGGTTCTGTTCAGCTCC	134	60	50	F	6108	ATGATGGCCTTTGGTCCCAA	A	6405.2	ATGATGGCCTTTGGTCCCAAA	G	6734.4	ATGATGGCCTTTGGTCCCAAGA	G	G	G	G	G	0
CS2000251100002_1324		ACT	ATATAGGCCAGAGTGTCTCCTCCG	ATATATTTGATATCCTTCTTGTCGTCAT	130	56	40	F	6134	CTTCCGAGGACAAGAAATTA	G	6760.4	CTTCCGAGGACAAGAAATTAGA	C	6407.2	CTTCCGAGGACAAGAAATTAC	G	G	G	G	G	0
CS2000257200002_534		ACT	ATATATGGTGCAACAAGAAAACTAGCT	ATATATCCAGTACCTCGGCAATTGG	122	52	30	F	6195	TGATTTGTGACAAATGTGAA	A	6492.2	TGATTTGTGACAAATGTGAAA	G	7126.6	TGATTTGTGACAAATGTGAAGGC	G	G	G	G	G	0
CS2000260200002_680		ACT	ATATACTCCGTGGCAGTGACCAGC	ATATAGCTCGCTCCGAGGCGGAA	114	60	50	R	6228	TGAGGGAGATGTTAGTCGTC	C	6845.4	TGAGGGAGATGTTAGTCGTCGT	T	6525.2	TGAGGGAGATGTTAGTCGTCA	C	C	C	C	C	0
CS2000260400002_194		ACT	ATATAGGCCATGGAGCTGCGGCA	ATATAGCCTCCAGTTCCTCGGTGG	124	60	57.9	R	5837.8	GTAGTCATAGGCCAGGACC	C	6784.4	GTAGTCATAGGCCAGGACCGGT	T	6135	GTAGTCATAGGCCAGGACCA	T	T	T	T	T	0
CS2000260400002_904		ACT	ATATAAGGTGCTGCTGGACTGCGG	ATATAGGCAGTTGTTCTGTGCTGCG	97	58	52.6	R	5945.8	ATGTGCAGTGGGGTGTTGT	C	6892.4	ATGTGCAGTGGGGTGTTGTGGT	A	6234	ATGTGCAGTGGGGTGTTGTT	A	A	A	A	A	0
CS2000261200001_599		ACT	ATATATTACCTTCCCAGCCAGGACG	ATATAACGGTGATGAAAGCGATGGAA	91	60	66.7	F	5509.6	CCCAGCCAGGACGGTATG	A	5806.8	CCCAGCCAGGACGGTATGA	G	6112	CCCAGCCAGGACGGTATGGC	A	A	A	A	A	0
CS2000261400001_1362		ACT	ATATAGTCCTTTGAGTCTGTGTTCAAC	ATATAAGCGAGTGGTTCCGTCGGA	127	60	50	F	6108	TGAGTCTGTGTTCAACGCCA	T	6396.2	TGAGTCTGTGTTCAACGCCAT	G	6725.4	TGAGTCTGTGTTCAACGCCAGT	G	G	G	G	G	0
CS2000271400001_1979		ACT	ATATACCGGATGTTGCTGGAGATGT	ATATAATGCGGTCTTTGAGGTCTGG	103	60	57.9	R	5828.8	AGCCGGATGCTATCAGCTG	C	6431.2	AGCCGGATGCTATCAGCTGGC	T	6126	AGCCGGATGCTATCAGCTGA	T	T	T	T	T	0
CS2000276700001_341		ACT	ATATACCAGAGCTAGTTGCTCGTCT	ATATATGACAGGTGACATTGCGG	96	58	45	F	6172	TAGTTGCTCGTCTGGAAAAG	A	6469.2	TAGTTGCTCGTCTGGAAAAGA	G	6789.4	TAGTTGCTCGTCTGGAAAAGGT	A	A	A	A	A	0
CS2000277500001_601		CGT	ATATAGCTACTTCAGTCAGTTCTCCA	ATATATCTCATCAGTAAGGTCAA	141	60	57.9	R	5810.8	GGGATTCCAGCTGTTTGCC	T	6412.2	GGGATTCCAGCTGTTTGCCAT	G	6084	GGGATTCCAGCTGTTTGCCC	G	G	G	G	G	0
CS2000281600001_1856		ACT	ATATATCCGGTTACGGTATAAGCTGA	ATATAACTGTCAGGTCCGGAAAGTC	98	60	50	F	6126	GACAGCCTTTCAGCGAAGTA	A	6423.2	GACAGCCTTTCAGCGAAGTAA	G	7081.6	GACAGCCTTTCAGCGAAGTAGGA	G	G	G	G	G	0
CS2000284600001_1004		ACT	ATATACATTTCCTGGCCTCTGCAGG	ATATACCTGAGCCACAGTGACACCA	155	58	45	F	6092	TCAAGCGCTTCTTGAGTACA	A	6389.2	TCAAGCGCTTCTTGAGTACAA	G	6718.4	TCAAGCGCTTCTTGAGTACAGA	G	G	G	G	G	0
CS2000285000001_1426		ACT	ATATAAACTGTTTGTAGGTGGTGGCT	ATATATGCTCCGTGGTGAAGTCATG	124	60	50	F	6201	CTGTTTGTAGGTGGTGGCTT	T	6489.2	CTGTTTGTAGGTGGTGGCTTT	G	7156.6	CTGTTTGTAGGTGGTGGCTTGGA	T	T	T	T	T	0
CS2000285200001_5910		ACT	ATATAATGTGAATGAGTGTGATGACCT	ATATACAGTGGCAGCGGTAGGAGC	101	60	57.9	F	5819.8	GTGTCCATGGTCACTGCGA	G	6446.2	GTGTCCATGGTCACTGCGAGA	C	6093	GTGTCCATGGTCACTGCGAC	G	G	G	G	G	0
CS2000292500001_998		CGT	ATATAGGCACAGACATCCGCCAGG	ATATATGCTCTCCAGCGGCCTGG	110	60	50	F	6126	TTGAGTACGACCACATCAGG	C	6399.2	TTGAGTACGACCACATCAGGC	A	7065.6	TTGAGTACGACCACATCAGGAAG	C	C	NEG	NEG	NEG	0
CS2000296500001_517		CGT	ATATAGGTCACAGTCTTATCGAGAATC	ATATAGGCAGCATGCGTTCAGCAGA	93	58	52.6	R	5656.8	TTTCCTCTTCTCCTCCAGG	T	6283.2	TTTCCTCTTCTCCTCCAGGAG	G	5930	TTTCCTCTTCTCCTCCAGGC	G	G	G	G	G	0
CS2000296900001_482		ACT	ATATACGTCTAGCCAGTTCTAAAGCT	ATATATCGGATAGGCTGCAGGCAC	139	54	35	R	6162	TTGTGGATTCATATGGCATA	C	6779.4	TTGTGGATTCATATGGCATAGT	T	6459.2	TTGTGGATTCATATGGCATAA	T	T	T	T	T	0
CS2000301200001_231		ACT	ATATAGGTGACCGACCACACCTGC	ATATATGCTGTTCGGCCACCGAGA	103	60	66.7	R	5709.6	AGGCAAGGGGGTGGTGAG	C	6312	AGGCAAGGGGGTGGTGAGGC	A	5997.8	AGGCAAGGGGGTGGTGAGT	C	C	C	C	C	0
CS2000305100001_656		CGT	ATATAGCCAGGCAGTACATGCAAATG	ATATAAGTTGCTTTGCCAACTGCTTC	105	60	57.9	R	5721.8	TTCCGGTACTGTGCTCCCT	T	6323.2	TTCCGGTACTGTGCTCCCTAT	G	5995	TTCCGGTACTGTGCTCCCTC	G	G	G	G	G	0
CS2000308300001_619		CGT	ATATACAGCGACGACGAGGAGGAG	ATATACTGTTGATGCCTCCATAGTGG	109	60	50	R	5921	CTTCCGCTCTTCTTCATCCT	T	6522.4	CTTCCGCTCTTCTTCATCCTAT	G	6194.2	CTTCCGCTCTTCTTCATCCTC	G	G	G	G	G	0
CS2000309500002_1351		ACT	ATATAGGCCGAGCTGGCACTGCT	ATATAGGCCGTGCTCCGAGGAGC	123	58	52.6	F	5794.8	CTTCTGTGTGGACAGCATC	A	6092	CTTCTGTGTGGACAGCATCA	G	6397.2	CTTCTGTGTGGACAGCATCGC	A	A	A	A	A	0
CS2000309700002_562		ACT	ATATATCTGCCACCGATGCCAGCA	ATATAACTGCACGCACTGCAGAGC	121	60	57.9	F	5819.8	TGCGTGCCCTGCTATGAGA	A	6117	TGCGTGCCCTGCTATGAGAA	G	6751.4	TGCGTGCCCTGCTATGAGAGGC	G	G	G	G	G	0
CS2000312600002_854		ACT	ATATACCAGACCTTCATGGCGCGA	ATATAAGTGCAGGATAGAAGGACC	156	60	66.7	F	5522.6	GTGGTGGCTAGCCTCTCG	T	5810.8	GTGGTGGCTAGCCTCTCGT	G	7136.6	GTGGTGGCTAGCCTCTCGGGGGA	G	G	G	G	G	0
CS2000313900001_364		ACT	ATATATGGTGCTGCACGGCGCGA	ATATAAGGTGCTCCTTGCGTGGCT	95	60	66.7	F	5460.6	GCCGTCAACGGACTGCTC	G	6078	GCCGTCAACGGACTGCTCGT	C	5733.8	GCCGTCAACGGACTGCTCC	G	G	G	G	G	0
CS2000314600001_492		CGT	ATATAGAGCTGACATGGACGTGTGC	ATATAATCGTAGAATATGCAGGCGTG	90	60	50	F	6117	ACATGGACGTGTGCCTTACA	C	6390.2	ACATGGACGTGTGCCTTACAC	A	7016.6	ACATGGACGTGTGCCTTACAAAC	A	A	A	A	A	0
CS2000315800003_531		CGT	ATATATCAAGGCAGACTGCACTGGA	ATATACCGGTCCAGTAGTGTCTTGC	163	58	52.6	R	5692.8	AACCAAGGCTTCTTCCCAC	T	6294.2	AACCAAGGCTTCTTCCCACAT	G	5966	AACCAAGGCTTCTTCCCACC	G	G	G	G	G	0
CS2000317800001_1295		ACT	ATATAGAATGGCGGTGGGGACGTAG	ATATATACATAGTTTCAGCTTCTACATC	109	58	45	F	6150	GCTTGAACTTACAGGACAGA	A	6447.2	GCTTGAACTTACAGGACAGAA	G	6767.4	GCTTGAACTTACAGGACAGAGT	A	A	A	A	A	0
CS2000323800001_718		CGT	ATATAGGCCGGTCATTGGCATCATC	ATATACGCTGACGTACTCGTGCGG	133	60	66.7	R	5540.6	ATTGGCACCGGCGTAGCG	T	6142	ATTGGCACCGGCGTAGCGAT	G	5813.8	ATTGGCACCGGCGTAGCGC	G	G	G	G	G	0
CS2000328200001_1072		ACT	ATATACTCCAGCTGGTGATCTCGG	ATATAGCGTGTGGATGTGGGGGTAG	92	60	66.7	F	5438.6	AGCAATCGCCCCACACGG	G	6065	AGCAATCGCCCCACACGGGA	C	5711.8	AGCAATCGCCCCACACGGC	C	C	C	C	C	0
CS2000331500001_962		ACT	ATATAAGCGCCAGAGGAGAAACGAG	ATATATGCTGCTCTGCTTGGACCG	155	56	40	R	6129	GTACGCTGTGGCTTTTTTAA	C	7084.6	GTACGCTGTGGCTTTTTTAAGGA	T	6426.2	GTACGCTGTGGCTTTTTTAAA	C	C	C	C	C	0
CS2000338600002_595		ACT	ATATAGAGATGAAGAGGAGACCACAC	ATATACCACCAACAGGCTGTTCTGC	122	58	52.6	F	5981.8	GAAGATGGAGGAGTGGTCA	A	6279	GAAGATGGAGGAGTGGTCAA	G	6608.2	GAAGATGGAGGAGTGGTCAGA	A	A	A	A	A	0
CS2000340300001_576		ACT	ATATAAGGTGGTTGAGCATGCCTGC	ATATACCAGAGGCAGACGGTAGGAA	112	60	50	R	6259	TTGGTGATGGATGGCATGGT	G	6532.2	TTGGTGATGGATGGCATGGTC	C	6876.4	TTGGTGATGGATGGCATGGTGT	G	G	G	G	G	0
CS2000342400001_378		ACT	ATATACTCAGGCTCATGCCAGCGG	ATATATGCGCTGACGGTACTCGTC	153	58	45	R	6114	ATCCATGGGTGAGCTCTTTT	C	7045.6	ATCCATGGGTGAGCTCTTTTGGC	A	6402.2	ATCCATGGGTGAGCTCTTTTT	A	A	A	A	A	0
CS2000342400001_402		ACT	ATATAACAGCAGGTTCCTCAGCTGG	ATATAACCGGCTCTTTTTCACAGCC	167	58	52.6	R	5794.8	TGACGGTACTCGTCACTGT	C	6726.4	TGACGGTACTCGTCACTGTGGC	A	6083	TGACGGTACTCGTCACTGTT	A	A	A	A	A	0
CS2000342400001_504		CGT	ATATAGACGAGTACCGTCAGCGCA	ATATATCCAACCGTTCATTCTCTTCC	138	60	57.9	F	5877.8	GGATACGCTGCAGAGAGTC	C	6151	GGATACGCTGCAGAGAGTCC	A	6792.4	GGATACGCTGCAGAGAGTCAAT	A	A	A	A	A	0
CS2000342400001_627		CGT	ATATACTTGAGCACGCACACAACCT	ATATAACTGTCCTGCCTTGTCAGGA	92	60	57.9	F	5766.8	CGCAGATAACGTGCAACCC	C	6040	CGCAGATAACGTGCAACCCC	A	6393.2	CGCAGATAACGTGCAACCCAG	A	A	A	A	A	0
CS2000347700001_103		CGT	ATATAGCAGAGGCTGGCGCTCGC	ATATATCACCACCAGCTTCTGCATC	123	60	57.9	F	5699.8	CCCGCCACTTACTGGACTT	C	5973	CCCGCCACTTACTGGACTTC	A	6286.2	CCCGCCACTTACTGGACTTAC	C	C	C	C	C	0
CS2000348000001_224		ACT	ATATACAGCGCCTGCCTCCTCGG	ATATAATGGGAGCCGGGGGTGCTC	91	60	76.5	F	5163.4	CCTCGGGGTCATGGCCC	A	5460.6	CCTCGGGGTCATGGCCCA	G	6095	CCTCGGGGTCATGGCCCGGC	A	A	A	A	A	0
CS2000348000001_980		ACT	ATATACTACACGCCTCACGCTGCT	ATATATGCTCCTGACACTGGCGAG	116	60	57.9	F	5779.8	CTGATGGGCTCAGCTCTCA	A	6077	CTGATGGGCTCAGCTCTCAA	G	6735.4	CTGATGGGCTCAGCTCTCAGGA	G	G	G	G	G	0
CS2000348200002_780		ACT	ATATATTCACCTGTGGCAACAGCCA	ATATAAGCTCTTCCGCCGCCTCC	94	58	61.1	F	5444.6	AGGCTCCTGCCAGACATC	A	5741.8	AGGCTCCTGCCAGACATCA	G	6047	AGGCTCCTGCCAGACATCGC	A	A	A	A	A	0
CS2000353000001_514		ACT	ATATACCTGATGGCGCAGAAGGCC	ATATATGGCGGCCTCGATGGAGC	111	60	66.7	F	5491.6	GCTGGACGCACCTGGCTT	G	6094	GCTGGACGCACCTGGCTTGC	C	5764.8	GCTGGACGCACCTGGCTTC	C	C	C	C	C	0
CS2000353600001_1020		ACT	ATATAGAGGAAGAGGAGAAGGCACA	ATATACTGGCGCCGCCGGCTCTT	128	60	57.9	F	5766.8	CAGCAACCAGTGGCCACTA	T	6055	CAGCAACCAGTGGCCACTAT	G	7051.6	CAGCAACCAGTGGCCACTAGGGA	G	G	G	G	G	0
CS2000355700001_346		ACT	ATATATGTGGAGGTCCTGGAATGCA	ATATAGCCACAAATTTCTCCACCGGA	94	60	57.9	R	5819.8	GGGTGAGGTTCTCCTCACA	G	6093	GGGTGAGGTTCTCCTCACAC	C	6437.2	GGGTGAGGTTCTCCTCACAGT	G	G	G	G	G	0
CS2000356300001_1544		CGT	ATATAAGGCTACGGCTCAGCACCT	ATATATCTTCCTGCCTTCTCTCCTC	139	58	61.1	R	5506.6	CGGTTCAGTGTGGTCACC	T	6108	CGGTTCAGTGTGGTCACCAT	G	5779.8	CGGTTCAGTGTGGTCACCC	G	G	G	G	G	0
CS2000357000002_827		ACT	ATATACAAGGTGGAAGACCTGACCT	ATATAGGTCCTCTTGTGGCAGCGG	128	60	50	F	6068	CTGGTGGCCTACTTCAACAT	G	7023.6	CTGGTGGCCTACTTCAACATGGA	C	6341.2	CTGGTGGCCTACTTCAACATC	C	C	C	C	C	0
CS2000362800001_1167		ACT	ATATAGAGCCAGAGAGCTTCGGCT	ATATACTTCCTGGTCTGGCCATTCC	94	58	61.1	F	5582.6	AAGGGCACAAGGGCCGTA	A	5879.8	AAGGGCACAAGGGCCGTAA	G	6209	AAGGGCACAAGGGCCGTAGA	G	G	G	G	G	0
CS2000365500001_719		ACT	ATATACCGTGGTGTGGTCACTGCA	ATATATGCCAATCTTGACAGTTTCGG	98	60	66.7	F	5451.6	AGCTCTGGCTCCGACCTG	A	5748.8	AGCTCTGGCTCCGACCTGA	G	6407.2	AGCTCTGGCTCCGACCTGGGA	G	G	G	G	G	0
CS2000367800001_529		ACT	ATATAGTCACATTGGAATTGCTG	ATATACAGGTTTCTTCACAAATTTG	94	52	44.4	F	5529.6	GTCACATTGGAATTGCTG	T	5817.8	GTCACATTGGAATTGCTGT	G	6147	GTCACATTGGAATTGCTGGT	T	T	T	T	T	0
CS2000368600001_1267		ACT	ATATATCTGAACCTGTGGTGCTCCA	ATATAAGTCTGCGACACAGTCATGC	92	60	50	F	6095	ACTTCACCATCCAGAAGGGA	A	6392.2	ACTTCACCATCCAGAAGGGAA	G	7026.6	ACTTCACCATCCAGAAGGGAGGC	A	A	A	A	A	0
CS2000368600001_331		CGT	ATATACCTGCCGCACAGCACGGT	ATATAAGCACCTGGTGCAGAGGCT	109	58	52.6	R	5794.8	CACTGCAGTGTCAGGTTCT	T	6381.2	CACTGCAGTGTCAGGTTCTAC	G	6068	CACTGCAGTGTCAGGTTCTC	G	G	G	G	G	0
CS2000370500001_664		CGT	ATATAGGATGGCTGCCACCTCACC	ATATAGGCTGTTGTTCCACTTGGAGT	91	58	52.6	R	5714.8	TCCAGATCTCTCCAGGTCT	T	6316.2	TCCAGATCTCTCCAGGTCTAT	G	5988	TCCAGATCTCTCCAGGTCTC	G	G	G	G	G	0
CS2000372500001_367		ACG	ATATACCAGCTGCCTGATTATAAGG	ATATAGCCCTCGGGCTCCAGGTTG	95	58	70.6	F	5307.4	GCTGGAGGAGGTCGTGC	C	5580.6	GCTGGAGGAGGTCGTGCC	T	5884.8	GCTGGAGGAGGTCGTGCTC	C	C	C	C	C	0
CS2000373800001_1359		ACT	ATATAACCAGTTGGCTCTGGCAACT	ATATAATTTAAAATTCGTTGTCAATGTCC	98	60	50	F	6166	TATTCAGGGAGCCGCAAATG	G	6768.4	TATTCAGGGAGCCGCAAATGGC	C	6439.2	TATTCAGGGAGCCGCAAATGC	C	C	C	C	C	0
CS2000374300001_76		ACT	ATATAGCTGGTGCTGGAGCGGCC	ATATAAAGAAGCGGCGCGCCAGG	103	58	45	F	6043	ACCTGTTTGACTTCATCACG	G	6669.4	ACCTGTTTGACTTCATCACGGA	C	6316.2	ACCTGTTTGACTTCATCACGC	G	G	G	G	G	0
CS2000382300001_559		ACT	ATATAATTAGAACAGTTGCCAGAACAC	ATATATTTATGACTTGCTGTCTCCTTTT	90	60	50	R	6050	GTTTCCCAGACTGGCTTCTT	G	6323.2	GTTTCCCAGACTGGCTTCTTC	C	6676.4	GTTTCCCAGACTGGCTTCTTGA	C	C	C	C	C	0
CS2000388800001_5573		ACT	ATATAGAGTGCATCCCCGACTGCAC	ATATATGGCGCGTGAAGTAGTCGTA	90	60	66.7	R	5540.6	GCAGTCGGGGATGCACTC	G	5813.8	GCAGTCGGGGATGCACTCC	C	6167	GCAGTCGGGGATGCACTCGA	G	G	G	G	G	0
CS2000394100002_480		ACT	ATATATGTTCAGGCGCAGCATCAGA	ATATAACAGACCATGACATGAGAACC	140	58	45	R	6012	CCCAAGGAATCCTCTTCATT	G	6285.2	CCCAAGGAATCCTCTTCATTC	C	6629.4	CCCAAGGAATCCTCTTCATTGT	G	G	G	G	G	0
CS2000399800001_529		ACT	ATATACAGGTTCGAAATGTAAGATGCA	ATATAACTTGCATTAATTCCAGAAAGAC	109	54	35	F	6113	ATCGAGAATGTCCTTTGTTT	T	6401.2	ATCGAGAATGTCCTTTGTTTT	G	7059.6	ATCGAGAATGTCCTTTGTTTGGT	G	G	G	G	G	0
CS2000402600001_432		CGT	ATATAAATCATTGGTGGCATGCTGGA	ATATAAATGGTTTCCACCACTGAGCA	124	58	45	R	6034	AACTGCAGTGCTTTCTTCCT	T	6635.4	AACTGCAGTGCTTTCTTCCTAT	G	6307.2	AACTGCAGTGCTTTCTTCCTC	G	G	G	G	G	0
CS2000403500001_1302		CGT	ATATACCTACGTGGACCGCAGCAC	ATATAAGTAGGTGTCCTTGAAGCGG	157	60	76.5	R	5243.4	TGGCAGGCGTCCTCGGG	T	5844.8	TGGCAGGCGTCCTCGGGAT	G	5516.6	TGGCAGGCGTCCTCGGGC	G	G	G	G	G	0
CS2000411000001_1371		ACT	ATATAGCAGCGTTGCCTGATTCTGC	ATATAGCCTGCCTATTGGTCCTCTG	124	60	50	F	6215	GCAGCAGCTGGTAAGAATAG	T	6503.2	GCAGCAGCTGGTAAGAATAGT	G	6832.4	GCAGCAGCTGGTAAGAATAGGT	T	T	T	T	T	0
CS2000421400001_514		ACT	ATATAGGATCCACATACTGTGACTGT	ATATATCCATCTTCTCAGCCAGATCT	175	58	70.6	R	5147.4	AGGGGCCTCTGCTACCC	G	5420.6	AGGGGCCTCTGCTACCCC	C	5764.8	AGGGGCCTCTGCTACCCGT	G	G	G	G	G	0
CS2000427500001_684		ACG	ATATACCACACCATCAGCCGCATTG	ATATATGGGTTCGTACCAGGGCTTG	132	60	57.9	R	5877.8	GGCAGACAGGATGTTGACC	A	6799.4	GGCAGACAGGATGTTGACCTTG	G	6151	GGCAGACAGGATGTTGACCC	A	A	A	A	A	0
CS2000428000001_797		ACT	ATATACCACATGCCTGCTATGTGTTT	ATATAGCAAAATCTTTGGCGGTCAGC	155	60	50	F	6077	TGTACCACCTTTGCCAAAGG	A	6374.2	TGTACCACCTTTGCCAAAGGA	G	6703.4	TGTACCACCTTTGCCAAAGGGA	A	A	A	A	A	0
CS2000429100001_81		CGT	ATATAGTACCGGCTGTCTGGTCCG	ATATACAATCGAAGATGAAGCGGCTG	98	60	57.9	R	5810.8	GGCTTCCCTATGATGTCGG	T	6412.2	GGCTTCCCTATGATGTCGGAT	G	6084	GGCTTCCCTATGATGTCGGC	G	G	G	G	G	0
CS2000429200003_355		CGT	ATATAGCAGTGAGAAGGAAGGCAGC	ATATATCTTGTCACTCGCCTCATCC	97	60	57.9	R	5641.8	CTGCCTTCCTTCTCACTGC	A	5930	CTGCCTTCCTTCTCACTGCT	T	6268.2	CTGCCTTCCTTCTCACTGCAG	A	A	A	A	A	0
CS2000435900001_261		CGT	ATATAAGGTTCCAGAGAAACAAAAGCT	ATATATGGCATATGCCGTTCCACCA	139	60	57.9	F	5708.8	CCTCCTGTATAGAGCCACC	C	5982	CCTCCTGTATAGAGCCACCC	A	6310.2	CCTCCTGTATAGAGCCACCAT	A	A	A	A	NEG	0
CS2000436600002_330		ACT	ATATAGCAGTTAACACATCAGCTGGA	ATATATCTCAAGGCCGCAGCATTTTT	98	60	50	R	6117	GAAGGGTCACCCTGTATTCA	C	7072.6	GAAGGGTCACCCTGTATTCAGGA	T	6414.2	GAAGGGTCACCCTGTATTCAA	C	C	C	C	C	0
CS2000436600002_347		ACT	ATATAGCAGTTAACACATCAGCTGGA	ATATATGGCACCTTCCATGGCCTTT	120	48	20	R	6092	TACATCTTTAAATAACAGAA	C	7367.8	TACATCTTTAAATAACAGAAGGGT	T	6389.2	TACATCTTTAAATAACAGAAA	C	C	C	C	C	0
CS2000436600002_530		ACT	ATATATATGGCCGCAAACAAAGCAGT	ATATAGGAAAGATTGAAAATAACTT	98	58	45	F	6061	AGACCAGAACTCTATCTGCT	T	6349.2	AGACCAGAACTCTATCTGCTT	G	6687.4	AGACCAGAACTCTATCTGCTGA	G	G	G	G	G	0
CS2000440900001_781		CGT	ATATATGGCCACTGCTCGGCCGC	ATATATGCTGTAGCGAAGCTCATGG	118	60	66.7	F	5429.6	CCCATCAAGGCTAGGCCC	C	5702.8	CCCATCAAGGCTAGGCCCC	A	6031	CCCATCAAGGCTAGGCCCAT	C	C	C	C	C	0
CS2000441200001_1690		ACT	ATATACCGGTTTCCACGCTTTAGCC	ATATAGCAGAGGTTGGGGATGTCTC	121	58	52.6	R	5923.8	AGAGGTTGGGGATGTCTCA	C	6541.2	AGAGGTTGGGGATGTCTCAGT	T	6221	AGAGGTTGGGGATGTCTCAA	C	C	C	C	C	0
CS2000442900001_367		ACT	ATATACAGCATCCTCCAGCAGTACA	ATATAACAGCTTCTTGGCAAAAGTGAA	114	58	45	F	6114	TGAGGCCATTTTTGAGCTCT	G	6716.4	TGAGGCCATTTTTGAGCTCTGC	C	6387.2	TGAGGCCATTTTTGAGCTCTC	C	C	C	C	C	0
CS2000451400001_823		ACT	ATATATTGGAAGGCTTCATTGGATTGA	ATATAGCCTATCTGCAAATCCTCCTG	100	56	40	F	6125	TCCTAGCATGTCAAGATGAA	T	6413.2	TCCTAGCATGTCAAGATGAAT	G	6751.4	TCCTAGCATGTCAAGATGAAGA	G	G	G	G	G	0
CS2000457400001_2251		ACT	ATATACACCTTTGAGAGCCTGGTGC	ATATACAAAGTACTTTCGTGCAAGAGG	102	60	57.9	F	5819.8	TTCTCCAGTGCTGGACGAG	G	6422.2	TTCTCCAGTGCTGGACGAGGC	C	6093	TTCTCCAGTGCTGGACGAGC	G	G	G	G	G	0
CS2000457400001_2789		CGT	ATATACATCAGCGAGCACATGGAGA	ATATAGACAAGACAACGGTTTTGTAGG	124	56	40	F	6067	ATACCTTCTACCAGGTGATT	A	6653.4	ATACCTTCTACCAGGTGATTAC	T	6355.2	ATACCTTCTACCAGGTGATTT	T	T	T	T	T	0
CS2000457400001_2805		CGT	ATATACATCAGCGAGCACATGGAGA	ATATAAAGTGAGTGGAATAGTAGCCG	147	60	57.9	F	5699.8	ATTTCAGCCTCCTCCCAGG	C	5973	ATTTCAGCCTCCTCCCAGGC	A	6286.2	ATTTCAGCCTCCTCCCAGGAC	C	C	C	C	C	0
CS2000457400001_2958		CGT	ATATAGGCAAGAGCTGCGTACCAAC	ATATATCCGTGTGTAGTTCAGAAAGG	97	60	50	R	6117	TACCCAGGAACTTCTGGATG	T	6718.4	TACCCAGGAACTTCTGGATGAT	G	6390.2	TACCCAGGAACTTCTGGATGC	G	G	G	G	G	0
CS2000460300001_1152		ACT	ATATAGCCACAATGGAGAGTCACCT	ATATAAGATCGATATCATTGTTGGCGA	90	60	50	R	6197	GACATCTGGGACATTGTAGG	C	6823.4	GACATCTGGGACATTGTAGGGA	T	6494.2	GACATCTGGGACATTGTAGGA	C	C	C	C	C	0
CS2000463400001_361		ACT	ATATAGCAGACTGGACTACTGCTGC	ATATACACTCCCTGCCTCGACAAAG	92	60	57.9	F	5819.8	ACTGGACTACTGCTGCTGG	G	6446.2	ACTGGACTACTGCTGCTGGGA	C	6093	ACTGGACTACTGCTGCTGGC	G	G	G	G	G	0
CS2000469400001_660		ACT	ATATATCTGCTATGCTGGAGAAAGGA	ATATAAGCACAGGGTCATCAGCTCG	92	58	52.6	R	5683.8	TACATCTCTCTCGGACACC	G	5957	TACATCTCTCTCGGACACCC	C	6301.2	TACATCTCTCTCGGACACCGT	G	G	G	G	G	0
CS2000471300001_295		ACT	ATATAGAAACATCATGGCCGAGCCA	ATATAAGAAGTTCTCTGTGAAGGTCTT	131	60	50	F	6086	TTAAGACGTCCCGGAACCAT	G	6712.4	TTAAGACGTCCCGGAACCATGA	C	6359.2	TTAAGACGTCCCGGAACCATC	C	C	C	C	C	0
CS2000474200001_800		ACT	ATATATGACCGGAGGGGATTTGTGC	ATATAGCTTGGCTCCGCAGGCTG	90	60	57.9	F	5899.8	GAGGGGATTTGTGCAGTCC	G	6526.2	GAGGGGATTTGTGCAGTCCGA	C	6173	GAGGGGATTTGTGCAGTCCC	G	G	G	G	G	0
CS2000477200002_1777		CGT	ATATAGTCGGAGGACTCAGGAGCA	ATATATCTGAGGCAGAGACACCAGA	90	60	50	R	6206	GGGGAAGGCACATTGAATCT	T	6807.4	GGGGAAGGCACATTGAATCTAT	G	6479.2	GGGGAAGGCACATTGAATCTC	G	G	G	G	G	0
CS2000482300001_226		CGT	ATATACAAACAAATCTAAGTCTGGATCT	ATATAGAGAGACAGAGCGACTTCGG	115	58	52.6	F	5754.8	TCGCTCTTCTCGGTCAAGA	A	6341.2	TCGCTCTTCTCGGTCAAGAAC	T	6043	TCGCTCTTCTCGGTCAAGAT	T	T	T	T	T	0
CS2000489000002_391		CGT	ATATAAGGAGAATAAGAAAAAAGACTTGG	ATATAACTTTTAAGTTGTCCTCTATTGG	120	50	25	R	6081	ATTTACTGTGCTTAATTCAA	T	6682.4	ATTTACTGTGCTTAATTCAAAT	G	6354.2	ATTTACTGTGCTTAATTCAAC	G	G	G	G	G	0
CS2000491500001_347		CGT	ATATATCCTTTATTGTCATTTAGCTGGA	ATATAGAGGACAAGAGTGTTTGCCAG	109	56	40	F	6076	TCCATCTGGACAAGTACATT	C	6349.2	TCCATCTGGACAAGTACATTC	A	6990.6	TCCATCTGGACAAGTACATTAAT	C	C	C	C	C	0
CS2000495600002_131		ACT	ATATAGGCGAGGACCTGGCGCAG	ATATATGGCTCTGCTGCGCTGCC	145	60	57.9	F	5770.8	CTCTTTGGGGTCCGACTCA	A	6068	CTCTTTGGGGTCCGACTCAA	G	6397.2	CTCTTTGGGGTCCGACTCAGA	G	G	G	G	G	0
CS2000495700001_1605		ACT	ATATAGGCCAGAGCTCGTGTTGCT	ATATACAGGCAGAGCGTGCGGCG	111	60	76.5	R	5323.4	GGCGTGGGGACGCTTGG	G	5596.6	GGCGTGGGGACGCTTGGC	C	5925.8	GGCGTGGGGACGCTTGGGC	C	C	C	C	C	0
CS2000498800004_417		ACT	ATATAGAGAGGCAAGAGAAAGCC	ATATACTGGTACCAAGGGGGCTGAG	94	60	66.7	F	5558.6	GAGTGCAGCGGAAGCCCA	T	5846.8	GAGTGCAGCGGAAGCCCAT	G	6185	GAGTGCAGCGGAAGCCCAGA	G	G	G	G	G	0
CS2000502600001_97		ACT	ATATAACTGGGGAGGAGGCAAGAAG	ATATAGCTGCTGCCTTCGCACTGG	90	60	57.9	F	5948.8	AGAAGTGTGGGGTGTGCCA	T	6237	AGAAGTGTGGGGTGTGCCAT	G	6575.2	AGAAGTGTGGGGTGTGCCAGA	G	G	G	G	G	0
CS2000504800001_479		ACT	ATATAGGCTGGATTGCAGCATACGG	ATATAATGGCCAGCTGGCGCAGG	141	58	61.1	F	5515.6	TGCCTGGGAAGCTCTGCA	G	6142	TGCCTGGGAAGCTCTGCAGA	C	5788.8	TGCCTGGGAAGCTCTGCAC	G	G	G	G	G	0
CS2000505700002_168		ACT	ATATAACGCCTTCTCATCGTGGTCG	ATATATATGTTTCTGGCTCATGTGAAG	102	60	76.5	R	5181.4	GCCCATGAGCAGGGCCC	G	5454.6	GCCCATGAGCAGGGCCCC	C	5798.8	GCCCATGAGCAGGGCCCGT	G	G	G	G	G	0
CS2000507500001_1102		ACT	ATATAGAAGCTGTAGAATGCTTACTGT	ATATAACTAGGCTCAGAGCTTCTGG	139	58	61.1	R	5604.6	ATGATGGGGGCTGACCAG	C	6231	ATGATGGGGGCTGACCAGGA	T	5901.8	ATGATGGGGGCTGACCAGA	C	C	C	C	C	0
CS2000508400001_220		ACT	ATATAAGCAGTGGAAAGAGCTCAGTG	ATATAGCAGAATGAGAGGTCTCCGG	104	60	50	F	6126	GCTCAGTGCTAGAAAGCCTA	G	6743.4	GCTCAGTGCTAGAAAGCCTAGT	C	6399.2	GCTCAGTGCTAGAAAGCCTAC	G	G	G	G	G	0
CS2000509600001_1253		CGT	ATATACATCGACTCGGCCGGCCT	ATATAACTCGGCAAAAATCTGTGAAA	102	60	50	R	6077	ACTCCAGTGAACTGTTAGCC	T	6663.4	ACTCCAGTGAACTGTTAGCCAC	G	6350.2	ACTCCAGTGAACTGTTAGCCC	T	T	T	T	T	0
CS2000515300001_615		ACT	ATATAGTGCTGTCAAATGGTGTCGAG	ATATAACCGCCATCCAGTGTGTACA	112	60	66.7	R	5451.6	CCGTCTGGACTGACCCGT	C	6078	CCGTCTGGACTGACCCGTGA	T	5748.8	CCGTCTGGACTGACCCGTA	C	C	C	C	C	0
CS2000526900001_1178		ACT	ATATATTCCAGAGATGAACGATATGCT	ATATAACAAAGTGATGAGAAGAATGGC	133	56	40	R	6076	TGTGAATCCAGTTAACATCC	G	6349.2	TGTGAATCCAGTTAACATCCC	C	6693.4	TGTGAATCCAGTTAACATCCGT	G	G	G	G	G	0
CS2000527100001_1421		ACT	ATATAAGTGCCTGGCTCCACTGCA	ATATAAGCAAGCTGCAGGATGTTCC	134	60	76.5	R	5341.4	GGCAGCAGGTGGGAGCG	G	5614.6	GGCAGCAGGTGGGAGCGC	C	5967.8	GGCAGCAGGTGGGAGCGGA	C	C	C	C	C	0
CS2000535700001_1719		ACT	ATATAGGCCTGTGATGGAGGTGCT	ATATATGCCACAGCAGCTGCCGC	107	58	61.1	F	5604.6	GGTCATGAAGGGGGCTCA	T	5892.8	GGTCATGAAGGGGGCTCAT	G	6207	GGTCATGAAGGGGGCTCAGC	G	G	G	G	G	0
CS2000536000001_395		ACT	ATATAAGCTGAGCCTATCTCGGCTG	ATATAGTCCAGGCCAGGACGCGG	116	60	76.5	R	5221.4	CCACGGGGAGGCTGCCA	G	5494.6	CCACGGGGAGGCTGCCAC	C	5823.8	CCACGGGGAGGCTGCCAGC	C	C	C	C	C	0
CS2000541000003_1274		ACT	ATATACCACGCGGTAAACACCATGC	ATATACGGCCGTAGCCATTGCAGC	157	60	66.7	R	5620.6	TGCATGGGGTGGGCCAGA	C	6552.2	TGCATGGGGTGGGCCAGAGGC	T	5917.8	TGCATGGGGTGGGCCAGAA	C	C	C	C	C	0
CS2000543600001_682		ACT	ATATACTGTTGCTTTCAGTCATTGTGT	ATATAAGCGCCACTCAAACAGATGG	104	58	52.6	R	5896.8	TCCAGTTTTGGTGTGTGGG	C	6499.2	TCCAGTTTTGGTGTGTGGGGC	A	6185	TCCAGTTTTGGTGTGTGGGT	C	C	C	C	C	0
CS2000545800002_945		ACT	ATATACAGAAGCTGATTGAGTGCACA	ATATATGCATACCACAGTCTCCAGC	168	60	50	R	6086	TGAGGAACCAGCACTTTCCA	C	6712.4	TGAGGAACCAGCACTTTCCAGA	A	6374.2	TGAGGAACCAGCACTTTCCAT	C	C	C	C	C	0
CS2000546700001_1036		ACT	ATATAGCAAGGCAGCTGGAGAGGC	ATATATCAGCTTTGGCTTCCATTTCTT	93	58	45	F	6261	TGGATGGAGATGATGATGCA	G	6887.4	TGGATGGAGATGATGATGCAGA	C	6534.2	TGGATGGAGATGATGATGCAC	G	G	G	G	G	0
CS2000548200001_883		ACT	ATATAACACCAAGCGTGGTGGTTCA	ATATAAGCGCTGCGGTCGGAGGT	126	60	76.5	F	5110.4	CCCAGACACGGCGCCCA	T	5398.6	CCCAGACACGGCGCCCAT	G	5736.8	CCCAGACACGGCGCCCAGA	G	G	G	G	G	0
CS2000554800001_1025		CGT	ATATAGGCACTTCTTCGATGCTTCTA	ATATAGGTGTTGGAGCGCAAAGAGG	91	58	52.6	R	5941.8	TGTTGGAGCGCAAAGAGGA	T	6881.4	TGTTGGAGCGCAAAGAGGAAAG	G	6215	TGTTGGAGCGCAAAGAGGAC	G	G	G	G	G	0
CS2000555500001_240		ACT	ATATATGAAAACCAAACCACACCTTCT	ATATAACGGACGCCACTCCACTTC	97	58	52.6	R	5954.8	GAGAGTGGTGCTGATTTGG	C	6581.2	GAGAGTGGTGCTGATTTGGGA	A	6243	GAGAGTGGTGCTGATTTGGT	C	C	C	C	C	0
CS2000555600001_950		ACT	ATATAGTCCATCAACCTAGCCTCTAA	ATATACCTGAGTCACGGCTCAGG	100	60	66.7	F	5611.6	AGTGGTGTGAGCGGCCTG	A	5908.8	AGTGGTGTGAGCGGCCTGA	G	6558.2	AGTGGTGTGAGCGGCCTGGGT	A	A	A	A	A	0
CS2000565200001_1270		ACT	ATATAAAGACCAGAGTCCAAAGTGGA	ATATACCAGAGATTTGAAGTAATCATTCA	91	54	35	F	6158	GACCTAAAAGAAGTTACTGA	T	6446.2	GACCTAAAAGAAGTTACTGAT	G	7113.6	GACCTAAAAGAAGTTACTGAGGA	T	T	T	T	T	0
CS2000565400001_834		ACT	ATATAGAGGCCACAGCAAGCGTGG	ATATAGGCGATGGTCAGCACTGTCT	103	60	57.9	F	5895.8	AGCAAGCGTGGACCAGAAG	A	6193	AGCAAGCGTGGACCAGAAGA	G	6498.2	AGCAAGCGTGGACCAGAAGGC	A	A	A	A	A	0
CS2000578100001_1135		ACT	ATATAGGACCGGTCAGAGCTGTCC	ATATAATAGATCTCCCCTCGCCACC	101	60	50	R	6010	CTGCTGCCCCTTCTTGTTAA	C	6965.6	CTGCTGCCCCTTCTTGTTAAGGA	T	6307.2	CTGCTGCCCCTTCTTGTTAAA	C	C	C	C	C	0
CS2000580300001_326		ACT	ATATAAGCTGCTGTGCTGTCTTGGA	ATATAGCCAGGCGAATGTGGATTGG	129	56	40	R	6094	GTGTACACTACCATAGCAAA	G	6367.2	GTGTACACTACCATAGCAAAC	C	6720.4	GTGTACACTACCATAGCAAAGA	C	C	C	C	C	0
CS2000582900001_327		ACT	ATATAAGGATAGAAAAATGGTCCGTATT	ATATAGGTCAGCTGCATAATCAGATTC	106	56	40	R	6076	AGTCCAACAATTTGCTGCAT	G	6349.2	AGTCCAACAATTTGCTGCATC	C	6693.4	AGTCCAACAATTTGCTGCATGT	G	G	G	G	G	0
CS2000584300002_989		ACT	ATATACCCTTCCCCATGTTGTTCGC	ATATACTTCTCTCGGCAGTTGTTGCA	90	58	52.6	R	5696.8	TTCCTCCGTGATTTCGTCC	C	6299.2	TTCCTCCGTGATTTCGTCCGC	T	5994	TTCCTCCGTGATTTCGTCCA	T	T	T	T	T	0
CS2000584900001_2393		ACT	ATATAGCTTCAGAAAGAGATGGAGCA	ATATATCACTGGATCCATATCGTGTT	107	60	57.9	R	5632.8	TCCTCTCTCCGTTCTCCTG	C	6579.4	TCCTCTCTCCGTTCTCCTGGGT	T	5930	TCCTCTCTCCGTTCTCCTGA	C	C	C	C	C	0
CS2000586000001_877		ACT	ATATACACAATCGCGCTGGCTGGT	ATATAGTCAGCTTCCTCCGCAGCG	92	60	66.7	F	5500.6	TGACGGCCCTGGAGCTCA	T	5788.8	TGACGGCCCTGGAGCTCAT	G	6103	TGACGGCCCTGGAGCTCAGC	G	G	G	G	G	0
CS2000586500001_296		ACT	ATATAACCGGACGCTCAAGGCCTC	ATATACACTGCTATCGCCGCTGCC	124	58	52.6	F	5901.8	TGCTAAGTCAGAGCAGGAG	G	6504.2	TGCTAAGTCAGAGCAGGAGGC	C	6175	TGCTAAGTCAGAGCAGGAGC	G	G	G	G	G	0
CS2000590300001_1085		ACT	ATATAGGCCAAGGAGGCGCAGAAG	ATATAAACACGCCGCGCAGCACC	124	64	77.8	F	5541.6	AGCGGCTGCAGCGGCTCG	A	5838.8	AGCGGCTGCAGCGGCTCGA	G	6473.2	AGCGGCTGCAGCGGCTCGGGC	A	A	A	A	A	0
CS2000590900003_67		CGT	ATATACCAAGAACGCTCCGAGAGAT	ATATAAATTCCAACATTTGATTTATAACC	110	60	50	F	6197	GGTGATGGCACAGATTCTGA	C	6470.2	GGTGATGGCACAGATTCTGAC	A	6823.4	GGTGATGGCACAGATTCTGAAG	A	NEG	NEG	A	NEG	0
CS2000596400001_355		ACT	ATATATGCGGCCCAGGGTGCCTTC	ATATACTGGAAGATGGCAGTCACCG	95	60	66.7	R	5518.6	GACCAGAGGCCAGGCTCA	C	6450.2	GACCAGAGGCCAGGCTCAGGC	A	5806.8	GACCAGAGGCCAGGCTCAT	C	C	C	C	C	0
CS2000596600001_825		CGT	ATATACTAGAACCAATGTTCGAAGTCC	ATATATCCTGGTTCCTTCTTTCCTTC	97	60	50	R	5988	CTTTGTCAACCTCCACGCAT	T	6574.4	CTTTGTCAACCTCCACGCATAC	G	6261.2	CTTTGTCAACCTCCACGCATC	T	T	T	NEG	NEG	0
CS2000600600001_185		ACT	ATATACGGTGTCCTGGCAACAAGTG	ATATAGCTCCTGGAAGGTCTGATGC	107	60	57.9	F	5926.8	GCAGATCTGGAAGGAGCAG	A	6224	GCAGATCTGGAAGGAGCAGA	G	6873.4	GCAGATCTGGAAGGAGCAGGGT	G	G	G	G	G	0
CS2000604100001_344		CGT	ATATAGTGGCTGATGAAGAAATTGCTG	ATATAGACGGAAGACAATACGGCTGA	140	58	61.1	R	5386.6	TCCAGCGCCTCTTTACGC	T	5988	TCCAGCGCCTCTTTACGCAT	G	5659.8	TCCAGCGCCTCTTTACGCC	G	G	G	G	G	0
CS2000608900002_788		ACT	ATATACGTGGCCGAGACTGCAGAG	ATATACCAGGTAATGCCGCTGCCT	128	58	52.6	F	5932.8	TGTACAGTGTGGAGGAGCA	T	6221	TGTACAGTGTGGAGGAGCAT	G	6559.2	TGTACAGTGTGGAGGAGCAGA	G	G	G	G	G	0
CS2000617000001_495		ACT	ATATAGGAAAGGCAAGAGCGAGAGA	ATATATGGCAAAAAAATTTAATCTTATCT	131	54	35	R	6100	ATAGTCCTCCTTAGGAAAAT	G	6373.2	ATAGTCCTCCTTAGGAAAATC	C	6717.4	ATAGTCCTCCTTAGGAAAATGT	G	G	G	G	G	0
CS2000623600001_522		ACT	ATATACCAGGCGCAGGACGAGCC	ATATACGGCCGCGCTGGTTCTCC	109	60	50	F	6135	GAACCGCAAGTACTACATGG	A	6432.2	GAACCGCAAGTACTACATGGA	G	6752.4	GAACCGCAAGTACTACATGGGT	A	A	A	A	A	0
CS2000628600001_29		ACT	ATATAGGAACCTTGTTTTTCTCTTTTCC	ATATATTTCTGGAGCCAGCAAAGCC	107	58	52.6	R	5950.8	CATGAGGAAGATGAGGGAC	C	6577.2	CATGAGGAAGATGAGGGACGA	T	6248	CATGAGGAAGATGAGGGACA	T	T	T	T	T	0
CS2000638200001_344		ACT	ATATACCATGGCCTCTCTTGGCCT	ATATAGCTGGCACCAACATAGGAGC	129	60	57.9	F	5699.8	ATTGCCATGCTGCTCCCCA	A	5997	ATTGCCATGCTGCTCCCCAA	G	6302.2	ATTGCCATGCTGCTCCCCAGC	G	G	G	G	G	0
CS2000647000001_241		ACT	ATATACGAGAAGGAGCCGCAGACA	ATATAGAGCTGCAAATCAGCTACCAG	104	60	50	F	6117	GTATAACAGTGGGCTCCTCA	G	6719.4	GTATAACAGTGGGCTCCTCAGC	C	6390.2	GTATAACAGTGGGCTCCTCAC	G	G	G	G	G	0
CS2000650500001_527		ACT	ATATAGCAGATGTCATAGTTGCTAATC	ATATATCCTTTTTCTCCACACCTTCC	94	56	40	R	6107	TGTATAGGGATCATCTCCAT	C	6724.4	TGTATAGGGATCATCTCCATGT	T	6404.2	TGTATAGGGATCATCTCCATA	T	T	T	T	T	0
CS2000650500001_578		ACT	ATATACCTATCTAAAATATGGAGATGATC	ATATATATTAGTCAACAAGAAGTT	112	48	20	R	6194	TGGAGTAAAATGTATATATT	C	6811.4	TGGAGTAAAATGTATATATTGT	A	6482.2	TGGAGTAAAATGTATATATTT	A	A	NEG	NEG	A	0
CS2000653000001_628		CGT	ATATAGAACAGCGAGGAACTTCGGT	ATATATAGGCTGTCGGCTGGTATGT	180	60	66.7	R	5669.6	TGGCAGTGGCAGGGGGAA	T	6256	TGGCAGTGGCAGGGGGAAAC	G	5942.8	TGGCAGTGGCAGGGGGAAC	T	T	T	T	T	0
CS2000657700001_310		CGT	ATATATCACTCAGCAGGTGGTGGAC	ATATAGCAGGTGCTGCAGGCTGG	125	58	70.6	R	5125.4	TGGCAGAGACACCCCCC	T	5711.8	TGGCAGAGACACCCCCCAC	G	5398.6	TGGCAGAGACACCCCCCC	T	T	T	T	T	0
CS2000657700001_405		CGT	ATATACCAGCCTGCAGCACCTGC	ATATACACGTGCGGATCCACACGG	123	60	66.7	R	5589.6	AGTATGGGCCGGGCAGCA	T	6216	AGTATGGGCCGGGCAGCAAG	G	5862.8	AGTATGGGCCGGGCAGCAC	G	G	G	G	G	0
CS2000657800001_465		ACT	ATATACCAGGTGGAGCGGACGCG	ATATATGGAAGGAGGCCTGGCAGA	109	60	57.9	F	5846.8	AAGGCCGTGCAACATGGCA	G	6778.4	AAGGCCGTGCAACATGGCAGGC	C	6120	AAGGCCGTGCAACATGGCAC	G	G	G	G	G	0
CS2000664700001_406		ACT	ATATACGAGGCGCTAGACGCGCT	ATATACGCACAGTTCGCTGGGCGC	130	60	66.7	R	5491.6	TTCGCTGGGCGCAGCTCA	C	6094	TTCGCTGGGCGCAGCTCAGC	A	5779.8	TTCGCTGGGCGCAGCTCAT	C	C	C	C	C	0
CS2000669600001_246		ACT	ATATACCTGCTCCGCCGAGAGGA	ATATAGCGGCTCCGAGAGGCAGG	125	58	70.6	R	5307.4	GGGTGAGTTCCGGGCAG	C	5933.8	GGGTGAGTTCCGGGCAGGA	T	5604.6	GGGTGAGTTCCGGGCAGA	C	C	C	C	C	0
CS2000682600001_1752		ACT	ATATATCCATATGCTCCTTCTGGTGA	ATATAAAATAAAAACGGCAATGTCTATAC	101	58	52.6	R	5847.8	TCTGGGTTTCTTGTTGGGC	C	6465.2	TCTGGGTTTCTTGTTGGGCGT	T	6145	TCTGGGTTTCTTGTTGGGCA	T	T	T	T	T	0
CS2000691000001_202		ACT	ATATAAGAGGAAGTCCAGGCTCTGC	ATATATCCTTGACACTAGAGGCATGT	142	58	45	R	6043	ATTCTTCAACCTGGGTACTC	C	6669.4	ATTCTTCAACCTGGGTACTCGA	T	6340.2	ATTCTTCAACCTGGGTACTCA	T	T	T	T	T	0
CS2000692600001_401		CGT	ATATAGTGACAACATCGTGACGGCC	ATATAGCAAGGAGTCGAAGACTTTGC	112	60	66.7	R	5482.6	CTGGATCTGCCCGGTGCT	T	6084	CTGGATCTGCCCGGTGCTAT	G	5755.8	CTGGATCTGCCCGGTGCTC	G	G	G	G	G	0
CS2000692600001_575		ACT	ATATAGGTGATTGGCATCCTGCTGG	ATATACCAAAGACAGCCATCCGCAT	124	58	52.6	F	5888.8	AAGACGACGAGGCACAGAA	T	6177	AAGACGACGAGGCACAGAAT	G	6515.2	AAGACGACGAGGCACAGAAGA	G	G	G	G	G	0
CS2000699500001_68		ACT	ATATAAGAGGTTAATGACCATTTGCCA	ATATACAGATCTCATAGTGCATTGTACT	90	58	45	R	6212	GGATCTGTAGGAAAGTGCTT	G	6485.2	GGATCTGTAGGAAAGTGCTTC	C	6829.4	GGATCTGTAGGAAAGTGCTTGT	G	G	G	G	G	0
CS2000703200001_452		ACT	ATATACCAACAGGTGATGTTTTACTGG	ATATATGAGTAGCTCTATCCATGTTT	101	60	50	R	6179	GGACAGTTTCTGTGGGTTCA	C	6796.4	GGACAGTTTCTGTGGGTTCAGT	T	6476.2	GGACAGTTTCTGTGGGTTCAA	C	C	C	C	C	0
CS2000705500002_302		CGT	ATATACTGCCGAAAATGCAGAGATCA	ATATACCTTCCTTCTGATAAGCATTGG	127	56	40	R	6205	GGTTGAACAGACAATTGTAG	T	6791.4	GGTTGAACAGACAATTGTAGAC	G	6478.2	GGTTGAACAGACAATTGTAGC	G	G	G	G	G	0
CS2000709000001_730		ACT	ATATAACAGATTTATGATAATAGATCGCT	ATATATTCTTAAGCTTAGCTGCAAGAC	115	52	30	R	6106	AGTTTTCCGAGAAAATCTTT	C	7366.8	AGTTTTCCGAGAAAATCTTTGGGC	A	6394.2	AGTTTTCCGAGAAAATCTTTT	A	A	A	A	A	0
CS2000712800001_203		ACT	ATATAGTACCTCAGACACGTCCACG	ATATATCCTTGTGAATGACCTTGGAG	117	56	40	R	6009	CTCTTCATCTTCATGGTCTA	G	6282.2	CTCTTCATCTTCATGGTCTAC	C	6635.4	CTCTTCATCTTCATGGTCTAGA	C	C	C	C	C	0
CS2000715200001_1198		CGT	ATATAACCGGAATGGCACTGCAAGT	ATATATGGTACTGCCTGGAATCAGG	122	54	35	R	5997	CTTCTCCTTTTCTTTGGTTT	A	6285.2	CTTCTCCTTTTCTTTGGTTTT	T	6598.4	CTTCTCCTTTTCTTTGGTTTAT	A	A	A	A	A	0
CS2000715200001_476		ACT	ATATAGCCAGAACACGTCTTGACGA	ATATACGGCTGTCAGAGGATCAGTG	126	58	45	F	6110	ACATTGGACACGTTGAACAC	A	6407.2	ACATTGGACACGTTGAACACA	G	6727.4	ACATTGGACACGTTGAACACGT	G	G	G	G	G	0
CS2000715200001_666		ACT	ATATAGGCAAAATAGAACACGATGG	ATATAAGTGCCATCTACTTTACAAGGA	91	56	40	R	6049	CATCGTGTTCTATTTTGCCA	C	6651.4	CATCGTGTTCTATTTTGCCAGC	A	6337.2	CATCGTGTTCTATTTTGCCAT	A	NEG	NEG	A	NEG	0
CS2000718200001_1516		ACT	ATATAGGCTGTGCAATGCGCTGGA	ATATAAGCGCCAGCCGCCACAAG	126	58	45	F	6110	TCCAAGAGGAAGATTCTCCA	G	6712.4	TCCAAGAGGAAGATTCTCCAGC	C	6383.2	TCCAAGAGGAAGATTCTCCAC	G	G	G	G	G	0
CS2000718300001_612		ACT	ATATACCGAATATCGTCAGCAACCG	ATATATTGGCTCCTCACGCTTTAGAT	165	60	76.5	F	5230.4	ACCCGCAGGGGAGCCGA	A	5527.6	ACCCGCAGGGGAGCCGAA	G	5832.8	ACCCGCAGGGGAGCCGAGC	G	NEG	G	NEG	G	0
CS2000721300002_831		ACT	ATATAGGCTAGAGTCCATTCAGACAC	ATATAAAAAGCACAGCAGTGGCTGG	135	60	57.9	R	5899.8	TGTGGCATCCAGGAGGTTG	C	6517.2	TGTGGCATCCAGGAGGTTGGT	A	6188	TGTGGCATCCAGGAGGTTGT	C	C	C	C	C	0
CS2000723900001_221		ACT	ATATAAGCTCCAACAGAGGAAGAGAG	ATATATGCCTCCACGTCCTCTTCC	111	60	57.9	F	5837.8	AGGGAGAACTTCCTGCGCA	A	6135	AGGGAGAACTTCCTGCGCAA	G	6464.2	AGGGAGAACTTCCTGCGCAGA	G	G	G	G	G	0
CS2000731900001_123		ACT	ATATACCTTCTCTGCTGAAGCTGAAG	ATATAAGCCTCCTGTCCGAAAAAGC	119	60	57.9	F	5837.8	CGGAGTTGACAGCCCTGAA	T	6126	CGGAGTTGACAGCCCTGAAT	G	6464.2	CGGAGTTGACAGCCCTGAAGA	G	G	G	G	G	0
CS2000731900001_180		ACT	ATATAGGTCGTCTTTGCCGGAGTTG	ATATATTAAAGTCTCTAGTAGTTTGTCAT	123	60	50	F	6188	CAGGAGGCTTTGTGGTATCA	G	6814.4	CAGGAGGCTTTGTGGTATCAGA	C	6461.2	CAGGAGGCTTTGTGGTATCAC	G	G	G	G	G	0
CS2000731900001_240		ACT	ATATATTCAACTGAAGGAAATTGTCAAAA	ATATATCTTCCTTTAGCTTTTTATTTTCC	110	52	30	F	6133	AGGAAATTGTCAAAATCCTA	G	6759.4	AGGAAATTGTCAAAATCCTAGA	C	6406.2	AGGAAATTGTCAAAATCCTAC	G	NEG	G	NEG	G	0
CS2000735600001_256		ACT	ATATATCCCACAGCTGAACCGACTC	ATATAGGCGGCAGCAGTAGAGGAG	93	60	50	F	6188	GACTCATGGGGGAGCTTTTA	G	6814.4	GACTCATGGGGGAGCTTTTAGA	C	6461.2	GACTCATGGGGGAGCTTTTAC	G	NEG	G	NEG	G	0
CS2000741700001_329		ACT	ATATAGTCGTGTGCCAAATGGTTTGA	ATATATATAGTCTACCGGATTCTTTCC	124	56	40	R	5996	TTCTCCTTCCTCAGAAACAA	C	7256.8	TTCTCCTTCCTCAGAAACAAGGGC	T	6293.2	TTCTCCTTCCTCAGAAACAAA	C	C	C	C	C	0
CS2000742700001_881		ACT	ATATACTTCAGTGACTGCAGGAGGT	ATATAGGCTAAATCTTCCAGCTAAAAAG	148	52	30	F	6084	AAGTACTACAAGTACTACTT	G	6701.4	AAGTACTACAAGTACTACTTGT	C	6357.2	AAGTACTACAAGTACTACTTC	C	C	C	C	C	0
CS2000748200001_422		ACT	ATATACCTCATCATGAATTTGAGC	ATATAAGTCGCCGGCTACAAGCTG	91	60	50	R	6086	GCGGATCTCATAAGCATCAC	C	7017.6	GCGGATCTCATAAGCATCACGGC	T	6383.2	GCGGATCTCATAAGCATCACA	C	C	C	C	C	0
CS2000763400001_1446		ACT	ATATACAGAGGAAGACATCTACAAAATC	ATATAGCCTTGAAAACTGTTCCATGGT	114	60	50	F	6086	ACGGTCACCTCTTCGAGAAA	T	6374.2	ACGGTCACCTCTTCGAGAAAT	G	6712.4	ACGGTCACCTCTTCGAGAAAGA	G	G	G	G	G	0
CS2000767300001_1273		ACT	ATATAATCGCGATCATGCAATCAGCC	ATATATCTGTGGCCGGCGAGTCC	97	58	52.6	R	5665.8	CTCATTCCAGCTCCTCTGT	C	6292.2	CTCATTCCAGCTCCTCTGTGA	T	5963	CTCATTCCAGCTCCTCTGTA	C	C	C	C	C	0
CS2000768700001_269		ACT	ATATACCTGAGGCTGAGCTCTTCC	ATATATCTTGTGACTCCGCGTTGGT	111	60	57.9	F	5868.8	AAGGGGGCACCGTGACTTT	G	6495.2	AAGGGGGCACCGTGACTTTGA	C	6142	AAGGGGGCACCGTGACTTTC	C	C	C	C	C	0
CS2000769100001_560		ACT	ATATACATCCAGGATGGAGACATCAT	ATATACGCCGCACCTCCAGCAGC	121	60	66.7	F	5509.6	CGACTCGAGCGAGCTGCA	T	5797.8	CGACTCGAGCGAGCTGCAT	G	6465.2	CGACTCGAGCGAGCTGCAGGA	G	G	G	G	G	0
CS2000782300001_831		ACT	ATATAGGCGACTGGCGGTGACCA	ATATAGCGGCAGAAGTTCTCCGCC	132	60	66.7	F	5518.6	GCCAAGGCCCTGAGCAAG	G	6145	GCCAAGGCCCTGAGCAAGGA	C	5791.8	GCCAAGGCCCTGAGCAAGC	G	G	G	G	G	0
CS2000788500002_871		ACT	ATATACGCGCCAAACTCCTGAATGT	ATATACTGCCAACCACCAGATGCCT	159	60	57.9	F	5859.8	ATGTGGACCTGGTGCCTGA	G	6486.2	ATGTGGACCTGGTGCCTGAGA	C	6133	ATGTGGACCTGGTGCCTGAC	G	G	G	G	G	0
CS2000791800001_331		ACT	ATATAGAACCAGGCATCCATGTGGC	ATATAAGCTGGCGGAGCATCAAACA	139	60	50	F	6006	ATCCCAGGTTTCAACACCAC	A	6303.2	ATCCCAGGTTTCAACACCACA	G	6623.4	ATCCCAGGTTTCAACACCACGT	A	A	A	A	A	0
CS2000804600001_453		ACT	ATATACAAAACCAATTGCTTCAGGTCA	ATATATCCAGCTTCTCTCCAAACTCA	135	56	40	F	6107	TATACTTCTTGGGCAAAGCT	A	6404.2	TATACTTCTTGGGCAAAGCTA	G	6733.4	TATACTTCTTGGGCAAAGCTGA	G	G	G	G	G	0
CS2000811700001_448		ACT	ATATACGGCGTAATTCCAGTGAGGA	ATATATGAGGAGCCTGAAGGCACC	139	60	57.9	R	5708.8	CACCTTCCCTTCAGACAGG	G	5982	CACCTTCCCTTCAGACAGGC	C	6326.2	CACCTTCCCTTCAGACAGGGT	G	G	G	G	G	0
CS2000812200001_131		ACT	ATATATCTGTCCGGGCCCGTCCGC	ATATACACGTGGTTCTCCACGGCC	90	58	61.1	F	5591.6	AAAGGCCGAGGAGGCCAA	T	5879.8	AAAGGCCGAGGAGGCCAAT	G	6218	AAAGGCCGAGGAGGCCAAGA	G	G	G	G	G	0
CS2000844300001_598		ACT	ATATAGCAGATGTGGTGGCCTGCA	ATATAGCTGGATGCTAGTCTCCAGG	110	60	57.9	F	5788.8	TCCTGCAGAAGCTGACCTG	A	6086	TCCTGCAGAAGCTGACCTGA	G	6720.4	TCCTGCAGAAGCTGACCTGGGC	G	G	G	G	G	0
CS2000861100001_29		ACT	ATATAAGTATCGGAGTCGGACAGCC	ATATATCGGCCAACCAGGAATTTGC	102	58	45	R	6070	GTCATTCCAGCACCAAAATG	G	6343.2	GTCATTCCAGCACCAAAATGC	C	6672.4	GTCATTCCAGCACCAAAATGGC	G	G	G	G	NEG	0
CS2000861100001_67		CGT	ATATAAGTATCGGAGTCGGACAGCC	ATATATCGGCCAACCAGGAATTTGC	102	60	50	F	6099	GACTGGCGTCTCTTACTGTA	C	6372.2	GACTGGCGTCTCTTACTGTAC	A	6700.4	GACTGGCGTCTCTTACTGTAAT	A	A	A	A	A	0
CS2000882100002_606		ACG	ATATAGTGGCTGTGGACTCTACAGC	ATATAAGGCCACTAAGCTTCGCGG	167	60	66.7	R	5491.6	GCCGAGCCTGTGGCTTCA	A	6109	GCCGAGCCTGTGGCTTCATG	G	5764.8	GCCGAGCCTGTGGCTTCAC	G	G	G	G	G	0
CS2000883200001_336		ACT	ATATACACTTCCTGCCTCAGTGAGC	ATATAGGCGCCACGATCCTCCTTG	104	60	50	R	6148	TTGGTGTGCTAAGCGACCAT	G	6421.2	TTGGTGTGCTAAGCGACCATC	C	6765.4	TTGGTGTGCTAAGCGACCATGT	G	G	G	G	G	0
CS2000886800001_76		ACT	ATATACTGTTCCAGCCAAGTGGGGG	ATATATTCATCTTCATGAGCTCCTCC	106	58	61.1	F	5377.6	TCTGCCTTCTCTGCCAGC	G	5980	TCTGCCTTCTCTGCCAGCGC	C	5650.8	TCTGCCTTCTCTGCCAGCC	G	G	G	G	G	0
CS2000891400001_81		ACT	ATATAGCGCCTGGAAGCGGGGCTG	ATATACTCGAGAGACGAGCTCCGG	114	60	76.5	F	5350.4	GGGAGGAGGAGGGCACC	T	5638.6	GGGAGGAGGAGGGCACCT	G	6297	GGGAGGAGGAGGGCACCGGT	G	G	G	G	G	0
CS2000895300002_316		ACT	ATATAGGTGGCTGCAGGAGCCGA	ATATAAGGATGGGGCAGGTAATGCC	118	60	57.9	F	5859.8	TGTGAAGGCTTGCTCCGAG	A	6157	TGTGAAGGCTTGCTCCGAGA	G	6477.2	TGTGAAGGCTTGCTCCGAGGT	A	A	A	A	A	0
CS2000903400001_629		ACT	ATATACGTTTTCTTTGTGTGGAGCC	ATATACGACGAGTCCAGCTCCAGG	149	60	66.7	F	5469.6	CATGGGAACCTGCAGCCC	A	5766.8	CATGGGAACCTGCAGCCCA	G	6072	CATGGGAACCTGCAGCCCGC	A	A	A	A	A	0
CS2000913500001_165		ACT	ATATACGCCATGTCCACCCCTCCG	ATATAATGCAGTGTTGACCTCTCGG	108	64	77.8	F	5452.6	ATGGCGCCCGGGCCCTTC	T	5740.8	ATGGCGCCCGGGCCCTTCT	G	6055	ATGGCGCCCGGGCCCTTCGC	G	G	G	G	G	0
CS2000938300001_236		ACT	ATATATGGCCAAAGACTATGACAGGT	ATATACCACGTGAGCAACATACATCTT	104	60	57.9	R	5797.8	CAAGCCTCGGATGATGACC	C	6400.2	CAAGCCTCGGATGATGACCGC	T	6095	CAAGCCTCGGATGATGACCA	T	T	T	T	T	0
CS2000947000001_623		ACT	ATATAAGCCACAGATTGCTTAGTGGA	ATATATCCTCTACCTGCTTTGGTTTG	92	58	52.6	R	5892.8	TATGTGGCCGGACAGTAAG	G	6166	TATGTGGCCGGACAGTAAGC	C	6510.2	TATGTGGCCGGACAGTAAGGT	G	G	G	G	G	0
CS2000976000001_580		CGT	ATATAGTGGTAGAGGAGCTGCTGTC	ATATAACGCTGGCCGCCTCCATC	102	58	61.1	F	5502.6	GGGAACCCGCACATCGAA	A	6442.2	GGGAACCCGCACATCGAAAAG	T	5790.8	GGGAACCCGCACATCGAAT	A	A	A	A	A	0
CS2000976800001_506		CGT	ATATAGCAGCTTTCCGAACGCGCT	ATATAGGCCTGTTGTACTGAACGATAA	125	58	52.6	R	5692.8	TGCATTCACCTCAGCACCA	T	6632.4	TGCATTCACCTCAGCACCAAAG	G	5966	TGCATTCACCTCAGCACCAC	G	G	G	G	G	0
CS2000982700001_620		ACT	ATATAGGTGCAGCTGCTGAAGCC	ATATAACGTGGTCTGCTGGCCGG	117	60	66.7	R	5491.6	CGCGGATCTCCATGGTGC	C	6094	CGCGGATCTCCATGGTGCGC	T	5788.8	CGCGGATCTCCATGGTGCA	G	G	G	G	G	0
CS2001001600001_994		CGT	ATATAGGAATCCTGACCAATGGCCT	ATATAGCTGCACTTTTCTCATGTTGAC	92	60	50	R	6068	ATGCTTGCCATAGTCCAGCT	T	6694.4	ATGCTTGCCATAGTCCAGCTAG	G	6341.2	ATGCTTGCCATAGTCCAGCTC	G	G	G	G	G	0
CS2001021900001_807		CGT	ATATAGGCTGTCCGCTGCACCGT	ATATAAAAGGTGATTTCTTCAGAGTCC	128	58	52.6	F	5794.8	CGAGTGGTCATGCTCTTCA	A	6396.2	CGAGTGGTCATGCTCTTCAAT	T	6083	CGAGTGGTCATGCTCTTCAT	A	A	A	A	A	0
CS2001022400001_258		ACT	ATATAACTTCATCTGCTCCATCACCG	ATATATGGAGCCGTAGCGCTCGC	115	60	76.5	F	5150.4	GACCCCGGGGCACACCA	G	5776.8	GACCCCGGGGCACACCAGA	C	5423.6	GACCCCGGGGCACACCAC	G	G	G	G	G	0
CS2001032700001_368		ACT	ATATAACACCACCTGCTGCAGCCA	ATATAGCCAGCCAAGGAGGTGAGG	102	60	76.5	F	5141.4	ATAGCCCAGCCCCGCGG	G	5743.8	ATAGCCCAGCCCCGCGGGC	C	5414.6	ATAGCCCAGCCCCGCGGC	C	C	C	C	C	0
CS2001040300001_265		ACT	ATATATCGGCTTCTTGGTCGCCGT	ATATAGCACCTCTGCGCCGCCGT	90	58	70.6	R	5094.4	GCCCAAGCCCAGCAACC	G	5367.6	GCCCAAGCCCAGCAACCC	C	5696.8	GCCCAAGCCCAGCAACCGC	G	G	G	G	G	0
CS2001051600001_549		ACT	ATATAGCGTCACTGTATTCCTTA	ATATACCCTGGCGTGGTAAACGATG	98	52	44.4	F	5440.6	GCGTCACTGTATTCCTTA	A	5737.8	GCGTCACTGTATTCCTTAA	G	6043	GCGTCACTGTATTCCTTAGC	G	G	G	G	G	0
CS2001052300002_504		ACT	ATATAAAGAGGTCAGGCAGTAGCGA	ATATATTGATGGATGCATCCTTCTCC	144	58	52.6	R	5843.8	TTCTTTGGAGGCACAGAGC	C	6446.2	TTCTTTGGAGGCACAGAGCGC	T	6141	TTCTTTGGAGGCACAGAGCA	T	T	T	T	T	0
CS2001065400001_521		CGT	ATATATCTTTCTGAGGAAGAGAGCGA	ATATAGGGTTAGAGCCTGCGCCCC	110	58	52.6	F	5763.8	TGTCCTTCCTGCCAAGAAG	C	6037	TGTCCTTCCTGCCAAGAAGC	A	6365.2	TGTCCTTCCTGCCAAGAAGAT	C	C	C	C	C	0
CS2001071700001_941		ACT	ATATACACCAGTGCTCAGATCCAGG	ATATAGCAGTGACATTTTCCAAATCTCT	103	60	57.9	F	5997.8	TGGAAAGGGCTGGAGGTGA	G	6624.2	TGGAAAGGGCTGGAGGTGAGA	C	6271	TGGAAAGGGCTGGAGGTGAC	G	G	G	G	G	0
CS2001109400001_191		ACT	ATATATGTCTCTCACACTGGCTGCA	ATATAGCTGAGTGACCACAGTTGCC	124	60	50	F	6210	GTGGTTTTGGCCTTGGAGTA	A	6507.2	GTGGTTTTGGCCTTGGAGTAA	G	7165.6	GTGGTTTTGGCCTTGGAGTAGGA	G	G	G	G	G	0
CS2001112700001_134		ACT	ATATAGCCAAGCTGCGACTTGAGAT	ATATAGGCCTCCTCCACCTCCTCA	100	60	50	R	6099	TCCATCTCCTTGGAATGGGT	G	6372.2	TCCATCTCCTTGGAATGGGTC	C	6716.4	TCCATCTCCTTGGAATGGGTGT	G	G	G	G	G	0
CS2001117300001_567		ACT	ATATACGCATCCGATACCACGGCA	ATATATAGCGTGGGTGACTGCTGTC	137	58	52.6	R	5776.8	TGCTGTCTTTGGTGCCTCA	C	6723.4	TGCTGTCTTTGGTGCCTCAGGT	T	6074	TGCTGTCTTTGGTGCCTCAA	C	C	C	C	C	0
CS2001125600001_361		ACT	ATATACACCAACTAAGTGGCGGACG	ATATACCTTTTTACTTGGCTCCTCTAC	151	58	45	R	6016	AGCTTCTGTTTCCTGCTCTT	G	6289.2	AGCTTCTGTTTCCTGCTCTTC	C	6633.4	AGCTTCTGTTTCCTGCTCTTGT	G	G	G	G	G	0
CS2001138500001_140		ACT	ATATAGCGCGCGGCCGAAAAACC	ATATACCGCAGGATCCACGGCGG	95	58	61.1	F	5493.6	GCCGGCCAAGTCCAAGAT	G	7083.6	GCCGGCCAAGTCCAAGATGGGGC	C	5766.8	GCCGGCCAAGTCCAAGATC	C	C	C	C	C	0
CS2001138500001_172		ACT	ATATACCACGATCCGCCGGCCAA	ATATACGCGCACCGTCTGGCGGT	126	60	50	R	6095	TCAGCACGAAGAATTCCGCA	C	7050.6	TCAGCACGAAGAATTCCGCAGGA	A	6383.2	TCAGCACGAAGAATTCCGCAT	C	C	C	C	C	0
CS2001138500001_564		ACT	ATATACCGAGAGAATCTGGAGGCG	ATATACTGTGGCGTGACCACCTGC	107	60	57.9	R	5859.8	TAGCTCTTGGGGGAGTCCA	C	6486.2	TAGCTCTTGGGGGAGTCCAGA	A	6148	TAGCTCTTGGGGGAGTCCAT	C	C	C	C	C	0
CS2001148600001_788		CGT	ATATACAGCAGCAGGTCCTGTCGC	ATATACTGGACAGGCTGGCGGCC	117	60	76.5	R	5172.4	AGCACCTCGGGCGTGCC	T	5773.8	AGCACCTCGGGCGTGCCAT	G	5445.6	AGCACCTCGGGCGTGCCC	G	G	G	G	G	0
CS2001169300001_2196		ACT	ATATAGTGCTGAAGAACAAGATACTGG	ATATAGGCAGGCCAGGAGTGGCC	143	60	57.9	F	5917.8	GGATTGGAGGCAACGCTGA	T	6206	GGATTGGAGGCAACGCTGAT	G	6520.2	GGATTGGAGGCAACGCTGAGC	G	G	G	G	G	0
CS2001182300001_425		ACT	ATATAGAAGATGATGGTGAGATGTTCC	ATATATGATAGAACTCCACCAACTGG	93	60	50	F	6077	GTGAGATGTTCCACACCCTA	T	6365.2	GTGAGATGTTCCACACCCTAT	G	6703.4	GTGAGATGTTCCACACCCTAGA	G	G	G	G	G	0
CS2001188300001_553		ACT	ATATAGGCAACAAGTTTATCAAACTCTT	ATATAAGCTGAGCTCAAAAATCAGGTT	128	58	45	F	6203	AGCGACAGGTTTTTGGATTG	A	6500.2	AGCGACAGGTTTTTGGATTGA	G	7134.6	AGCGACAGGTTTTTGGATTGGGC	G	G	G	G	G	0
CS2001195700001_1251		CGT	ATATAGGAACCTGTCCTCCACCGA	ATATACTGTTGCCGTCGCACCAGC	119	60	57.9	F	5966.8	GAGCTGAAGGAGGAGCTGA	A	6553.2	GAGCTGAAGGAGGAGCTGAAC	T	6255	GAGCTGAAGGAGGAGCTGAT	T	T	T	T	T	0
CS2001195700001_1571		ACT	ATATACCTACCGCCTGGACGCCG	ATATACCGGTGGAGGACTTGTCGG	98	58	61.1	R	5506.6	GGGCGTTGTACTCCAGCT	C	6438.2	GGGCGTTGTACTCCAGCTGGC	A	5794.8	GGGCGTTGTACTCCAGCTT	C	C	C	C	C	0
CS2001199600001_1494		ACT	ATATAGGTTTGCGGACCTGCTGCA	ATATAACTCATCCCAGCCAGTGAGG	109	60	50	R	6237	GAGGCAGATGTTGTAGCTGA	C	7192.6	GAGGCAGATGTTGTAGCTGAGGA	T	6534.2	GAGGCAGATGTTGTAGCTGAA	C	C	C	C	C	0
CS2001204700001_402		ACT	ATATAGGGCTTTGGCCGCACTGGC	ATATACTCAGCGATGGCGTCTCCG	92	60	66.7	R	5478.6	CAGTGCGGCCAAAGCCCA	C	6739.4	CAGTGCGGCCAAAGCCCAGGGC	A	5766.8	CAGTGCGGCCAAAGCCCAT	A	A	A	A	A	0
CS2001210500001_299		CGT	ATATACTTCTTGGCAGAGCTGCTGT	ATATAATCCTGCTCAGCAGCCTGG	98	60	50	F	6113	TGAACCCAACCAGACAGAGA	A	6714.4	TGAACCCAACCAGACAGAGAAT	T	6401.2	TGAACCCAACCAGACAGAGAT	A	A	A	A	A	0
CS2001212700001_842		CGT	ATATATGGAAGTCCTTCCTCCGTCA	ATATATGATGACAATAGTTTCTCCATCT	91	58	45	R	6039	ACATGCCCATTAGCAAAACC	T	6640.4	ACATGCCCATTAGCAAAACCAT	G	6312.2	ACATGCCCATTAGCAAAACCC	T	T	T	T	T	0
CS2001235500001_809		ACT	ATATATGGCCTTGGCCAGCGGCA	ATATAAGCCGCACTGCTCGGTCC	167	60	57.9	F	5868.8	GTCCACGGGGAGTGTATCA	A	6166	GTCCACGGGGAGTGTATCAA	G	6486.2	GTCCACGGGGAGTGTATCAGT	G	G	G	G	G	0
CS2001300100009_542		ACT	ATATACTGAAAACCATGAGCAGGCAA	ATATAGAGGAATCTAGGAAAACCTGTC	134	58	45	R	6110	ATGCCAGCTTCGACGTAAAA	C	7041.6	ATGCCAGCTTCGACGTAAAAGGC	T	6407.2	ATGCCAGCTTCGACGTAAAAA	C	C	C	C	C	0
CS200130040000B_194		ACT	ATATACCTGACTCAGCCTTCCTCAG	ATATACCGGGACCTGTTGGTACCAG	129	58	45	F	6252	AGGGACTTATAATGGTGTGG	G	6854.4	AGGGACTTATAATGGTGTGGGC	C	6525.2	AGGGACTTATAATGGTGTGGC	G	G	G	G	G	0
CS200130040000F_146		CGT	ATATATGGTGACACCAATCGAGCCT	ATATAGCCTGGAGCGAGCTGATGG	103	60	66.7	R	5558.6	CAGACCTGGAGCCGGAGA	T	6160	CAGACCTGGAGCCGGAGAAT	G	5831.8	CAGACCTGGAGCCGGAGAC	T	T	T	T	T	0
CS200130040000F_168		CGT	ATATACCGACCGATTCTCCGGCTC	ATATAATCTGCCTCGTCCTCAGCC	90	58	61.1	R	5626.6	ATGGTCAGGGTGGCTGTG	A	5914.8	ATGGTCAGGGTGGCTGTGT	T	6228	ATGGTCAGGGTGGCTGTGAT	A	A	A	A	A	0
CS200130040000F_305		ACT	ATATACACCCTCGGTCACCCTGTTC	ATATAAGTCGCTGATGAGACACACC	91	60	66.7	R	5629.6	ACAGGGTGACCGAGGGTG	G	5902.8	ACAGGGTGACCGAGGGTGC	C	6914.4	ACAGGGTGACCGAGGGTGGGGA	G	G	G	G	G	0
CS200130040000F_336		ACT	ATATAGCCCAAGTCCCCACCCTCG	ATATACGCTGATGAGACACACCAGG	99	58	61.1	R	5457.6	TTGGTGTCGAGCTCCTCC	C	6075	TTGGTGTCGAGCTCCTCCGT	A	5745.8	TTGGTGTCGAGCTCCTCCT	A	A	A	A	A	0
CS2001300400012_307		ACT	ATATAGGTAGCGTGACCGTGGTCT	ATATAAGGTAGCTGCTGGCCGCG	120	58	45	R	6096	ACTTGCTGTTGCTCTGTTTG	G	6369.2	ACTTGCTGTTGCTCTGTTTGC	C	6722.4	ACTTGCTGTTGCTCTGTTTGGA	C	C	C	C	C	0
CS2001300500007_812		ACT	ATATACCACTCTGCTCACCGAGGC	ATATAGCACTGCCTGGATGGCCAC	124	60	57.9	R	5881.8	TTGGCCTTGGGGTTCAGTG	C	6508.2	TTGGCCTTGGGGTTCAGTGGA	T	6179	TTGGCCTTGGGGTTCAGTGA	C	C	C	C	C	0
CS2001300600002_1236		ACT	ATATACCTGACCGAGGATCAGCGC	ATATAAGCGGCTGGAGATGTCATTC	138	60	57.9	R	5761.8	CACGTCGGTTTTCTGCCTG	G	6035	CACGTCGGTTTTCTGCCTGC	C	6364.2	CACGTCGGTTTTCTGCCTGGC	C	C	C	C	C	0
CS2001300600002_1254		CGT	ATATACCTGACCGAGGATCAGCGC	ATATAGGCTGAGCGGCTGGAGATG	143	58	52.6	R	5861.8	TACGTAGTCAGGGGCAAAC	T	6448.2	TACGTAGTCAGGGGCAAACAC	G	6135	TACGTAGTCAGGGGCAAACC	T	T	T	T	T	0
CS2001300800003_91		ACT	ATATAGAGGTATTTCCTCACCGCCG	ATATAGCGTGTCGTCCACGTAGCC	90	58	52.6	R	5861.8	GCGGTGAGGAAATACCTCA	C	7146.6	GCGGTGAGGAAATACCTCAGGGA	A	6150	GCGGTGAGGAAATACCTCAT	A	A	A	A	A	0
CS2001300800006_510		ACT	ATATAACGCCTATGACGGTGCGGA	ATATAGATCTGAGCCACCGTGTTCG	90	60	57.9	R	5859.8	AGGTCTTCGTTCAGGGCGA	C	6806.4	AGGTCTTCGTTCAGGGCGAGGT	A	6148	AGGTCTTCGTTCAGGGCGAT	C	C	C	C	C	0
CS200130080000D_456		CGT	ATATACATGTACGGCTGCGACGTG	ATATAGCGGTCCAGGAGCGCAGG	124	58	52.6	F	5821.8	CTACGACGGCAGAGATTAC	C	6095	CTACGACGGCAGAGATTACC	A	6423.2	CTACGACGGCAGAGATTACAT	A	A	A	A	A	0
CS2001300800013_473		ACT	ATATAGTCAGGACGCCTACGACGG	ATATACTGAGCCGCCGTGTCCGC	93	60	57.9	F	5806.8	ACATCGCCCTGAACGAGGA	G	6409.2	ACATCGCCCTGAACGAGGAGC	C	6080	ACATCGCCCTGAACGAGGAC	C	C	C	C	C	0
CS2001300800013_643		CGT	ATATAGGCACATGTGACCCATCACC	ATATAGCCAGGTCAGTGAGATCTCC	105	60	57.9	R	5859.8	GTGATGGGTCACATGTGCC	A	6148	GTGATGGGTCACATGTGCCT	T	6461.2	GTGATGGGTCACATGTGCCAT	A	A	A	A	A	0
CS2001300800016_847		ACT	ATATACCATCTCTGAGCGTGAGGTC	ATATAAGGCCTGGTCTCCACAAGC	138	60	57.9	R	5868.8	GCTGCCAGGTCAGTGAGAT	G	6142	GCTGCCAGGTCAGTGAGATC	C	6486.2	GCTGCCAGGTCAGTGAGATGT	G	G	G	G	G	0
CS2001300800017_1232		ACT	ATATAGGCAGTACGCCTACGACGG	ATATAGAGCCACCGTGTCCGCCG	91	60	57.9	R	5859.8	AGGTCTTCGTTCAGGGCGA	C	6806.4	AGGTCTTCGTTCAGGGCGAGGT	A	6148	AGGTCTTCGTTCAGGGCGAT	A	A	A	A	A	0
CS2001300800022_386		ACT	ATATATCCAGGAGATGTACGGCTGC	ATATATCTGCCTTCGTAGCCGTACT	90	60	50	R	6077	AGCCGTACATCTCCTGGATA	C	6694.4	AGCCGTACATCTCCTGGATAGT	A	6365.2	AGCCGTACATCTCCTGGATAT	A	A	A	A	A	0
CS2001301500016_82		ACT	ATATACTCCATGGACACTGAGGTCA	ATATACCAGTATACATGAGCGTGTCC	119	60	57.9	F	5797.8	TGAGGTCACCCAGAGTCCA	A	6095	TGAGGTCACCCAGAGTCCAA	G	6744.4	TGAGGTCACCCAGAGTCCAGGT	G	G	G	G	G	0
CS2001301500016_91		ACT	ATATACTCCATGGACACTGAGGTCA	ATATACCAGTATACATGAGCGTGTCC	119	60	57.9	F	5788.8	CCAGAGTCCAGGTCATCTG	A	6086	CCAGAGTCCAGGTCATCTGA	G	6406.2	CCAGAGTCCAGGTCATCTGGT	G	G	G	G	G	0
CS2001301900007_1141		ACT	ATATACCTGCTGCAGGCCGAGGT	ATATAAGGAGCTCCTGCTCTGCGA	94	60	76.5	R	5163.4	GGTGGCCCGCAGCTCCT	G	5436.6	GGTGGCCCGCAGCTCCTC	C	5765.8	GGTGGCCCGCAGCTCCTGC	G	G	G	G	G	0
CS2001303900002_162		CGT	ATATAGGCTGGAGGCTCCTGCCG	ATATAAAACCACCACCATAGCCACC	121	60	66.7	R	5509.6	GACAGGCCTCCATAGGCG	T	6111	GACAGGCCTCCATAGGCGAT	G	5782.8	GACAGGCCTCCATAGGCGC	G	NEG	G	G	NEG	0
CS2001303900002_224		ACT	ATATAGGCTGGAGGCTCCTGCCG	ATATACTGCTGCTGCTGCTGAAAC	136	60	66.7	R	5318.6	CACCACCATAGCCACCCC	G	5591.8	CACCACCATAGCCACCCCC	C	5936	CACCACCATAGCCACCCCGT	G	G	G	G	G	0
CS2001307100001_127		ACT	ATATAGGATGGTGGCTCTGTGGATC	ATATAAGCCCCTGGGGTGCTCAGC	93	60	57.9	F	5890.8	TGTGATGGTGACCCTGGTG	A	6188	TGTGATGGTGACCCTGGTGA	G	6508.2	TGTGATGGTGACCCTGGTGGT	A	A	A	A	A	0
CS2001307100006_473		ACT	ATATAGGAGGAGACAGCCGGCGT	ATATATGCTCCACGCGGCAGGTG	133	60	50	R	6086	CATTTCCAGCATCACGAGGA	C	6688.4	CATTTCCAGCATCACGAGGAGC	A	6374.2	CATTTCCAGCATCACGAGGAT	A	A	A	A	A	0
CS2001307100007_274		CGT	ATATAGGTGCGGTACGTGACCAGA	ATATACAGTACTCGGCGGCCGGC	124	60	50	F	6135	CATCTACAACCAGGAGGAGT	A	6721.4	CATCTACAACCAGGAGGAGTAC	T	6423.2	CATCTACAACCAGGAGGAGTT	A	NEG	A	NEG	NEG	0
CS2001307100007_334		ACT	ATATAGCGCTTCGACAGCGACTGG	ATATACGTCCGCTCCAGGATGTCC	110	58	61.1	R	5466.6	CTGTTCCAGTACTCGGCG	C	6069	CTGTTCCAGTACTCGGCGGC	A	5754.8	CTGTTCCAGTACTCGGCGT	A	A	A	A	A	0
CS2001307200002_703		CGT	ATATAGCTCCTGTTGCTCAGCAGAC	ATATACTGCAGGAGAAGCCGGAGC	98	60	57.9	F	5770.8	TGACCATCGGCCTGCTGTT	C	6044	TGACCATCGGCCTGCTGTTC	A	6372.2	TGACCATCGGCCTGCTGTTAT	C	C	C	C	C	0
CS2001307400007_89		ACT	ATATAGGCTGTCTCGGAAACAGCAA	ATATATCTGCAGCTGCTTCTCGATC	101	60	57.9	F	5824.8	ACAGCAAGACCGAGGACCA	T	6113	ACAGCAAGACCGAGGACCAT	G	6427.2	ACAGCAAGACCGAGGACCAGC	G	G	NEG	G	G	0
CS2001307900001_218		CGT	ATATAGGATGTGTTTGGCCAAAGGAG	ATATACCACCATTTGCTGTTGATCTGA	120	58	45	R	6074	TGCTTTGGCTTCCACGATTA	A	6362.2	TGCTTTGGCTTCCACGATTAT	T	7013.6	TGCTTTGGCTTCCACGATTAAAG	T	T	NEG	NEG	T	0
CS2001307900001_232		ACT	ATATAGGATGTGTTTGGCCAAAGGAG	ATATACCACCATTTGCTGTTGATCTGA	120	54	35	R	6042	TATCCCATAATCAGTGCTTT	C	6973.6	TATCCCATAATCAGTGCTTTGGC	A	6330.2	TATCCCATAATCAGTGCTTTT	A	A	A	A	A	0
CS2001308400001_475		CGT	ATATATAGCCTGTGCACACCTACCA	ATATAACTGCCCAGGCCATAAAGGG	137	58	45	R	6110	GTATGCATATCCGAAAAGCC	T	6696.4	GTATGCATATCCGAAAAGCCAC	G	6383.2	GTATGCATATCCGAAAAGCCC	T	T	T	T	T	0
CS2001309800005_489		ACT	ATATACCTGAGGTGACTGTGTTTTCC	ATATAGAAAACTGGTCTCAGAAACTCC	164	60	57.9	R	5699.8	GCCCGTTCCTCAACCATGT	G	5973	GCCCGTTCCTCAACCATGTC	C	6326.2	GCCCGTTCCTCAACCATGTGA	C	C	C	C	C	0
CS2001311000001_787		ACT	ATATACACGGTCTGACTCTGCTCAG	ATATACTGATTCCTGAAGTAGATGAAGA	114	60	66.7	R	5487.6	GCCCCACCGCAAGGAAGA	C	6090	GCCCCACCGCAAGGAAGAGC	T	5784.8	GCCCCACCGCAAGGAAGAA	C	C	C	C	C	0
CS2001311800003_349		ACT	ATATAGCTTCAACGTGGAGACCGTG	ATATAGGCGCCACAGAGGCCGGA	100	60	57.9	R	5766.8	CACGTCCCACACAGTGAAG	G	6040	CACGTCCCACACAGTGAAGC	C	6384.2	CACGTCCCACACAGTGAAGGT	G	G	G	G	G	0
CS2001314700002_106		ACT	ATATACCTGCTCCACTGGCGGCT	ATATAGCAGCAGGAGCAGCAGCTC	105	60	66.7	R	5589.6	TGCAGGTGCAGGAGCCAG	G	5862.8	TGCAGGTGCAGGAGCCAGC	C	6521.2	TGCAGGTGCAGGAGCCAGGGC	G	G	G	G	G	0
CS2001315200002_236		ACT	ATATACGCTGGAGCGGCGGCTTG	ATATAGTGCTGTAGTGCGTGGCGG	146	60	57.9	F	5730.8	GCTTCGTCCGCAGCCTTTA	T	6019	GCTTCGTCCGCAGCCTTTAT	G	6333.2	GCTTCGTCCGCAGCCTTTAGC	G	G	G	G	G	0
CS2001317000003_744		ACT	ATATAGGAGCTGCTGCTGACGACT	ATATAAACTCATTCATCTGCTCCTGG	112	58	52.6	R	5794.8	ATCTCTCGTCAGGATCTGG	C	6412.2	ATCTCTCGTCAGGATCTGGGT	A	6083	ATCTCTCGTCAGGATCTGGT	C	C	C	C	C	0
CS2001317000003_777		ACT	ATATAGGAGCTGCTGCTGACGACT	ATATACAAAGTGGTTGAAGGAGGCC	135	60	50	R	6019	ACTCATTCATCTGCTCCTGG	G	6292.2	ACTCATTCATCTGCTCCTGGC	C	6636.4	ACTCATTCATCTGCTCCTGGGT	C	C	C	C	C	0
CS2001320100001_2296		ACT	ATATATGGACGCCCTGTCTGCGTAC	ATATATTGGTCAGCTGCAACACGTG	128	60	50	F	6037	ACTGGATTGCATCCTACACC	A	6334.2	ACTGGATTGCATCCTACACCA	G	6639.4	ACTGGATTGCATCCTACACCGC	G	G	G	G	G	0
CS2001321500001_354		CGT	ATATAGCGCCATAGCCGAGGCCG	ATATACCAGGTTTGCCAGCAGGCC	111	60	57.9	F	5690.8	CGACCACTTTGCTTTCGCC	C	5964	CGACCACTTTGCTTTCGCCC	A	6277.2	CGACCACTTTGCTTTCGCCAC	A	A	A	A	A	0
CS2001322000001_1373		ACT	ATATAGGAAGGCTCTGTGATGCTGC	ATATACCAAAATCCACTAGGAAGTTGG	94	60	50	F	6157	TGATGCTGCAGATCGACGTA	A	6454.2	TGATGCTGCAGATCGACGTAA	G	6783.4	TGATGCTGCAGATCGACGTAGA	G	G	G	G	G	0
CS2001322000001_1448		CGT	ATATAGTGATGCTGCAGATCGACGT	ATATATGTCAGAGCTGCAGTCGCC	152	60	76.5	F	5092.4	AGCCCCTTGGCCCAGCC	C	5365.6	AGCCCCTTGGCCCAGCCC	A	5693.8	AGCCCCTTGGCCCAGCCAT	C	C	C	C	C	0
CS2001323100002_560		ACT	ATATACAAGATCCTTTGCCTTTCGGA	ATATAACAGAGGACCTTGGCCATCT	117	60	50	F	6139	TGGATACTGTGGGCACCTTT	T	6427.2	TGGATACTGTGGGCACCTTTT	G	6765.4	TGGATACTGTGGGCACCTTTGA	G	G	G	G	G	0
CS2001323800004_1193		ACT	ATATAAGTATTGCTTGATTCGCC	ATATAAGCTGCATACAGGCAAAGAGA	106	58	52.6	F	5830.8	CTACAGGAGGAACACAGCT	T	6119	CTACAGGAGGAACACAGCTT	G	6448.2	CTACAGGAGGAACACAGCTGT	T	T	T	T	T	0
CS2001323900001_1338		ACT	ATATAAGATGGTGGTGGATGGTGGT	ATATATCCATCGTCTGTGCCGTGC	122	60	50	F	6166	CAATGGCAGATACTACTGGG	T	6454.2	CAATGGCAGATACTACTGGGT	G	6783.4	CAATGGCAGATACTACTGGGGT	G	G	G	G	G	0
CS2001324300005_3013		ACT	ATATAGCTGAGCAGGAGGTAATGGA	ATATATTCTGGCTCCAATTCTTTGCTA	94	52	30	F	6142	TAGAACCTTCAGAAAATGAA	A	6439.2	TAGAACCTTCAGAAAATGAAA	G	6744.4	TAGAACCTTCAGAAAATGAAGC	A	A	A	A	A	0
CS2001324300005_3049		ACT	ATATAGCTGAGCAGGAGGTAATGGA	ATATATCTCTTTTGCAGGAGAAACAGA	152	54	35	F	6198	AGCCAGAAATGGAATTTGAA	A	6495.2	AGCCAGAAATGGAATTTGAAA	G	6815.4	AGCCAGAAATGGAATTTGAAGT	G	G	G	G	G	0
CS2001324300005_3086		ACT	ATATAAACTAGCAAAGAATTGGAGCCA	ATATACCTCAGGCTCATTTTCCATTTC	129	54	35	F	6073	ATGTAAATCTGTTTCTCCTG	G	6699.4	ATGTAAATCTGTTTCTCCTGGA	C	6346.2	ATGTAAATCTGTTTCTCCTGC	C	C	C	C	C	0
CS2001324300005_3149		ACT	ATATATCTGTTTCTCCTGCAAAAGAGA	ATATAGGACTGAGGTTGAGCCATA	124	60	66.7	R	5571.6	GGCTCAGGTTGGGGCTCA	C	6198	GGCTCAGGTTGGGGCTCAGA	T	5868.8	GGCTCAGGTTGGGGCTCAA	C	C	C	C	C	0
CS2001324400002_7438		ACT	ATATACTCGCAACGGCCGGTCCA	ATATAGGCAGCCTATCTACTTCCAAG	131	60	57.9	R	5775.8	GATCAAAGCCAGAACCGCC	C	6393.2	GATCAAAGCCAGAACCGCCGT	T	6073	GATCAAAGCCAGAACCGCCA	C	C	C	C	C	0
CS2001325600001_364		CGT	ATATAGGCCAGAGTGAGGACCGTA	ATATAGGCGGATGTAGGAGAAGAGG	146	60	66.7	F	5549.6	CGGGGTAAGGAACGCTCC	C	5822.8	CGGGGTAAGGAACGCTCCC	A	6151	CGGGGTAAGGAACGCTCCAT	C	C	C	C	C	0
CS2001325800001_1206		ACT	ATATACCTGCGGCACACGCTGCA	ATATACCACGCTGAACCAGAAGAGG	108	60	66.7	R	5580.6	GGGCCAGGATGGCCTTGA	C	6527.2	GGGCCAGGATGGCCTTGAGGT	T	5877.8	GGGCCAGGATGGCCTTGAA	C	C	C	C	C	0
CS2001325800001_1240		ACT	ATATACCTGCGGCACACGCTGCA	ATATAGGAGGCCACGCTGAACCAG	113	60	66.7	F	5478.6	CCCACGACGAGCACATGG	G	6081	CCCACGACGAGCACATGGGC	C	5751.8	CCCACGACGAGCACATGGC	C	C	C	C	C	0
CS2001328400001_536		CGT	ATATACCTACACAACCACCACCACC	ATATACTCCTTATCCTGGTAAGTTGG	162	60	50	R	6108	ATCTCTCATTTCAGGGCGGA	A	6396.2	ATCTCTCATTTCAGGGCGGAT	T	6734.4	ATCTCTCATTTCAGGGCGGAAG	A	A	A	A	A	0
CS2001328600002_565		CGT	ATATAGGCACGGCGGTGTCGCTG	ATATACACGAGGTGGCTGTGCTGG	96	60	76.5	R	5101.4	CCCATAGCCAGGCGCCC	T	5702.8	CCCATAGCCAGGCGCCCAT	G	5374.6	CCCATAGCCAGGCGCCCC	G	G	G	G	G	0
CS2001328600002_578		CGT	ATATAGGCACGGCGGTGTCGCTG	ATATACACGAGGTGGCTGTGCTGG	96	60	76.5	F	5243.4	GTCAGGGGCGCCTGGCT	C	5516.6	GTCAGGGGCGCCTGGCTC	A	5844.8	GTCAGGGGCGCCTGGCTAT	C	C	C	C	C	0
CS2001330700002_9961		ACT	ATATAGGAGCTGACGGTGACAGATG	ATATATGGACCACGAAGGAGTCGAA	97	58	61.1	F	5524.6	TGACAGATGTGACCCCGG	A	5821.8	TGACAGATGTGACCCCGGA	G	6127	TGACAGATGTGACCCCGGGC	A	A	A	A	A	0
CS2001334600001_1224		ACT	ATATAGGTTTGTGGACGGAGGAGG	ATATAGGAGAGAGGTAGCGTTCAGG	153	60	50	F	6108	TCTATGAGGACTTCCCGGAT	G	6725.4	TCTATGAGGACTTCCCGGATGT	C	6381.2	TCTATGAGGACTTCCCGGATC	C	C	C	C	C	0
CS2001334700001_184		ACT	ATATAGTGACCGGAACGGCGGCC	ATATATGGTCTTCTCGTCGTTCTCC	109	60	57.9	F	5908.8	GGCAGTGGCTGATTGAGCA	T	6197	GGCAGTGGCTGATTGAGCAT	G	6535.2	GGCAGTGGCTGATTGAGCAGA	G	NEG	G	G	G	0
CS2001335600002_687		ACT	ATATACCGCCTAGTGGAACTCTTCT	ATATACGCGCCGGCTCAGCTCCA	144	58	70.6	R	5276.4	CCAGGGGTTCCGGGGAA	C	6223	CCAGGGGTTCCGGGGAAGGT	T	5573.6	CCAGGGGTTCCGGGGAAA	C	C	C	C	C	0
CS2001335800001_303		ACT	ATATAGCCCAGGGAGGCTCAGTGG	ATATACCTCAGCTGCTTCGCTGCC	112	60	50	R	6037	TCGGACCCTAAATGTCCCAT	G	6310.2	TCGGACCCTAAATGTCCCATC	C	6654.4	TCGGACCCTAAATGTCCCATGT	G	G	G	G	G	0
CS2001338300001_794		CGT	ATATAGGAGCGACTGGCTCGGCG	ATATATCTGCTGGAGAGCGACAAAC	125	60	57.9	R	5761.8	TTCTGTCGCTCCAGGGCTT	T	6348.2	TTCTGTCGCTCCAGGGCTTAC	G	6035	TTCTGTCGCTCCAGGGCTTC	G	G	G	G	G	0
CS2001342200004_380		ACT	ATATAAGCTGCCCAATGAGGTCCTG	ATATACGGCTGATGCGCTGTTTCTC	92	60	50	F	6166	TGAGGTCCTGAAGAGCATCA	A	6463.2	TGAGGTCCTGAAGAGCATCAA	G	6768.4	TGAGGTCCTGAAGAGCATCAGC	G	G	G	G	G	0
CS2001342300003_646		ACT	ATATACGCATCAGTATCCTGCAGCA	ATATAACCATATCCAGAGAGGAGCTT	108	60	66.7	F	5669.6	GAAGTGGAGGGGCTGGCA	A	5966.8	GAAGTGGAGGGGCTGGCAA	G	6296	GAAGTGGAGGGGCTGGCAGA	G	G	G	G	G	0
CS2001344900002_1938		ACT	ATATACCACCAGGTGCCTCACACC	ATATAGCCGAAGCTGGTGGTCAGG	108	58	52.6	F	5870.8	AAGGAGTCGGCCCTAAGAA	G	6473.2	AAGGAGTCGGCCCTAAGAAGC	C	6144	AAGGAGTCGGCCCTAAGAAC	G	G	G	G	G	0
CS2001344900002_2000		CGT	ATATACCTGACCACCAGCTTCGGC	ATATATCCACCTGCAAACCGCTCC	134	60	50	R	6037	GTTTTGCGACATCCACACCA	T	6623.4	GTTTTGCGACATCCACACCAAC	G	6310.2	GTTTTGCGACATCCACACCAC	T	T	T	T	T	0
CS2001347100001_1042		ACG	ATATAGCGAGGCCAAGAAGCAACTT	ATATAAAGTCCAGCTCCTCCTTCAG	98	60	57.9	F	5917.8	GATGAGATGCTGCGACGAG	C	6191	GATGAGATGCTGCGACGAGC	T	6535.2	GATGAGATGCTGCGACGAGTG	T	T	T	T	T	0
CS2001348200003_217		ACT	ATATAGTCGCCACGCTGCTGGCC	ATATATTGGAGTATCGGTTCAAGGTG	109	58	52.6	R	5954.8	GTTGAGTGTGTGGCAGATG	C	6581.2	GTTGAGTGTGTGGCAGATGGA	T	6252	GTTGAGTGTGTGGCAGATGA	C	C	C	C	C	0
CS2001352200001_222		ACT	ATATAGGCTGCTGGTACTATCTGCG	ATATACGCTCGGTGGCCTGCAGG	147	58	61.1	F	5417.6	GCCTCGTCCTCTTCATGG	T	5705.8	GCCTCGTCCTCTTCATGGT	G	6020	GCCTCGTCCTCTTCATGGGC	T	T	T	T	T	0
CS2001357700001_557		CGT	ATATACAATATGAACGTGAAGATTTCTTG	ATATATTGCATTGGTCCTGTTCAGCT	90	58	45	F	6092	TCTTGATTAAGCCCAGTGAC	A	7006.6	TCTTGATTAAGCCCAGTGACAAT	T	6380.2	TCTTGATTAAGCCCAGTGACT	A	NEG	A	A	A	0
CS2001358200001_450		ACT	ATATAGGAGACCACGTGCCGCCT	ATATAATGGCAGCCACAGCCAGTG	115	58	52.6	F	5750.8	CTGGCCAACACACTCAAGA	A	6048	CTGGCCAACACACTCAAGAA	G	6697.4	CTGGCCAACACACTCAAGAGGT	G	G	G	G	G	0
CS2001361600001_251		ACT	ATATAGTACAAGTGGCAGCAGCAGT	ATATACGCTTCCGATCCACGCTCC	137	58	70.6	F	5285.4	GGGCCGGGGGCATAACA	G	5911.8	GGGCCGGGGGCATAACAGA	C	5558.6	GGGCCGGGGGCATAACAC	G	G	G	G	G	0
CS2001364500001_204		ACT	ATATATCGCCGAGTCGGCCAGCA	ATATATTTGGAGGGGCCCGCAGGG	101	58	61.1	R	5564.6	CTGGCGTAGGACATGGCA	C	6496.2	CTGGCGTAGGACATGGCAGGC	A	5852.8	CTGGCGTAGGACATGGCAT	C	C	C	C	C	0
CS2001365700001_113		ACT	ATATACCATGAACGAATTCAGCGCC	ATATAGCTCCAGGTAGTGATTCTGGT	91	58	52.6	R	5834.8	GCGCTGAATTCGTTCATGG	C	6781.4	GCGCTGAATTCGTTCATGGGGT	T	6132	GCGCTGAATTCGTTCATGGA	T	T	T	NEG	T	0
CS2001368100002_785		ACT	ATATAGCTGGTGCTCCAGGCCGG	ATATACAGTTGCTGCAGCACTGGCT	90	60	66.7	F	5509.6	CGAGGCGTGGACCTCCAA	A	5806.8	CGAGGCGTGGACCTCCAAA	G	6136	CGAGGCGTGGACCTCCAAGA	G	G	G	G	G	0
CS2001370100001_305		CGT	ATATACCTAGAGCTGGTGCGGACA	ATATAGCCACAGCTGCTCGGACAC	91	60	50	R	6157	AGCTCCCGGTATGATAGATG	T	6758.4	AGCTCCCGGTATGATAGATGAT	G	6430.2	AGCTCCCGGTATGATAGATGC	G	G	G	G	G	0
CS2001373900001_2027		ACT	ATATATGACTATCACGGCCATCGCC	ATATAGCAGGCAGTTGAGGATGCTG	130	58	61.1	F	5368.6	TTCGGCCTGCTCCTCTTC	A	5665.8	TTCGGCCTGCTCCTCTTCA	G	5995	TTCGGCCTGCTCCTCTTCGA	G	G	G	G	G	0
CS2001377400001_864		ACT	ATATAGCATCCCCAGACATCTTGTC	ATATAAGGCTGTCTGGAAGAACATCT	124	60	50	F	5997	ATCCCCAGACATCTTGTCCA	A	6294.2	ATCCCCAGACATCTTGTCCAA	G	6952.6	ATCCCCAGACATCTTGTCCAGGA	G	G	G	G	G	0
CS2001380400002_276		CGT	ATATACAGGAGACGATGGTGGAGTC	ATATATGATGCCGTTGAACTTGGCC	149	60	50	R	6255	AGGATGTTGAAGAGAGGCAC	T	6856.4	AGGATGTTGAAGAGAGGCACAT	G	6528.2	AGGATGTTGAAGAGAGGCACC	G	G	G	G	G	0
CS2001386000001_450		ACT	ATATAGCAAAGCGCATGGCCAGGA	ATATACAGATGGTGGACGTGGATCC	90	60	57.9	R	5699.8	TCTCCACAGCCTCCAGGTT	G	5973	TCTCCACAGCCTCCAGGTTC	C	6317.2	TCTCCACAGCCTCCAGGTTGT	G	G	G	G	G	0
CS2001386600001_384		ACT	ATATACCAGCCACCACTGAGGCTC	ATATAAGCGTGAAGTAAGGCATTTCC	115	60	57.9	R	5877.8	GCGAAGTCGGCATTGGACA	C	6480.2	GCGAAGTCGGCATTGGACAGC	A	6166	GCGAAGTCGGCATTGGACAT	A	A	A	A	A	0
CS2001392300001_1018		ACT	ATATACCGCAGCCTTCGGCCTCT	ATATACGCGGCGCGCTGGAAAGG	114	60	76.5	F	5132.4	CTGCCGCCGTAGCAGCC	G	5734.8	CTGCCGCCGTAGCAGCCGC	C	5405.6	CTGCCGCCGTAGCAGCCC	G	G	G	G	G	0
CS2001397800001_446		CGT	ATATAGGACATCTCAGACACGCTCA	ATATATGGTGAGCAAACGACCCAGC	102	60	57.9	R	5859.8	GAGCGTGTCTGAGATGTCC	T	6446.2	GAGCGTGTCTGAGATGTCCAC	G	6133	GAGCGTGTCTGAGATGTCCC	G	NEG	G	NEG	G	0
CS2001399200001_403		ACT	ATATATGGCTTCATCCTGCATGACTC	ATATAGGACCGGTTGCCATCAATGG	93	60	66.7	F	5451.6	TGTCCCGATCTCGCACGG	G	6054	TGTCCCGATCTCGCACGGGC	C	5724.8	TGTCCCGATCTCGCACGGC	C	C	C	C	C	0
CS2001399200001_450		ACT	ATATACCTGACCAGCGCAGCATCC	ATATACAGGAGACCTCCATGGTGTG	127	60	66.7	R	5571.6	TGCTCTGGGACAGGGTGC	C	6198	TGCTCTGGGACAGGGTGCGA	T	5868.8	TGCTCTGGGACAGGGTGCA	C	C	C	C	C	0
CS2001402700001_6774		ACT	ATATACTGCTTCTCCATCGCGGCC	ATATAAGATGGAACGCAGGATGAGC	90	60	57.9	F	5757.8	GTTCACCAAGCGCTACAGC	A	6055	GTTCACCAAGCGCTACAGCA	G	6375.2	GTTCACCAAGCGCTACAGCGT	A	A	A	A	A	0
CS2001403100001_518		CGT	ATATATGGACAGAGGAAAGCAGTCTT	ATATATTCATCATAGAATCCATAA	147	58	45	R	6141	ATGCGATTGATGCTAGCACA	T	6742.4	ATGCGATTGATGCTAGCACAAT	G	6414.2	ATGCGATTGATGCTAGCACAC	G	G	G	G	G	0
CS2001403200001_749		CGT	ATATAGACAAGCAAGAGAGCAAAACTA	ATATACGCCATCTTCACCATGCTCC	108	58	61.1	R	5346.6	CACATCCCTGCTGCTCCT	T	5948	CACATCCCTGCTGCTCCTAT	G	5619.8	CACATCCCTGCTGCTCCTC	G	G	G	G	G	0
CS2001408400001_67		ACT	ATATATCCGGTCAGGCATGTGGCA	ATATAAGCAAGGCAGCAGCTTCTTC	107	60	66.7	R	5518.6	GGCCGAAGGCACAGTCAC	G	5791.8	GGCCGAAGGCACAGTCACC	C	6136	GGCCGAAGGCACAGTCACGT	G	G	G	G	G	0
CS2001413300002_240		CGT	ATATAGCGGTGTGCGCTATCTTTGA	ATATAGATGGTGCTGTACATCCGCC	115	60	57.9	R	5748.8	CATCTCACACAGCTGTGGC	T	6335.2	CATCTCACACAGCTGTGGCAC	G	6022	CATCTCACACAGCTGTGGCC	T	T	T	T	T	0
CS2001416500001_648		ACT	ATATAGGACAAGAGCCTCTGCTGTT	ATATATTCCTCCATGGTTGGCTCCT	91	58	45	F	6132	AAATATTGCCTATGGCCTGG	T	6420.2	AAATATTGCCTATGGCCTGGT	G	6734.4	AAATATTGCCTATGGCCTGGGC	T	T	T	NEG	T	0
CS2001418500001_234		ACT	ATATACCGAAGGTCTTGCCATCGAC	ATATACAGAGCCATCCAGCCTGGC	103	58	61.1	F	5573.6	GGACAGCGGCCTGGATAA	G	6200	GGACAGCGGCCTGGATAAGA	C	5846.8	GGACAGCGGCCTGGATAAC	G	G	G	G	G	0
CS2001418900001_598		ACT	ATATAGGCACAACTTGCTGCTGGTC	ATATAAGCGGCAGGAAAGGCACAC	92	58	52.6	F	5941.8	AAGGTCAAGGAGATGGTGC	G	6568.2	AAGGTCAAGGAGATGGTGCGA	C	6215	AAGGTCAAGGAGATGGTGCC	G	G	G	G	G	0
CS2001420700001_244		CGT	ATATACCAGACCAGAGCAGTTAGGA	ATATAGAGCTGCTTGGTGGACTCCT	90	60	50	F	6135	GCAGTGCCAAGATCAAATGC	C	6408.2	GCAGTGCCAAGATCAAATGCC	A	6761.4	GCAGTGCCAAGATCAAATGCAG	A	NEG	A	NEG	NEG	0
CS2001427600001_535		ACT	ATATACACCGCAAAGGACGGCGTC	ATATAAGCGAGGAATTTAGTGCTGCA	122	60	76.5	R	5372.4	GGGGTCAGGAGGCTGGG	C	5998.8	GGGGTCAGGAGGCTGGGGA	T	5669.6	GGGGTCAGGAGGCTGGGA	C	C	C	C	C	0
CS2001428300001_531		ACT	ATATATGTACGACAAGTTCATCCGGC	ATATACACGGCAAACGGAGTGGCC	114	60	50	F	6135	GAATCACAGCTCGGAACATG	T	6423.2	GAATCACAGCTCGGAACATGT	G	6761.4	GAATCACAGCTCGGAACATGGA	G	G	G	G	G	0
CS2001441000001_534		CGT	ATATATGCATTCAGTGAGGATGGTGA	ATATAAGCTCTTTGGCACCATCGAC	112	58	52.6	R	5790.8	GCACTCAGACCATAGGCAA	T	6705.4	GCACTCAGACCATAGGCAAAAT	G	6064	GCACTCAGACCATAGGCAAC	T	T	T	T	T	0
CS2001441000001_612		ACT	ATATAGAGTGCCAGCGGCTCCGA	ATATATCCAGGCCATACAACTGAACT	117	60	50	F	6157	TCGATGGTGCCAAAGAGCTT	G	6759.4	TCGATGGTGCCAAAGAGCTTGC	C	6430.2	TCGATGGTGCCAAAGAGCTTC	C	C	C	C	C	0
CS2001442100001_537		ACT	ATATAAGCACGGCCTGCTCCGGC	ATATAGACCGGCGTGTGGAACAGC	90	60	66.7	F	5478.6	CGACCCGTACGAGCACGA	T	5766.8	CGACCCGTACGAGCACGAT	G	6410.2	CGACCCGTACGAGCACGAGGC	G	G	G	G	G	0
CS2001442200001_1581		ACT	ATATACCTGGACGCAGAGAGCCAA	ATATAAAGGTCCGCCTGAGCTAAAG	108	60	50	F	6166	GAACTCATGGCAAGGGTTCA	A	6463.2	GAACTCATGGCAAGGGTTCAA	G	6783.4	GAACTCATGGCAAGGGTTCAGT	A	A	A	A	A	0
CS2001455900001_540		CGT	ATATAGGATGAGATCAGCACAGCCG	ATATATGGCTCTCTCCACTTCAGAG	144	60	57.9	R	5859.8	TGCTTGACCGTGGTACGGA	T	6446.2	TGCTTGACCGTGGTACGGAAC	G	6133	TGCTTGACCGTGGTACGGAC	T	T	T	T	T	0
CS2001470600001_1962		CGT	ATATAACACAAGCAGAAAGAGCTCGA	ATATATAGTCCACTTCCTCGATGGT	133	60	76.5	R	5123.4	CGGTCCCCCGGATGCTC	T	5724.8	CGGTCCCCCGGATGCTCAT	G	5396.6	CGGTCCCCCGGATGCTCC	G	G	G	G	G	0
CS2001550400001_412		CGT	ATATAGCTGCCGGCCAAACCGGC	ATATAAACTCCTTGAAGGAGAATCGG	100	60	57.9	R	5628.8	CCACTTCCCCTTGAACCAC	A	5917	CCACTTCCCCTTGAACCACT	T	6230.2	CCACTTCCCCTTGAACCACAT	A	A	A	A	NEG	0
CS2001568500001_262		CGT	ATATAGTTCGCGCGGCATGGCGC	ATATATCGGCCAGCTGCTGCACC	160	60	57.9	R	5730.8	CTCGGGTACCATTCTCGCT	T	6317.2	CTCGGGTACCATTCTCGCTAC	G	6004	CTCGGGTACCATTCTCGCTC	G	NEG	G	NEG	NEG	0
CS2002044800001_749		CGT	ATATAGCTAAGGCCAGGCCGGCC	ATATAGGAGGGAAAGTATATCCCTC	107	60	66.7	F	5460.6	GGGACCTTCCCGAACTCG	C	5733.8	GGGACCTTCCCGAACTCGC	A	6062	GGGACCTTCCCGAACTCGAT	C	C	C	C	C	0
CS2002635600001_836		CGT	ATATAAGAAGCGGGTGGAGGGCCC	ATATAAGAGTCCTCCACTGAAGGCA	97	60	66.7	R	5411.6	CTCCCGGATTCCTCCAGG	T	5998	CTCCCGGATTCCTCCAGGAC	G	5684.8	CTCCCGGATTCCTCCAGGC	G	G	G	G	G	0
CS2000000200027_117		CGT	ATATAGTCATTCAAGGATGTGACTG	ATATACTCTGTACAAGGTCCTCTGAG	90	56	40	R	6085	AGTCACATCCTTGAATGACA	T	6686.4	AGTCACATCCTTGAATGACAAT	G	6358.2	AGTCACATCCTTGAATGACAC	NEG	NEG	NEG	NEG	NEG	NEG
CS2000005300001_385		ACT	ATATACGCCAGGTGTGCGCCAAC	ATATAAGGTTCAAGGCGTCCTCCAC	100	50	38.9	F	5491.6	CTTTATCACCAGGAAGAA	G	6094	CTTTATCACCAGGAAGAAGC	C	5764.8	CTTTATCACCAGGAAGAAC	NEG	NEG	NEG	NEG	NEG	NEG
CS2000005400002_2195		ACT	ATATAGGCATTATGGGTGGAACAGC	ATATATGATCATGAGCTCAGCCTCC	90	52	30	R	6048	ATAATGCCTTTTGCTTTTCA	C	7662	ATAATGCCTTTTGCTTTTCAGGGGA	T	6345.2	ATAATGCCTTTTGCTTTTCAA	NEG	NEG	NEG	NEG	NEG	NEG
CS2000005500002_780		ACT	ATATAAGGAACTGACTCCCCACGTG	ATATACAATGGCTTCCAGAAGCTGG	97	60	66.7	R	5571.6	GGGAGTCAGTTCCTCGGG	G	5844.8	GGGAGTCAGTTCCTCGGGC	C	6174	GGGAGTCAGTTCCTCGGGGC	NEG	NEG	NEG	NEG	NEG	NEG
CS2000008900005_273		ACT	ATATAAAAACAAGCAGAGAGAGAAG	ATATATCTACTGTCATTGAGACCAGG	91	56	40	R	5982	CTTCTCTCTCTGCTTGTTTT	G	6255.2	CTTCTCTCTCTGCTTGTTTTC	C	6608.4	CTTCTCTCTCTGCTTGTTTTGA	NEG	NEG	NEG	NEG	NEG	NEG
CS2000011800002_69		ACG	ATATAGTACCATCTCAAAGCTAGATGC	ATATAAGCCAGGATACTGCTTGCCC	90	52	44.4	F	5476.6	GGAATCAAAGACTCCATC	C	5749.8	GGAATCAAAGACTCCATCC	T	6094	GGAATCAAAGACTCCATCTG	NEG	NEG	NEG	NEG	NEG	NEG
CS2000011800008_724		ACT	ATATACTATGTGGATTTCCTGGTTTATG	ATATAGGTTTGGGAATGCGTCCAGG	90	46	35.3	F	5162.4	AACCTGAAAGACTTCAT	G	5764.8	AACCTGAAAGACTTCATGC	C	5435.6	AACCTGAAAGACTTCATC	NEG	NEG	NEG	NEG	NEG	NEG
CS2000022800004_163		ACT	ATATAGTGGACACCGACACCATCTG	ATATAAGGCGAGGTCGGTGACGG	92	60	50	F	6095	ACCGACACCATCTGGAATGA	G	6697.4	ACCGACACCATCTGGAATGAGC	C	6368.2	ACCGACACCATCTGGAATGAC	NEG	NEG	NEG	NEG	NEG	NEG
CS2000024300001_1792		ACT	ATATAACACCCAGGCAAACGTCTGG	ATATAAGTCAATATACCGGAAAAATGCA	90	58	52.6	R	5887.8	GTTTGCCTGGGTGTTTGGT	G	6161	GTTTGCCTGGGTGTTTGGTC	C	6514.2	GTTTGCCTGGGTGTTTGGTGA	NEG	NEG	NEG	NEG	NEG	NEG
CS2000028200008_1741		ACT	ATATATTCCGGACAGCTGAAGGCTG	ATATATGGCAGTACGCCTCAGGAG	90	58	70.6	R	5107.4	TGTCCGGAAGCCCTCCC	C	5733.8	TGTCCGGAAGCCCTCCCGA	T	5404.6	TGTCCGGAAGCCCTCCCA	NEG	NEG	NEG	NEG	NEG	NEG
CS2000028600002_297		ACT	ATATATCAGCTGGTGGCTATGGCAG	ATATATGGCTGCTGGCCATAGCCAG	94	60	57.9	F	5788.8	GTCAGCTCCCCAGGGATAT	A	6086	GTCAGCTCCCCAGGGATATA	G	6720.4	GTCAGCTCCCCAGGGATATGGC	NEG	NEG	NEG	NEG	NEG	NEG
CS2000029500002_335		ACT	ATATACACCCATCCCAAGTTTCCCG	ATATACGGAACTCAATGGTGTCGCC	91	58	45	R	6194	AACTTGGGATGGGTGTCTTT	G	6467.2	AACTTGGGATGGGTGTCTTTC	C	6820.4	AACTTGGGATGGGTGTCTTTGA	NEG	NEG	NEG	NEG	NEG	NEG
CS2000029500002_357		ACT	ATATAGTTTACTTCAAAGACACC	ATATACGGAACTCAATGGTGTCGCC	105	58	45	F	6030	AAGACACCCATCCCAAGTTT	G	6632.4	AAGACACCCATCCCAAGTTTGC	C	6303.2	AAGACACCCATCCCAAGTTTC	NEG	NEG	NEG	NEG	NEG	NEG
CS2000029800002_675		ACG	ATATATCTCCTTGAGCCCTGTGACC	ATATAGGCTGTGACAGCAGGTAGG	98	58	52.6	R	5870.8	ACAGGGCTCAAGGAGAACT	A	6488.2	ACAGGGCTCAAGGAGAACTTG	G	6144	ACAGGGCTCAAGGAGAACTC	NEG	NEG	NEG	NEG	NEG	NEG
CS2000029800002_744		ACT	ATATATACCAGGCCGAGTTCTCCTT	ATATAGGCTGTGACAGCAGGTAGG	111	60	57.9	F	5717.8	CTACGGCTCACTCAGCACA	A	6015	CTACGGCTCACTCAGCACAA	G	6344.2	CTACGGCTCACTCAGCACAGA	NEG	NEG	NEG	NEG	NEG	NEG
CS2000031300001_939		ACT	ATATATGATTTCATTCCACACTCCG	ATATAGATTTGGACTCTTCTAAGGTGC	91	54	35	R	6042	AATCATCAGGTTTTTCCCAT	G	6315.2	AATCATCAGGTTTTTCCCATC	C	6659.4	AATCATCAGGTTTTTCCCATGT	NEG	NEG	NEG	NEG	NEG	NEG
CS2000031300001_949		CGT	ATATATGATTTCATTCCACACTCCG	ATATAGATTTGGACTCTTCTAAGGTGC	91	56	40	R	6205	TGTGGAATGAAATCATCAGG	A	6493.2	TGTGGAATGAAATCATCAGGT	T	6806.4	TGTGGAATGAAATCATCAGGAT	NEG	NEG	NEG	NEG	NEG	NEG
CS2000031300001_955		CGT	ATATATCCACACTCCGGTGATCTGC	ATATAGAATCTGATGATTTGGACTC	91	58	45	F	6159	TCCAGATGGGAAAAACCTGA	A	6785.4	TCCAGATGGGAAAAACCTGAAG	T	6447.2	TCCAGATGGGAAAAACCTGAT	NEG	NEG	NEG	NEG	NEG	NEG
CS2000033900005_553		ACT	ATATATCCAGTCCAGCATCTAAACC	ATATAGATGCTGAGCCGCTGGACG	90	56	40	R	6187	TAGATGCTGGACTGGATTTA	G	6460.2	TAGATGCTGGACTGGATTTAC	C	6789.4	TAGATGCTGGACTGGATTTAGC	NEG	NEG	NEG	NEG	NEG	NEG
CS2000033900008_368		ACT	ATATAGGAAAGTTTCAGGACAATTTTGA	ATATAGCAGCCACAGGGTCATACTC	102	52	30	F	6115	TAATTCCTGTGGACAAATTA	T	6403.2	TAATTCCTGTGGACAAATTAT	G	6732.4	TAATTCCTGTGGACAAATTAGT	NEG	NEG	NEG	NEG	NEG	NEG
CS2000034500004_1407		CGT	ATATACCTCCTCCGAATCAGACAGA	ATATAAGGTTCAGGTCTGCATATGTG	142	58	45	F	6097	GAACACCAGAGAAACAACTC	A	6723.4	GAACACCAGAGAAACAACTCAG	T	6385.2	GAACACCAGAGAAACAACTCT	NEG	NEG	NEG	NEG	NEG	NEG
CS2000034500004_1427		CGT	ATATATCTACAAGGCTGCACGAGCC	ATATATCCGTGTGGTTGTTCGGTTC	153	58	45	R	6163	GTTCAGGTCTGCATATGTGA	A	6451.2	GTTCAGGTCTGCATATGTGAT	T	6789.4	GTTCAGGTCTGCATATGTGAAG	NEG	NEG	NEG	NEG	NEG	NEG
CS2000034500004_1441		ACT	ATATATCTACAAGGCTGCACGAGCC	ATATATCCGTGTGGTTGTTCGGTTC	153	60	66.7	R	5491.6	CCCCTTGGGCAGGTTCAG	C	6109	CCCCTTGGGCAGGTTCAGGT	A	5779.8	CCCCTTGGGCAGGTTCAGT	NEG	NEG	NEG	NEG	NEG	NEG
CS2000035100001_919		ACT	ATATAGTGCACTTCTCCTACAAG	ATATACCAATGAAGATCTTCTTCTCCG	90	58	52.6	R	5852.8	CCTTGTAGGAGAAGTGCAC	G	6126	CCTTGTAGGAGAAGTGCACC	C	6455.2	CCTTGTAGGAGAAGTGCACGC	NEG	NEG	NEG	NEG	NEG	NEG
CS2000038900002_1167		ACT	ATATAAGCCACCGCAGCGAGCGG	ATATAGTCCTGGCCACCGCCACC	139	60	66.7	F	5629.6	CGATCGGGGCAGGGATGA	T	5917.8	CGATCGGGGCAGGGATGAT	G	6561.2	CGATCGGGGCAGGGATGAGGC	NEG	NEG	NEG	NEG	NEG	NEG
CS2000040700001_1048		ACT	ATATACCAGGTGGAATCACTCCGAC	ATATAACAGCCTCCTGCCAGCCG	127	60	50	F	6255	TCGGGAAATGAGGGCAAATG	T	6543.2	TCGGGAAATGAGGGCAAATGT	G	6857.4	TCGGGAAATGAGGGCAAATGGC	NEG	NEG	NEG	NEG	NEG	NEG
CS2000050800001_1266		ACT	ATATAACCTGGCCGCATGACTCGG	ATATAGGAAGTGGATGGTGCACTCC	90	46	43.8	F	5052.2	GAAGAAAGAAGAGTGG	T	5340.4	GAAGAAAGAAGAGTGGT	G	5654.6	GAAGAAAGAAGAGTGGGC	NEG	NEG	NEG	NEG	NEG	NEG
CS2000057100001_401		ACG	ATATAAAAGGCCCGGTCAAACCCTC	ATATAGCAGGAGCATTTGGATGCGG	90	60	50	R	6099	TGACCGGGCCTTTTTTACAG	A	6716.4	TGACCGGGCCTTTTTTACAGTG	G	6372.2	TGACCGGGCCTTTTTTACAGC	NEG	NEG	NEG	NEG	NEG	NEG
CS2000062700003_76		ACT	ATATATGCCAACATTGTGGCTGTGG	ATATACGACTTCACACTGCTGGTCG	90	60	50	R	6086	CACAGCCACAATGTTGGCAT	G	6359.2	CACAGCCACAATGTTGGCATC	C	6712.4	CACAGCCACAATGTTGGCATGA	NEG	NEG	NEG	NEG	NEG	NEG
CS2000067900002_505		ACT	ATATATCAGCTGGCAGTCATGCAGG	ATATAAGCCACCATCTGAACCACCC	93	58	61.1	F	5435.6	GATGCCCTCCCAATGCTG	G	6053	GATGCCCTCCCAATGCTGGT	C	5708.8	GATGCCCTCCCAATGCTGC	NEG	NEG	NEG	NEG	NEG	NEG
CS2000070000001_256		ACT	ATATATGGCTGTGGCCTTCACAGAG	ATATATCTCCACCATCACATCCTGG	91	60	66.7	R	5420.6	GGCCACAGCCACGTCCTT	G	5693.8	GGCCACAGCCACGTCCTTC	C	6047	GGCCACAGCCACGTCCTTGA	NEG	NEG	NEG	NEG	NEG	NEG
CS2000078700001_1095		ACT	ATATACCTCTTCTCCCTGCTCCCTG	ATATATGGACATCACCTGGCTCCG	93	60	66.7	R	5727.6	GGAGCAGGGAGAAGAGGG	C	6659.2	GGAGCAGGGAGAAGAGGGGGC	T	6024.8	GGAGCAGGGAGAAGAGGGA	NEG	NEG	NEG	NEG	NEG	NEG
CS2000080000003_251		ACT	ATATAGTTCGCCAACGACGGCAGC	ATATAGCGGCTCCTCCTGCCGCT	90	60	57.9	F	6015.8	GGAAGATGGAGGAGGAGCA	T	6304	GGAAGATGGAGGAGGAGCAT	G	6618.2	GGAAGATGGAGGAGGAGCAGC	NEG	NEG	NEG	NEG	NEG	NEG
CS2000083000005_650		CGT	ATATATGAGCCACGCCGACTGTGA	ATATATTGCCTCCTTCCAGGAAGCC	92	58	61.1	F	5524.6	GGCAAGGATTCCTGCCAG	C	5797.8	GGCAAGGATTCCTGCCAGC	A	6126	GGCAAGGATTCCTGCCAGAT	NEG	NEG	NEG	NEG	NEG	NEG
CS2000088400007_1434		ACG	ATATAAGCGAGATGACTTTTGTAACCA	ATATACTCAATGAAGAGGCGATAGCC	153	56	40	R	6036	CGAATAAATCCCCTGTTTCA	A	6637.4	CGAATAAATCCCCTGTTTCATA	G	6309.2	CGAATAAATCCCCTGTTTCAC	NEG	NEG	NEG	NEG	NEG	NEG
CS2000088700001_418		ACT	ATATACGCGTGCGGAAGCGCTCT	ATATAGAAGATGTCGATGCGGTCGG	161	58	70.6	F	5125.4	GCGCTCCACCAACACGG	G	5727.8	GCGCTCCACCAACACGGGC	C	5398.6	GCGCTCCACCAACACGGC	NEG	NEG	NEG	NEG	NEG	NEG
CS2000102300001_1781		ACT	ATATAATAAAAGAAGTAAACCAATGGATA	ATATAATTCACAATGTTTCCAGCGTTC	90	54	35	R	6020	CATTTCCTCAAAACCAATTG	G	6293.2	CATTTCCTCAAAACCAATTGC	C	6646.4	CATTTCCTCAAAACCAATTGGA	NEG	NEG	NEG	NEG	NEG	NEG
CS2000102400002_464		ACT	ATATACATCAACGTGGAAGCCAGCA	ATATAGATAACTGGACCGTACTCCTC	134	60	50	R	6108	AAACTTGGCTCGGAGCTCTT	C	7054.6	AAACTTGGCTCGGAGCTCTTGGT	A	6396.2	AAACTTGGCTCGGAGCTCTTT	NEG	NEG	NEG	NEG	NEG	NEG
CS2000105800006_734		CGT	ATATATATGACTCAAATGTGAGTGG	ATATAGCTCATAATGAGGAAGCATCTC	98	52	30	R	6097	CACATTTGAGTCATATTTTG	T	6683.4	CACATTTGAGTCATATTTTGAC	G	6370.2	CACATTTGAGTCATATTTTGC	NEG	NEG	NEG	NEG	NEG	NEG
CS2000109900003_530		ACT	ATATATGGAGCCGGCCGTGGAGC	ATATAACCTGCTGCGCCAGCAGC	149	60	50	R	6210	TCTGGATGTGTTTGGGATGC	C	6827.4	TCTGGATGTGTTTGGGATGCGT	T	6507.2	TCTGGATGTGTTTGGGATGCA	NEG	NEG	NEG	NEG	NEG	NEG
CS2000110800002_197		ACG	ATATAAAAAGGGACTGCTGCACTCC	ATATAAGGCTGCCATGTTGCCAGG	99	58	45	R	6083	GCAGTCCCTTTTTAGTGACA	A	7004.6	GCAGTCCCTTTTTAGTGACATTG	G	6356.2	GCAGTCCCTTTTTAGTGACAC	NEG	NEG	NEG	NEG	NEG	NEG
CS2000110800002_649		ACT	ATATATGGCTGTCTATGTTCCAGGAA	ATATAAGCATTGTGACCTTATCAGCC	140	58	45	F	6092	ATGAGCCTCATGCAGCTTTA	A	6389.2	ATGAGCCTCATGCAGCTTTAA	G	6694.4	ATGAGCCTCATGCAGCTTTAGC	NEG	NEG	NEG	NEG	NEG	NEG
CS2000111100002_2311		ACT	ATATAGCTGTCGGTTCCTGCGCTA	ATATAAAGGAGACTGCGATGTAGCG	146	60	66.7	F	5518.6	ACGCACTACCACGAGGGG	G	6136	ACGCACTACCACGAGGGGGT	C	5791.8	ACGCACTACCACGAGGGGC	NEG	NEG	NEG	NEG	NEG	NEG
CS2000111100002_674		ACT	ATATAGCTTCATCGGTTATGCTCC	ATATAAAAGAGCTGATCGCTGTCGC	90	60	50	F	6028	CGGTTATGCTCCCAACCTTA	T	6316.2	CGGTTATGCTCCCAACCTTAT	G	6630.4	CGGTTATGCTCCCAACCTTAGC	NEG	NEG	NEG	NEG	NEG	NEG
CS2000116400002_1349		ACT	ATATAAACTCGGAAGGTGCCCCATG	ATATACTGCGGCCAGCGCTGGTG	90	58	70.6	R	5058.4	CTTCCGAGTTCCCGCCC	C	5660.8	CTTCCGAGTTCCCGCCCGC	T	5355.6	CTTCCGAGTTCCCGCCCA	NEG	NEG	NEG	NEG	NEG	NEG
CS2000123100002_271		ACT	ATATACCTACTTGGAATCTCTGGTGA	ATATATCATAGGCGGTCTGCCTGC	125	60	57.9	F	5926.8	AGGAGCCGGGCATGGAATA	A	6224	AGGAGCCGGGCATGGAATAA	G	6858.4	AGGAGCCGGGCATGGAATAGGC	NEG	NEG	NEG	NEG	NEG	NEG
CS2000124300001_637		ACG	ATATAGTGAACTGTTGGCACCTTCG	ATATAATTTCATAGTTTCTGAATTTCCTC	90	58	45	R	6110	AAGGTGCCAACAGTTCACAT	A	7031.6	AAGGTGCCAACAGTTCACATTTG	G	6383.2	AAGGTGCCAACAGTTCACATC	NEG	NEG	NEG	NEG	NEG	NEG
CS2000128800001_1338		ACT	ATATACGCCCACTTAGATGCCATCC	ATATAATCTTCTCGGTGGTGCTCTG	100	58	52.6	R	5883.8	ATGGCATCTAAGTGGGCGT	G	6157	ATGGCATCTAAGTGGGCGTC	C	6501.2	ATGGCATCTAAGTGGGCGTGT	NEG	NEG	NEG	NEG	NEG	NEG
CS2000130800005_596		ACT	ATATACTGGCTGGCAGCTGACTCA	ATATACCGCCGGCGGAACTCTCC	107	60	57.9	F	5868.8	CAGATCAGGGTGGTGCTCA	A	6166	CAGATCAGGGTGGTGCTCAA	G	6495.2	CAGATCAGGGTGGTGCTCAGA	NEG	NEG	NEG	NEG	NEG	NEG
CS2000131100001_672		ACT	ATATACAAGCGCACATCCCCAACTC	ATATACGGCAGGTGCTTCCTTAGTC	92	60	57.9	F	5828.8	ATCATGGCCATCCTGGAGG	G	6431.2	ATCATGGCCATCCTGGAGGGC	C	6102	ATCATGGCCATCCTGGAGGC	NEG	NEG	NEG	NEG	NEG	NEG
CS2000135500001_621		ACG	ATATAACAATGGCAAGTGAGTAGAG	ATATACCGCCTTCTGTGCATGCTCT	90	58	45	R	5994	CTCTACTCACTTGCCATTGT	A	6915.6	CTCTACTCACTTGCCATTGTTTG	G	6267.2	CTCTACTCACTTGCCATTGTC	NEG	NEG	NEG	NEG	NEG	NEG
CS2000142400001_763		ACT	ATATAGGATGTGAAGGTCAGCCTCT	ATATATAGAGGAGCACGGAGCCAG	115	60	57.9	R	5770.8	AGGCCTGGTCCACGTTCTT	C	6388.2	AGGCCTGGTCCACGTTCTTGT	A	6059	AGGCCTGGTCCACGTTCTTT	NEG	NEG	NEG	NEG	NEG	NEG
CS2000144000001_424		ACT	ATATAGAATGCCCCAGTTCCTCCTG	ATATAAGCTCTGGTTGTAACTGGCC	90	60	50	R	6206	GAGGAACTGGGGCATTCATA	C	6823.4	GAGGAACTGGGGCATTCATAGT	A	6494.2	GAGGAACTGGGGCATTCATAT	NEG	NEG	NEG	NEG	NEG	NEG
CS2000155700002_3132		ACT	ATATACCTCCTCCAAGATCGTGG	ATATATGCCTGCGCTTCGGCCTC	90	60	57.9	F	5819.8	TGGCCCAGTTCATGGTGCA	T	6108	TGGCCCAGTTCATGGTGCAT	G	6446.2	TGGCCCAGTTCATGGTGCAGA	NEG	NEG	NEG	NEG	NEG	NEG
CS2000155700002_874		ACG	ATATAATGCCCCCATCACTTCCCTG	ATATACGTAGGCGGCCTTGAAGATG	91	60	57.9	R	5997.8	AGGGAAGTGATGGGGGCAT	A	6575.2	AGGGAAGTGATGGGGGCATTC	G	6271	AGGGAAGTGATGGGGGCATC	NEG	NEG	NEG	NEG	NEG	NEG
CS2000156300002_502		ACT	ATATAGAGGAGCACGTTGGCTCGG	ATATAGTCGTGCTGCTCCAGCCAG	145	58	52.6	R	5861.8	ATGCAGCCATCGTGGAAGA	C	6808.4	ATGCAGCCATCGTGGAAGAGGT	A	6150	ATGCAGCCATCGTGGAAGAT	NEG	NEG	NEG	NEG	NEG	NEG
CS2000170100001_345		ACT	ATATAGGCTGTGGCCTGAGCCGC	ATATAGAGCGCCACGGTGAGGCC	112	60	76.5	F	5301.4	TGGAGGAGGAGCGCGCC	T	5589.6	TGGAGGAGGAGCGCGCCT	G	5903.8	TGGAGGAGGAGCGCGCCGC	NEG	NEG	NEG	NEG	NEG	NEG
CS2000170800002_1407		ACT	ATATAAACACCACAGACACGGCAGA	ATATATATTGCTGTGGTAGACTCTGG	97	58	45	R	6181	ACAAGGTAGGTGCTGCTTAA	C	7136.6	ACAAGGTAGGTGCTGCTTAAGGA	T	6478.2	ACAAGGTAGGTGCTGCTTAAA	NEG	NEG	NEG	NEG	NEG	NEG
CS2000171000002_234		ACT	ATATAGCTGTGGATCGAATAATCCGG	ATATACCAGGACGGCCATCTGCC	92	60	50	F	6126	ATATGGAGCGAACCGCATCT	A	6423.2	ATATGGAGCGAACCGCATCTA	G	6743.4	ATATGGAGCGAACCGCATCTGT	NEG	NEG	NEG	NEG	NEG	NEG
CS2000171200001_485		ACT	ATATAGGTCCTGCCGCCAGCGAG	ATATAATCATCAACATGGGGGGCCC	141	60	57.9	R	5930.8	AGCTTGGGTGCGTGTGATG	G	6204	AGCTTGGGTGCGTGTGATGC	C	6533.2	AGCTTGGGTGCGTGTGATGGC	NEG	NEG	NEG	NEG	NEG	NEG
CS2000174000003_257		ACT	ATATAAGAAACCTGCAGCAGTGGTAT	ATATAAGGAAGGACTTGAACCACGC	90	58	52.6	F	5741.8	AAAGACCCTCTGCTCCAGA	G	6344.2	AAAGACCCTCTGCTCCAGAGC	C	6015	AAAGACCCTCTGCTCCAGAC	NEG	NEG	NEG	NEG	NEG	NEG
CS2000177400001_562		ACT	ATATACCAGTTCATAATAATTTCTCTTCG	ATATAGGTTTACTGCAACGCTTTTTGTT	114	52	30	F	6146	GATTTCAGATAGACTTATTG	G	6772.4	GATTTCAGATAGACTTATTGGA	C	6419.2	GATTTCAGATAGACTTATTGC	NEG	NEG	NEG	NEG	NEG	NEG
CS2000178400002_545		ACT	ATATACCTCCAAACTTCATTATTCGG	ATATATCTGCCCTATCTCGCGGTTC	98	58	52.6	F	6039.8	GGGAAAATAGGGGAGAAGG	T	6328	GGGAAAATAGGGGAGAAGGT	G	6642.2	GGGAAAATAGGGGAGAAGGGC	NEG	NEG	NEG	NEG	NEG	NEG
CS2000179000001_1692		ACT	ATATAAATGGCTGGAAGGGGAGTGC	ATATACCAAGTCTGTAGTTGGATGTTG	91	60	57.9	R	5619.8	CACTCCCCTTCCAGCCATT	G	5893	CACTCCCCTTCCAGCCATTC	C	6237.2	CACTCCCCTTCCAGCCATTGT	NEG	NEG	NEG	NEG	NEG	NEG
CS2000188800001_1711		ACT	ATATAGATATCCTGGTATCTGTTGAAAG	ATATACCAGAAAGGTTTGCTGATCGG	92	58	52.6	R	5723.8	ACTTACGGCCTCTATCCGA	G	5997	ACTTACGGCCTCTATCCGAC	C	6326.2	ACTTACGGCCTCTATCCGAGC	NEG	NEG	NEG	NEG	NEG	NEG
CS2000196400003_1705		ACT	ATATAAGCTTGCTGCTGGAGCGCT	ATATACTACATGCGTGCATGCGCTC	91	60	76.5	F	5221.4	ACGAGGGCCCTGGCAGC	A	5518.6	ACGAGGGCCCTGGCAGCA	G	5847.8	ACGAGGGCCCTGGCAGCGA	NEG	NEG	NEG	NEG	NEG	NEG
CS2000199200001_750		ACT	ATATAAATGACAAGCTGGCTGAGACT	ATATACCTACTTCTTTATCCAGTGAGG	120	58	45	F	6088	CAAGTCCAGAAACCAAACTG	A	6385.2	CAAGTCCAGAAACCAAACTGA	G	6690.4	CAAGTCCAGAAACCAAACTGGC	NEG	NEG	NEG	NEG	NEG	NEG
CS2000202600001_1308		ACT	ATATAAACAAGAGCTTCCAAAACCTGT	ATATAGGTCTCTCTTCGGTATGAACC	152	56	40	R	6018	CTGAAGCTTTTTCCACATTC	G	6291.2	CTGAAGCTTTTTCCACATTCC	C	6635.4	CTGAAGCTTTTTCCACATTCGT	NEG	NEG	NEG	NEG	NEG	NEG
CS2000211100003_2780		ACT	ATATAGGAACAAGCCGACTACTGCG	ATATACGACGTAGTCAAAAGCAGTGG	96	60	57.9	F	5797.8	CATGAAGCCCTACGTGGAC	A	6095	CATGAAGCCCTACGTGGACA	G	6729.4	CATGAAGCCCTACGTGGACGGC	NEG	NEG	NEG	NEG	NEG	NEG
CS2000245900002_563		ACT	ATATATTAGCTGCAGCTGCCTCTGT	ATATAACTTCTTCTTCTGTTTGAGGATT	96	60	50	F	6068	CCTCTGGCAACACAGTGTTT	G	6670.4	CCTCTGGCAACACAGTGTTTGC	C	6341.2	CCTCTGGCAACACAGTGTTTC	NEG	NEG	NEG	NEG	NEG	NEG
CS2000258000002_31		CGT	ATATAACTGCTCCTGATCCCTGCTG	ATATATTCCAAGAAGTGGCCGAAGG	108	58	61.1	R	5613.6	CAGGGATCAGGAGCAGTG	T	6553.2	CAGGGATCAGGAGCAGTGAAG	G	5886.8	CAGGGATCAGGAGCAGTGC	NEG	NEG	NEG	NEG	NEG	NEG
CS2000260400002_156		ACT	ATATAGGCCATGGAGCTGCGGCA	ATATAAGTAGTCATAGGCCAGGACC	90	58	70.6	R	5116.4	GGCAGATACTCGCCCCC	G	5389.6	GGCAGATACTCGCCCCCC	C	5733.8	GGCAGATACTCGCCCCCGT	NEG	NEG	NEG	NEG	NEG	NEG
CS2000261200001_773		ACT	ATATATGAGGAAGCCGTGTCTCTGC	ATATAGCCTGGCGAGCATCACACC	95	60	50	R	6086	AGACACGGCTTCCTCATAAG	C	6688.4	AGACACGGCTTCCTCATAAGGC	T	6383.2	AGACACGGCTTCCTCATAAGA	NEG	NEG	NEG	NEG	NEG	NEG
CS2000264700001_455		ACT	ATATACAAGGCTCCGGCTGTAATCC	ATATAGCACCAGCTCGTAGTCTTCG	90	60	66.7	R	5522.6	GCCGGAGCCTTGTCTTGG	G	5795.8	GCCGGAGCCTTGTCTTGGC	C	6140	GCCGGAGCCTTGTCTTGGGT	NEG	NEG	NEG	NEG	NEG	NEG
CS2000266800001_622		ACT	ATATATCTGGCAACACATCGTGGCT	ATATAAGTGTCAATAGCAACTCCAGC	92	58	45	R	5999	CATTCCAACATCACCACGAA	G	6272.2	CATTCCAACATCACCACGAAC	C	6616.4	CATTCCAACATCACCACGAAGT	NEG	NEG	NEG	NEG	NEG	NEG
CS2000288300001_722		ACT	ATATACAGGACCCCAGGGAACAATC	ATATAATGTTCTTGCGGTACTTGGAG	100	58	45	F	6119	CCAGGGAACAATCTACATGA	T	6407.2	CCAGGGAACAATCTACATGAT	G	7065.6	CCAGGGAACAATCTACATGAGGT	NEG	NEG	NEG	NEG	NEG	NEG
CS2000314600001_704		CGT	ATATAACAGGATGAAGAGCCAAGTG	ATATAGCTGGCTTTGCAGTTGCAGG	98	58	45	R	6016	CTTGGCTCTTCATCCTGTTT	T	6617.4	CTTGGCTCTTCATCCTGTTTAT	G	6289.2	CTTGGCTCTTCATCCTGTTTC	NEG	NEG	NEG	NEG	NEG	NEG
CS2000317800001_1115		ACT	ATATAGATAAATGATGGAGCTTCCTGG	ATATAGGACAGGGCCCATCCCCTC	90	60	50	F	6024	CACTCCATGCCCAAAAGAAC	G	6650.4	CACTCCATGCCCAAAAGAACGA	C	6297.2	CACTCCATGCCCAAAAGAACC	NEG	NEG	NEG	NEG	NEG	NEG
CS2000323100002_406		ACT	ATATAGGCCTGCGTAGGATCCTGG	ATATAAGCTCCTCCTTCAGGGACTC	90	58	70.6	F	5307.4	TGCGGCAGCTGGTGGAG	T	5595.6	TGCGGCAGCTGGTGGAGT	G	5909.8	TGCGGCAGCTGGTGGAGGC	NEG	NEG	NEG	NEG	NEG	NEG
CS2000348400001_425		ACT	ATATAGCTGTCTTCTATACTGGCTGC	ATATACCTCTAAGGCCAGCGCAGC	90	60	50	F	6117	CTGCACTCATTGGAATCGGA	A	6414.2	CTGCACTCATTGGAATCGGAA	G	7048.6	CTGCACTCATTGGAATCGGAGGC	NEG	NEG	NEG	NEG	NEG	NEG
CS2000355700001_454		CGT	ATATAGCCCTGCGCGGTCAGCTAC	ATATACTGTGGTACTGATAGTACACCA	91	60	76.5	R	5212.4	GCGCAGGGCGCCGCATT	T	5813.8	GCGCAGGGCGCCGCATTAT	G	5485.6	GCGCAGGGCGCCGCATTC	NEG	NEG	NEG	NEG	NEG	NEG
CS2000372600002_866		ACT	ATATAGCATGTGCTCGTGGAGCGG	ATATAGGAAGACAGAGTTGCCACTG	93	58	61.1	F	5484.6	GGCCTGGTCACTGACCAA	T	5772.8	GGCCTGGTCACTGACCAAT	G	6102	GGCCTGGTCACTGACCAAGT	NEG	NEG	NEG	NEG	NEG	NEG
CS2000387500001_684		ACT	ATATATGGACGGTGGTACGCAGGA	ATATAGAAGGAAGTTGCAGTGCTTCC	135	60	57.9	F	5748.8	GAATTCTGCCCAGTGACCC	A	6046	GAATTCTGCCCAGTGACCCA	G	6375.2	GAATTCTGCCCAGTGACCCGA	NEG	NEG	NEG	NEG	NEG	NEG
CS2000391400001_77		CGT	ATATAGGACAGGTGCAGCATACC	ATATATCAAAGAGCCAGCACTCGCC	92	54	50	F	5634.6	GGTGGAAGATGTCTATGG	C	5907.8	GGTGGAAGATGTCTATGGC	A	6236	GGTGGAAGATGTCTATGGAT	NEG	NEG	NEG	NEG	NEG	NEG
CS2000440200001_571		ACT	ATATAGGCTGCTGTCAGTGCTCCT	ATATAGGCCACAAAGGCAGCCAGG	105	60	66.7	F	5451.6	GGCCTGAAGCTTGCCCTC	T	5739.8	GGCCTGAAGCTTGCCCTCT	G	6069	GGCCTGAAGCTTGCCCTCGT	NEG	NEG	NEG	NEG	NEG	NEG
CS2000461600001_1700		ACT	ATATAGCAGTTTTCTTGTGAGGCCG	ATATACCGCTGAATATTTTCACTGGTC	90	60	50	R	6104	GCCTCACAAGAAAACTGCAG	C	6706.4	GCCTCACAAGAAAACTGCAGGC	T	6401.2	GCCTCACAAGAAAACTGCAGA	NEG	NEG	NEG	NEG	NEG	NEG
CS2000479100002_151		ACT	ATATATTGTGGAGGGGCTGCTGAAC	ATATAAGGAGGTCGAATGCGTTCCT	99	60	50	R	5975	AGCCCCTCCACAATAAACTC	C	6592.4	AGCCCCTCCACAATAAACTCGT	T	6272.2	AGCCCCTCCACAATAAACTCA	NEG	NEG	NEG	NEG	NEG	NEG
CS2000487900002_533		ACT	ATATACTGGTGAAGGTGTCGGCCA	ATATATTTGGCGGCCACCTGGCGG	100	56	64.7	F	5180.4	GTGGCCGCCAAAGCCAT	T	5468.6	GTGGCCGCCAAAGCCATT	G	5806.8	GTGGCCGCCAAAGCCATGA	NEG	NEG	NEG	NEG	NEG	NEG
CS2000565200001_1063		CGT	ATATATGTCTCCAACTTCACTAAAG	ATATACATAATTAATACTTCTGGCAAGGT	90	54	35	R	6211	AGTGAAGTTGGAGACATTTT	A	6499.2	AGTGAAGTTGGAGACATTTTT	T	6812.4	AGTGAAGTTGGAGACATTTTAT	NEG	NEG	NEG	NEG	NEG	NEG
CS2000574000001_469		ACT	ATATAAAGGATCTAATTTAAACC	ATATAGTTTGGCTTGAACAGTGCAC	96	52	30	F	6093	AAGGATCTAATTTAAACCCA	G	6719.4	AAGGATCTAATTTAAACCCAGA	C	6366.2	AAGGATCTAATTTAAACCCAC	NEG	NEG	NEG	NEG	NEG	NEG
CS2000581600001_282		ACT	ATATACATGAAGGGCCTGTCCATGG	ATATACTCCGCGGCCTCGGTGAC	92	58	52.6	R	5741.8	ACAGGCCCTTCATGAACAC	C	6359.2	ACAGGCCCTTCATGAACACGT	A	6030	ACAGGCCCTTCATGAACACT	NEG	NEG	NEG	NEG	NEG	NEG
CS2000586700001_182		ACT	ATATACTTCTCTCAATGCCTCCATGA	ATATAGGCTTATCCAAAGTTGGCTTTC	127	56	40	F	6063	CAACCAAACTGGCTAAAATC	A	6360.2	CAACCAAACTGGCTAAAATCA	G	7018.6	CAACCAAACTGGCTAAAATCGGA	NEG	NEG	NEG	NEG	NEG	NEG
CS2000596800001_444		ACT	ATATATGAGCACCAGCTCCTCCATG	ATATATTCCGCGATCAGATGGTGGA	92	60	57.9	R	5908.8	ATGGAGGAGCTGGTGCTCA	C	6535.2	ATGGAGGAGCTGGTGCTCAGA	T	6206	ATGGAGGAGCTGGTGCTCAA	NEG	NEG	NEG	NEG	NEG	NEG
CS2000648300001_288		CGT	ATATACCACTGAACTTCGCTGGCAC	ATATAAAGGCAGGGATGACCAGGGG	90	60	66.7	F	5549.6	GAGGCCTACAGGGGTACC	C	5822.8	GAGGCCTACAGGGGTACCC	A	6151	GAGGCCTACAGGGGTACCAT	NEG	NEG	NEG	NEG	NEG	NEG
CS2000650500001_499		CGT	ATATACATAGTTGCTAATCCCTATC	ATATAATTTTCCTTTTTCTCCACACCTT	90	56	40	R	6165	TAGGGATTAGCAACTATGAC	A	6453.2	TAGGGATTAGCAACTATGACT	T	6766.4	TAGGGATTAGCAACTATGACAT	NEG	NEG	NEG	NEG	NEG	NEG
CS2000650500001_729		ACT	ATATAAGAGTATTTGTCCATGAGTGG	ATATATTGTTGCTTCAATAGTGTTC	116	54	35	F	6051	GCCATTCTATATTTCCAGAA	A	6348.2	GCCATTCTATATTTCCAGAAA	G	7006.6	GCCATTCTATATTTCCAGAAGGA	NEG	NEG	NEG	NEG	NEG	NEG
CS2000705500001_132		ACG	ATATAGTCTCAGCATTGATTTTCTTCTG	ATATAGTGCTGGTGGACAGAGAGCA	138	58	52.6	R	5763.8	CACATTGTCCACAGTGCTG	A	6381.2	CACATTGTCCACAGTGCTGTG	G	6037	CACATTGTCCACAGTGCTGC	NEG	NEG	NEG	NEG	NEG	NEG
CS2000709500001_205		ACT	ATATACTTGGATTCCAGATAACTGGTC	ATATACTTCTCCGTGTAAAACTCCG	90	56	55.6	F	5579.6	CACTGGGCTGTAGTGAGA	A	5876.8	CACTGGGCTGTAGTGAGAA	G	6206	CACTGGGCTGTAGTGAGAGA	NEG	NEG	NEG	NEG	NEG	NEG
CS2000715200001_1113		ACT	ATATAGAAAACCGGAATGGCACTGC	ATATAGGTTTTTGTTTAGCCAGTCTGC	90	56	40	R	6018	TCCGGTTTTCAATTCCATCA	C	6644.4	TCCGGTTTTCAATTCCATCAGA	A	6306.2	TCCGGTTTTCAATTCCATCAT	NEG	NEG	NEG	NEG	NEG	NEG
CS2000715200001_676		ACT	ATATAAACACGATGGTTCCTCTGGAA	ATATAACTTCAGGGCAAGTGCCATC	92	54	42.1	F	5891.8	TGGATGATGCTGGCAAAAT	A	6189	TGGATGATGCTGGCAAAATA	G	6847.4	TGGATGATGCTGGCAAAATGGA	NEG	NEG	NEG	NEG	NEG	NEG
CS2000731900001_80		ACT	ATATAGGTCGTCTTTGCCGGAGTTG	ATATAACCACAAAGCCTCCTGTCCG	94	60	50	F	6068	CCTTCTCTGCTGAAGCTGAA	G	6670.4	CCTTCTCTGCTGAAGCTGAAGC	C	6341.2	CCTTCTCTGCTGAAGCTGAAC	NEG	NEG	NEG	NEG	NEG	NEG
CS2000750100001_198		ACT	ATATAGGCTCGTGTCAGCCGCGC	ATATATCGCGGTAGCGGTCGTAGA	140	60	76.5	R	5092.4	CGAGCTCGTCCCCGACC	G	5365.6	CGAGCTCGTCCCCGACCC	C	5694.8	CGAGCTCGTCCCCGACCGC	NEG	NEG	NEG	NEG	NEG	NEG
CS2000756200001_765		ACT	ATATACCTGGACACTGACATGCAGC	ATATAAGCAAGCTCAGAAGTTTCTGG	145	60	57.9	F	6015.8	GGAGCTGAAGAGAAAGGGG	G	6642.2	GGAGCTGAAGAGAAAGGGGGA	C	6289	GGAGCTGAAGAGAAAGGGGC	NEG	NEG	NEG	NEG	NEG	NEG
CS2000769100001_505		ACT	ATATACATCGTCAAGGTCAACGGGC	ATATACGCACCTCCAGCAGCAGG	100	58	45	R	6123	TGACCTTGACGATGATGTCT	G	6396.2	TGACCTTGACGATGATGTCTC	C	6725.4	TGACCTTGACGATGATGTCTGC	NEG	NEG	NEG	NEG	NEG	NEG
CS2000870400001_144		ACT	ATATAGCATCAGAGACCAGTCGCTT	ATATATGCATTGGATCTGTCCAGGAT	137	54	35	F	6202	TGTTTACAATGGGAGGTTTA	A	6499.2	TGTTTACAATGGGAGGTTTAA	G	7148.6	TGTTTACAATGGGAGGTTTAGGT	NEG	NEG	NEG	NEG	NEG	NEG
CS2001064100001_1520		ACT	ATATACCAAATTCTGAAGATGGTGGAT	ATATATGCCCAGTGAACTTCCTGGG	90	50	47.1	F	5145.4	ATCTGTCCAGCTCAATG	A	5442.6	ATCTGTCCAGCTCAATGA	G	5747.8	ATCTGTCCAGCTCAATGGC	NEG	NEG	NEG	NEG	NEG	NEG
CS2001069500001_673		ACT	ATATAAGTGTGTGAGGGTGTTGAAG	ATATAATCCAATCCGCCAGGCAAGA	90	60	57.9	R	5646.8	CAACACCCTCACACACTCG	G	5920	CAACACCCTCACACACTCGC	C	6264.2	CAACACCCTCACACACTCGGT	NEG	NEG	NEG	NEG	NEG	NEG
CS2001071200001_697		ACT	ATATATGTTCGGGCTGGAGGCCATC	ATATATATTGATGGTGAATCCAAAGTCA	91	60	66.7	R	5429.6	CCTCCAGCCCGAACATGG	C	6032	CCTCCAGCCCGAACATGGGC	T	5726.8	CCTCCAGCCCGAACATGGA	NEG	NEG	NEG	NEG	NEG	NEG
CS2001072200001_187		ACT	ATATAACCACGCAAAGTGTGCGTGG	ATATATGCCAAGCTGTATGCAAGATC	106	58	45	F	6181	ATGAGATCAGTGTCGACAGT	G	6798.4	ATGAGATCAGTGTCGACAGTGT	C	6454.2	ATGAGATCAGTGTCGACAGTC	NEG	NEG	NEG	NEG	NEG	NEG
CS2001079300001_396		ACT	ATATAGGCGCTGCTCCAGCTGGA	ATATACTCTTGTTTCTGGCTGCGCC	91	0	0		0		C	540.4	GC	T	235.2	A	NEG	NEG	NEG	NEG	NEG	NEG
CS2001300100003_437		ACT	ATATAGGAGGTGAATCTGATGGAGG	ATATATAATACACCAGCAGCAGCAAG	91	58	45	R	6052	AGATTCACCTCCATGCAGTT	G	6325.2	AGATTCACCTCCATGCAGTTC	C	6669.4	AGATTCACCTCCATGCAGTTGT	NEG	NEG	NEG	NEG	NEG	NEG
CS200130040000C_274		ACT	ATATACCGACCGATTCTCCGGCTC	ATATATAATCCGCCTCGTCCTCAGC	92	58	45	F	6172	TCTATGGTAGTAGCAGTCGA	G	6774.4	TCTATGGTAGTAGCAGTCGAGC	C	6445.2	TCTATGGTAGTAGCAGTCGAC	NEG	NEG	NEG	NEG	NEG	NEG
CS2001323400001_832		ACT	ATATAGGAACAAGGAAATGCGGATCC	ATATAGGCCCAGCTTCAACTTGTAC	91	58	45	F	6221	ATGGGGAAGGTGCTATCTAA	G	6847.4	ATGGGGAAGGTGCTATCTAAGA	C	6494.2	ATGGGGAAGGTGCTATCTAAC	NEG	NEG	NEG	NEG	NEG	NEG
CS2001349000001_792		ACT	ATATAGCTAGCAAATCCAAGGGAGC	ATATACCACGCCTGCTGGTCTCCT	91	56	40	R	6156	TGGATTTGCTAGCTAAAAGC	C	6782.4	TGGATTTGCTAGCTAAAAGCGA	T	6453.2	TGGATTTGCTAGCTAAAAGCA	NEG	NEG	NEG	NEG	NEG	NEG
CS2001356200002_790		CGT	ATATAAGGCGTGAAGCGGCCGCA	ATATACTGCAGCTCCACCTCGTGG	152	58	52.6	R	5834.8	TTCTGGTGGTCCTCAAAGG	T	6436.2	TTCTGGTGGTCCTCAAAGGAT	G	6108	TTCTGGTGGTCCTCAAAGGC	NEG	NEG	NEG	NEG	NEG	NEG
CS2001358200001_1621		ACT	ATATAGCTACTACTTCACAGGAGACG	ATATAAGCCGGTGGCCACTGATGT	110	60	57.9	F	5837.8	ACGAGATCACTGGGCGCAT	T	6126	ACGAGATCACTGGGCGCATT	G	6793.4	ACGAGATCACTGGGCGCATGGA	NEG	NEG	NEG	NEG	NEG	NEG
CS2001368300001_528		ACT	ATATAGTGGAGAAGGCTTGTGCTGA	ATATAAGTGAAGCTCGGAAGGCTTC	162	58	45	R	6003	CAGCTTTAACCTTGTTCCCA	C	6629.4	CAGCTTTAACCTTGTTCCCAGA	T	6300.2	CAGCTTTAACCTTGTTCCCAA	NEG	NEG	NEG	NEG	NEG	NEG
CS2001368700001_1339		ACT	ATATAACCATCTGCGAGGTGGCGT	ATATAGGCAGCTGGCGGATCACGC	90	60	57.9	F	5757.8	GCATCCTGGACACAGCTCA	T	6046	GCATCCTGGACACAGCTCAT	G	6384.2	GCATCCTGGACACAGCTCAGA	NEG	NEG	NEG	NEG	NEG	NEG
CS2001369200001_581		ACT	ATATAGCCACATTTGAGGCCATCCG	ATATAAGGCATAGGGTACCTCTCGG	92	60	50	F	5984	ATCCAGAACTACACCCCCAA	T	6272.2	ATCCAGAACTACACCCCCAAT	G	6930.6	ATCCAGAACTACACCCCCAAGGT	NEG	NEG	NEG	NEG	NEG	NEG
CS2001370300001_817		ACT	ATATAAGTGAAGACCTTACCAAGCCA	ATATAGGGGATCTCTGTGTCCATGG	91	54	50	F	5461.6	GACACAGAGATCCCCTAA	T	5749.8	GACACAGAGATCCCCTAAT	G	6408.2	GACACAGAGATCCCCTAAGGT	NEG	NEG	NEG	NEG	NEG	NEG
CS2001375500001_122		ACT	ATATAACGGGATCGCTGGGGAGGG	ATATATGCCCCAGCTCATGGTGCAG	96	60	76.5	F	5252.4	CGGGGATCTCCCGGGGA	A	5549.6	CGGGGATCTCCCGGGGAA	G	5878.8	CGGGGATCTCCCGGGGAGA	NEG	NEG	NEG	NEG	NEG	NEG
CS2001375800001_1446		ACT	ATATAGGAAGAAGAAAAAAGACAAG	ATATATTACTTGCTTACATTTTCTGTCC	90	52	30	R	5990	TTTTTCTTCTTCCATTTCAG	C	6616.4	TTTTTCTTCTTCCATTTCAGGA	T	6287.2	TTTTTCTTCTTCCATTTCAGA	NEG	NEG	NEG	NEG	NEG	NEG
CS2001408400001_29		ACT	ATATATGGTGTTGATCCGGTCAGGC	ATATACATGGCCTCAGGCATCAGGA	90	60	50	R	6055	TGACCGGATCAACACCATCA	G	6328.2	TGACCGGATCAACACCATCAC	C	6672.4	TGACCGGATCAACACCATCAGT	NEG	NEG	NEG	NEG	NEG	NEG
CS2001417500001_78		ACT	ATATAAGCTGTACGATCAGGCCCTG	ATATAGGAAGCCGAAAAGCACACGC	91	58	61.1	R	5475.6	GCCTGATCGTACAGCTCG	G	5748.8	GCCTGATCGTACAGCTCGC	C	6078	GCCTGATCGTACAGCTCGGC	NEG	NEG	NEG	NEG	NEG	NEG
CS2001475300001_72		CGT	ATATATGGAAGCCGCCATTGCCGA	ATATACTCCAGATCCTCCTGCTTGG	90	58	61.1	F	5462.6	CCAAGCAGGACATGACCC	C	5735.8	CCAAGCAGGACATGACCCC	A	6402.2	CCAAGCAGGACATGACCCAAG	NEG	NEG	NEG	NEG	NEG	NEG
SNPs highlighted in bold were genotyped 4 times through a single pool of DNA from 57 animals
