# Supplementary material for: Establishment of a pipeline to analyse non-synonymous SNPs in Bos taurus
Source: BMC Genomics. 2006 Nov 26;7:298. doi: 10.1186/1471-2164-7-298 (PMC1684264; doi:10.1186/1471-2164-7-298)
Supplement: Additional File 7 — Excel spreadsheet listing all non-synonymous SNPs genotyped through resource animals and assay conditions. [file 1471-2164-7-298-S7.xls]

## Sheet: Disease 1
Additional file 7: SNPs genotyped through phenotyped resources
SNP ID	GENE NAME	2nd-PCR PRIMER	1st-PCR PRIMER	AMPLICON LENGTH	Tm(GC)	% (GC) EXTENSION PRIMER	EXTENSION PRIMER DIRECTION	EXTENSION PRIMER MASS	EXTENSION PRIMER	EXTENSION 1 CALL	EXTENSION 1 MASS	EXTENSION 1 SEQUENCE	EXTENSION 2 CALL	EXTENSION 2 MASS	EXTENSION 2 SEQ
CS2000348000001_262	ABCB8	ACGTTGGATGTGCCTCCTCGGGGTCATGG	ACGTTGGATGAAGCAGAGGGGCTCCGGAT	111	59.8	76.5	F	5052.3	CCCGCCTCCCTCGAGCA	C	5299.5	CCCGCCTCCCTCGAGCAC	G	5339.5	CCCGCCTCCCTCGAGCAG
CS2001041800001_1020	SELP	ACGTTGGATGAAGGCTGTGCAGTGCACTAC	ACGTTGGATGAAGCATTCCAGCACCAGTCC	108	48.7	52.9	R	5090.3	CCTCTGGCCCAACTAAT	C	5377.5	CCTCTGGCCCAACTAATG	A	5417.4	CCTCTGGCCCAACTAATT
CS2001337000001_147	CAMP	ACGTTGGATGGCGGTAGAGATTAGCTTCTG	ACGTTGGATGAGGCCCTCAGCTACAGGGA	100	50.8	52.9	R	5210.4	TGAGGACCGCTCATTGA	T	5481.6	TGAGGACCGCTCATTGAA	C	5497.6	TGAGGACCGCTCATTGAG
CS2000058700002_510	CD1D	ACGTTGGATGACTGCTGGTCGCTGAATGTG	ACGTTGGATGAGCTGCAGCCCTATACTTGG	107	52.3	58.8	R	5275.4	CAGGAAGCCGATGGTGT	G	5522.6	CAGGAAGCCGATGGTGTC	A	5602.5	CAGGAAGCCGATGGTGTT
CS2001176100001_1124	LTB4R	ACGTTGGATGAAGCTGTTAGAGGGCACCG	ACGTTGGATGTCAGGCTCAAGAGAGGCGG	118	60.6	72.2	F	5454.6	GGCACCCTGGCCCAGACA	G	5741.8	GGCACCCTGGCCCAGACAG	T	5781.6	GGCACCCTGGCCCAGACAT
CS2000288200001_809	BCL10	ACGTTGGATGAGGTCTCGGAAGTGTAGTTG	ACGTTGGATGGCCTGTTCTAGAAGTAGGCA	84	45.8	47.1	R	5692.7	gAGTTGAAGAGAAGGTGG	T	5963.9	gAGTTGAAGAGAAGGTGGA	C	5979.9	gAGTTGAAGAGAAGGTGGG
CS2000088400007_1168	GBP1	ACGTTGGATGACTCAGCCGCAGTACAAAAG	ACGTTGGATGTTCCTGGAGGGTTTCTGTGG	106	46.4	44.4	F	5829.8	aCAGTACAAAAGGCCATTG	C	6077	aCAGTACAAAAGGCCATTGC	T	6156.9	aCAGTACAAAAGGCCATTGT
CS2001051700001_529	C8A	ACGTTGGATGACACGAGGCACCTCCGTTCT	ACGTTGGATGCTCCTGGTCTGCTTGCAGAT	105	55.4	64.7	F	5931.8	cgCTGGGGTGCGGGATTGT	C	6179	cgCTGGGGTGCGGGATTGTC	T	6258.9	cgCTGGGGTGCGGGATTGTT
CS2000129600001_1471	HRG	ACGTTGGATGTGGAAGAGGGAGAACTTCAC	ACGTTGGATGGAGGTCCAGGTAAAGGACAC	118	50.6	50	R	6124	ggATCCAGTTGGTCTCCAGT	T	6395.2	ggATCCAGTTGGTCTCCAGTA	C	6411.2	ggATCCAGTTGGTCTCCAGTG
CS2001364900001_48	LTB	ACGTTGGATGGTAGGAGGCCCCAGAGGAA	ACGTTGGATGACAGCCACAACAGTGATGGG	120	57	60	F	6225.1	AGGCCCCAGAGGAAAGGATG	C	6472.2	AGGCCCCAGAGGAAAGGATGC	G	6512.3	AGGCCCCAGAGGAAAGGATGG
CS2000088400007_1687	GBP1	ACGTTGGATGGTTCCATCATCTGCTGGTTC	ACGTTGGATGATCTGCACAGGCTGCAGCAA	85	46.3	35	R	6304.1	gTCTTTATTTGCATTTCCTCC	T	6575.3	gTCTTTATTTGCATTTCCTCCA	A	6631.2	gTCTTTATTTGCATTTCCTCCT
CS2000088400007_313	GBP1	ACGTTGGATGTTCATCAGGTAGGACTTGCC	ACGTTGGATGTGAAGATCCTGTCTGCCATC	105	55.9	63.2	R	6534.2	ggGGACTTGCCTGTGCGGTAG	T	6805.4	ggGGACTTGCCTGTGCGGTAGA	C	6821.4	ggGGACTTGCCTGTGCGGTAGG
CS2000088400007_996	GBP1	ACGTTGGATGTTGTGCAACAAGCTGTGGTC	ACGTTGGATGGCCTCCTGAGAGAGTTTTAG	91	48.7	40.9	F	6602.3	CTTCTGTTCCTACATCTTTAGC	A	6873.5	CTTCTGTTCCTACATCTTTAGCA	G	6889.5	CTTCTGTTCCTACATCTTTAGCG
CS2000257600002_413	ABCC3	ACGTTGGATGCCTGGACAAAGGGACGATAG	ACGTTGGATGCATCCCATAGAAGATGCCTC	96	48.3	31.8	F	6708.4	ATAGCTGAATTTGATTCTCCAA	C	6955.6	ATAGCTGAATTTGATTCTCCAAC	G	6995.6	ATAGCTGAATTTGATTCTCCAAG
CS2000313400001_398	OAS1	ACGTTGGATGTGGACCTCAAACTTCACTTC	ACGTTGGATGCCGAGGAGAATTCATCGAAG	104	48.5	30.4	R	6932.5	CTCAAACTTCACTTCAAATGTTT	G	7179.7	CTCAAACTTCACTTCAAATGTTTC	A	7259.6	CTCAAACTTCACTTCAAATGTTTT
CS2000348000001_980	ABCB8	ACGTTGGATGTCACGCTGCTGCTGATGGTG	ACGTTGGATGTGCTCCTGACACTGGCGAGA	117	59	61.9	F	7016.5	ggCCCTGATGGGCTCAGCTCTCA	A	7287.8	ggCCCTGATGGGCTCAGCTCTCAA	G	7303.8	ggCCCTGATGGGCTCAGCTCTCAG
CS2001315600002_1764	SERPING1	ACGTTGGATGTCGAAGAGCAGCAAGTTGCG	ACGTTGGATGACCCTGGAGCTGACGGAGA	100	65.7	73.9	R	7084.6	GAGACGACCGAGGCCGCAGTCGC	G	7331.8	GAGACGACCGAGGCCGCAGTCGCC	T	7355.8	GAGACGACCGAGGCCGCAGTCGCA

## Sheet: Disease 2
SNP ID	GENE NAME	2nd-PCR PRIMER	1st-PCR PRIMER	AMPLICON LENGTH	Tm(GC)	% (GC) EXTENSION PRIMER	EXTENSION PRIMER DIRECTION	EXTENSION PRIMER MASS	EXTENSION PRIMER	EXTENSION 1 CALL	EXTENSION 1 MASS	EXTENSION 1 SEQUENCE	EXTENSION 2 CALL	EXTENSION 2 MASS	EXTENSION 2 SEQ
CS2000173400002_1082	IGSF8	ACGTTGGATGAGCTCTGCCACACCGTCCT	ACGTTGGATGTGCCAGCTGGTGGGTGGAG	116	55.3	70.6	R	5116.3	GCAGAGCTCAGCTCCCC	G	5363.5	GCAGAGCTCAGCTCCCCC	T	5387.5	GCAGAGCTCAGCTCCCCA
CS2000058700002_496	CD1D	ACGTTGGATGTTCTCCAACCGCAGCTGGAC	ACGTTGGATGAAGCCGATGGTGTTCGATTC	115	49.1	52.9	F	5121.3	GCTGCAGCCCTATACTT	G	5408.6	GCTGCAGCCCTATACTTG	T	5448.4	GCTGCAGCCCTATACTTT
CS2000058700002_976	CD1D	ACGTTGGATGTTGGGTAGAATCCTGAGACG	ACGTTGGATGGAGGCTTGGCTGTCCAGTG	99	57.8	61.1	R	5502.6	TGGCACACCAGCAGCAGA	G	5749.8	TGGCACACCAGCAGCAGAC	A	5829.7	TGGCACACCAGCAGCAGAT
CS2001406800001_259	TAP2	ACGTTGGATGAAAGTCCACCGAGTCGCAAG	ACGTTGGATGTTGGCCTTGCTCTGGCTGCT	120	60.8	72.2	R	5503.6	CCAGCCACAGGCCGGGAA	T	5774.8	CCAGCCACAGGCCGGGAAA	C	5790.8	CCAGCCACAGGCCGGGAAG
CS2000313400001_155	OAS1	ACGTTGGATGGGAAAGTGCAGATGATGTCG	ACGTTGGATGAGTTCATCGAAGACCACCTC	101	50.2	47.4	R	5858.8	CAGATGATGTCGATGGCTT	G	6106	CAGATGATGTCGATGGCTTC	C	6146	CAGATGATGTCGATGGCTTG
CS2000176900001_1229	HP	ACGTTGGATGTTGACAAGAGCTGTGCTGTG	ACGTTGGATGATGGTTTTCCGAACCCAGTC	99	50.1	52.6	F	5914.8	GGCTGAGTATGGTGTGTAC	A	6186.1	GGCTGAGTATGGTGTGTACA	G	6202.1	GGCTGAGTATGGTGTGTACG
CS2000045400004_497	CYP4A11	ACGTTGGATGCAGCCTTCCACTATGACATC	ACGTTGGATGATCACTCGGACAGAGTCGG	84	49	45	F	6061	TCCACTATGACATCCTGAAG	C	6308.1	TCCACTATGACATCCTGAAGC	G	6348.2	TCCACTATGACATCCTGAAGG
CS2000218500001_1206	CD44	ACGTTGGATGTCTCATCTGCCGTCATGAAC	ACGTTGGATGTAGCAAGTCTCAGGAGATGG	100	55.1	55	R	6084	CTGCCGTCATGAACTGGTCT	C	6371.2	CTGCCGTCATGAACTGGTCTG	A	6411.1	CTGCCGTCATGAACTGGTCTT
CS2000068700001_485	GIMAP5	ACGTTGGATGCAAAGACCTCCTTCACCCTG	ACGTTGGATGACGTGCTGCTGCTGGTGAC	101	47.7	52.9	R	6437.2	gactCATCCTGCTTGGTGAAG	G	6684.4	gactCATCCTGCTTGGTGAAGC	A	6764.3	gactCATCCTGCTTGGTGAAGT

## Sheet: Fertility
SNP ID	GENE NAME	2nd-PCR PRIMER	1st-PCR PRIMER	AMPLICON LENGTH	Tm(GC)	% (GC) EXTENSION PRIMER	EXTENSION PRIMER DIRECTION	EXTENSION PRIMER MASS	EXTENSION PRIMER	EXTENSION 1 CALL	EXTENSION 1 MASS	EXTENSION 1 SEQUENCE	EXTENSION 2 CALL	EXTENSION 2 MASS	EXTENSION 2 SEQ
CS2000955300001_532	ANAPC5	ACGTTGGATGTCTGCTTTCTTCAGTGGCTC	ACGTTGGATGATGTTCTTGGTGGCCAAGTG	85	50.2	58.8	R	5195.4	CTCACAGGAAGCTGCTG	G	5442.6	CTCACAGGAAGCTGCTGC	T	5466.6	CTCACAGGAAGCTGCTGA
CS2000053300001_175	HMOX2	ACGTTGGATGCATGTCAGCGGAACTGGAGA	ACGTTGGATGTGGTTTTCCTTCTCTGGGAC	101	49	44.4	F	5614.7	ATGAGCCGGAGAAAAAGA	C	5861.9	ATGAGCCGGAGAAAAAGAC	T	5941.8	ATGAGCCGGAGAAAAAGAT
CS2000507200001_1768	ITIH2	ACGTTGGATGAGCTTTTGTCCCTTCACCTC	ACGTTGGATGAGCCAAAGATTCACGTCTTC	105	58.2	60	R	6050.9	TCTCAGGGTCCTTTCCCGGT	G	6298.1	TCTCAGGGTCCTTTCCCGGTC	A	6378	TCTCAGGGTCCTTTCCCGGTT
CS2000742700001_590	TNFAIP6	ACGTTGGATGGCTACTGGCACATTAGACTC	ACGTTGGATGAAGCTGGGTCATCTTCAAGG	101	46	40	F	6125	GCACATTAGACTCAAGTATG	G	6412.2	GCACATTAGACTCAAGTATGG	T	6452.1	GCACATTAGACTCAAGTATGT
CS2001189600001_489	ITIH5	ACGTTGGATGAGGTGTCCGTGTCTGCCAAT	ACGTTGGATGTTTTGTAGAGGTGGAGGAGG	104	58.9	59.1	F	6671.3	GTCTGCCAATGCCAGTGTCACC	A	6942.5	GTCTGCCAATGCCAGTGTCACCA	G	6958.5	GTCTGCCAATGCCAGTGTCACCG
CS2000742700001_881	TNFAIP6	ACGTTGGATGGGCTAAATCTTCCAGCTAAA	ACGTTGGATGCCAAATCCAGTCAAGGAAAG	104	46.3	25	R	7340.8	GCTAAAAAGTTTTTATTTCCAGTA	G	7588	GCTAAAAAGTTTTTATTTCCAGTAC	C	7628	GCTAAAAAGTTTTTATTTCCAGTAG

## Sheet: Yield
SNP ID	GENE NAME	2nd-PCR PRIMER	1st-PCR PRIMER	AMPLICON LENGTH	Tm(GC)	% (GC) EXTENSION PRIMER	EXTENSION PRIMER DIRECTION	EXTENSION PRIMER MASS	EXTENSION PRIMER	EXTENSION 1 CALL	EXTENSION 1 MASS	EXTENSION 1 SEQUENCE	EXTENSION 2 CALL	EXTENSION 2 MASS	EXTENSION 2 SEQ
CS2000104200001_1729	PLG	ACGTTGGATGATAACGGAGAGGATTCGCAG	ACGTTGGATGGCCCCATGGTGTTATACAAC	99	45.6	47.1	F	5056.3	GTATTCCCACCTCACTT	C	5303.5	GTATTCCCACCTCACTTC	T	5383.4	GTATTCCCACCTCACTTT
CS2000443600001_487	EPHX2	ACGTTGGATGTTGAGCTCACACAACACCTG	ACGTTGGATGCATCCTCACCAACACTTGGC	92	51.9	64.7	R	5113.3	CAGGCTGCCTCTCTCTG	G	5360.5	CAGGCTGCCTCTCTCTGC	A	5440.4	CAGGCTGCCTCTCTCTGT
CS2001349700001_285	ALDOB	ACGTTGGATGGTCTCATGGAAGAGGATCAC	ACGTTGGATGAACTCCTCTTCACTGTGGAC	87	54.6	64.7	R	5162.4	CCCGATGCTCTGGCTGA	G	5409.5	CCCGATGCTCTGGCTGAC	A	5489.5	CCCGATGCTCTGGCTGAT
CS2000071200002_488	ACADS	ACGTTGGATGTTGTCACCACTAGTGAAGGG	ACGTTGGATGTCTACTTAGGGCCCATCCTG	99	52.3	58.8	R	5213.4	TGAAGGGAGCAACCCAC	G	5460.6	TGAAGGGAGCAACCCACC	A	5540.5	TGAAGGGAGCAACCCACT
CS2000660700001_630	PHYH	ACGTTGGATGCCATTGTTCCGGTCAATGTG	ACGTTGGATGCTGCACTATTTCCCCTTCAG	100	51.5	55.6	R	5517.6	GTCCAGGCACAAACGATG	G	5764.8	GTCCAGGCACAAACGATGC	A	5844.7	GTCCAGGCACAAACGATGT
CS2000613600001_354	WARS2	ACGTTGGATGTATCTGGGAGCCATTGAGAG	ACGTTGGATGGTGATGGAATGCAGGTCAAC	106	52.1	61.1	F	5644.7	GGGTGAGGTTACAGGACG	A	5915.9	GGGTGAGGTTACAGGACGA	G	5931.9	GGGTGAGGTTACAGGACGG
CS2003511700001_128	LEP	ACGTTGGATGTGAGGGTTTTGGTGTCATCC	ACGTTGGATGTTGGCCCTATCTGTCTTACG	88	57.5	57.1	R	6404.2	TGGTGTCATCCTGGACCTTGC	T	6675.4	TGGTGTCATCCTGGACCTTGCA	C	6691.4	TGGTGTCATCCTGGACCTTGCG
CS2000005800001_509	ACP1	ACGTTGGATGGTCTTGCTTTATGGGCTGTG	ACGTTGGATGTGTTTCTGACTGGAACGTGG	112	57.8	56.5	R	7015.6	CTTAGGCAGCTCACAGCTCTTGG	T	7286.8	CTTAGGCAGCTCACAGCTCTTGGA	C	7302.8	CTTAGGCAGCTCACAGCTCTTGGG
CS2001330700002_10011	TNXB	ACGTTGGATGCCGTCCCTGTCCTTGTACT	ACGTTGGATGACGGTGACAGATGTGACCC	118	60.4	58.3	R	7255.7	CGTCCCTGTCCTTGTACTGGACCA	G	7502.9	CGTCCCTGTCCTTGTACTGGACCAC	A	7582.8	CGTCCCTGTCCTTGTACTGGACCAT
